# Supplementary material for: Characterization of the genomic landscape of canine oral osteosarcoma reveals similarities with appendicular osteosarcoma
Source: PLoS One. 2025 Jun 10;20(6):e0325181. doi: 10.1371/journal.pone.0325181 (PMC12151373; doi:10.1371/journal.pone.0325181)
Supplement: S1 Table — Clinical metadata including breed, age, sex, tumor site, tumor size, ichorCNA tumor fraction, and treatment information. (XLSX) [file pone.0325181.s001.xlsx]

## Sheet: S1 Table Clinical metadata
Sample ID	Breed	Sex	Spayed/ Neutered	Age	Normal Tissue	Tumor Type	Tumor Site	Tumor Size	Subtype	Tumor Infiltration % (pathologist)	% Necrosis	Tumor Fraction (ichorCNA)	Concurrent Diagnoses	Concurrent Medications	Alternate ID	Source
Axial-OS-01	Labrador retriever	Female	Yes	9	oral mucosa	Osteosarcoma	Mandible	8.5 x 4 cm	Fibroblastic	70	<10	0		Ciprofloxacin		OSU
Axial-OS-02	Bullmastiff	Male	Yes	9	oral mucosa	Osteosarcoma	Maxilla	6 x 2.5 cm	Poorly differentiated osteoblastic	90	40	0.65				OSU
Axial-OS-03	Labrador retriever	Female	Yes	12	whole blood	Osteosarcoma	Maxilla	1.25 x 1.5 cm	NA	NA		0	None	None		OSU
Axial-OS-04	Mixed	Female	No	10	muscle	Osteosarcoma	Mandible	4 x 5 cm	Mixed	85	25	0.61		Clindamycin		OSU
Axial-OS-05	Boxer	Male	Yes	6	lip	Osteosarcoma	Mandible		Chondroblastic	95	15	0.64	None	Clindamycin, Rimadyl		OSU
Axial-OS-06	Mixed	Female	Yes	7	muscle	Osteosarcoma	Mandible	5 cm	Osteoblastic	95	10	0.81	None	Trifexis		OSU
Axial-OS-07	Labrador retriever	Male	Yes	5	whole blood	Osteosarcoma	Mandible	4 x 3 cm	NA	NA			Mast cell tumor		CCB030088	CCOGC
Axial-OS-08	Mixed	Female	Yes	12	skin	Osteosarcoma	Mandible	7 x 4 x 4 cm	NA	NA		0.76	None			OSU
