# Supplementary material for: Characterization of the genomic landscape of canine oral osteosarcoma reveals similarities with appendicular osteosarcoma
Source: PLoS One. 2025 Jun 10;20(6):e0325181. doi: 10.1371/journal.pone.0325181 (PMC12151373; doi:10.1371/journal.pone.0325181)
Supplement: S2 Table — Sequencing metrics from platform for each axial osteosarcoma sample. (XLSX) [file pone.0325181.s002.xlsx]

## Sheet: S2 Table Sequencing information
Alt Sample ID	PDO	PDO Sample	Collaborator Sample ID	Collaborator Participant ID	Mean Coverage (Raw)	Adapter %	Duplication % (Library AVG)	Est Lib Size (Library AVG)	Exc Baseq % (Raw)	Exc Mapq % (Raw)	Exc Overlap % (Raw)	Exc Total % (Raw)	Exc Unpaired % (Raw)	Genome Territory (Raw)	Mean Insert Size (Library AVG)	Mean Read Length	PF Bases (BC)	PF Bases Aligned	PF HQ Aligned Bases	PF HQ Aligned Q20 Bases	PF Mismatch Rate	PF Noise Reads	PF Reads	PF Reads %	PF Reads Aligned	PF Reads Aligned %	PF Reads Aligned (Paired)	Reads Aligned in Pairs	Reads Aligned in Pairs %	Total Reads
Axial-OS-08	PDO-22405	SM-K6OKY	OSU-452729-N	OSU-452729	55.18	0.1	16.612	2063971329	0	0	2.1	16.9	0.3	2392715236	522	151	166968415496	159134600812	149326137766	143380312114	0.01	11281	1105751096	100	1097721196	99.3	1097721196	1092088962	99.5	1105751096
Axial-OS-05	PDO-22405	SM-K6T5H	OSU-427366-N	OSU-427366	56.91	0	14.058	3823294307	0	0	1.9	15.6	0.2	2392715236	468	151	165972288428	161428556485	153465435202	147829960030	0.01	5953	1099154228	100	1091852087	99.3	1091852087	1087345240	99.6	1099154228
Axial-OS-02	PDO-22405	SM-K6T88	OSU-404453-N	OSU-404453	50.26	0	15.046	3179567939	0	0	2.2	16.8	0.2	2392715236	487	151	148967552986	144709605831	137078767993	132255006150	0.01	5127	986540086	100	980213205	99.4	980213205	976333120	99.6	986540086
Axial-OS-03	PDO-22405	SM-K6TDP	OSU-415777-N	OSU-415777	52.64	0	11.667	3180377376	0	0	2.7	14.4	0.3	2392715236	487	151	150893941828	147219315691	140499588405	135373140940	0.01	9874	999297628	100	992152524	99.3	992152524	987456608	99.5	999297628
Axial-OS-02	PDO-22408	SM-K42VK	OSU-404453-T	OSU-404453	101.08	0	12.459	8407150729	0	0	2	13.8	0.2	2392715236	483	151	290427227120	280967319304	265909815465	255001163211	0.01	25018	1923359120	100	1908235372	99.2	1908235372	1898956286	99.5	1923359120
Axial-OS-05	PDO-22408	SM-KNM3D	OSU-427366-T	OSU-427366	80.36	0.1	18.242	3258794649	0	0	2.8	19.1	0.3	2392715236	518	151	251205529176	238041878399	219647132781	209665374911	0.01	22712	1663612776	100	1649928274	99.2	1649928274	1640318224	99.4	1663612776
Axial-OS-08	PDO-22408	SM-KNM3E	OSU-452729-T	OSU-452729	120.24	0.1	20.197	3937348181	0	0	1.7	19	0.2	2392715236	487	151	378180802224	355783818153	323557124063	309742890233	0.01	35518	2504508624	100	2486062893	99.3	2486062893	2474036934	99.5	2504508624
Axial-OS-03	PDO-22408	SM-KNM3F	OSU-415777-T	OSU-415777	70.5	0	11.587	7823721395	0	0	1.6	13.2	0.5	2392715236	569	151	201412216740	194740904839	185293697165	176378391964	0.01	17689	1333855740	100	1319556825	98.9	1319556825	1308520512	99.2	1333855740
Axial-OS-07	PDO-22406	SM-K6TGG	CCB030088-N	CCB030088	51	0	14.01	2869208138	0	0	2.2	16.4	0.2	2392715236	471	151	150048060666	146931815003	140740609439	135691554280	0.01	9083	993695766	100	986889781	99.3	986889781	982852376	99.6	993695766
Axial-OS-01	PDO-22406	SM-KNM3A	OSU-389712-N	OSU-389712	48	0.1	23.878	1312846660	0	0	2	22.4	0.2	2392715236	478	151	157275926024	146864982645	135115582792	130201107923	0.01	10755	1041562424	100	1035383788	99.4	1035383788	1031285430	99.6	1041562424
Axial-OS-04	PDO-22406	SM-KNM3B	OSU-420424-N	OSU-420424	48	0.2	22.22	1464565607	0	0	2.1	21.9	0.4	2392715236	532	151	157304807190	147867984652	135127919245	129106555941	0.01	6738	1041753690	100	1033092060	99.2	1033092060	1026731286	99.4	1041753690
Axial-OS-06	PDO-22406	SM-KNM3C	OSU-433058-N	OSU-433058	43	0.1	19.771	1579833790	0	0	2.1	19.5	0.3	2392715236	480	151	135843983530	128595181897	119800829133	115415650850	0.01	8657	899629030	100	893845199	99.4	893845199	890003192	99.6	899629030
Axial-OS-07	PDO-22407	SM-K42VE	CCB030088-T	CCB030088	92	0	12.941	8356852956	0	0	1.8	14.6	0.3	2392715236	535	151	272065267438	259253017525	246345076698	235451950576	0.01	23019	1801756738	100	1755078973	97.4	1755078973	1744559496	99.4	1801756738
Axial-OS-06	PDO-22407	SM-K42VI	OSU-433058-T	OSU-433058	77	0	11.365	8655877616	0	0	1.7	13.1	0.3	2392715236	506	151	217109895276	212018477805	203536210909	195022219124	0.01	18352	1437813876	100	1427465841	99.3	1427465841	1420530882	99.5	1437813876
Axial-OS-01	PDO-22407	SM-K42VJ	OSU-389712-T	OSU-389712	110	0.1	14.151	6737823113	0	0	2.5	15.4	0.2	2392715236	473	151	323884410974	311512099776	293441715267	281555261440	0.01	29176	2144929874	100	2129940344	99.3	2129940344	2120166656	99.5	2144929874
Axial-OS-04	PDO-22407	SM-K42VL	OSU-420424-T	OSU-420424	114	0.1	15.641	6518097855	0	0	1.8	16.5	0.3	2392715236	524	151	340244947800	327012164918	308123046889	294224624802	0.01	31385	2253277800	100	2234539015	99.2	2234539015	2221264166	99.4	2253277800
					43
					120.24
					73.1356
