# Supplementary material for: Characterization of the genomic landscape of canine oral osteosarcoma reveals similarities with appendicular osteosarcoma
Source: PLoS One. 2025 Jun 10;20(6):e0325181. doi: 10.1371/journal.pone.0325181 (PMC12151373; doi:10.1371/journal.pone.0325181)
Supplement: S3 Table — All simple somatic mutations that passed filters. (XLSX) [file pone.0325181.s003.xlsx]

## Sheet: S3 Table All SSMs
Sample ID	CHROM	POS	REF	ALT	FILTER	EFFECT	IMPACT	ANN.0..GENE	GENEID	GENE_GROUP	BIOTYPE	HGVS_C	HGVS_P	Sample_Name	Alt_Sample_Name
Axial-OS-08	chr2	83288282	T	G	PASS	intergenic_region	MODIFIER	AADACL4-LOC119870499	AADACL4-LOC119870499			n.83288282T>G		OSU-452729	Axial-OS-08
Axial-OS-08	chr14	60088279	G	GA	PASS	intron_variant	MODIFIER	AASS	AASS		protein_coding	c.2166+615dupT		OSU-452729	Axial-OS-08
Axial-OS-08	chr14	60103942	A	T	PASS	intron_variant	MODIFIER	AASS	AASS		protein_coding	c.1260+5862T>A		OSU-452729	Axial-OS-08
Axial-OS-03	chr14	60141913	C	T	PASS	intergenic_region	MODIFIER	AASS-FEZF1	AASS-FEZF1			n.60141913C>T		OSU-415777	Axial-OS-03
Axial-OS-04	chr14	60149380	C	T	PASS	intergenic_region	MODIFIER	AASS-FEZF1	AASS-FEZF1			n.60149380C>T		OSU-420424	Axial-OS-04
Axial-OS-06	chr11	61182217	C	T	PASS	intron_variant	MODIFIER	ABCA1	ABCA1		protein_coding	c.817-714G>A		OSU-433058	Axial-OS-06
Axial-OS-03	chr37	22178744	G	A	PASS	intron_variant	MODIFIER	ABCA12	ABCA12		protein_coding	c.70-3829C>T		OSU-415777	Axial-OS-03
Axial-OS-08	chr37	22088216	T	G	PASS	intron_variant	MODIFIER	ABCA12	ABCA12		protein_coding	c.1950+1160A>C		OSU-452729	Axial-OS-08
Axial-OS-08	chr37	22116078	T	G	PASS	intron_variant	MODIFIER	ABCA12	ABCA12		protein_coding	c.694-225A>C		OSU-452729	Axial-OS-08
Axial-OS-02	chr18	520968	C	T	PASS	downstream_gene_variant	MODIFIER	ABCA13	ABCA13		protein_coding	c.*4587C>T		OSU-404453	Axial-OS-02
Axial-OS-02	chr18	401078	A	C	PASS	intron_variant	MODIFIER	ABCA13	ABCA13		protein_coding	c.11200-850A>C		OSU-404453	Axial-OS-02
Axial-OS-02	chr18	492067	C	T	PASS	intron_variant	MODIFIER	ABCA13	ABCA13		protein_coding	c.14373-184C>T		OSU-404453	Axial-OS-02
Axial-OS-05	chr18	471649	C	T	PASS	intron_variant	MODIFIER	ABCA13	ABCA13		protein_coding	c.13662-119C>T		OSU-427366	Axial-OS-05
Axial-OS-08	chr18	360695	C	CT	PASS	intron_variant	MODIFIER	ABCA13	ABCA13		protein_coding	c.8894-801dupT		OSU-452729	Axial-OS-08
Axial-OS-02	chr18	694764	G	A	PASS	intergenic_region	MODIFIER	ABCA13-LOC111090856	ABCA13-LOC111090856			n.694764G>A		OSU-404453	Axial-OS-02
Axial-OS-05	chr18	629013	T	G	PASS	intergenic_region	MODIFIER	ABCA13-LOC111090856	ABCA13-LOC111090856			n.629013T>G		OSU-427366	Axial-OS-05
Axial-OS-08	chr18	640328	C	CT	PASS	intergenic_region	MODIFIER	ABCA13-LOC111090856	ABCA13-LOC111090856			n.640328_640329insT		OSU-452729	Axial-OS-08
Axial-OS-08	chr18	657649	A	T	PASS	intergenic_region	MODIFIER	ABCA13-LOC111090856	ABCA13-LOC111090856			n.657649A>T		OSU-452729	Axial-OS-08
Axial-OS-08	chr18	733478	T	C	PASS	intergenic_region	MODIFIER	ABCA13-LOC111090856	ABCA13-LOC111090856			n.733478T>C		OSU-452729	Axial-OS-08
Axial-OS-08	chr18	770223	G	A	PASS	intergenic_region	MODIFIER	ABCA13-LOC111090856	ABCA13-LOC111090856			n.770223G>A		OSU-452729	Axial-OS-08
Axial-OS-08	chr18	771493	C	T	PASS	intergenic_region	MODIFIER	ABCA13-LOC111090856	ABCA13-LOC111090856			n.771493C>T		OSU-452729	Axial-OS-08
Axial-OS-08	chr6	55629132	T	G	PASS	intron_variant	MODIFIER	ABCA4	ABCA4		protein_coding	c.3523-194T>G		OSU-452729	Axial-OS-08
Axial-OS-04	chr9	11311243	A	AT	PASS	intron_variant	MODIFIER	ABCA6	ABCA6		protein_coding	c.2738-270dupT		OSU-420424	Axial-OS-04
Axial-OS-08	chr20	58151404	C	A	PASS	synonymous_variant	LOW	ABCA7	ABCA7		protein_coding	c.5643G>T	p.Leu1881Leu	OSU-452729	Axial-OS-08
Axial-OS-08	chr36	14051018	A	C	PASS	intron_variant	MODIFIER	ABCB11	ABCB11		protein_coding	c.3630+222T>G		OSU-452729	Axial-OS-08
Axial-OS-08	chr36	14135809	T	C	PASS	intergenic_region	MODIFIER	ABCB11-LOC119877907	ABCB11-LOC119877907			n.14135809T>C		OSU-452729	Axial-OS-08
Axial-OS-08	chr14	13562509	T	G	PASS	intron_variant	MODIFIER	ABCB4	ABCB4		protein_coding	c.1731+53A>C		OSU-452729	Axial-OS-08
Axial-OS-07	chr14	13600165	A	C	PASS	intergenic_region	MODIFIER	ABCB4-ABCB1	ABCB4-ABCB1			n.13600165A>C		CCB030088	Axial-OS-07
Axial-OS-08	chr14	13604277	A	G	PASS	intergenic_region	MODIFIER	ABCB4-ABCB1	ABCB4-ABCB1			n.13604277A>G		OSU-452729	Axial-OS-08
Axial-OS-06	chrX	58515068	G	A	PASS	intron_variant	MODIFIER	ABCB7	ABCB7		protein_coding	c.576+5005C>T		OSU-433058	Axial-OS-06
Axial-OS-08	chr2	66084460	AC	A	PASS	upstream_gene_variant	MODIFIER	ABCC11	ABCC11		protein_coding	c.-4508delC		OSU-452729	Axial-OS-08
Axial-OS-04	chr2	66218358	A	G	PASS	intron_variant	MODIFIER	ABCC12	ABCC12		protein_coding	c.2295+434A>G		OSU-420424	Axial-OS-04
Axial-OS-08	chr2	66199398	T	G	PASS	intron_variant	MODIFIER	ABCC12	ABCC12		protein_coding	c.1438-795T>G		OSU-452729	Axial-OS-08
Axial-OS-08	chr2	66275919	T	G	PASS	intergenic_region	MODIFIER	ABCC12-LOC119870345	ABCC12-LOC119870345			n.66275919T>G		OSU-452729	Axial-OS-08
Axial-OS-08	chr28	12868497	C	T	PASS	intron_variant	MODIFIER	ABCC2	ABCC2		protein_coding	c.207+8613C>T		OSU-452729	Axial-OS-08
Axial-OS-06	chr22	46159142	C	CTTTCT	PASS	intergenic_region	MODIFIER	ABCC4-LOC111091688	ABCC4-LOC111091688			n.46159142_46159143insTTTCT		OSU-433058	Axial-OS-06
Axial-OS-04	chr6	28101853	G	T	PASS	intron_variant	MODIFIER	ABCC6	ABCC6		protein_coding	c.3509+465G>T		OSU-420424	Axial-OS-04
Axial-OS-06	chr27	21266830	G	T	PASS	intron_variant	MODIFIER	ABCC9	ABCC9		protein_coding	c.2019+1571C>A		OSU-433058	Axial-OS-06
Axial-OS-08	chr27	21241655	A	C	PASS	intron_variant	MODIFIER	ABCC9	ABCC9		protein_coding	c.2505+5346T>G		OSU-452729	Axial-OS-08
Axial-OS-08	chr27	32536279	A	C	PASS	intron_variant	MODIFIER	ABCD2	ABCD2		protein_coding	c.1652+4314T>G		OSU-452729	Axial-OS-08
Axial-OS-05	chr6	55249006	T	A	PASS	intron_variant	MODIFIER	ABCD3	ABCD3		protein_coding	c.1823+152A>T		OSU-427366	Axial-OS-05
Axial-OS-04	chr31	36460218	C	T	PASS	intron_variant	MODIFIER	ABCG1	ABCG1		protein_coding	c.364+291C>T		OSU-420424	Axial-OS-04
Axial-OS-08	chr23	1691610	T	C	PASS	intron_variant	MODIFIER	ABHD12	ABHD12		protein_coding	c.316+78A>G		OSU-452729	Axial-OS-08
Axial-OS-08	chr3	52746589	T	TC	PASS	downstream_gene_variant	MODIFIER	ABHD2	ABHD2		protein_coding	c.*6406_*6407insC		OSU-452729	Axial-OS-08
Axial-OS-08	chr33	7748739	G	C	PASS	missense_variant	MODERATE	ABI3BP	ABI3BP		protein_coding	c.2836C>G	p.Arg946Gly	OSU-452729	Axial-OS-08
Axial-OS-06	chr33	7709417	A	C	PASS	intron_variant	MODIFIER	ABI3BP	ABI3BP		protein_coding	c.4138+758T>G		OSU-433058	Axial-OS-06
Axial-OS-02	chr9	53303951	G	A	PASS	intron_variant	MODIFIER	ABL1	ABL1		protein_coding	c.136+48803C>T		OSU-404453	Axial-OS-02
Axial-OS-08	chr9	53338230	G	T	PASS	intron_variant	MODIFIER	ABL1	ABL1		protein_coding	c.136+14524C>A		OSU-452729	Axial-OS-08
Axial-OS-08	chr1	31493167	T	C	PASS	intron_variant	MODIFIER	ABRACL	ABRACL		protein_coding	c.61+1428T>C		OSU-452729	Axial-OS-08
Axial-OS-04	chr18	33978609	G	A	PASS	intron_variant	MODIFIER	ABTB2	ABTB2		protein_coding	c.902-27865G>A		OSU-420424	Axial-OS-04
Axial-OS-08	chr7	79223560	G	A	PASS	intergenic_region	MODIFIER	ACAA2-LOC119872624	ACAA2-LOC119872624			n.79223560G>A		OSU-452729	Axial-OS-08
Axial-OS-08	chr9	36999698	T	TA	PASS	intron_variant	MODIFIER	ACACA	ACACA		protein_coding	c.3683+4273dupT		OSU-452729	Axial-OS-08
Axial-OS-04	chr20	3206106	G	A	PASS	intron_variant	MODIFIER	ACAD9	ACAD9		protein_coding	c.633+573C>T		OSU-420424	Axial-OS-04
Axial-OS-06	chr20	3218823	T	A	PASS	intron_variant	MODIFIER	ACAD9	ACAD9		protein_coding	c.245-6034A>T		OSU-433058	Axial-OS-06
Axial-OS-08	chr3	52498118	C	T	PASS	intron_variant	MODIFIER	ACAN	ACAN		protein_coding	c.1658+39C>T		OSU-452729	Axial-OS-08
Axial-OS-06	chr33	31415806	T	G	PASS	downstream_gene_variant	MODIFIER	ACAP2	ACAP2		protein_coding	c.*2861T>G		OSU-433058	Axial-OS-06
Axial-OS-05	chr11	39269479	A	G	PASS	intron_variant	MODIFIER	ACER2	ACER2		protein_coding	c.504-2803A>G		OSU-427366	Axial-OS-05
Axial-OS-08	chr19	39146879	T	G	PASS	intron_variant	MODIFIER	ACMSD	ACMSD		protein_coding	c.57+3701T>G		OSU-452729	Axial-OS-08
Axial-OS-06	chr11	49973180	A	T	PASS	intron_variant	MODIFIER	ACO1	ACO1		protein_coding	c.1727-189A>T		OSU-433058	Axial-OS-06
Axial-OS-06	chr5	54980310	G	A	PASS	intron_variant	MODIFIER	ACOT11	ACOT11		protein_coding	c.1033-536C>T		OSU-433058	Axial-OS-06
Axial-OS-08	chr5	60663632	A	C	PASS	intron_variant	MODIFIER	ACOT7	ACOT7		protein_coding	c.728-1527T>G		OSU-452729	Axial-OS-08
Axial-OS-08	chr5	60705292	A	G	PASS	intron_variant	MODIFIER	ACOT7	ACOT7		protein_coding	c.276+536T>C		OSU-452729	Axial-OS-08
Axial-OS-04	chr17	35503245	C	T	PASS	intron_variant	MODIFIER	ACOXL	ACOXL		protein_coding	c.900+581C>T		OSU-420424	Axial-OS-04
Axial-OS-08	chr17	35711357	A	T	PASS	intron_variant	MODIFIER	ACOXL	ACOXL		protein_coding	c.1519-9845A>T		OSU-452729	Axial-OS-08
Axial-OS-08	chr17	58915026	A	C	PASS	intergenic_region	MODIFIER	ACP6-GJA5	ACP6-GJA5			n.58915026A>C		OSU-452729	Axial-OS-08
Axial-OS-02	chr16	46695378	C	CTAGT	PASS	intron_variant	MODIFIER	ACSL1	ACSL1		protein_coding	c.196-6574_196-6571dupAGTT		OSU-404453	Axial-OS-02
Axial-OS-04	chrX	83510786	T	A	PASS	downstream_gene_variant	MODIFIER	ACSL4	ACSL4		protein_coding	c.*6928A>T		OSU-420424	Axial-OS-04
Axial-OS-04	chrX	83510790	G	A	PASS	downstream_gene_variant	MODIFIER	ACSL4	ACSL4		protein_coding	c.*6924C>T		OSU-420424	Axial-OS-04
Axial-OS-06	chr8	43024161	G	T	PASS	intron_variant	MODIFIER	ACTN1	ACTN1		protein_coding	c.341-234C>A		OSU-433058	Axial-OS-06
Axial-OS-08	chr8	33879136	G	T	PASS	intron_variant	MODIFIER	ACTR10	ACTR10		protein_coding	c.151-1843G>T		OSU-452729	Axial-OS-08
Axial-OS-04	chr16	17401772	G	A	PASS	intergenic_region	MODIFIER	ACTR3B-LOC111090258	ACTR3B-LOC111090258			n.17401772G>A		OSU-420424	Axial-OS-04
Axial-OS-08	chr24	27784890	GT	G	PASS	intergenic_region	MODIFIER	ACTR5-PPP1R16B	ACTR5-PPP1R16B			n.27784891delT		OSU-452729	Axial-OS-08
Axial-OS-08	chr36	3975309	A	AT	PASS	intron_variant	MODIFIER	ACVR1	ACVR1		protein_coding	c.1265-7856dupA		OSU-452729	Axial-OS-08
Axial-OS-06	chr27	43639663	C	A	PASS	intron_variant	MODIFIER	ACVR1B	ACVR1B		protein_coding	c.1262-967C>A		OSU-433058	Axial-OS-06
Axial-OS-08	chr10	56511517	T	G	PASS	intergenic_region	MODIFIER	ACYP2-C10H2orf73	ACYP2-C10H2orf73			n.56511517T>G		OSU-452729	Axial-OS-08
Axial-OS-02	chr24	32761348	A	T	PASS	intergenic_region	MODIFIER	ADA-CCN5	ADA-CCN5			n.32761348A>T		OSU-404453	Axial-OS-02
Axial-OS-06	chr19	18545545	G	A	PASS	downstream_gene_variant	MODIFIER	ADAD1	ADAD1		protein_coding	c.*4262C>T		OSU-433058	Axial-OS-06
Axial-OS-05	chr16	26454336	A	AT	PASS	intron_variant	MODIFIER	ADAM18	ADAM18		protein_coding	c.2050+5083dupT		OSU-427366	Axial-OS-05
Axial-OS-05	chr16	26421247	A	G	PASS	intron_variant	MODIFIER	ADAM18	ADAM18		protein_coding	c.1855-5645A>G		OSU-427366	Axial-OS-05
Axial-OS-08	chr16	26471918	C	T	PASS	intron_variant	MODIFIER	ADAM18	ADAM18		protein_coding	c.2040-17514C>T		OSU-452729	Axial-OS-08
Axial-OS-05	chr16	26585260	C	T	PASS	intron_variant	MODIFIER	ADAM2	ADAM2		protein_coding	c.892-4764G>A		OSU-427366	Axial-OS-05
Axial-OS-06	chr16	26580507	A	G	PASS	intron_variant	MODIFIER	ADAM2	ADAM2		protein_coding	c.892-11T>C		OSU-433058	Axial-OS-06
Axial-OS-08	chr16	26550395	A	T	PASS	intron_variant	MODIFIER	ADAM2	ADAM2		protein_coding	c.1611-4466T>A		OSU-452729	Axial-OS-08
Axial-OS-08	chr16	26597407	C	T	PASS	intron_variant	MODIFIER	ADAM2	ADAM2		protein_coding	c.891+1737G>A		OSU-452729	Axial-OS-08
Axial-OS-02	chr14	14195212	A	T	PASS	intron_variant	MODIFIER	ADAM22	ADAM22		protein_coding	c.2096+847A>T		OSU-404453	Axial-OS-02
Axial-OS-04	chr14	14077062	G	C	PASS	intron_variant	MODIFIER	ADAM22	ADAM22		protein_coding	c.512+29071G>C		OSU-420424	Axial-OS-04
Axial-OS-08	chr14	14023488	C	A	PASS	intron_variant	MODIFIER	ADAM22	ADAM22		protein_coding	c.435+10275C>A		OSU-452729	Axial-OS-08
Axial-OS-05	chr37	14912733	G	A	PASS	intron_variant	MODIFIER	ADAM23	ADAM23		protein_coding	c.494+13765G>A		OSU-427366	Axial-OS-05
Axial-OS-06	chr25	33261681	T	A	PASS	missense_variant	MODERATE	ADAM28	ADAM28		protein_coding	c.3080A>T	p.Tyr1027Phe	OSU-433058	Axial-OS-06
Axial-OS-05	chr25	33304640	G	A	PASS	intron_variant	MODIFIER	ADAM28	ADAM28		protein_coding	c.516+358C>T		OSU-427366	Axial-OS-05
Axial-OS-08	chr25	33327229	A	G	PASS	intergenic_region	MODIFIER	ADAM28-LOC100683353	ADAM28-LOC100683353			n.33327229A>G		OSU-452729	Axial-OS-08
Axial-OS-08	chr25	33351696	G	T	PASS	intergenic_region	MODIFIER	ADAM28-LOC100683353	ADAM28-LOC100683353			n.33351696G>T		OSU-452729	Axial-OS-08
Axial-OS-02	chr25	25568900	A	C	PASS	intron_variant	MODIFIER	ADAM29	ADAM29		protein_coding	c.-157-23902A>C		OSU-404453	Axial-OS-02
Axial-OS-02	chr25	25568916	A	T	PASS	intron_variant	MODIFIER	ADAM29	ADAM29		protein_coding	c.-157-23886A>T		OSU-404453	Axial-OS-02
Axial-OS-08	chr25	25521546	A	AT	PASS	upstream_gene_variant	MODIFIER	ADAM29	ADAM29		protein_coding	c.-3554_-3553insT		OSU-452729	Axial-OS-08
Axial-OS-04	chr25	25644079	T	G	PASS	intergenic_region	MODIFIER	ADAM29-LOC119866027	ADAM29-LOC119866027			n.25644079T>G		OSU-420424	Axial-OS-04
Axial-OS-06	chr16	26965301	T	TA	PASS	downstream_gene_variant	MODIFIER	ADAM32	ADAM32		protein_coding	c.*2985_*2986insT		OSU-433058	Axial-OS-06
Axial-OS-02	chr25	33150431	C	T	PASS	synonymous_variant	LOW	ADAM7	ADAM7		protein_coding	c.666G>A	p.Lys222Lys	OSU-404453	Axial-OS-02
Axial-OS-08	chr25	33169705	T	G	PASS	intron_variant	MODIFIER	ADAM7	ADAM7		protein_coding	c.233+956A>C		OSU-452729	Axial-OS-08
Axial-OS-06	chr28	41362264	G	A	PASS	downstream_gene_variant	MODIFIER	ADAM8	ADAM8		protein_coding	c.*3626C>T		OSU-433058	Axial-OS-06
Axial-OS-02	chr4	74887146	T	G	PASS	intron_variant	MODIFIER	ADAMTS12	ADAMTS12		protein_coding	c.490-25579T>G		OSU-404453	Axial-OS-02
Axial-OS-06	chr4	74825324	T	C	PASS	intron_variant	MODIFIER	ADAMTS12	ADAMTS12		protein_coding	c.489+17652T>C		OSU-433058	Axial-OS-06
Axial-OS-06	chr4	74903848	A	T	PASS	intron_variant	MODIFIER	ADAMTS12	ADAMTS12		protein_coding	c.490-8877A>T		OSU-433058	Axial-OS-06
Axial-OS-08	chr4	75048401	TA	T	PASS	intron_variant	MODIFIER	ADAMTS12	ADAMTS12		protein_coding	c.2660+503delA		OSU-452729	Axial-OS-08
Axial-OS-02	chr34	8384318	TA	T	PASS	intron_variant	MODIFIER	ADAMTS16	ADAMTS16		protein_coding	c.2696-383delT		OSU-404453	Axial-OS-02
Axial-OS-02	chr34	8407214	C	T	PASS	intron_variant	MODIFIER	ADAMTS16	ADAMTS16		protein_coding	c.2187+403G>A		OSU-404453	Axial-OS-02
Axial-OS-04	chr34	8429842	A	T	PASS	intron_variant	MODIFIER	ADAMTS16	ADAMTS16		protein_coding	c.1485-4064T>A		OSU-420424	Axial-OS-04
Axial-OS-08	chr34	8419376	A	G	PASS	intron_variant	MODIFIER	ADAMTS16	ADAMTS16		protein_coding	c.1639-3233T>C		OSU-452729	Axial-OS-08
Axial-OS-04	chr3	41047434	C	CG	PASS	intron_variant	MODIFIER	ADAMTS17	ADAMTS17		protein_coding	c.789+429dupG		OSU-420424	Axial-OS-04
Axial-OS-08	chr11	18412958	C	A	PASS	intron_variant	MODIFIER	ADAMTS19	ADAMTS19		protein_coding	c.3516+6415C>A		OSU-452729	Axial-OS-08
Axial-OS-02	chr11	2590639	A	C	PASS	intron_variant	MODIFIER	ADAMTS2	ADAMTS2		protein_coding	c.466-28751A>C		OSU-404453	Axial-OS-02
Axial-OS-08	chr11	2687035	A	C	PASS	intron_variant	MODIFIER	ADAMTS2	ADAMTS2		protein_coding	c.829-10592A>C		OSU-452729	Axial-OS-08
Axial-OS-08	chr27	35982998	A	C	PASS	intron_variant	MODIFIER	ADAMTS20	ADAMTS20		protein_coding	c.2209+467T>G		OSU-452729	Axial-OS-08
Axial-OS-07	chr13	62375323	C	T	PASS	intron_variant	MODIFIER	ADAMTS3	ADAMTS3		protein_coding	c.1485+437G>A		CCB030088	Axial-OS-07
Axial-OS-06	chr31	22818755	TTTCTTTCTTTCTTTCTTTC	T	PASS	intron_variant	MODIFIER	ADAMTS5	ADAMTS5		protein_coding	c.1250-1112_1250-1094delGAAAGAAAGAAAGAAAGAA		OSU-433058	Axial-OS-06
Axial-OS-08	chr31	22856247	T	C	PASS	intergenic_region	MODIFIER	ADAMTS5-LOC106558103	ADAMTS5-LOC106558103			n.22856247T>C		OSU-452729	Axial-OS-08
Axial-OS-05	chr2	50302965	C	CT	PASS	intron_variant	MODIFIER	ADAMTS6	ADAMTS6		protein_coding	c.1512+3343dupA		OSU-427366	Axial-OS-05
Axial-OS-05	chr20	26733520	G	A	PASS	upstream_gene_variant	MODIFIER	ADAMTS9	ADAMTS9		protein_coding	c.-2725G>A		OSU-427366	Axial-OS-05
Axial-OS-08	chr11	38774790	C	A	PASS	intron_variant	MODIFIER	ADAMTSL1	ADAMTSL1		protein_coding	c.4250-2846C>A		OSU-452729	Axial-OS-08
Axial-OS-08	chr17	60407709	G	T	PASS	downstream_gene_variant	MODIFIER	ADAMTSL4	ADAMTSL4		protein_coding	c.*3349G>T		OSU-452729	Axial-OS-08
Axial-OS-08	chr20	57823191	T	G	PASS	intron_variant	MODIFIER	ADAMTSL5	ADAMTSL5		protein_coding	c.454+223T>G		OSU-452729	Axial-OS-08
Axial-OS-05	chr7	42760271	T	TA	PASS	intron_variant	MODIFIER	ADAR	ADAR		protein_coding	c.2102+1669dupA		OSU-427366	Axial-OS-05
Axial-OS-08	chr7	42762084	CCCT	C	PASS	intron_variant	MODIFIER	ADAR	ADAR		protein_coding	c.2103-2868_2103-2866delTCC		OSU-452729	Axial-OS-08
Axial-OS-08	chr7	42747459	GT	G	PASS	upstream_gene_variant	MODIFIER	ADAR	ADAR		protein_coding	c.-1477delT		OSU-452729	Axial-OS-08
Axial-OS-08	chr31	38617185	C	A	PASS	intron_variant	MODIFIER	ADARB1	ADARB1		protein_coding	c.-188+11660C>A		OSU-452729	Axial-OS-08
Axial-OS-08	chr31	38725002	A	C	PASS	intron_variant	MODIFIER	ADARB1	ADARB1		protein_coding	c.1747+5403A>C		OSU-452729	Axial-OS-08
Axial-OS-02	chr2	32846844	G	A	PASS	intron_variant	MODIFIER	ADARB2	ADARB2		protein_coding	c.1063-19143G>A		OSU-404453	Axial-OS-02
Axial-OS-04	chr2	32579223	G	A	PASS	intron_variant	MODIFIER	ADARB2	ADARB2		protein_coding	c.100+10595G>A		OSU-420424	Axial-OS-04
Axial-OS-04	chr2	32593192	T	C	PASS	intron_variant	MODIFIER	ADARB2	ADARB2		protein_coding	c.100+24564T>C		OSU-420424	Axial-OS-04
Axial-OS-06	chr2	32697155	T	C	PASS	intron_variant	MODIFIER	ADARB2	ADARB2		protein_coding	c.101-116223T>C		OSU-433058	Axial-OS-06
Axial-OS-05	chr8	51039516	T	C	PASS	intergenic_region	MODIFIER	ADCK1-LOC100683540	ADCK1-LOC100683540			n.51039516T>C		OSU-427366	Axial-OS-05
Axial-OS-05	chr16	121725	C	A	PASS	intron_variant	MODIFIER	ADCY1	ADCY1		protein_coding	c.115-1575C>A		OSU-427366	Axial-OS-05
Axial-OS-04	chr34	6519984	C	A	PASS	intron_variant	MODIFIER	ADCY2	ADCY2		protein_coding	c.598-44678G>T		OSU-420424	Axial-OS-04
Axial-OS-05	chr34	6423967	AT	A	PASS	intron_variant	MODIFIER	ADCY2	ADCY2		protein_coding	c.748-11933delA		OSU-427366	Axial-OS-05
Axial-OS-08	chr34	6309403	G	T	PASS	intron_variant	MODIFIER	ADCY2	ADCY2		protein_coding	c.2910+524C>A		OSU-452729	Axial-OS-08
Axial-OS-08	chr34	6338862	C	G	PASS	intron_variant	MODIFIER	ADCY2	ADCY2		protein_coding	c.2411+558G>C		OSU-452729	Axial-OS-08
Axial-OS-08	chr34	6561378	G	A	PASS	intron_variant	MODIFIER	ADCY2	ADCY2		protein_coding	c.597+6320C>T		OSU-452729	Axial-OS-08
Axial-OS-04	chr34	6699166	A	C	PASS	intergenic_region	MODIFIER	ADCY2-LOC119867424	ADCY2-LOC119867424			n.6699166A>C		OSU-420424	Axial-OS-04
Axial-OS-08	chr34	6685849	A	C	PASS	intergenic_region	MODIFIER	ADCY2-LOC119867424	ADCY2-LOC119867424			n.6685849A>C		OSU-452729	Axial-OS-08
Axial-OS-04	chr17	19272720	A	T	PASS	intron_variant	MODIFIER	ADCY3	ADCY3		protein_coding	c.676-16787T>A		OSU-420424	Axial-OS-04
Axial-OS-04	chr17	19308629	G	A	PASS	intergenic_region	MODIFIER	ADCY3-DNAJC27	ADCY3-DNAJC27			n.19308629G>A		OSU-420424	Axial-OS-04
Axial-OS-04	chr13	28260174	C	A	PASS	intron_variant	MODIFIER	ADCY8	ADCY8		protein_coding	c.2211-5580G>T		OSU-420424	Axial-OS-04
Axial-OS-05	chr13	28446682	T	C	PASS	intergenic_region	MODIFIER	ADCY8-LOC111098452	ADCY8-LOC111098452			n.28446682T>C		OSU-427366	Axial-OS-05
Axial-OS-06	chr13	28440868	T	G	PASS	intergenic_region	MODIFIER	ADCY8-LOC111098452	ADCY8-LOC111098452			n.28440868T>G		OSU-433058	Axial-OS-06
Axial-OS-02	chr6	37557459	G	A	PASS	intron_variant	MODIFIER	ADCY9	ADCY9		protein_coding	c.1694-33403G>A		OSU-404453	Axial-OS-02
Axial-OS-08	chr7	67795802	A	AT	PASS	intergenic_region	MODIFIER	ADCYAP1-LOC111096805	ADCYAP1-LOC111096805			n.67795802_67795803insT		OSU-452729	Axial-OS-08
Axial-OS-08	chr7	67777686	A	G	PASS	intergenic_region	MODIFIER	ADCYAP1-LOC111096805	ADCYAP1-LOC111096805			n.67777686A>G		OSU-452729	Axial-OS-08
Axial-OS-08	chr7	67897724	G	A	PASS	intergenic_region	MODIFIER	ADCYAP1-LOC111096805	ADCYAP1-LOC111096805			n.67897724G>A		OSU-452729	Axial-OS-08
Axial-OS-08	chr7	67905565	A	C	PASS	intergenic_region	MODIFIER	ADCYAP1-LOC111096805	ADCYAP1-LOC111096805			n.67905565A>C		OSU-452729	Axial-OS-08
Axial-OS-08	chr7	67906179	T	C	PASS	intergenic_region	MODIFIER	ADCYAP1-LOC111096805	ADCYAP1-LOC111096805			n.67906179T>C		OSU-452729	Axial-OS-08
Axial-OS-08	chr7	67934667	T	G	PASS	intergenic_region	MODIFIER	ADCYAP1-LOC111096805	ADCYAP1-LOC111096805			n.67934667T>G		OSU-452729	Axial-OS-08
Axial-OS-08	chr28	21751996	T	G	PASS	intergenic_region	MODIFIER	ADD3-MXI1	ADD3-MXI1			n.21751996T>G		OSU-452729	Axial-OS-08
Axial-OS-02	chr1	38134642	A	C	PASS	splice_region_variant&intron_variant	LOW	ADGB	ADGB		protein_coding	c.3726+3A>C		OSU-404453	Axial-OS-02
Axial-OS-06	chr1	38133134	G	C	PASS	intron_variant	MODIFIER	ADGB	ADGB		protein_coding	c.3527-1306G>C		OSU-433058	Axial-OS-06
Axial-OS-08	chr1	38099164	T	G	PASS	intron_variant	MODIFIER	ADGB	ADGB		protein_coding	c.2496+2310T>G		OSU-452729	Axial-OS-08
Axial-OS-08	chr1	38103182	A	T	PASS	intron_variant	MODIFIER	ADGB	ADGB		protein_coding	c.2770+394A>T		OSU-452729	Axial-OS-08
Axial-OS-05	chr1	38228666	G	A	PASS	intergenic_region	MODIFIER	ADGB-LOC102154803	ADGB-LOC102154803			n.38228666G>A		OSU-427366	Axial-OS-05
Axial-OS-08	chr3	87994324	AT	A	PASS	intron_variant	MODIFIER	ADGRA3	ADGRA3		protein_coding	c.1426-152delT		OSU-452729	Axial-OS-08
Axial-OS-08	chr3	87909675	C	T	PASS	upstream_gene_variant	MODIFIER	ADGRA3	ADGRA3		protein_coding	c.-425C>T		OSU-452729	Axial-OS-08
Axial-OS-05	chr12	31595170	A	C	PASS	intron_variant	MODIFIER	ADGRB3	ADGRB3		protein_coding	c.757+26651A>C		OSU-427366	Axial-OS-05
Axial-OS-05	chr12	31990870	A	C	PASS	intron_variant	MODIFIER	ADGRB3	ADGRB3		protein_coding	c.2483+3354A>C		OSU-427366	Axial-OS-05
Axial-OS-05	chr12	32017810	C	T	PASS	intron_variant	MODIFIER	ADGRB3	ADGRB3		protein_coding	c.2483+30294C>T		OSU-427366	Axial-OS-05
Axial-OS-05	chr12	32101030	A	C	PASS	intron_variant	MODIFIER	ADGRB3	ADGRB3		protein_coding	c.2484-18056A>C		OSU-427366	Axial-OS-05
Axial-OS-05	chr12	32220898	A	C	PASS	intron_variant	MODIFIER	ADGRB3	ADGRB3		protein_coding	c.3192-1474A>C		OSU-427366	Axial-OS-05
Axial-OS-06	chr12	32019591	A	G	PASS	intron_variant	MODIFIER	ADGRB3	ADGRB3		protein_coding	c.2483+32075A>G		OSU-433058	Axial-OS-06
Axial-OS-08	chr12	32128896	TCTC	T	PASS	intron_variant	MODIFIER	ADGRB3	ADGRB3		protein_coding	c.2817+3760_2817+3762delCTC		OSU-452729	Axial-OS-08
Axial-OS-08	chr12	32238943	CT	C	PASS	intron_variant	MODIFIER	ADGRB3	ADGRB3		protein_coding	c.3599-560delT		OSU-452729	Axial-OS-08
Axial-OS-08	chr12	31634178	C	A	PASS	intron_variant	MODIFIER	ADGRB3	ADGRB3		protein_coding	c.757+65659C>A		OSU-452729	Axial-OS-08
Axial-OS-08	chr12	31710076	C	T	PASS	intron_variant	MODIFIER	ADGRB3	ADGRB3		protein_coding	c.758-134261C>T		OSU-452729	Axial-OS-08
Axial-OS-08	chr12	31749421	T	C	PASS	intron_variant	MODIFIER	ADGRB3	ADGRB3		protein_coding	c.758-94916T>C		OSU-452729	Axial-OS-08
Axial-OS-08	chr12	31844141	A	T	PASS	intron_variant	MODIFIER	ADGRB3	ADGRB3		protein_coding	c.758-196A>T		OSU-452729	Axial-OS-08
Axial-OS-08	chr12	31844881	A	G	PASS	intron_variant	MODIFIER	ADGRB3	ADGRB3		protein_coding	c.868+434A>G		OSU-452729	Axial-OS-08
Axial-OS-08	chr12	32000847	C	A	PASS	intron_variant	MODIFIER	ADGRB3	ADGRB3		protein_coding	c.2483+13331C>A		OSU-452729	Axial-OS-08
Axial-OS-08	chr12	32050178	T	A	PASS	intron_variant	MODIFIER	ADGRB3	ADGRB3		protein_coding	c.2483+62662T>A		OSU-452729	Axial-OS-08
Axial-OS-08	chr12	32111227	T	G	PASS	intron_variant	MODIFIER	ADGRB3	ADGRB3		protein_coding	c.2484-7859T>G		OSU-452729	Axial-OS-08
Axial-OS-08	chr12	32181544	T	G	PASS	intron_variant	MODIFIER	ADGRB3	ADGRB3		protein_coding	c.2818-26434T>G		OSU-452729	Axial-OS-08
Axial-OS-08	chr12	32212991	A	G	PASS	intron_variant	MODIFIER	ADGRB3	ADGRB3		protein_coding	c.3039-316A>G		OSU-452729	Axial-OS-08
Axial-OS-02	chr26	1479877	G	A	PASS	intron_variant	MODIFIER	ADGRD1	ADGRD1		protein_coding	c.1764+592C>T		OSU-404453	Axial-OS-02
Axial-OS-04	chr26	1501742	C	T	PASS	intron_variant	MODIFIER	ADGRD1	ADGRD1		protein_coding	c.1566+13655G>A		OSU-420424	Axial-OS-04
Axial-OS-08	chr20	53817847	T	C	PASS	intron_variant	MODIFIER	ADGRE1	ADGRE1		protein_coding	c.2449-179A>G		OSU-452729	Axial-OS-08
Axial-OS-08	chr20	48358299	T	G	PASS	intron_variant	MODIFIER	ADGRE2	ADGRE2		protein_coding	c.961-148A>C		OSU-452729	Axial-OS-08
Axial-OS-06	chr12	16072803	T	C	PASS	intergenic_region	MODIFIER	ADGRF4-OPN5	ADGRF4-OPN5			n.16072803T>C		OSU-433058	Axial-OS-06
Axial-OS-08	chr12	16069008	A	G	PASS	intergenic_region	MODIFIER	ADGRF4-OPN5	ADGRF4-OPN5			n.16069008A>G		OSU-452729	Axial-OS-08
Axial-OS-02	chr2	58120142	C	T	PASS	intergenic_region	MODIFIER	ADGRG1-ADGRG5	ADGRG1-ADGRG5			n.58120142C>T		OSU-404453	Axial-OS-02
Axial-OS-06	chrX	15112294	A	T	PASS	intron_variant	MODIFIER	ADGRG2	ADGRG2		protein_coding	c.406-245T>A		OSU-433058	Axial-OS-06
Axial-OS-05	chr1	34252979	T	C	PASS	intron_variant	MODIFIER	ADGRG6	ADGRG6		protein_coding	c.104-18939T>C		OSU-427366	Axial-OS-05
Axial-OS-02	chr1	34449813	A	G	PASS	intergenic_region	MODIFIER	ADGRG6-LOC100686509	ADGRG6-LOC100686509			n.34449813A>G		OSU-404453	Axial-OS-02
Axial-OS-02	chr1	34470019	C	T	PASS	intergenic_region	MODIFIER	ADGRG6-LOC100686509	ADGRG6-LOC100686509			n.34470019C>T		OSU-404453	Axial-OS-02
Axial-OS-06	chr1	34372013	A	G	PASS	intergenic_region	MODIFIER	ADGRG6-LOC100686509	ADGRG6-LOC100686509			n.34372013A>G		OSU-433058	Axial-OS-06
Axial-OS-08	chr1	34409193	G	A	PASS	intergenic_region	MODIFIER	ADGRG6-LOC100686509	ADGRG6-LOC100686509			n.34409193G>A		OSU-452729	Axial-OS-08
Axial-OS-04	chr6	66632963	A	G	PASS	intron_variant	MODIFIER	ADGRL2	ADGRL2		protein_coding	c.-94+23879T>C		OSU-420424	Axial-OS-04
Axial-OS-04	chr6	66744046	G	T	PASS	intron_variant	MODIFIER	ADGRL2	ADGRL2		protein_coding	c.-303+10096C>A		OSU-420424	Axial-OS-04
Axial-OS-06	chr6	66466452	A	C	PASS	intron_variant	MODIFIER	ADGRL2	ADGRL2		protein_coding	c.-93-177592T>G		OSU-433058	Axial-OS-06
Axial-OS-08	chr6	66270160	G	GACAC	PASS	intron_variant	MODIFIER	ADGRL2	ADGRL2		protein_coding	c.73+18531_73+18534dupGTGT		OSU-452729	Axial-OS-08
Axial-OS-08	chr6	66146816	A	C	PASS	intron_variant	MODIFIER	ADGRL2	ADGRL2		protein_coding	c.3062+445T>G		OSU-452729	Axial-OS-08
Axial-OS-08	chr6	66536443	A	C	PASS	intron_variant	MODIFIER	ADGRL2	ADGRL2		protein_coding	c.-94+120399T>G		OSU-452729	Axial-OS-08
Axial-OS-08	chr6	66578192	C	T	PASS	intron_variant	MODIFIER	ADGRL2	ADGRL2		protein_coding	c.-94+78650G>A		OSU-452729	Axial-OS-08
Axial-OS-02	chr13	53911013	A	AT	PASS	intron_variant	MODIFIER	ADGRL3	ADGRL3		protein_coding	c.473+14106dupT		OSU-404453	Axial-OS-02
Axial-OS-02	chr13	53673848	C	T	PASS	intron_variant	MODIFIER	ADGRL3	ADGRL3		protein_coding	c.-242-3041C>T		OSU-404453	Axial-OS-02
Axial-OS-02	chr13	53933208	G	A	PASS	intron_variant	MODIFIER	ADGRL3	ADGRL3		protein_coding	c.473+36298G>A		OSU-404453	Axial-OS-02
Axial-OS-04	chr13	53869136	A	C	PASS	intron_variant	MODIFIER	ADGRL3	ADGRL3		protein_coding	c.260-27561A>C		OSU-420424	Axial-OS-04
Axial-OS-04	chr13	53952767	G	T	PASS	intron_variant	MODIFIER	ADGRL3	ADGRL3		protein_coding	c.474-25982G>T		OSU-420424	Axial-OS-04
Axial-OS-04	chr13	53991387	G	T	PASS	intron_variant	MODIFIER	ADGRL3	ADGRL3		protein_coding	c.583+12529G>T		OSU-420424	Axial-OS-04
Axial-OS-05	chr13	54212116	TA	T	PASS	intron_variant	MODIFIER	ADGRL3	ADGRL3		protein_coding	c.1783+942delA		OSU-427366	Axial-OS-05
Axial-OS-05	chr13	53522770	T	C	PASS	intron_variant	MODIFIER	ADGRL3	ADGRL3		protein_coding	c.-243+20945T>C		OSU-427366	Axial-OS-05
Axial-OS-05	chr13	53575198	T	G	PASS	intron_variant	MODIFIER	ADGRL3	ADGRL3		protein_coding	c.-243+73373T>G		OSU-427366	Axial-OS-05
Axial-OS-05	chr13	53661428	A	C	PASS	intron_variant	MODIFIER	ADGRL3	ADGRL3		protein_coding	c.-242-15461A>C		OSU-427366	Axial-OS-05
Axial-OS-05	chr13	54179082	G	T	PASS	intron_variant	MODIFIER	ADGRL3	ADGRL3		protein_coding	c.1481-31791G>T		OSU-427366	Axial-OS-05
Axial-OS-06	chr13	53661946	G	A	PASS	intron_variant	MODIFIER	ADGRL3	ADGRL3		protein_coding	c.-242-14943G>A		OSU-433058	Axial-OS-06
Axial-OS-08	chr13	53512705	GT	G	PASS	intron_variant	MODIFIER	ADGRL3	ADGRL3		protein_coding	c.-243+10891delT		OSU-452729	Axial-OS-08
Axial-OS-08	chr13	53518426	A	C	PASS	intron_variant	MODIFIER	ADGRL3	ADGRL3		protein_coding	c.-243+16601A>C		OSU-452729	Axial-OS-08
Axial-OS-08	chr13	53794731	A	C	PASS	intron_variant	MODIFIER	ADGRL3	ADGRL3		protein_coding	c.-171-5294A>C		OSU-452729	Axial-OS-08
Axial-OS-08	chr13	53893801	T	G	PASS	intron_variant	MODIFIER	ADGRL3	ADGRL3		protein_coding	c.260-2896T>G		OSU-452729	Axial-OS-08
Axial-OS-08	chr13	54009586	T	G	PASS	intron_variant	MODIFIER	ADGRL3	ADGRL3		protein_coding	c.584-18851T>G		OSU-452729	Axial-OS-08
Axial-OS-08	chr13	54200819	C	T	PASS	intron_variant	MODIFIER	ADGRL3	ADGRL3		protein_coding	c.1481-10054C>T		OSU-452729	Axial-OS-08
Axial-OS-02	chr3	18194180	T	TA	PASS	intron_variant	MODIFIER	ADGRV1	ADGRV1		protein_coding	c.17863-8111dupT		OSU-404453	Axial-OS-02
Axial-OS-04	chr3	18272100	G	A	PASS	intron_variant	MODIFIER	ADGRV1	ADGRV1		protein_coding	c.17862+8347C>T		OSU-420424	Axial-OS-04
Axial-OS-07	chr3	18387586	A	C	PASS	intron_variant	MODIFIER	ADGRV1	ADGRV1		protein_coding	c.9184+1593T>G		CCB030088	Axial-OS-07
Axial-OS-08	chr3	18088057	A	G	PASS	intron_variant	MODIFIER	ADGRV1	ADGRV1		protein_coding	c.18316+4386T>C		OSU-452729	Axial-OS-08
Axial-OS-08	chr29	16494962	A	C	PASS	missense_variant	MODERATE	ADHFE1	ADHFE1		protein_coding	c.443A>C	p.Lys148Thr	OSU-452729	Axial-OS-08
Axial-OS-04	chr34	19626398	C	CTCTCTCTG	PASS	intergenic_region	MODIFIER	ADIPOQ-ST6GAL1	ADIPOQ-ST6GAL1			n.19626398_19626399insTCTCTCTG		OSU-420424	Axial-OS-04
Axial-OS-08	chr34	19631002	A	C	PASS	intergenic_region	MODIFIER	ADIPOQ-ST6GAL1	ADIPOQ-ST6GAL1			n.19631002A>C		OSU-452729	Axial-OS-08
Axial-OS-02	chr27	2278246	TA	T	PASS	intron_variant	MODIFIER	ADIPOR2	ADIPOR2		protein_coding	c.-87+22582delT		OSU-404453	Axial-OS-02
Axial-OS-08	chr27	2300764	C	T	PASS	splice_region_variant	LOW	ADIPOR2	ADIPOR2		protein_coding	c.-87G>A		OSU-452729	Axial-OS-08
Axial-OS-02	chr4	25535205	A	T	PASS	intron_variant	MODIFIER	ADK	ADK		protein_coding	c.636+14072A>T		OSU-404453	Axial-OS-02
Axial-OS-08	chr7	171874	GC	G	PASS	downstream_gene_variant	MODIFIER	ADORA1	ADORA1		protein_coding	c.*4874delG		OSU-452729	Axial-OS-08
Axial-OS-08	chr17	64665738	T	TTC	PASS	downstream_gene_variant	MODIFIER	ADORA3	ADORA3		protein_coding	c.*4180_*4181insTC		OSU-452729	Axial-OS-08
Axial-OS-04	chr30	36758068	TTTCGTGATG	T	PASS	intergenic_region	MODIFIER	ADPGK-LOC111093401	ADPGK-LOC111093401			n.36758069_36758077delTTCGTGATG		OSU-420424	Axial-OS-04
Axial-OS-04	chr30	36777460	C	CCGGG	PASS	intergenic_region	MODIFIER	ADPGK-LOC111093401	ADPGK-LOC111093401			n.36777460_36777461insCGGG		OSU-420424	Axial-OS-04
Axial-OS-08	chr30	36710392	A	T	PASS	intergenic_region	MODIFIER	ADPGK-LOC111093401	ADPGK-LOC111093401			n.36710392A>T		OSU-452729	Axial-OS-08
Axial-OS-06	chr33	23873500	C	T	PASS	downstream_gene_variant	MODIFIER	ADPRH	ADPRH		protein_coding	c.*3187C>T		OSU-433058	Axial-OS-06
Axial-OS-06	chr4	51616449	AT	A	PASS	upstream_gene_variant	MODIFIER	ADRA1B	ADRA1B		protein_coding	c.-4334delA		OSU-433058	Axial-OS-06
Axial-OS-08	chr28	22603913	G	A	PASS	intergenic_region	MODIFIER	ADRA2A-LOC111093044	ADRA2A-LOC111093044			n.22603913G>A		OSU-452729	Axial-OS-08
Axial-OS-08	chr8	72686689	C	CT	PASS	upstream_gene_variant	MODIFIER	ADSS1	ADSS1		protein_coding	c.-2647_-2646insT		OSU-452729	Axial-OS-08
Axial-OS-08	chr27	18532449	C	CT	PASS	intergenic_region	MODIFIER	AEBP2-LOC102157002	AEBP2-LOC102157002			n.18532449_18532450insT		OSU-452729	Axial-OS-08
Axial-OS-08	chr27	18547318	T	G	PASS	intergenic_region	MODIFIER	AEBP2-LOC102157002	AEBP2-LOC102157002			n.18547318T>G		OSU-452729	Axial-OS-08
Axial-OS-08	chr3	52302555	T	G	PASS	missense_variant	MODERATE	AEN	AEN		protein_coding	c.62T>G	p.Val21Gly	OSU-452729	Axial-OS-08
Axial-OS-05	chrX	117909776	A	C	PASS	intron_variant	MODIFIER	AFF2	AFF2		protein_coding	c.80+37526A>C		OSU-427366	Axial-OS-05
Axial-OS-06	chrX	118048358	T	A	PASS	intron_variant	MODIFIER	AFF2	AFF2		protein_coding	c.1075-45175T>A		OSU-433058	Axial-OS-06
Axial-OS-08	chrX	117970408	G	A	PASS	intron_variant	MODIFIER	AFF2	AFF2		protein_coding	c.1074+207G>A		OSU-452729	Axial-OS-08
Axial-OS-08	chrX	118292020	T	C	PASS	intergenic_region	MODIFIER	AFF2-LOC111094925	AFF2-LOC111094925			n.118292020T>C		OSU-452729	Axial-OS-08
Axial-OS-03	chr10	43730039	GAAATTGGCAGCAGAAC	G	PASS	intron_variant	MODIFIER	AFF3	AFF3		protein_coding	c.247-355_247-340delATTGGCAGCAGAACAA	NA	OSU-415777	Axial-OS-03
Axial-OS-06	chr10	43845617	G	T	PASS	intron_variant	MODIFIER	AFF3	AFF3		protein_coding	c.946-42668G>T		OSU-433058	Axial-OS-06
Axial-OS-02	chr11	21212382	A	AT	PASS	intron_variant	MODIFIER	AFF4	AFF4		protein_coding	c.124-1318dupA		OSU-404453	Axial-OS-02
Axial-OS-04	chr11	21249892	G	A	PASS	intergenic_region	MODIFIER	AFF4-ZCCHC10	AFF4-ZCCHC10			n.21249892G>A		OSU-420424	Axial-OS-04
Axial-OS-02	chr12	65865681	G	T	PASS	downstream_gene_variant	MODIFIER	AFG1L	AFG1L		protein_coding	c.*166G>T		OSU-404453	Axial-OS-02
Axial-OS-04	chr12	65717742	C	T	PASS	intron_variant	MODIFIER	AFG1L	AFG1L		protein_coding	c.567-5417C>T		OSU-420424	Axial-OS-04
Axial-OS-08	chr12	65681587	G	GT	PASS	intron_variant	MODIFIER	AFG1L	AFG1L		protein_coding	c.342+17949dupT		OSU-452729	Axial-OS-08
Axial-OS-08	chr12	65803812	T	G	PASS	intron_variant	MODIFIER	AFG1L	AFG1L		protein_coding	c.1011-3772T>G		OSU-452729	Axial-OS-08
Axial-OS-02	chr7	77858969	G	A	PASS	intron_variant	MODIFIER	AFG3L2	AFG3L2		protein_coding	c.1030-407C>T		OSU-404453	Axial-OS-02
Axial-OS-05	chr13	63264560	A	G	PASS	intron_variant	MODIFIER	AFM	AFM		protein_coding	c.88+1816A>G		OSU-427366	Axial-OS-05
Axial-OS-08	chr16	53342901	C	A	PASS	upstream_gene_variant	MODIFIER	AGA	AGA		protein_coding	c.-5061C>A		OSU-452729	Axial-OS-08
Axial-OS-08	chr25	47191154	C	CT	PASS	intron_variant	MODIFIER	AGAP1	AGAP1		protein_coding	c.1981+3714dupT		OSU-452729	Axial-OS-08
Axial-OS-05	chr16	15893362	G	A	PASS	missense_variant	MODERATE	AGAP3	AGAP3		protein_coding	c.820G>A	p.Val274Met	OSU-427366	Axial-OS-05
Axial-OS-02	chr3	50378519	C	T	PASS	intron_variant	MODIFIER	AGBL1	AGBL1		protein_coding	c.1915-27645C>T		OSU-404453	Axial-OS-02
Axial-OS-04	chr3	50485420	C	CT	PASS	intron_variant	MODIFIER	AGBL1	AGBL1		protein_coding	c.2096-16096dupT		OSU-420424	Axial-OS-04
Axial-OS-06	chr3	50591714	TA	T	PASS	intron_variant	MODIFIER	AGBL1	AGBL1		protein_coding	c.2535-32800delA		OSU-433058	Axial-OS-06
Axial-OS-08	chr3	50796957	C	CCT	PASS	downstream_gene_variant	MODIFIER	AGBL1	AGBL1		protein_coding	c.*4050_*4051insCT		OSU-452729	Axial-OS-08
Axial-OS-08	chr3	50699126	T	TA	PASS	intron_variant	MODIFIER	AGBL1	AGBL1		protein_coding	c.2698+74445dupA		OSU-452729	Axial-OS-08
Axial-OS-08	chr3	50648312	T	C	PASS	intron_variant	MODIFIER	AGBL1	AGBL1		protein_coding	c.2698+23625T>C		OSU-452729	Axial-OS-08
Axial-OS-05	chr3	50880448	G	C	PASS	intergenic_region	MODIFIER	AGBL1-LOC102152355	AGBL1-LOC102152355			n.50880448G>C		OSU-427366	Axial-OS-05
Axial-OS-08	chr3	50860407	T	C	PASS	intergenic_region	MODIFIER	AGBL1-LOC102152355	AGBL1-LOC102152355			n.50860407T>C		OSU-452729	Axial-OS-08
Axial-OS-02	chr15	11253825	A	G	PASS	intron_variant	MODIFIER	AGBL4	AGBL4		protein_coding	c.157+10470A>G		OSU-404453	Axial-OS-02
Axial-OS-02	chr15	12025106	C	T	PASS	intron_variant	MODIFIER	AGBL4	AGBL4		protein_coding	c.378-11938C>T		OSU-404453	Axial-OS-02
Axial-OS-02	chr15	12236812	G	C	PASS	intron_variant	MODIFIER	AGBL4	AGBL4		protein_coding	c.634+30522G>C		OSU-404453	Axial-OS-02
Axial-OS-03	chr15	11195377	G	A	PASS	intron_variant	MODIFIER	AGBL4	AGBL4		protein_coding	c.35-47856G>A		OSU-415777	Axial-OS-03
Axial-OS-04	chr15	12513265	T	TTTA	PASS	downstream_gene_variant	MODIFIER	AGBL4	AGBL4		protein_coding	c.*1611_*1612insTTA		OSU-420424	Axial-OS-04
Axial-OS-04	chr15	11643639	G	A	PASS	intron_variant	MODIFIER	AGBL4	AGBL4		protein_coding	c.283-193483G>A		OSU-420424	Axial-OS-04
Axial-OS-04	chr15	11940516	G	T	PASS	intron_variant	MODIFIER	AGBL4	AGBL4		protein_coding	c.378-96528G>T		OSU-420424	Axial-OS-04
Axial-OS-05	chr15	11313429	A	C	PASS	intron_variant	MODIFIER	AGBL4	AGBL4		protein_coding	c.157+70074A>C		OSU-427366	Axial-OS-05
Axial-OS-05	chr15	11621015	T	G	PASS	intron_variant	MODIFIER	AGBL4	AGBL4		protein_coding	c.283-216107T>G		OSU-427366	Axial-OS-05
Axial-OS-05	chr15	11743398	G	A	PASS	intron_variant	MODIFIER	AGBL4	AGBL4		protein_coding	c.283-93724G>A		OSU-427366	Axial-OS-05
Axial-OS-06	chr15	11189279	C	CT	PASS	intron_variant	MODIFIER	AGBL4	AGBL4		protein_coding	c.35-53943dupT		OSU-433058	Axial-OS-06
Axial-OS-06	chr15	11339446	C	G	PASS	intron_variant	MODIFIER	AGBL4	AGBL4		protein_coding	c.158-47118C>G		OSU-433058	Axial-OS-06
Axial-OS-06	chr15	11738922	G	C	PASS	intron_variant	MODIFIER	AGBL4	AGBL4		protein_coding	c.283-98200G>C		OSU-433058	Axial-OS-06
Axial-OS-06	chr15	11829175	T	C	PASS	intron_variant	MODIFIER	AGBL4	AGBL4		protein_coding	c.283-7947T>C		OSU-433058	Axial-OS-06
Axial-OS-06	chr15	11857577	T	C	PASS	intron_variant	MODIFIER	AGBL4	AGBL4		protein_coding	c.377+20361T>C		OSU-433058	Axial-OS-06
Axial-OS-08	chr15	11422275	A	ATG	PASS	intron_variant	MODIFIER	AGBL4	AGBL4		protein_coding	c.282+35605_282+35606dupGT		OSU-452729	Axial-OS-08
Axial-OS-08	chr15	11121139	A	C	PASS	intron_variant	MODIFIER	AGBL4	AGBL4		protein_coding	c.34+22754A>C		OSU-452729	Axial-OS-08
Axial-OS-08	chr15	11804054	T	C	PASS	intron_variant	MODIFIER	AGBL4	AGBL4		protein_coding	c.283-33068T>C		OSU-452729	Axial-OS-08
Axial-OS-08	chr15	11822685	T	A	PASS	intron_variant	MODIFIER	AGBL4	AGBL4		protein_coding	c.283-14437T>A		OSU-452729	Axial-OS-08
Axial-OS-08	chr15	11825786	A	G	PASS	intron_variant	MODIFIER	AGBL4	AGBL4		protein_coding	c.283-11336A>G		OSU-452729	Axial-OS-08
Axial-OS-08	chr15	12024878	A	C	PASS	intron_variant	MODIFIER	AGBL4	AGBL4		protein_coding	c.378-12166A>C		OSU-452729	Axial-OS-08
Axial-OS-08	chr15	12396440	G	C	PASS	intron_variant	MODIFIER	AGBL4	AGBL4		protein_coding	c.1243+2565G>C		OSU-452729	Axial-OS-08
Axial-OS-07	chr6	9097937	A	AT	PASS	intergenic_region	MODIFIER	AGFG2-NYAP1	AGFG2-NYAP1			n.9097937_9097938insT		CCB030088	Axial-OS-07
Axial-OS-02	chr14	30051252	A	G	PASS	intron_variant	MODIFIER	AGMO	AGMO		protein_coding	c.1335+12824T>C		OSU-404453	Axial-OS-02
Axial-OS-08	chr14	30235963	A	T	PASS	intron_variant	MODIFIER	AGMO	AGMO		protein_coding	c.406+6479T>A		OSU-452729	Axial-OS-08
Axial-OS-04	chr15	6386619	C	T	PASS	intergenic_region	MODIFIER	AGO1-AGO4	AGO1-AGO4			n.6386619C>T		OSU-420424	Axial-OS-04
Axial-OS-02	chr15	6244130	G	T	PASS	intron_variant	MODIFIER	AGO3	AGO3		protein_coding	c.1149+374C>A		OSU-404453	Axial-OS-02
Axial-OS-08	chr31	37754952	A	G	PASS	intron_variant	MODIFIER	AGPAT3	AGPAT3		protein_coding	c.-49-397A>G		OSU-452729	Axial-OS-08
Axial-OS-04	chr36	21495770	C	T	PASS	intron_variant	MODIFIER	AGPS	AGPS		protein_coding	c.353+2076C>T		OSU-420424	Axial-OS-04
Axial-OS-02	chr1	74546953	T	A	PASS	intron_variant	MODIFIER	AGTPBP1	AGTPBP1		protein_coding	c.1303-3349T>A		OSU-404453	Axial-OS-02
Axial-OS-05	chr1	74478011	G	A	PASS	intron_variant	MODIFIER	AGTPBP1	AGTPBP1		protein_coding	c.32+3775G>A		OSU-427366	Axial-OS-05
Axial-OS-06	chrX	89542774	G	T	PASS	intergenic_region	MODIFIER	AGTR2-SLC6A14	AGTR2-SLC6A14			n.89542774G>T		OSU-433058	Axial-OS-06
Axial-OS-07	chrX	89496569	A	G	PASS	intergenic_region	MODIFIER	AGTR2-SLC6A14	AGTR2-SLC6A14			n.89496569A>G		CCB030088	Axial-OS-07
Axial-OS-08	chr4	74204017	G	T	PASS	intron_variant	MODIFIER	AGXT2	AGXT2		protein_coding	c.88+1597G>T		OSU-452729	Axial-OS-08
Axial-OS-08	chr7	37593981	A	C	PASS	intergenic_region	MODIFIER	AHCTF1-LOC111096892	AHCTF1-LOC111096892			n.37593981A>C		OSU-452729	Axial-OS-08
Axial-OS-08	chr1	28234573	A	T	PASS	intron_variant	MODIFIER	AHI1	AHI1		protein_coding	c.3866-2708T>A		OSU-452729	Axial-OS-08
Axial-OS-08	chr1	28242289	G	C	PASS	intron_variant	MODIFIER	AHI1	AHI1		protein_coding	c.3729-1153C>G		OSU-452729	Axial-OS-08
Axial-OS-04	chr18	54627117	G	T	PASS	stop_gained	HIGH	AHNAK	AHNAK		protein_coding	c.10099G>T	p.Glu3367*	OSU-420424	Axial-OS-04
Axial-OS-03	chr8	72838382	C	T	PASS	upstream_gene_variant	MODIFIER	AHNAK2	AHNAK2		protein_coding	c.-1444G>A		OSU-415777	Axial-OS-03
Axial-OS-08	chr18	54682313	C	T	PASS	intergenic_region	MODIFIER	AHNAK-SCGB1A1	AHNAK-SCGB1A1			n.54682313C>T		OSU-452729	Axial-OS-08
Axial-OS-02	chr1	35087349	T	G	PASS	intron_variant	MODIFIER	AIG1	AIG1		protein_coding	c.440-29103T>G		OSU-404453	Axial-OS-02
Axial-OS-08	chr1	34945282	G	T	PASS	intron_variant	MODIFIER	AIG1	AIG1		protein_coding	c.337+9805G>T		OSU-452729	Axial-OS-08
Axial-OS-05	chr5	59473437	G	A	PASS	intron_variant	MODIFIER	AJAP1	AJAP1		protein_coding	c.851-18971G>A		OSU-427366	Axial-OS-05
Axial-OS-08	chr8	3399178	TA	T	PASS	intron_variant	MODIFIER	AJUBA	AJUBA		protein_coding	c.1986+775delT		OSU-452729	Axial-OS-08
Axial-OS-06	chr1	93787352	C	A	PASS	intergenic_region	MODIFIER	AK3-LOC102153759	AK3-LOC102153759			n.93787352C>A		OSU-433058	Axial-OS-06
Axial-OS-05	chr6	69813328	GC	G	PASS	intron_variant	MODIFIER	AK5	AK5		protein_coding	c.1618-5763delG		OSU-427366	Axial-OS-05
Axial-OS-02	chr6	70060348	CT	C	PASS	intergenic_region	MODIFIER	AK5-LOC102155054	AK5-LOC102155054			n.70060349delT		OSU-404453	Axial-OS-02
Axial-OS-08	chr6	70084151	T	G	PASS	intergenic_region	MODIFIER	AK5-LOC102155054	AK5-LOC102155054			n.70084151T>G		OSU-452729	Axial-OS-08
Axial-OS-04	chr12	66825540	T	C	PASS	missense_variant	MODERATE	AK9	AK9		protein_coding	c.1112A>G	p.Glu371Gly	OSU-420424	Axial-OS-04
Axial-OS-06	chr7	71653022	C	A	PASS	intron_variant	MODIFIER	AKAIN1	AKAIN1		protein_coding	c.284-18044G>T		OSU-433058	Axial-OS-06
Axial-OS-06	chr3	49664983	T	TA	PASS	intron_variant	MODIFIER	AKAP13	AKAP13		protein_coding	c.4209+1139dupA		OSU-433058	Axial-OS-06
Axial-OS-08	chr3	49684376	G	T	PASS	intron_variant	MODIFIER	AKAP13	AKAP13		protein_coding	c.4209+20530G>T		OSU-452729	Axial-OS-08
Axial-OS-08	chr27	5852960	A	T	PASS	intron_variant	MODIFIER	AKAP3	AKAP3		protein_coding	c.3141+2503T>A		OSU-452729	Axial-OS-08
Axial-OS-08	chr27	5861212	T	G	PASS	intron_variant	MODIFIER	AKAP3	AKAP3		protein_coding	c.713-2938A>C		OSU-452729	Axial-OS-08
Axial-OS-04	chrX	43151709	T	C	PASS	intron_variant	MODIFIER	AKAP4	AKAP4		protein_coding	c.1-673A>G		OSU-420424	Axial-OS-04
Axial-OS-07	chr8	11782707	G	A	PASS	intron_variant	MODIFIER	AKAP6	AKAP6		protein_coding	c.2344-6585G>A		CCB030088	Axial-OS-07
Axial-OS-08	chr8	11651763	G	T	PASS	intron_variant	MODIFIER	AKAP6	AKAP6		protein_coding	c.-34-12800G>T		OSU-452729	Axial-OS-08
Axial-OS-08	chr8	11869346	T	C	PASS	intron_variant	MODIFIER	AKAP6	AKAP6		protein_coding	c.2731-21376T>C		OSU-452729	Axial-OS-08
Axial-OS-07	chr8	12072677	G	T	PASS	intergenic_region	MODIFIER	AKAP6-NPAS3	AKAP6-NPAS3			n.12072677G>T		CCB030088	Axial-OS-07
Axial-OS-08	chr8	12054490	A	AG	PASS	intergenic_region	MODIFIER	AKAP6-NPAS3	AKAP6-NPAS3			n.12054490_12054491insG		OSU-452729	Axial-OS-08
Axial-OS-08	chr8	12090538	C	A	PASS	intergenic_region	MODIFIER	AKAP6-NPAS3	AKAP6-NPAS3			n.12090538C>A		OSU-452729	Axial-OS-08
Axial-OS-04	chr14	2899076	C	A	PASS	intergenic_region	MODIFIER	AKR1B1-LOC106559703	AKR1B1-LOC106559703			n.2899076C>A		OSU-420424	Axial-OS-04
Axial-OS-02	chr13	63212250	A	T	PASS	intron_variant	MODIFIER	ALB	ALB		protein_coding	c.1059-22A>T		OSU-404453	Axial-OS-02
Axial-OS-06	chr33	11553285	C	G	PASS	intron_variant	MODIFIER	ALCAM	ALCAM		protein_coding	c.73+66198C>G		OSU-433058	Axial-OS-06
Axial-OS-06	chr33	11553305	A	T	PASS	intron_variant	MODIFIER	ALCAM	ALCAM		protein_coding	c.73+66218A>T		OSU-433058	Axial-OS-06
Axial-OS-08	chr1	107707356	T	C	PASS	downstream_gene_variant	MODIFIER	ALDH16A1	ALDH16A1		protein_coding	c.*1213A>G		OSU-452729	Axial-OS-08
Axial-OS-08	chr1	85654172	A	C	PASS	intron_variant	MODIFIER	ALDH1A1	ALDH1A1		protein_coding	c.748-239A>C		OSU-452729	Axial-OS-08
Axial-OS-02	chr30	23401774	A	T	PASS	missense_variant	MODERATE	ALDH1A2	ALDH1A2		protein_coding	c.1425T>A	p.Asn475Lys	OSU-404453	Axial-OS-02
Axial-OS-06	chr20	369883	TCACA	T	PASS	intron_variant	MODIFIER	ALDH1L1	ALDH1L1		protein_coding	c.1076+11244_1076+11247delTGTG		OSU-433058	Axial-OS-06
Axial-OS-05	chr20	458537	CT	C	PASS	intergenic_region	MODIFIER	ALDH1L1-LOC100688265	ALDH1L1-LOC100688265			n.458538delT		OSU-427366	Axial-OS-05
Axial-OS-05	chr20	451248	C	T	PASS	intergenic_region	MODIFIER	ALDH1L1-LOC100688265	ALDH1L1-LOC100688265			n.451248C>T		OSU-427366	Axial-OS-05
Axial-OS-05	chr5	40774883	A	T	PASS	intron_variant	MODIFIER	ALDH3A2	ALDH3A2		protein_coding	c.1398+12091T>A		OSU-427366	Axial-OS-05
Axial-OS-08	chr5	40849352	A	G	PASS	intron_variant	MODIFIER	ALDH3A2	ALDH3A2		protein_coding	c.88-818T>C		OSU-452729	Axial-OS-08
Axial-OS-08	chr25	3778034	A	T	PASS	intron_variant	MODIFIER	ALG5	ALG5		protein_coding	c.447+1786A>T		OSU-452729	Axial-OS-08
Axial-OS-05	chr17	23195555	G	A	PASS	intron_variant	MODIFIER	ALK	ALK		protein_coding	c.1331-29694C>T		OSU-427366	Axial-OS-05
Axial-OS-05	chr17	23556512	A	C	PASS	intron_variant	MODIFIER	ALK	ALK		protein_coding	c.716-32268T>G		OSU-427366	Axial-OS-05
Axial-OS-06	chr17	23326200	C	A	PASS	intron_variant	MODIFIER	ALK	ALK		protein_coding	c.1202+36813G>T		OSU-433058	Axial-OS-06
Axial-OS-06	chr17	23389983	A	G	PASS	intron_variant	MODIFIER	ALK	ALK		protein_coding	c.1001-26769T>C		OSU-433058	Axial-OS-06
Axial-OS-07	chr17	23606546	T	TA	PASS	intron_variant	MODIFIER	ALK	ALK		protein_coding	c.716-82303dupT		CCB030088	Axial-OS-07
Axial-OS-08	chr17	23065420	T	G	PASS	intron_variant	MODIFIER	ALK	ALK		protein_coding	c.3690+643A>C		OSU-452729	Axial-OS-08
Axial-OS-08	chr17	23382648	A	G	PASS	intron_variant	MODIFIER	ALK	ALK		protein_coding	c.1001-19434T>C		OSU-452729	Axial-OS-08
Axial-OS-08	chr5	24954993	G	C	PASS	intergenic_region	MODIFIER	ALKBH8-CWF19L2	ALKBH8-CWF19L2			n.24954993G>C		OSU-452729	Axial-OS-08
Axial-OS-07	chr5	33085486	G	A	PASS	intron_variant	MODIFIER	ALOX15B	ALOX15B		protein_coding	c.452+680G>A		CCB030088	Axial-OS-07
Axial-OS-05	chr28	2363088	G	A	PASS	intron_variant	MODIFIER	ALOX5	ALOX5		protein_coding	c.350-1867C>T		OSU-427366	Axial-OS-05
Axial-OS-02	chr32	7753475	C	A	PASS	upstream_gene_variant	MODIFIER	ALPK1	ALPK1		protein_coding	c.-1614G>T		OSU-404453	Axial-OS-02
Axial-OS-08	chr32	7761741	C	A	PASS	upstream_gene_variant	MODIFIER	ALPK1	ALPK1		protein_coding	c.-5166G>T		OSU-452729	Axial-OS-08
Axial-OS-06	chr1	17634012	G	A	PASS	intron_variant	MODIFIER	ALPK2	ALPK2		protein_coding	c.5177-1576G>A		OSU-433058	Axial-OS-06
Axial-OS-08	chr37	10639229	G	C	PASS	intron_variant	MODIFIER	ALS2	ALS2		protein_coding	c.2578-875C>G		OSU-452729	Axial-OS-08
Axial-OS-04	chr15	27222070	C	G	PASS	intergenic_region	MODIFIER	ALX1-MIR8838	ALX1-MIR8838			n.27222070C>G		OSU-420424	Axial-OS-04
Axial-OS-08	chr15	27230751	CT	C	PASS	intergenic_region	MODIFIER	ALX1-MIR8838	ALX1-MIR8838			n.27230752delT		OSU-452729	Axial-OS-08
Axial-OS-04	chr18	43364122	T	C	PASS	missense_variant	MODERATE	AMBRA1	AMBRA1		protein_coding	c.1792T>C	p.Ser598Pro	OSU-420424	Axial-OS-04
Axial-OS-02	chrX	49150916	A	T	PASS	intron_variant	MODIFIER	AMER1	AMER1		protein_coding	c.194-22785T>A		OSU-404453	Axial-OS-02
Axial-OS-04	chrX	84226269	G	A	PASS	intron_variant	MODIFIER	AMMECR1	AMMECR1		protein_coding	c.-145+1067C>T		OSU-420424	Axial-OS-04
Axial-OS-08	chr21	6207428	A	C	PASS	intron_variant	MODIFIER	AMOTL1	AMOTL1		protein_coding	c.2067+1051T>G		OSU-452729	Axial-OS-08
Axial-OS-07	chr18	11310528	C	T	PASS	intron_variant	MODIFIER	AMPH	AMPH		protein_coding	c.591-2624C>T		CCB030088	Axial-OS-07
Axial-OS-07	chr18	11342828	T	C	PASS	intron_variant	MODIFIER	AMPH	AMPH		protein_coding	c.1272+1278T>C		CCB030088	Axial-OS-07
Axial-OS-08	chr18	11208897	C	A	PASS	intron_variant	MODIFIER	AMPH	AMPH		protein_coding	c.70-44248C>A		OSU-452729	Axial-OS-08
Axial-OS-08	chr9	11946036	T	G	PASS	intergenic_region	MODIFIER	AMZ2-GNA13	AMZ2-GNA13			n.11946036T>G		OSU-452729	Axial-OS-08
Axial-OS-05	chr15	44043580	A	C	PASS	intron_variant	MODIFIER	ANAPC10	ANAPC10		protein_coding	c.207-6469T>G		OSU-427366	Axial-OS-05
Axial-OS-04	chr16	24535235	C	T	PASS	intron_variant	MODIFIER	ANK1	ANK1		protein_coding	c.126+53438C>T		OSU-420424	Axial-OS-04
Axial-OS-04	chr32	7072303	TG	T	PASS	intron_variant	MODIFIER	ANK2	ANK2		protein_coding	c.84+4455delC		OSU-420424	Axial-OS-04
Axial-OS-06	chr32	6909000	T	TA	PASS	intron_variant	MODIFIER	ANK2	ANK2		protein_coding	c.429+3653_429+3654insT		OSU-433058	Axial-OS-06
Axial-OS-06	chr32	6789832	T	C	PASS	intron_variant	MODIFIER	ANK2	ANK2		protein_coding	c.3940+151A>G		OSU-433058	Axial-OS-06
Axial-OS-02	chr32	7252838	T	A	PASS	intergenic_region	MODIFIER	ANK2-LARP7	ANK2-LARP7			n.7252838T>A		OSU-404453	Axial-OS-02
Axial-OS-08	chr32	7415252	CT	C	PASS	intergenic_region	MODIFIER	ANK2-LARP7	ANK2-LARP7			n.7415253delT		OSU-452729	Axial-OS-08
Axial-OS-02	chr4	12921064	T	G	PASS	intron_variant	MODIFIER	ANK3	ANK3		protein_coding	c.2914-2588A>C		OSU-404453	Axial-OS-02
Axial-OS-06	chr4	13149831	C	A	PASS	intron_variant	MODIFIER	ANK3	ANK3		protein_coding	c.97-92543G>T		OSU-433058	Axial-OS-06
Axial-OS-07	chr4	12910591	A	G	PASS	intron_variant	MODIFIER	ANK3	ANK3		protein_coding	c.3246-220T>C		CCB030088	Axial-OS-07
Axial-OS-04	chr9	31126654	G	A	PASS	intron_variant	MODIFIER	ANKFN1	ANKFN1		protein_coding	c.62+15121G>A		OSU-420424	Axial-OS-04
Axial-OS-02	chr4	89436741	C	A	PASS	intron_variant	MODIFIER	ANKH	ANKH		protein_coding	c.96+32358C>A		OSU-404453	Axial-OS-02
Axial-OS-02	chr4	89447558	T	G	PASS	intron_variant	MODIFIER	ANKH	ANKH		protein_coding	c.97-26544T>G		OSU-404453	Axial-OS-02
Axial-OS-04	chr4	89401870	T	G	PASS	upstream_gene_variant	MODIFIER	ANKH	ANKH		protein_coding	c.-2418T>G		OSU-420424	Axial-OS-04
Axial-OS-06	chr4	89473271	T	G	PASS	intron_variant	MODIFIER	ANKH	ANKH		protein_coding	c.97-831T>G		OSU-433058	Axial-OS-06
Axial-OS-06	chr2	34838359	G	A	PASS	missense_variant	MODERATE	ANKHD1	ANKHD1		protein_coding	c.3196G>A	p.Val1066Met	OSU-433058	Axial-OS-06
Axial-OS-08	chr25	50833064	G	A	PASS	intron_variant	MODIFIER	ANKMY1	ANKMY1		protein_coding	c.1342-302C>T		OSU-452729	Axial-OS-08
Axial-OS-02	chr5	64714362	G	C	PASS	intron_variant	MODIFIER	ANKRD11	ANKRD11		protein_coding	c.7386+161G>C		OSU-404453	Axial-OS-02
Axial-OS-08	chr13	63048996	C	G	PASS	intron_variant	MODIFIER	ANKRD17	ANKRD17		protein_coding	c.448-17761G>C		OSU-452729	Axial-OS-08
Axial-OS-08	chr13	63058796	C	G	PASS	intron_variant	MODIFIER	ANKRD17	ANKRD17		protein_coding	c.448-27561G>C		OSU-452729	Axial-OS-08
Axial-OS-04	chr3	26704346	C	T	PASS	upstream_gene_variant	MODIFIER	ANKRD34B	ANKRD34B		protein_coding	c.-3315C>T		OSU-420424	Axial-OS-04
Axial-OS-08	chr9	26644559	T	A	PASS	intergenic_region	MODIFIER	ANKRD40CL-LOC119873290	ANKRD40CL-LOC119873290			n.26644559T>A		OSU-452729	Axial-OS-08
Axial-OS-04	chr37	6404194	T	A	PASS	intron_variant	MODIFIER	ANKRD44	ANKRD44		protein_coding	c.3131+5324A>T		OSU-420424	Axial-OS-04
Axial-OS-05	chr37	6480448	T	C	PASS	intron_variant	MODIFIER	ANKRD44	ANKRD44		protein_coding	c.1900-7070A>G		OSU-427366	Axial-OS-05
Axial-OS-06	chr37	6417537	C	A	PASS	downstream_gene_variant	MODIFIER	ANKRD44	ANKRD44		protein_coding	c.*2672G>T		OSU-433058	Axial-OS-06
Axial-OS-08	chr2	42504269	TA	T	PASS	downstream_gene_variant	MODIFIER	ANKRD55	ANKRD55		protein_coding	c.*2117delT		OSU-452729	Axial-OS-08
Axial-OS-08	chr12	48905481	TA	T	PASS	intron_variant	MODIFIER	ANKRD6	ANKRD6		protein_coding	c.-225+39705delA		OSU-452729	Axial-OS-08
Axial-OS-02	chr15	38705215	T	C	PASS	intron_variant	MODIFIER	ANKS1B	ANKS1B		protein_coding	c.2778+3522A>G		OSU-404453	Axial-OS-02
Axial-OS-02	chr15	39061419	T	G	PASS	intron_variant	MODIFIER	ANKS1B	ANKS1B		protein_coding	c.1439-4768A>C		OSU-404453	Axial-OS-02
Axial-OS-02	chr15	39311262	C	T	PASS	intron_variant	MODIFIER	ANKS1B	ANKS1B		protein_coding	c.372+2685G>A		OSU-404453	Axial-OS-02
Axial-OS-04	chr15	39243485	G	T	PASS	intron_variant	MODIFIER	ANKS1B	ANKS1B		protein_coding	c.1128+43343C>A		OSU-420424	Axial-OS-04
Axial-OS-04	chr15	38574063	ATT	A	PASS	upstream_gene_variant	MODIFIER	ANKS1B	ANKS1B		protein_coding	c.-3664_-3663delAA		OSU-420424	Axial-OS-04
Axial-OS-05	chr15	38770564	G	A	PASS	intron_variant	MODIFIER	ANKS1B	ANKS1B		protein_coding	c.2526+30454C>T		OSU-427366	Axial-OS-05
Axial-OS-05	chr15	38872479	A	G	PASS	intron_variant	MODIFIER	ANKS1B	ANKS1B		protein_coding	c.2346+931T>C		OSU-427366	Axial-OS-05
Axial-OS-05	chr15	38920482	T	G	PASS	intron_variant	MODIFIER	ANKS1B	ANKS1B		protein_coding	c.1757-46483A>C		OSU-427366	Axial-OS-05
Axial-OS-06	chr15	39110196	A	T	PASS	intron_variant	MODIFIER	ANKS1B	ANKS1B		protein_coding	c.1273-27563T>A		OSU-433058	Axial-OS-06
Axial-OS-07	chr15	38549238	G	A	PASS	intron_variant	MODIFIER	ANKS1B	ANKS1B		protein_coding	c.2779-39147C>T		CCB030088	Axial-OS-07
Axial-OS-07	chr15	38772937	A	G	PASS	intron_variant	MODIFIER	ANKS1B	ANKS1B		protein_coding	c.2526+28081T>C		CCB030088	Axial-OS-07
Axial-OS-08	chr15	38885487	A	C	PASS	intron_variant	MODIFIER	ANKS1B	ANKS1B		protein_coding	c.1757-11488T>G		OSU-452729	Axial-OS-08
Axial-OS-05	chr27	6833891	C	T	PASS	intron_variant	MODIFIER	ANO2	ANO2		protein_coding	c.1798+5402G>A		OSU-427366	Axial-OS-05
Axial-OS-08	chr27	7094917	A	G	PASS	intron_variant	MODIFIER	ANO2	ANO2		protein_coding	c.23-2711T>C		OSU-452729	Axial-OS-08
Axial-OS-05	chr21	48286672	T	G	PASS	intron_variant	MODIFIER	ANO3	ANO3		protein_coding	c.2946+1143T>G		OSU-427366	Axial-OS-05
Axial-OS-06	chr21	48140062	C	T	PASS	intron_variant	MODIFIER	ANO3	ANO3		protein_coding	c.497-176C>T		OSU-433058	Axial-OS-06
Axial-OS-07	chr21	48264465	A	G	PASS	intron_variant	MODIFIER	ANO3	ANO3		protein_coding	c.2056+36A>G		CCB030088	Axial-OS-07
Axial-OS-08	chr21	48061961	G	A	PASS	intron_variant	MODIFIER	ANO3	ANO3		protein_coding	c.229+27266G>A		OSU-452729	Axial-OS-08
Axial-OS-04	chr15	40399918	G	A	PASS	intron_variant	MODIFIER	ANO4	ANO4		protein_coding	c.2080+693G>A		OSU-420424	Axial-OS-04
Axial-OS-05	chr15	40444431	GA	G	PASS	downstream_gene_variant	MODIFIER	ANO4	ANO4		protein_coding	c.*4247delA		OSU-427366	Axial-OS-05
Axial-OS-05	chr15	40204572	T	G	PASS	intron_variant	MODIFIER	ANO4	ANO4		protein_coding	c.206-7446T>G		OSU-427366	Axial-OS-05
Axial-OS-05	chr15	40248427	A	C	PASS	intron_variant	MODIFIER	ANO4	ANO4		protein_coding	c.798+2088A>C		OSU-427366	Axial-OS-05
Axial-OS-06	chr15	40067946	C	A	PASS	intron_variant	MODIFIER	ANO4	ANO4		protein_coding	c.-138+23507C>A		OSU-433058	Axial-OS-06
Axial-OS-08	chr15	40165515	T	TA	PASS	intron_variant	MODIFIER	ANO4	ANO4		protein_coding	c.206-46496dupA		OSU-452729	Axial-OS-08
Axial-OS-08	chr15	40187333	GT	G	PASS	intron_variant	MODIFIER	ANO4	ANO4		protein_coding	c.206-24683delT		OSU-452729	Axial-OS-08
Axial-OS-08	chr15	40286192	A	AT	PASS	intron_variant	MODIFIER	ANO4	ANO4		protein_coding	c.944+2345dupT		OSU-452729	Axial-OS-08
Axial-OS-08	chr15	40063040	T	G	PASS	intron_variant	MODIFIER	ANO4	ANO4		protein_coding	c.-138+18601T>G		OSU-452729	Axial-OS-08
Axial-OS-08	chr15	40068210	T	G	PASS	intron_variant	MODIFIER	ANO4	ANO4		protein_coding	c.-138+23771T>G		OSU-452729	Axial-OS-08
Axial-OS-08	chr15	40262538	T	G	PASS	intron_variant	MODIFIER	ANO4	ANO4		protein_coding	c.798+16199T>G		OSU-452729	Axial-OS-08
Axial-OS-08	chr15	40320689	T	G	PASS	intron_variant	MODIFIER	ANO4	ANO4		protein_coding	c.1077-12639T>G		OSU-452729	Axial-OS-08
Axial-OS-08	chr15	40337859	A	C	PASS	intron_variant	MODIFIER	ANO4	ANO4		protein_coding	c.1183+4425A>C		OSU-452729	Axial-OS-08
Axial-OS-08	chr15	40375250	T	G	PASS	intron_variant	MODIFIER	ANO4	ANO4		protein_coding	c.1655-6055T>G		OSU-452729	Axial-OS-08
Axial-OS-08	chr15	40430500	T	G	PASS	intron_variant	MODIFIER	ANO4	ANO4		protein_coding	c.2912+3508T>G		OSU-452729	Axial-OS-08
Axial-OS-02	chr27	37601614	G	A	PASS	intron_variant	MODIFIER	ANO6	ANO6		protein_coding	c.334-853G>A		OSU-404453	Axial-OS-02
Axial-OS-06	chr30	33203098	G	T	PASS	intron_variant	MODIFIER	ANP32A	ANP32A		protein_coding	c.54+7149C>A		OSU-433058	Axial-OS-06
Axial-OS-02	chr10	69283169	C	A	PASS	intron_variant	MODIFIER	ANTXR1	ANTXR1		protein_coding	c.1434+2664C>A		OSU-404453	Axial-OS-02
Axial-OS-06	chr10	69293461	A	AAATAAAT	PASS	intron_variant	MODIFIER	ANTXR1	ANTXR1		protein_coding	c.1434+12959_1434+12965dupTAAATAA		OSU-433058	Axial-OS-06
Axial-OS-04	chr32	35745056	C	G	PASS	intron_variant	MODIFIER	ANTXR2	ANTXR2		protein_coding	c.661-1655C>G		OSU-420424	Axial-OS-04
Axial-OS-02	chr15	64042744	C	CA	PASS	intron_variant	MODIFIER	ANXA10	ANXA10		protein_coding	c.19-73_19-72insA		OSU-404453	Axial-OS-02
Axial-OS-04	chr15	64106635	G	A	PASS	intron_variant	MODIFIER	ANXA10	ANXA10		protein_coding	c.906+850G>A		OSU-420424	Axial-OS-04
Axial-OS-05	chr15	64083053	G	GA	PASS	intron_variant	MODIFIER	ANXA10	ANXA10		protein_coding	c.401-104dupA		OSU-427366	Axial-OS-05
Axial-OS-05	chr15	64006774	T	G	PASS	upstream_gene_variant	MODIFIER	ANXA10	ANXA10		protein_coding	c.-2578T>G		OSU-427366	Axial-OS-05
Axial-OS-06	chr15	64010034	AT	A	PASS	intron_variant	MODIFIER	ANXA10	ANXA10		protein_coding	c.18+666delT		OSU-433058	Axial-OS-06
Axial-OS-08	chr15	64087658	A	AT	PASS	intron_variant	MODIFIER	ANXA10	ANXA10		protein_coding	c.480+4423dupT		OSU-452729	Axial-OS-08
Axial-OS-08	chr15	64106171	T	A	PASS	intron_variant	MODIFIER	ANXA10	ANXA10		protein_coding	c.906+386T>A		OSU-452729	Axial-OS-08
Axial-OS-04	chr32	37191497	C	T	PASS	intron_variant	MODIFIER	ANXA3	ANXA3		protein_coding	c.16-1647G>A		OSU-420424	Axial-OS-04
Axial-OS-08	chr19	19527150	G	GTATA	PASS	intergenic_region	MODIFIER	ANXA5-QRFPR	ANXA5-QRFPR			n.19527150_19527151insTATA		OSU-452729	Axial-OS-08
Axial-OS-05	chr14	48009925	A	AT	PASS	frameshift_variant	HIGH	AOAH	AOAH		protein_coding	c.1537dupA	p.Ile513fs	OSU-427366	Axial-OS-05
Axial-OS-02	chr37	9837036	G	A	PASS	missense_variant	MODERATE	AOX2	AOX2		protein_coding	c.3856G>A	p.Ala1286Thr	OSU-404453	Axial-OS-02
Axial-OS-08	chr37	9720905	A	T	PASS	intron_variant	MODIFIER	AOX4	AOX4		protein_coding	c.911-891A>T		OSU-452729	Axial-OS-08
Axial-OS-03	chr5	78124909	T	A	PASS	intron_variant	MODIFIER	AP1G1	AP1G1		protein_coding	c.642+55A>T		OSU-415777	Axial-OS-03
Axial-OS-08	chrX	12229893	A	C	PASS	intergenic_region	MODIFIER	AP1S2-LOC611472	AP1S2-LOC611472			n.12229893A>C		OSU-452729	Axial-OS-08
Axial-OS-08	chr18	45769704	G	A	PASS	missense_variant&splice_region_variant	MODERATE	AP2A2	AP2A2		protein_coding	c.965G>A	p.Ser322Asn	OSU-452729	Axial-OS-08
Axial-OS-08	chr9	38016032	TA	T	PASS	intron_variant	MODIFIER	AP2B1	AP2B1		protein_coding	c.525+8242delT		OSU-452729	Axial-OS-08
Axial-OS-03	chr3	28665147	T	G	PASS	intron_variant	MODIFIER	AP3B1	AP3B1		protein_coding	c.129-13885T>G		OSU-415777	Axial-OS-03
Axial-OS-03	chr3	72329720	C	T	PASS	intron_variant	MODIFIER	APBB2	APBB2		protein_coding	c.1282-2638C>T		OSU-415777	Axial-OS-03
Axial-OS-04	chr3	72061826	C	T	PASS	intron_variant	MODIFIER	APBB2	APBB2		protein_coding	c.-332+30366C>T		OSU-420424	Axial-OS-04
Axial-OS-08	chr3	72298795	A	T	PASS	intron_variant	MODIFIER	APBB2	APBB2		protein_coding	c.1281+4947A>T		OSU-452729	Axial-OS-08
Axial-OS-03	chr24	44080951	G	A	PASS	intergenic_region	MODIFIER	APCDD1L-LOC119865573	APCDD1L-LOC119865573			n.44080951G>A		OSU-415777	Axial-OS-03
Axial-OS-06	chr24	44088755	A	C	PASS	intergenic_region	MODIFIER	APCDD1L-LOC119865573	APCDD1L-LOC119865573			n.44088755A>C		OSU-433058	Axial-OS-06
Axial-OS-06	chr3	441897	C	T	PASS	intergenic_region	MODIFIER	APC-EPB41L4A	APC-EPB41L4A			n.441897C>T		OSU-433058	Axial-OS-06
Axial-OS-05	chr18	26926300	A	C	PASS	intergenic_region	MODIFIER	API5-LOC111090807	API5-LOC111090807			n.26926300A>C		OSU-427366	Axial-OS-05
Axial-OS-08	chr18	26876791	GA	G	PASS	intergenic_region	MODIFIER	API5-LOC111090807	API5-LOC111090807			n.26876792delA		OSU-452729	Axial-OS-08
Axial-OS-08	chr18	26803777	A	G	PASS	intergenic_region	MODIFIER	API5-LOC111090807	API5-LOC111090807			n.26803777A>G		OSU-452729	Axial-OS-08
Axial-OS-08	chr18	26947382	G	A	PASS	intergenic_region	MODIFIER	API5-LOC111090807	API5-LOC111090807			n.26947382G>A		OSU-452729	Axial-OS-08
Axial-OS-08	chr27	8994586	T	C	PASS	intron_variant	MODIFIER	APOBEC1	APOBEC1		protein_coding	c.17-892T>C		OSU-452729	Axial-OS-08
Axial-OS-02	chr17	15980463	A	G	PASS	intergenic_region	MODIFIER	APOB-TDRD15	APOB-TDRD15			n.15980463A>G		OSU-404453	Axial-OS-02
Axial-OS-02	chr33	31201157	C	T	PASS	intron_variant	MODIFIER	APOD	APOD		protein_coding	c.172-2284C>T		OSU-404453	Axial-OS-02
Axial-OS-06	chrX	66163824	T	C	PASS	downstream_gene_variant	MODIFIER	APOOL	APOOL		protein_coding	c.*3931T>C		OSU-433058	Axial-OS-06
Axial-OS-08	chr31	22010978	GA	G	PASS	intron_variant	MODIFIER	APP	APP		protein_coding	c.866-7575delT		OSU-452729	Axial-OS-08
Axial-OS-08	chr20	33374115	C	CT	PASS	downstream_gene_variant	MODIFIER	APPL1	APPL1		protein_coding	c.*886dupA		OSU-452729	Axial-OS-08
Axial-OS-08	chr21	21301339	TTA	T	PASS	upstream_gene_variant	MODIFIER	AQP11	AQP11		protein_coding	c.-2049_-2048delTA		OSU-452729	Axial-OS-08
Axial-OS-07	chr7	62013179	G	T	PASS	intergenic_region	MODIFIER	AQP4-KCTD1	AQP4-KCTD1			n.62013179G>T		CCB030088	Axial-OS-07
Axial-OS-08	chr7	62019628	C	T	PASS	intergenic_region	MODIFIER	AQP4-KCTD1	AQP4-KCTD1			n.62019628C>T		OSU-452729	Axial-OS-08
Axial-OS-08	chr30	2867357	A	T	PASS	intron_variant	MODIFIER	AQR	AQR		protein_coding	c.3165+922T>A		OSU-452729	Axial-OS-08
Axial-OS-04	chrX	52232997	A	T	PASS	intron_variant	MODIFIER	AR	AR		protein_coding	c.1581-33605A>T		OSU-420424	Axial-OS-04
Axial-OS-08	chrX	52301822	G	A	PASS	intron_variant	MODIFIER	AR	AR		protein_coding	c.1733-11154G>A		OSU-452729	Axial-OS-08
Axial-OS-06	chr3	76253913	A	G	PASS	intron_variant	MODIFIER	ARAP2	ARAP2		protein_coding	c.1490+3798A>G		OSU-433058	Axial-OS-06
Axial-OS-08	chr3	76248235	TTTTTGTTTTG	T	PASS	intron_variant	MODIFIER	ARAP2	ARAP2		protein_coding	c.1136+622_1136+631delGTTTTGTTTT		OSU-452729	Axial-OS-08
Axial-OS-08	chr3	76370239	C	T	PASS	intron_variant	MODIFIER	ARAP2	ARAP2		protein_coding	c.4288+1956C>T		OSU-452729	Axial-OS-08
Axial-OS-08	chr3	76432659	T	A	PASS	intergenic_region	MODIFIER	ARAP2-LOC100688576	ARAP2-LOC100688576			n.76432659T>A		OSU-452729	Axial-OS-08
Axial-OS-06	chr2	35759564	C	T	PASS	downstream_gene_variant	MODIFIER	ARAP3	ARAP3		protein_coding	c.*3382G>A		OSU-433058	Axial-OS-06
Axial-OS-08	chr13	64011303	A	C	PASS	downstream_gene_variant	MODIFIER	AREG	AREG		protein_coding	c.*4522A>C		OSU-452729	Axial-OS-08
Axial-OS-05	chr13	64023530	A	C	PASS	intergenic_region	MODIFIER	AREG-LOC119865403	AREG-LOC119865403			n.64023530A>C		OSU-427366	Axial-OS-05
Axial-OS-07	chr14	536455	A	T	PASS	intergenic_region	MODIFIER	ARF1-WNT3A	ARF1-WNT3A			n.536455A>T		CCB030088	Axial-OS-07
Axial-OS-08	chr29	17266077	T	A	PASS	intron_variant	MODIFIER	ARFGEF1	ARFGEF1		protein_coding	c.639+1339A>T		OSU-452729	Axial-OS-08
Axial-OS-02	chr1	30894951	C	G	PASS	downstream_gene_variant	MODIFIER	ARFGEF3	ARFGEF3		protein_coding	c.*10498C>G		OSU-404453	Axial-OS-02
Axial-OS-08	chr1	30850867	A	T	PASS	intron_variant	MODIFIER	ARFGEF3	ARFGEF3		protein_coding	c.3969+1219A>T		OSU-452729	Axial-OS-08
Axial-OS-08	chr15	51016806	T	G	PASS	intron_variant	MODIFIER	ARFIP1	ARFIP1		protein_coding	c.91-14532T>G		OSU-452729	Axial-OS-08
Axial-OS-01	chr22	55747177	C	T	PASS	missense_variant	MODERATE	ARGLU1	ARGLU1		protein_coding	c.2044G>A	p.Ala682Thr	OSU-389712	Axial-OS-01
Axial-OS-08	chr15	46706807	T	A	PASS	intron_variant	MODIFIER	ARHGAP10	ARHGAP10		protein_coding	c.2027+2106T>A		OSU-452729	Axial-OS-08
Axial-OS-08	chr19	46882220	G	A	PASS	intron_variant	MODIFIER	ARHGAP15	ARHGAP15		protein_coding	c.165+2208G>A		OSU-452729	Axial-OS-08
Axial-OS-07	chr19	47507668	G	C	PASS	intergenic_region	MODIFIER	ARHGAP15-LOC119877283	ARHGAP15-LOC119877283			n.47507668G>C		CCB030088	Axial-OS-07
Axial-OS-08	chr1	68812145	AT	A	PASS	intron_variant	MODIFIER	ARHGAP18	ARHGAP18		protein_coding	c.113+11298delA		OSU-452729	Axial-OS-08
Axial-OS-02	chr5	22302750	T	G	PASS	intron_variant	MODIFIER	ARHGAP20	ARHGAP20		protein_coding	c.188+20111T>G		OSU-404453	Axial-OS-02
Axial-OS-08	chr5	22288564	A	C	PASS	intron_variant	MODIFIER	ARHGAP20	ARHGAP20		protein_coding	c.188+5925A>C		OSU-452729	Axial-OS-08
Axial-OS-07	chr9	23711984	G	A	PASS	intergenic_region	MODIFIER	ARHGAP23-LOC119873280	ARHGAP23-LOC119873280			n.23711984G>A		CCB030088	Axial-OS-07
Axial-OS-02	chr32	30984392	C	G	PASS	intron_variant	MODIFIER	ARHGAP24	ARHGAP24		protein_coding	c.-20-145167G>C		OSU-404453	Axial-OS-02
Axial-OS-05	chr32	31146427	G	T	PASS	intron_variant	MODIFIER	ARHGAP24	ARHGAP24		protein_coding	c.-21+11650C>A		OSU-427366	Axial-OS-05
Axial-OS-08	chr32	31084446	A	AT	PASS	intron_variant	MODIFIER	ARHGAP24	ARHGAP24		protein_coding	c.-21+73630dupA		OSU-452729	Axial-OS-08
Axial-OS-08	chr32	30839414	G	A	PASS	intron_variant	MODIFIER	ARHGAP24	ARHGAP24		protein_coding	c.-20-189C>T		OSU-452729	Axial-OS-08
Axial-OS-08	chr2	36976555	T	TTG	PASS	intron_variant	MODIFIER	ARHGAP26	ARHGAP26		protein_coding	c.1108-20347_1108-20346insGT		OSU-452729	Axial-OS-08
Axial-OS-02	chr7	73237443	A	T	PASS	intron_variant	MODIFIER	ARHGAP28	ARHGAP28		protein_coding	c.177-6689A>T		OSU-404453	Axial-OS-02
Axial-OS-08	chr7	73178542	G	A	PASS	intron_variant	MODIFIER	ARHGAP28	ARHGAP28		protein_coding	c.176+44658G>A		OSU-452729	Axial-OS-08
Axial-OS-08	chr7	73212127	C	T	PASS	intron_variant	MODIFIER	ARHGAP28	ARHGAP28		protein_coding	c.177-32005C>T		OSU-452729	Axial-OS-08
Axial-OS-05	chr6	55509000	C	CT	PASS	intron_variant	MODIFIER	ARHGAP29	ARHGAP29		protein_coding	c.2250+1514dupT		OSU-427366	Axial-OS-05
Axial-OS-05	chr38	22231663	C	CT	PASS	intron_variant	MODIFIER	ARHGAP30	ARHGAP30		protein_coding	c.200+985dupT		OSU-427366	Axial-OS-05
Axial-OS-08	chr33	23631779	A	C	PASS	intron_variant	MODIFIER	ARHGAP31	ARHGAP31		protein_coding	c.103+19371A>C		OSU-452729	Axial-OS-08
Axial-OS-04	chr5	5569255	T	C	PASS	intron_variant	MODIFIER	ARHGAP32	ARHGAP32		protein_coding	c.444+4831T>C		OSU-420424	Axial-OS-04
Axial-OS-04	chr5	5734178	T	C	PASS	intergenic_region	MODIFIER	ARHGAP32-KCNJ5	ARHGAP32-KCNJ5			n.5734178T>C		OSU-420424	Axial-OS-04
Axial-OS-06	chr1	109764248	A	AT	PASS	intron_variant	MODIFIER	ARHGAP35	ARHGAP35		protein_coding	c.-194+22602dupA		OSU-433058	Axial-OS-06
Axial-OS-04	chrX	103135055	G	A	PASS	intergenic_region	MODIFIER	ARHGAP36-LOC119868710	ARHGAP36-LOC119868710			n.103135055G>A		OSU-420424	Axial-OS-04
Axial-OS-02	chr24	27619862	T	C	PASS	intron_variant	MODIFIER	ARHGAP40	ARHGAP40		protein_coding	c.273-929T>C		OSU-404453	Axial-OS-02
Axial-OS-04	chr21	850570	C	T	PASS	intron_variant	MODIFIER	ARHGAP42	ARHGAP42		protein_coding	c.313-26977G>A		OSU-420424	Axial-OS-04
Axial-OS-06	chr21	817848	G	GA	PASS	intron_variant	MODIFIER	ARHGAP42	ARHGAP42		protein_coding	c.384+5673dupT		OSU-433058	Axial-OS-06
Axial-OS-08	chr21	792829	T	G	PASS	intron_variant	MODIFIER	ARHGAP42	ARHGAP42		protein_coding	c.385-5434A>C		OSU-452729	Axial-OS-08
Axial-OS-08	chr21	903168	C	T	PASS	upstream_gene_variant	MODIFIER	ARHGAP42	ARHGAP42		protein_coding	c.-3784G>A		OSU-452729	Axial-OS-08
Axial-OS-08	chr21	974821	T	G	PASS	upstream_gene_variant	MODIFIER	ARHGAP42	ARHGAP42		protein_coding	c.-4572A>C		OSU-452729	Axial-OS-08
Axial-OS-04	chr5	37169837	G	A	PASS	intron_variant	MODIFIER	ARHGAP44	ARHGAP44		protein_coding	c.1925-724G>A		OSU-420424	Axial-OS-04
Axial-OS-08	chr5	37070031	A	G	PASS	intron_variant	MODIFIER	ARHGAP44	ARHGAP44		protein_coding	c.54-28404A>G		OSU-452729	Axial-OS-08
Axial-OS-02	chr8	11386414	T	G	PASS	intron_variant	MODIFIER	ARHGAP5	ARHGAP5		protein_coding	c.3868+9144T>G		OSU-404453	Axial-OS-02
Axial-OS-07	chr8	11403603	G	C	PASS	intron_variant	MODIFIER	ARHGAP5	ARHGAP5		protein_coding	c.3946+206G>C		CCB030088	Axial-OS-07
Axial-OS-03	chrX	7884287	T	C	PASS	intron_variant	MODIFIER	ARHGAP6	ARHGAP6		protein_coding	c.580-134627A>G		OSU-415777	Axial-OS-03
Axial-OS-04	chrX	8159750	C	T	PASS	upstream_gene_variant	MODIFIER	ARHGAP6	ARHGAP6		protein_coding	c.-3042G>A		OSU-420424	Axial-OS-04
Axial-OS-05	chr10	22093998	TA	T	PASS	intergenic_region	MODIFIER	ARHGAP8-PRR5	ARHGAP8-PRR5			n.22093999delA		OSU-427366	Axial-OS-05
Axial-OS-08	chr27	14507848	G	T	PASS	intron_variant	MODIFIER	ARHGDIB	ARHGDIB		protein_coding	c.262+297C>A		OSU-452729	Axial-OS-08
Axial-OS-08	chr2	80240074	GAA	G	PASS	intron_variant	MODIFIER	ARHGEF10L	ARHGEF10L		protein_coding	c.261-1147_261-1146delTT		OSU-452729	Axial-OS-08
Axial-OS-08	chr2	80169348	C	A	PASS	intron_variant	MODIFIER	ARHGEF10L	ARHGEF10L		protein_coding	c.2998-8619G>T		OSU-452729	Axial-OS-08
Axial-OS-04	chr23	48925243	C	T	PASS	intron_variant	MODIFIER	ARHGEF26	ARHGEF26		protein_coding	c.1571+810C>T		OSU-420424	Axial-OS-04
Axial-OS-02	chr2	56260177	C	CT	PASS	intergenic_region	MODIFIER	ARHGEF28-ENC1	ARHGEF28-ENC1			n.56260177_56260178insT		OSU-404453	Axial-OS-02
Axial-OS-06	chr2	56050442	G	A	PASS	intergenic_region	MODIFIER	ARHGEF28-ENC1	ARHGEF28-ENC1			n.56050442G>A		OSU-433058	Axial-OS-06
Axial-OS-06	chr20	33753774	T	C	PASS	intron_variant	MODIFIER	ARHGEF3	ARHGEF3		protein_coding	c.186+25426T>C		OSU-433058	Axial-OS-06
Axial-OS-02	chr4	60270852	C	CG	PASS	downstream_gene_variant	MODIFIER	ARHGEF37	ARHGEF37		protein_coding	c.*4506_*4507insC		OSU-404453	Axial-OS-02
Axial-OS-05	chr32	13456919	GA	G	PASS	intron_variant	MODIFIER	ARHGEF38	ARHGEF38		protein_coding	c.382-8871delT		OSU-427366	Axial-OS-05
Axial-OS-08	chr16	5390996	T	G	PASS	intron_variant	MODIFIER	ARHGEF5	ARHGEF5		protein_coding	c.-12-1795A>C		OSU-452729	Axial-OS-08
Axial-OS-06	chr27	38127891	CACTTTGGCTAG	C	PASS	intron_variant	MODIFIER	ARID2	ARID2		protein_coding	c.5480+3457_5480+3467delTGGCTAGACTT		OSU-433058	Axial-OS-06
Axial-OS-05	chr8	34011059	T	C	PASS	intron_variant	MODIFIER	ARID4A	ARID4A		protein_coding	c.2100-358T>C		OSU-427366	Axial-OS-05
Axial-OS-08	chr8	34002243	A	C	PASS	intron_variant	MODIFIER	ARID4A	ARID4A		protein_coding	c.1650+1593A>C		OSU-452729	Axial-OS-08
Axial-OS-02	chr4	14838411	G	T	PASS	intergenic_region	MODIFIER	ARID5B-LOC119871459	ARID5B-LOC119871459			n.14838411G>T		OSU-404453	Axial-OS-02
Axial-OS-02	chr33	1978937	G	GT	PASS	upstream_gene_variant	MODIFIER	ARL13B	ARL13B		protein_coding	c.-2793_-2792insT		OSU-404453	Axial-OS-02
Axial-OS-07	chr4	62029722	C	T	PASS	intron_variant	MODIFIER	ARL15	ARL15		protein_coding	c.49-6648C>T		CCB030088	Axial-OS-07
Axial-OS-08	chr4	62126502	T	C	PASS	intron_variant	MODIFIER	ARL15	ARL15		protein_coding	c.106-16865T>C		OSU-452729	Axial-OS-08
Axial-OS-08	chr4	62249712	T	G	PASS	intron_variant	MODIFIER	ARL15	ARL15		protein_coding	c.519+47271T>G		OSU-452729	Axial-OS-08
Axial-OS-08	chr4	62326402	G	A	PASS	intron_variant	MODIFIER	ARL15	ARL15		protein_coding	c.520-73312G>A		OSU-452729	Axial-OS-08
Axial-OS-02	chr4	62421609	T	G	PASS	intergenic_region	MODIFIER	ARL15-NDUFS4	ARL15-NDUFS4			n.62421609T>G		OSU-404453	Axial-OS-02
Axial-OS-02	chr4	62421912	A	T	PASS	intergenic_region	MODIFIER	ARL15-NDUFS4	ARL15-NDUFS4			n.62421912A>T		OSU-404453	Axial-OS-02
Axial-OS-05	chr4	62516720	A	T	PASS	intergenic_region	MODIFIER	ARL15-NDUFS4	ARL15-NDUFS4			n.62516720A>T		OSU-427366	Axial-OS-05
Axial-OS-08	chr9	16957890	GT	G	PASS	intron_variant	MODIFIER	ARL17A	ARL17A		protein_coding	c.149-3070delT		OSU-452729	Axial-OS-08
Axial-OS-04	chr9	16987483	G	T	PASS	intergenic_region	MODIFIER	ARL17A-LOC119873411	ARL17A-LOC119873411			n.16987483G>T		OSU-420424	Axial-OS-04
Axial-OS-05	chr9	16991735	G	T	PASS	intergenic_region	MODIFIER	ARL17A-LOC119873411	ARL17A-LOC119873411			n.16991735G>T		OSU-427366	Axial-OS-05
Axial-OS-04	chrX	52369317	G	T	PASS	intergenic_region	MODIFIER	AR-LOC100687373	AR-LOC100687373			n.52369317G>T		OSU-420424	Axial-OS-04
Axial-OS-07	chrX	52360158	G	T	PASS	intergenic_region	MODIFIER	AR-LOC100687373	AR-LOC100687373			n.52360158G>T		CCB030088	Axial-OS-07
Axial-OS-08	chrX	52449622	T	A	PASS	intergenic_region	MODIFIER	AR-LOC100687373	AR-LOC100687373			n.52449622T>A		OSU-452729	Axial-OS-08
Axial-OS-08	chrX	52511168	A	G	PASS	intergenic_region	MODIFIER	AR-LOC100687373	AR-LOC100687373			n.52511168A>G		OSU-452729	Axial-OS-08
Axial-OS-06	chr29	15780608	G	GT	PASS	intron_variant	MODIFIER	ARMC1	ARMC1		protein_coding	c.275+1335dupA		OSU-433058	Axial-OS-06
Axial-OS-08	chr18	17284699	G	A	PASS	intron_variant	MODIFIER	ARMC10	ARMC10		protein_coding	c.140-90C>T		OSU-452729	Axial-OS-08
Axial-OS-08	chrX	75907607	A	C	PASS	intergenic_region	MODIFIER	ARMCX3-ARMCX2	ARMCX3-ARMCX2			n.75907607A>C		OSU-452729	Axial-OS-08
Axial-OS-04	chr15	15737641	T	G	PASS	upstream_gene_variant	MODIFIER	ARMH1	ARMH1		protein_coding	c.-4435A>C		OSU-420424	Axial-OS-04
Axial-OS-05	chr8	33714148	T	C	PASS	intron_variant	MODIFIER	ARMH4	ARMH4		protein_coding	c.2376+1462A>G		OSU-427366	Axial-OS-05
Axial-OS-08	chr8	33766414	A	C	PASS	intron_variant	MODIFIER	ARMH4	ARMH4		protein_coding	c.2344+27050T>G		OSU-452729	Axial-OS-08
Axial-OS-05	chr17	60652925	C	CT	PASS	upstream_gene_variant	MODIFIER	ARNT	ARNT		protein_coding	c.-145dupA		OSU-427366	Axial-OS-05
Axial-OS-04	chr6	10313476	AC	A	PASS	intron_variant	MODIFIER	ARPC1A	ARPC1A		protein_coding	c.169+1180delG		OSU-420424	Axial-OS-04
Axial-OS-08	chr7	16869161	A	G	PASS	upstream_gene_variant	MODIFIER	ARPC5	ARPC5		protein_coding	c.-2696T>C		OSU-452729	Axial-OS-08
Axial-OS-06	chr23	6095489	T	C	PASS	intron_variant	MODIFIER	ARPP21	ARPP21		protein_coding	c.2135-14311T>C		OSU-433058	Axial-OS-06
Axial-OS-05	chr23	6142873	T	G	PASS	intergenic_region	MODIFIER	ARPP21-LOC111091961	ARPP21-LOC111091961			n.6142873T>G		OSU-427366	Axial-OS-05
Axial-OS-05	chr23	6215325	C	G	PASS	intergenic_region	MODIFIER	ARPP21-LOC111091961	ARPP21-LOC111091961			n.6215325C>G		OSU-427366	Axial-OS-05
Axial-OS-08	chr23	6151486	T	G	PASS	intergenic_region	MODIFIER	ARPP21-LOC111091961	ARPP21-LOC111091961			n.6151486T>G		OSU-452729	Axial-OS-08
Axial-OS-08	chr23	6157375	A	T	PASS	intergenic_region	MODIFIER	ARPP21-LOC111091961	ARPP21-LOC111091961			n.6157375A>T		OSU-452729	Axial-OS-08
Axial-OS-01	chr21	23366813	G	A	PASS	intron_variant	MODIFIER	ARRB1	ARRB1		protein_coding	c.-63-6871G>A		OSU-389712	Axial-OS-01
Axial-OS-04	chr9	11827397	T	G	PASS	intron_variant	MODIFIER	ARSG	ARSG		protein_coding	c.983-495A>C		OSU-420424	Axial-OS-04
Axial-OS-08	chrX	1531899	A	C	PASS	upstream_gene_variant	MODIFIER	ARSH	ARSH		protein_coding	c.-3877A>C		OSU-452729	Axial-OS-08
Axial-OS-08	chr32	6297382	T	A	PASS	intergenic_region	MODIFIER	ARSJ-LOC100686702	ARSJ-LOC100686702			n.6297382T>A		OSU-452729	Axial-OS-08
Axial-OS-08	chrX	11593448	A	C	PASS	intron_variant	MODIFIER	ASB11	ASB11		protein_coding	c.521-924T>G		OSU-452729	Axial-OS-08
Axial-OS-02	chr20	33360304	G	A	PASS	upstream_gene_variant	MODIFIER	ASB14	ASB14		protein_coding	c.-1773G>A		OSU-404453	Axial-OS-02
Axial-OS-02	chr9	19096699	G	T	PASS	intron_variant	MODIFIER	ASB16	ASB16		protein_coding	c.1063-184C>A		OSU-404453	Axial-OS-02
Axial-OS-08	chr8	63360323	G	A	PASS	intron_variant	MODIFIER	ASB2	ASB2		protein_coding	c.296+819C>T		OSU-452729	Axial-OS-08
Axial-OS-02	chr12	59114102	A	T	PASS	intron_variant	MODIFIER	ASCC3	ASCC3		protein_coding	c.1396-14897T>A		OSU-404453	Axial-OS-02
Axial-OS-04	chr12	59044711	A	T	PASS	intron_variant	MODIFIER	ASCC3	ASCC3		protein_coding	c.2151+447T>A		OSU-420424	Axial-OS-04
Axial-OS-06	chr12	59155134	T	A	PASS	intron_variant	MODIFIER	ASCC3	ASCC3		protein_coding	c.801+3615A>T		OSU-433058	Axial-OS-06
Axial-OS-08	chr12	59068613	C	A	PASS	intron_variant	MODIFIER	ASCC3	ASCC3		protein_coding	c.1738-4720G>T		OSU-452729	Axial-OS-08
Axial-OS-08	chr12	59128542	G	T	PASS	intron_variant	MODIFIER	ASCC3	ASCC3		protein_coding	c.1395+1239C>A		OSU-452729	Axial-OS-08
Axial-OS-02	chr15	42015245	G	A	PASS	intergenic_region	MODIFIER	ASCL1-LOC102152557	ASCL1-LOC102152557			n.42015245G>A		OSU-404453	Axial-OS-02
Axial-OS-08	chr7	42042967	T	A	PASS	intron_variant	MODIFIER	ASH1L	ASH1L		protein_coding	c.-255-3582T>A		OSU-452729	Axial-OS-08
Axial-OS-05	chr27	41997635	T	C	PASS	intron_variant	MODIFIER	ASIC1	ASIC1		protein_coding	c.558+5798T>C		OSU-427366	Axial-OS-05
Axial-OS-02	chr9	39259695	C	T	PASS	intron_variant	MODIFIER	ASIC2	ASIC2		protein_coding	c.555+204747C>T		OSU-404453	Axial-OS-02
Axial-OS-02	chr9	39778994	A	C	PASS	intron_variant	MODIFIER	ASIC2	ASIC2		protein_coding	c.556-184743A>C		OSU-404453	Axial-OS-02
Axial-OS-05	chr9	39208946	G	A	PASS	intron_variant	MODIFIER	ASIC2	ASIC2		protein_coding	c.555+153998G>A		OSU-427366	Axial-OS-05
Axial-OS-05	chr9	39542188	T	A	PASS	intron_variant	MODIFIER	ASIC2	ASIC2		protein_coding	c.556-421549T>A		OSU-427366	Axial-OS-05
Axial-OS-06	chr9	39127396	T	G	PASS	intron_variant	MODIFIER	ASIC2	ASIC2		protein_coding	c.555+72448T>G		OSU-433058	Axial-OS-06
Axial-OS-06	chr9	40031569	G	T	PASS	intron_variant	MODIFIER	ASIC2	ASIC2		protein_coding	c.994-9638G>T		OSU-433058	Axial-OS-06
Axial-OS-07	chr9	39227262	C	A	PASS	intron_variant	MODIFIER	ASIC2	ASIC2		protein_coding	c.555+172314C>A		CCB030088	Axial-OS-07
Axial-OS-07	chr9	39925541	A	C	PASS	intron_variant	MODIFIER	ASIC2	ASIC2		protein_coding	c.715-38196A>C		CCB030088	Axial-OS-07
Axial-OS-08	chr9	39155690	A	C	PASS	intron_variant	MODIFIER	ASIC2	ASIC2		protein_coding	c.555+100742A>C		OSU-452729	Axial-OS-08
Axial-OS-08	chr9	39500519	T	C	PASS	intron_variant	MODIFIER	ASIC2	ASIC2		protein_coding	c.555+445571T>C		OSU-452729	Axial-OS-08
Axial-OS-08	chr6	699845	C	A	PASS	intergenic_region	MODIFIER	ASL-LOC106558867	ASL-LOC106558867			n.699845C>A		OSU-452729	Axial-OS-08
Axial-OS-04	chr29	12613471	A	G	PASS	intergenic_region	MODIFIER	ASPH-LOC111093126	ASPH-LOC111093126			n.12613471A>G		OSU-420424	Axial-OS-04
Axial-OS-08	chr29	12576296	A	ACACG	PASS	intergenic_region	MODIFIER	ASPH-LOC111093126	ASPH-LOC111093126			n.12576296_12576297insCACG		OSU-452729	Axial-OS-08
Axial-OS-04	chr9	53560668	G	A	PASS	intron_variant	MODIFIER	ASS1	ASS1		protein_coding	c.-67-285C>T		OSU-420424	Axial-OS-04
Axial-OS-08	chr9	53520420	A	G	PASS	intron_variant	MODIFIER	ASS1	ASS1		protein_coding	c.971-1511T>C		OSU-452729	Axial-OS-08
Axial-OS-02	chr7	22441472	G	A	PASS	intron_variant	MODIFIER	ASTN1	ASTN1		protein_coding	c.284-19558G>A		OSU-404453	Axial-OS-02
Axial-OS-04	chr7	22609822	C	T	PASS	intron_variant	MODIFIER	ASTN1	ASTN1		protein_coding	c.2705-4893C>T		OSU-420424	Axial-OS-04
Axial-OS-08	chr7	22401803	AG	A	PASS	intron_variant	MODIFIER	ASTN1	ASTN1		protein_coding	c.283+51178delG		OSU-452729	Axial-OS-08
Axial-OS-08	chr7	22483084	C	G	PASS	intron_variant	MODIFIER	ASTN1	ASTN1		protein_coding	c.472-6578C>G		OSU-452729	Axial-OS-08
Axial-OS-02	chr11	71307422	C	A	PASS	intron_variant	MODIFIER	ASTN2	ASTN2		protein_coding	c.1036+8017G>T		OSU-404453	Axial-OS-02
Axial-OS-02	chr11	71330058	A	T	PASS	intron_variant	MODIFIER	ASTN2	ASTN2		protein_coding	c.652-14235T>A		OSU-404453	Axial-OS-02
Axial-OS-05	chr11	71060261	T	C	PASS	intron_variant	MODIFIER	ASTN2	ASTN2		protein_coding	c.1910+46481A>G		OSU-427366	Axial-OS-05
Axial-OS-05	chr11	71261005	T	A	PASS	intron_variant	MODIFIER	ASTN2	ASTN2		protein_coding	c.1189+2398A>T		OSU-427366	Axial-OS-05
Axial-OS-05	chr11	71273144	C	A	PASS	intron_variant	MODIFIER	ASTN2	ASTN2		protein_coding	c.1037-9589G>T		OSU-427366	Axial-OS-05
Axial-OS-06	chr11	71236928	T	A	PASS	intron_variant	MODIFIER	ASTN2	ASTN2		protein_coding	c.1190-17346A>T		OSU-433058	Axial-OS-06
Axial-OS-07	chr11	71193990	G	A	PASS	intron_variant	MODIFIER	ASTN2	ASTN2		protein_coding	c.1298-21532C>T		CCB030088	Axial-OS-07
Axial-OS-07	chr11	71209392	C	T	PASS	intron_variant	MODIFIER	ASTN2	ASTN2		protein_coding	c.1297+10083G>A		CCB030088	Axial-OS-07
Axial-OS-07	chr11	71263808	A	C	PASS	intron_variant	MODIFIER	ASTN2	ASTN2		protein_coding	c.1037-253T>G		CCB030088	Axial-OS-07
Axial-OS-08	chr11	70745371	G	A	PASS	intron_variant	MODIFIER	ASTN2	ASTN2		protein_coding	c.3377-34751C>T		OSU-452729	Axial-OS-08
Axial-OS-08	chr11	71006299	T	G	PASS	intron_variant	MODIFIER	ASTN2	ASTN2		protein_coding	c.2061+5007A>C		OSU-452729	Axial-OS-08
Axial-OS-08	chr11	71014561	A	G	PASS	intron_variant	MODIFIER	ASTN2	ASTN2		protein_coding	c.1911-3105T>C		OSU-452729	Axial-OS-08
Axial-OS-08	chr11	71090408	G	T	PASS	intron_variant	MODIFIER	ASTN2	ASTN2		protein_coding	c.1910+16334C>A		OSU-452729	Axial-OS-08
Axial-OS-08	chr11	71410671	G	T	PASS	intron_variant	MODIFIER	ASTN2	ASTN2		protein_coding	c.464-21743C>A		OSU-452729	Axial-OS-08
Axial-OS-08	chr11	71441784	C	A	PASS	intron_variant	MODIFIER	ASTN2	ASTN2		protein_coding	c.464-52856G>T		OSU-452729	Axial-OS-08
Axial-OS-02	chr11	71759524	T	G	PASS	intergenic_region	MODIFIER	ASTN2-TLR4	ASTN2-TLR4			n.71759524T>G		OSU-404453	Axial-OS-02
Axial-OS-04	chr11	71725285	G	A	PASS	intergenic_region	MODIFIER	ASTN2-TLR4	ASTN2-TLR4			n.71725285G>A		OSU-420424	Axial-OS-04
Axial-OS-05	chr11	71662686	A	C	PASS	intergenic_region	MODIFIER	ASTN2-TLR4	ASTN2-TLR4			n.71662686A>C		OSU-427366	Axial-OS-05
Axial-OS-05	chr11	71759373	G	T	PASS	intergenic_region	MODIFIER	ASTN2-TLR4	ASTN2-TLR4			n.71759373G>T		OSU-427366	Axial-OS-05
Axial-OS-06	chr11	71689471	C	T	PASS	intergenic_region	MODIFIER	ASTN2-TLR4	ASTN2-TLR4			n.71689471C>T		OSU-433058	Axial-OS-06
Axial-OS-08	chr11	71598254	T	C	PASS	intergenic_region	MODIFIER	ASTN2-TLR4	ASTN2-TLR4			n.71598254T>C		OSU-452729	Axial-OS-08
Axial-OS-08	chr11	71624274	G	T	PASS	intergenic_region	MODIFIER	ASTN2-TLR4	ASTN2-TLR4			n.71624274G>T		OSU-452729	Axial-OS-08
Axial-OS-08	chr11	71628486	A	T	PASS	intergenic_region	MODIFIER	ASTN2-TLR4	ASTN2-TLR4			n.71628486A>T		OSU-452729	Axial-OS-08
Axial-OS-08	chr11	71680069	C	G	PASS	intergenic_region	MODIFIER	ASTN2-TLR4	ASTN2-TLR4			n.71680069C>G		OSU-452729	Axial-OS-08
Axial-OS-08	chr11	71680371	G	T	PASS	intergenic_region	MODIFIER	ASTN2-TLR4	ASTN2-TLR4			n.71680371G>T		OSU-452729	Axial-OS-08
Axial-OS-05	chr24	22253948	A	T	PASS	intron_variant	MODIFIER	ASXL1	ASXL1		protein_coding	c.408+16418A>T		OSU-427366	Axial-OS-05
Axial-OS-02	chr17	19983240	T	G	PASS	3_prime_UTR_variant	MODIFIER	ASXL2	ASXL2		protein_coding	c.*4214A>C		OSU-404453	Axial-OS-02
Axial-OS-08	chr17	20149016	G	A	PASS	intergenic_region	MODIFIER	ASXL2-KIF3C	ASXL2-KIF3C			n.20149016G>A		OSU-452729	Axial-OS-08
Axial-OS-02	chr7	56092221	A	C	PASS	intron_variant	MODIFIER	ASXL3	ASXL3		protein_coding	c.880-6333T>G		OSU-404453	Axial-OS-02
Axial-OS-02	chr7	56100010	A	G	PASS	intron_variant	MODIFIER	ASXL3	ASXL3		protein_coding	c.880-14122T>C		OSU-404453	Axial-OS-02
Axial-OS-08	chr7	56175859	A	C	PASS	intron_variant	MODIFIER	ASXL3	ASXL3		protein_coding	c.356-5339T>G		OSU-452729	Axial-OS-08
Axial-OS-08	chr7	56235817	A	T	PASS	intron_variant	MODIFIER	ASXL3	ASXL3		protein_coding	c.55-12707T>A		OSU-452729	Axial-OS-08
Axial-OS-08	chr7	56235932	T	C	PASS	intron_variant	MODIFIER	ASXL3	ASXL3		protein_coding	c.55-12822A>G		OSU-452729	Axial-OS-08
Axial-OS-08	chr14	56349738	AT	A	PASS	intron_variant	MODIFIER	ASZ1	ASZ1		protein_coding	c.441-8171delA		OSU-452729	Axial-OS-08
Axial-OS-05	chr38	21416150	G	A	PASS	intron_variant	MODIFIER	ATF6	ATF6		protein_coding	c.1730-4504C>T		OSU-427366	Axial-OS-05
Axial-OS-08	chr8	65386946	T	TA	PASS	intron_variant	MODIFIER	ATG2B	ATG2B		protein_coding	c.5092-57dupT		OSU-452729	Axial-OS-08
Axial-OS-08	chr33	17703372	AT	A	PASS	intron_variant	MODIFIER	ATG3	ATG3		protein_coding	c.344-246delA		OSU-452729	Axial-OS-08
Axial-OS-08	chr17	30603854	AG	A	PASS	intron_variant	MODIFIER	ATL2	ATL2		protein_coding	c.1129-416delC		OSU-452729	Axial-OS-08
Axial-OS-06	chr17	30791160	G	A	PASS	intergenic_region	MODIFIER	ATL2-HNRNPLL	ATL2-HNRNPLL			n.30791160G>A		OSU-433058	Axial-OS-06
Axial-OS-08	chr5	24320275	C	T	PASS	intron_variant	MODIFIER	ATM	ATM		protein_coding	c.496+1961G>A		OSU-452729	Axial-OS-08
Axial-OS-08	chr4	58496370	G	C	PASS	intergenic_region	MODIFIER	ATOX1-SPARC	ATOX1-SPARC			n.58496370G>C		OSU-452729	Axial-OS-08
Axial-OS-08	chr3	35254252	A	G	PASS	intron_variant	MODIFIER	ATP10A	ATP10A		protein_coding	c.586-14762A>G		OSU-452729	Axial-OS-08
Axial-OS-08	chr3	35282181	G	C	PASS	intron_variant	MODIFIER	ATP10A	ATP10A		protein_coding	c.910+446G>C		OSU-452729	Axial-OS-08
Axial-OS-02	chr4	50779884	A	G	PASS	intron_variant	MODIFIER	ATP10B	ATP10B		protein_coding	c.-190+145A>G		OSU-404453	Axial-OS-02
Axial-OS-02	chr4	51017864	A	G	PASS	intron_variant	MODIFIER	ATP10B	ATP10B		protein_coding	c.2651-212A>G		OSU-404453	Axial-OS-02
Axial-OS-05	chr4	51009727	A	G	PASS	missense_variant	MODERATE	ATP10B	ATP10B		protein_coding	c.1948A>G	p.Ser650Gly	OSU-427366	Axial-OS-05
Axial-OS-03	chr4	50900699	A	G	PASS	intron_variant	MODIFIER	ATP10B	ATP10B		protein_coding	c.-21+32070A>G		OSU-415777	Axial-OS-03
Axial-OS-04	chr4	50835271	C	A	PASS	intron_variant	MODIFIER	ATP10B	ATP10B		protein_coding	c.-84-33295C>A		OSU-420424	Axial-OS-04
Axial-OS-08	chr4	50888404	CA	C	PASS	intron_variant	MODIFIER	ATP10B	ATP10B		protein_coding	c.-21+19778delA		OSU-452729	Axial-OS-08
Axial-OS-08	chr4	50767350	C	T	PASS	intron_variant	MODIFIER	ATP10B	ATP10B		protein_coding	c.-282-12297C>T		OSU-452729	Axial-OS-08
Axial-OS-08	chr4	50850834	A	G	PASS	intron_variant	MODIFIER	ATP10B	ATP10B		protein_coding	c.-84-17732A>G		OSU-452729	Axial-OS-08
Axial-OS-08	chr4	51047024	A	C	PASS	intron_variant	MODIFIER	ATP10B	ATP10B		protein_coding	c.3936-1565A>C		OSU-452729	Axial-OS-08
Axial-OS-07	chr13	44168538	A	C	PASS	missense_variant	MODERATE	ATP10D	ATP10D		protein_coding	c.2553A>C	p.Gln851His	CCB030088	Axial-OS-07
Axial-OS-08	chrX	110856614	T	G	PASS	intron_variant	MODIFIER	ATP11C	ATP11C		protein_coding	c.27+4087A>C		OSU-452729	Axial-OS-08
Axial-OS-08	chrX	110783914	AT	A	PASS	upstream_gene_variant	MODIFIER	ATP11C	ATP11C		protein_coding	c.-626delA		OSU-452729	Axial-OS-08
Axial-OS-08	chr34	25104115	T	G	PASS	intron_variant	MODIFIER	ATP13A4	ATP13A4		protein_coding	c.3724-124A>C		OSU-452729	Axial-OS-08
Axial-OS-02	chr34	25005089	G	A	PASS	intron_variant	MODIFIER	ATP13A5	ATP13A5		protein_coding	c.2033+1193C>T		OSU-404453	Axial-OS-02
Axial-OS-07	chr34	25053020	T	C	PASS	intron_variant	MODIFIER	ATP13A5	ATP13A5		protein_coding	c.61-1648A>G		CCB030088	Axial-OS-07
Axial-OS-08	chr34	25022633	C	A	PASS	intron_variant	MODIFIER	ATP13A5	ATP13A5		protein_coding	c.1111+1280G>T		OSU-452729	Axial-OS-08
Axial-OS-08	chr23	38248185	T	TA	PASS	intron_variant	MODIFIER	ATP1B3	ATP1B3		protein_coding	c.346+401dupA		OSU-452729	Axial-OS-08
Axial-OS-06	chrX	93127197	C	G	PASS	intergenic_region	MODIFIER	ATP1B4-LAMP2	ATP1B4-LAMP2			n.93127197C>G		OSU-433058	Axial-OS-06
Axial-OS-08	chr10	2441657	A	C	PASS	intergenic_region	MODIFIER	ATP23-LOC119873578	ATP23-LOC119873578			n.2441657A>C		OSU-452729	Axial-OS-08
Axial-OS-08	chr10	2448350	T	C	PASS	intergenic_region	MODIFIER	ATP23-LOC119873578	ATP23-LOC119873578			n.2448350T>C		OSU-452729	Axial-OS-08
Axial-OS-08	chr10	2453264	T	C	PASS	intergenic_region	MODIFIER	ATP23-LOC119873578	ATP23-LOC119873578			n.2453264T>C		OSU-452729	Axial-OS-08
Axial-OS-06	chr9	47723249	G	A	PASS	intergenic_region	MODIFIER	ATP2A3-LOC119873191	ATP2A3-LOC119873191			n.47723249G>A		OSU-433058	Axial-OS-06
Axial-OS-05	chr15	30917493	TA	T	PASS	intron_variant	MODIFIER	ATP2B1	ATP2B1		protein_coding	c.208+3613delT		OSU-427366	Axial-OS-05
Axial-OS-06	chr20	8089406	C	G	PASS	intron_variant	MODIFIER	ATP2B2	ATP2B2		protein_coding	c.2512-43C>G		OSU-433058	Axial-OS-06
Axial-OS-03	chrX	122581992	C	T	PASS	intron_variant	MODIFIER	ATP2B3	ATP2B3		protein_coding	c.3429+1276C>T		OSU-415777	Axial-OS-03
Axial-OS-05	chr5	68503444	C	G	PASS	intron_variant	MODIFIER	ATP2C2	ATP2C2		protein_coding	c.983+725G>C		OSU-427366	Axial-OS-05
Axial-OS-06	chrX	109242916	T	C	PASS	upstream_gene_variant	MODIFIER	ATP5ME	ATP5ME		protein_coding	c.-2751A>G		OSU-433058	Axial-OS-06
Axial-OS-08	chr31	29099972	T	A	PASS	intergenic_region	MODIFIER	ATP5PO-LOC111093528	ATP5PO-LOC111093528			n.29099972T>A		OSU-452729	Axial-OS-08
Axial-OS-06	chrX	35190502	A	G	PASS	upstream_gene_variant	MODIFIER	ATP6AP2	ATP6AP2		protein_coding	c.-3237A>G		OSU-433058	Axial-OS-06
Axial-OS-08	chr26	6173020	GT	G	PASS	intron_variant	MODIFIER	ATP6V0A2	ATP6V0A2		protein_coding	c.294+504delA		OSU-452729	Axial-OS-08
Axial-OS-02	chr29	32977291	C	A	PASS	upstream_gene_variant	MODIFIER	ATP6V0D2	ATP6V0D2		protein_coding	c.-3523C>A		OSU-404453	Axial-OS-02
Axial-OS-06	chr10	70593305	G	A	PASS	synonymous_variant	LOW	ATP6V1B1	ATP6V1B1		protein_coding	c.1179G>A	p.Ser393Ser	OSU-433058	Axial-OS-06
Axial-OS-01	chrX	60457104	C	T	PASS	intron_variant	MODIFIER	ATP7A	ATP7A		protein_coding	c.2913+7453C>T		OSU-389712	Axial-OS-01
Axial-OS-04	chrX	60396778	C	A	PASS	intron_variant	MODIFIER	ATP7A	ATP7A		protein_coding	c.120+4824C>A		OSU-420424	Axial-OS-04
Axial-OS-06	chrX	60492547	A	C	PASS	intron_variant	MODIFIER	ATP7A	ATP7A		protein_coding	c.4120+168A>C		OSU-433058	Axial-OS-06
Axial-OS-02	chr25	13555805	C	T	PASS	3_prime_UTR_variant	MODIFIER	ATP8A2	ATP8A2		protein_coding	c.*2892G>A		OSU-404453	Axial-OS-02
Axial-OS-08	chr25	13973735	G	GA	PASS	intron_variant	MODIFIER	ATP8A2	ATP8A2		protein_coding	c.779+447dupT		OSU-452729	Axial-OS-08
Axial-OS-08	chr25	13836060	A	T	PASS	intron_variant	MODIFIER	ATP8A2	ATP8A2		protein_coding	c.2384+12167T>A		OSU-452729	Axial-OS-08
Axial-OS-06	chr24	38538267	C	T	PASS	upstream_gene_variant	MODIFIER	ATP9A	ATP9A		protein_coding	c.-2222G>A		OSU-433058	Axial-OS-06
Axial-OS-08	chr15	13903374	T	G	PASS	intron_variant	MODIFIER	ATPAF1	ATPAF1		protein_coding	c.589-454T>G		OSU-452729	Axial-OS-08
Axial-OS-08	chr34	4246242	T	G	PASS	intron_variant	MODIFIER	ATPSCKMT	ATPSCKMT		protein_coding	c.664+22927T>G		OSU-452729	Axial-OS-08
Axial-OS-02	chr28	26295182	C	A	PASS	intron_variant	MODIFIER	ATRNL1	ATRNL1		protein_coding	c.3040+431C>A		OSU-404453	Axial-OS-02
Axial-OS-02	chr28	26895458	C	T	PASS	intron_variant	MODIFIER	ATRNL1	ATRNL1		protein_coding	c.4022-4490C>T		OSU-404453	Axial-OS-02
Axial-OS-05	chr28	26517804	A	G	PASS	intron_variant	MODIFIER	ATRNL1	ATRNL1		protein_coding	c.3798+23744A>G		OSU-427366	Axial-OS-05
Axial-OS-05	chr28	26635121	A	T	PASS	intron_variant	MODIFIER	ATRNL1	ATRNL1		protein_coding	c.3799-26922A>T		OSU-427366	Axial-OS-05
Axial-OS-07	chr28	26526786	AT	A	PASS	intron_variant	MODIFIER	ATRNL1	ATRNL1		protein_coding	c.3798+32732delT		CCB030088	Axial-OS-07
Axial-OS-07	chr28	26344864	G	T	PASS	intron_variant	MODIFIER	ATRNL1	ATRNL1		protein_coding	c.3179-6831G>T		CCB030088	Axial-OS-07
Axial-OS-08	chr28	26340211	C	T	PASS	intron_variant	MODIFIER	ATRNL1	ATRNL1		protein_coding	c.3179-11484C>T		OSU-452729	Axial-OS-08
Axial-OS-08	chr28	26381739	A	C	PASS	intron_variant	MODIFIER	ATRNL1	ATRNL1		protein_coding	c.3325+1121A>C		OSU-452729	Axial-OS-08
Axial-OS-08	chr28	26398080	A	C	PASS	intron_variant	MODIFIER	ATRNL1	ATRNL1		protein_coding	c.3326-11663A>C		OSU-452729	Axial-OS-08
Axial-OS-08	chr28	26409502	G	A	PASS	intron_variant	MODIFIER	ATRNL1	ATRNL1		protein_coding	c.3326-241G>A		OSU-452729	Axial-OS-08
Axial-OS-08	chr28	26506859	T	C	PASS	intron_variant	MODIFIER	ATRNL1	ATRNL1		protein_coding	c.3798+12799T>C		OSU-452729	Axial-OS-08
Axial-OS-06	chrX	59940155	A	C	PASS	intron_variant	MODIFIER	ATRX	ATRX		protein_coding	c.6727-9293T>G		OSU-433058	Axial-OS-06
Axial-OS-06	chrX	60197049	A	G	PASS	intron_variant	MODIFIER	ATRX	ATRX		protein_coding	c.57-21660T>C		OSU-433058	Axial-OS-06
Axial-OS-06	chrX	60206662	A	C	PASS	intron_variant	MODIFIER	ATRX	ATRX		protein_coding	c.57-31273T>G		OSU-433058	Axial-OS-06
Axial-OS-07	chr35	17114551	T	C	PASS	intron_variant	MODIFIER	ATXN1	ATXN1		protein_coding	c.-600+40758A>G		CCB030088	Axial-OS-07
Axial-OS-08	chr26	9357879	C	CA	PASS	intron_variant	MODIFIER	ATXN2	ATXN2		protein_coding	c.257-2731_257-2730insT		OSU-452729	Axial-OS-08
Axial-OS-07	chr20	27488816	C	CATT	PASS	intron_variant	MODIFIER	ATXN7	ATXN7		protein_coding	c.397+18765_397+18767dupAAT		CCB030088	Axial-OS-07
Axial-OS-08	chr2	73515139	CT	C	PASS	downstream_gene_variant	MODIFIER	AUNIP	AUNIP		protein_coding	c.*2792delT		OSU-452729	Axial-OS-08
Axial-OS-02	chr5	57011180	TA	T	PASS	downstream_gene_variant	MODIFIER	AURKAIP1	AURKAIP1		protein_coding	c.*4234delT		OSU-404453	Axial-OS-02
Axial-OS-04	chr6	3061684	A	AATAT	PASS	intron_variant	MODIFIER	AUTS2	AUTS2		protein_coding	c.661-70815_661-70814insATAT		OSU-420424	Axial-OS-04
Axial-OS-05	chr6	3262617	C	A	PASS	intron_variant	MODIFIER	AUTS2	AUTS2		protein_coding	c.660+4436G>T		OSU-427366	Axial-OS-05
Axial-OS-05	chr6	3612208	C	T	PASS	intron_variant	MODIFIER	AUTS2	AUTS2		protein_coding	c.310-100801G>A		OSU-427366	Axial-OS-05
Axial-OS-06	chr6	3032097	A	C	PASS	intron_variant	MODIFIER	AUTS2	AUTS2		protein_coding	c.661-41227T>G		OSU-433058	Axial-OS-06
Axial-OS-06	chr6	3296925	A	C	PASS	intron_variant	MODIFIER	AUTS2	AUTS2		protein_coding	c.523-14739T>G		OSU-433058	Axial-OS-06
Axial-OS-07	chr6	3133111	C	A	PASS	intron_variant	MODIFIER	AUTS2	AUTS2		protein_coding	c.660+133942G>T		CCB030088	Axial-OS-07
Axial-OS-08	chr6	3490327	TA	T	PASS	intron_variant	MODIFIER	AUTS2	AUTS2		protein_coding	c.522+20867delT		OSU-452729	Axial-OS-08
Axial-OS-08	chr6	3537013	C	CT	PASS	intron_variant	MODIFIER	AUTS2	AUTS2		protein_coding	c.310-25607dupA		OSU-452729	Axial-OS-08
Axial-OS-08	chr6	3755098	T	TA	PASS	intron_variant	MODIFIER	AUTS2	AUTS2		protein_coding	c.309+39978dupT		OSU-452729	Axial-OS-08
Axial-OS-08	chr6	2984464	T	G	PASS	intron_variant	MODIFIER	AUTS2	AUTS2		protein_coding	c.690+6377A>C		OSU-452729	Axial-OS-08
Axial-OS-08	chr6	3177481	G	A	PASS	intron_variant	MODIFIER	AUTS2	AUTS2		protein_coding	c.660+89572C>T		OSU-452729	Axial-OS-08
Axial-OS-08	chr6	3250631	A	C	PASS	intron_variant	MODIFIER	AUTS2	AUTS2		protein_coding	c.660+16422T>G		OSU-452729	Axial-OS-08
Axial-OS-08	chr6	3284830	C	A	PASS	intron_variant	MODIFIER	AUTS2	AUTS2		protein_coding	c.523-2644G>T		OSU-452729	Axial-OS-08
Axial-OS-08	chr6	3304033	G	C	PASS	intron_variant	MODIFIER	AUTS2	AUTS2		protein_coding	c.523-21847C>G		OSU-452729	Axial-OS-08
Axial-OS-02	chr30	1366422	G	A	PASS	intron_variant	MODIFIER	AVEN	AVEN		protein_coding	c.433+49401G>A		OSU-404453	Axial-OS-02
Axial-OS-08	chr30	1355787	A	T	PASS	intron_variant	MODIFIER	AVEN	AVEN		protein_coding	c.433+38766A>T		OSU-452729	Axial-OS-08
Axial-OS-06	chr6	40657691	G	A	PASS	intron_variant	MODIFIER	AXIN1	AXIN1		protein_coding	c.879-6569G>A		OSU-433058	Axial-OS-06
Axial-OS-06	chr13	4499800	A	C	PASS	intron_variant	MODIFIER	AZIN1	AZIN1		protein_coding	c.905-334T>G		OSU-433058	Axial-OS-06
Axial-OS-02	chr36	12702600	C	T	PASS	intron_variant	MODIFIER	B3GALT1	B3GALT1		protein_coding	c.-458-35892C>T		OSU-404453	Axial-OS-02
Axial-OS-04	chr36	12647409	T	A	PASS	intron_variant	MODIFIER	B3GALT1	B3GALT1		protein_coding	c.-459+79789T>A		OSU-420424	Axial-OS-04
Axial-OS-05	chr36	12686342	A	G	PASS	intron_variant	MODIFIER	B3GALT1	B3GALT1		protein_coding	c.-458-52150A>G		OSU-427366	Axial-OS-05
Axial-OS-06	chr36	12819332	A	C	PASS	intron_variant	MODIFIER	B3GALT1	B3GALT1		protein_coding	c.-355+80737A>C		OSU-433058	Axial-OS-06
Axial-OS-08	chr36	12677042	A	G	PASS	intron_variant	MODIFIER	B3GALT1	B3GALT1		protein_coding	c.-458-61450A>G		OSU-452729	Axial-OS-08
Axial-OS-08	chr36	12742872	C	A	PASS	intron_variant	MODIFIER	B3GALT1	B3GALT1		protein_coding	c.-355+4277C>A		OSU-452729	Axial-OS-08
Axial-OS-08	chr36	12952986	A	G	PASS	intron_variant	MODIFIER	B3GALT1	B3GALT1		protein_coding	c.-354-78317A>G		OSU-452729	Axial-OS-08
Axial-OS-08	chr36	12953004	C	G	PASS	intron_variant	MODIFIER	B3GALT1	B3GALT1		protein_coding	c.-354-78299C>G		OSU-452729	Axial-OS-08
Axial-OS-08	chr36	12953178	T	C	PASS	intron_variant	MODIFIER	B3GALT1	B3GALT1		protein_coding	c.-354-78125T>C		OSU-452729	Axial-OS-08
Axial-OS-05	chr36	13088591	GC	G	PASS	intergenic_region	MODIFIER	B3GALT1-STK39	B3GALT1-STK39			n.13088592delC		OSU-427366	Axial-OS-05
Axial-OS-08	chr36	13152229	A	G	PASS	intergenic_region	MODIFIER	B3GALT1-STK39	B3GALT1-STK39			n.13152229A>G		OSU-452729	Axial-OS-08
Axial-OS-08	chr12	33600536	AG	A	PASS	intron_variant	MODIFIER	B3GAT2	B3GAT2		protein_coding	c.609+23852delC		OSU-452729	Axial-OS-08
Axial-OS-04	chr12	33708360	T	C	PASS	intergenic_region	MODIFIER	B3GAT2-LOC474964	B3GAT2-LOC474964			n.33708360T>C		OSU-420424	Axial-OS-04
Axial-OS-05	chr12	33792770	AT	A	PASS	intergenic_region	MODIFIER	B3GAT2-LOC474964	B3GAT2-LOC474964			n.33792771delT		OSU-427366	Axial-OS-05
Axial-OS-06	chr27	3500149	A	T	PASS	intron_variant	MODIFIER	B4GALNT3	B4GALNT3		protein_coding	c.170-32408T>A		OSU-433058	Axial-OS-06
Axial-OS-08	chr27	3500270	C	A	PASS	intron_variant	MODIFIER	B4GALNT3	B4GALNT3		protein_coding	c.170-32529G>T		OSU-452729	Axial-OS-08
Axial-OS-02	chr24	36878553	A	T	PASS	intron_variant	MODIFIER	B4GALT5	B4GALT5		protein_coding	c.116-15584T>A		OSU-404453	Axial-OS-02
Axial-OS-02	chr7	57872756	G	A	PASS	intron_variant	MODIFIER	B4GALT6	B4GALT6		protein_coding	c.602-1250G>A		OSU-404453	Axial-OS-02
Axial-OS-06	chr7	57865872	GA	G	PASS	intron_variant	MODIFIER	B4GALT6	B4GALT6		protein_coding	c.602-8127delA		OSU-433058	Axial-OS-06
Axial-OS-08	chr7	57903078	TA	T	PASS	intergenic_region	MODIFIER	B4GALT6-TTR	B4GALT6-TTR			n.57903079delA		OSU-452729	Axial-OS-08
Axial-OS-06	chr1	113407788	C	A	PASS	intron_variant	MODIFIER	B9D2	B9D2		protein_coding	c.115+232C>A		OSU-433058	Axial-OS-06
Axial-OS-02	chr13	4791775	G	A	PASS	intron_variant	MODIFIER	BAALC	BAALC		protein_coding	c.131-14514G>A		OSU-404453	Axial-OS-02
Axial-OS-07	chr13	4815428	C	T	PASS	intron_variant	MODIFIER	BAALC	BAALC		protein_coding	c.298-1599C>T		CCB030088	Axial-OS-07
Axial-OS-08	chr13	4747532	TA	T	PASS	intron_variant	MODIFIER	BAALC	BAALC		protein_coding	c.130+9471delA		OSU-452729	Axial-OS-08
Axial-OS-08	chr31	35646883	C	T	PASS	downstream_gene_variant	MODIFIER	BACE2	BACE2		protein_coding	c.*2498C>T		OSU-452729	Axial-OS-08
Axial-OS-04	chr12	49461442	C	CT	PASS	intron_variant	MODIFIER	BACH2	BACH2		protein_coding	c.10-63513dupA		OSU-420424	Axial-OS-04
Axial-OS-06	chr12	49397323	C	A	PASS	intron_variant	MODIFIER	BACH2	BACH2		protein_coding	c.264+353G>T		OSU-433058	Axial-OS-06
Axial-OS-08	chr12	49381232	C	T	PASS	intron_variant	MODIFIER	BACH2	BACH2		protein_coding	c.264+16444G>A		OSU-452729	Axial-OS-08
Axial-OS-05	chr12	49829168	G	A	PASS	intergenic_region	MODIFIER	BACH2-MAP3K7	BACH2-MAP3K7			n.49829168G>A		OSU-427366	Axial-OS-05
Axial-OS-02	chr6	39910616	G	A	PASS	upstream_gene_variant	MODIFIER	BAIAP3	BAIAP3		protein_coding	c.-5904C>T		OSU-404453	Axial-OS-02
Axial-OS-06	chr32	16353124	TC	T	PASS	intron_variant	MODIFIER	BANK1	BANK1		protein_coding	c.1189-25429delG		OSU-433058	Axial-OS-06
Axial-OS-06	chr32	16353126	T	G	PASS	intron_variant	MODIFIER	BANK1	BANK1		protein_coding	c.1189-25430A>C		OSU-433058	Axial-OS-06
Axial-OS-02	chr37	21916876	C	T	PASS	intergenic_region	MODIFIER	BARD1-ABCA12	BARD1-ABCA12			n.21916876C>T		OSU-404453	Axial-OS-02
Axial-OS-05	chr6	58520913	T	G	PASS	intergenic_region	MODIFIER	BARHL2-LOC119876343	BARHL2-LOC119876343			n.58520913T>G		OSU-427366	Axial-OS-05
Axial-OS-08	chr6	58527836	AAAGTAGTGAGGG	A	PASS	intergenic_region	MODIFIER	BARHL2-LOC119876343	BARHL2-LOC119876343			n.58527837_58527848delAAGTAGTGAGGG		OSU-452729	Axial-OS-08
Axial-OS-08	chr6	58498121	A	C	PASS	intergenic_region	MODIFIER	BARHL2-LOC119876343	BARHL2-LOC119876343			n.58498121A>C		OSU-452729	Axial-OS-08
Axial-OS-04	chr6	6642856	T	C	PASS	intron_variant	MODIFIER	BAZ1B	BAZ1B		protein_coding	c.370-1199T>C		OSU-420424	Axial-OS-04
Axial-OS-08	chr36	5370184	G	GA	PASS	intron_variant	MODIFIER	BAZ2B	BAZ2B		protein_coding	c.3108+3297dupT		OSU-452729	Axial-OS-08
Axial-OS-06	chr21	48660887	A	G	PASS	intergenic_region	MODIFIER	BBOX1-LOC111091586	BBOX1-LOC111091586			n.48660887A>G		OSU-433058	Axial-OS-06
Axial-OS-02	chr14	45483250	G	GT	PASS	intron_variant	MODIFIER	BBS9	BBS9		protein_coding	c.2223+1940dupT		OSU-404453	Axial-OS-02
Axial-OS-02	chr14	45488048	AT	A	PASS	intron_variant	MODIFIER	BBS9	BBS9		protein_coding	c.2327-379delT		OSU-404453	Axial-OS-02
Axial-OS-04	chr14	45606495	T	A	PASS	intron_variant	MODIFIER	BBS9	BBS9		protein_coding	c.3010-27749T>A		OSU-420424	Axial-OS-04
Axial-OS-08	chr14	45536367	C	T	PASS	intron_variant	MODIFIER	BBS9	BBS9		protein_coding	c.3009+12748C>T		OSU-452729	Axial-OS-08
Axial-OS-07	chr33	13669470	T	A	PASS	intergenic_region	MODIFIER	BBX-LOC119867291	BBX-LOC119867291			n.13669470T>A		CCB030088	Axial-OS-07
Axial-OS-07	chr33	13669481	G	A	PASS	intergenic_region	MODIFIER	BBX-LOC119867291	BBX-LOC119867291			n.13669481G>A		CCB030088	Axial-OS-07
Axial-OS-06	chr7	41313469	C	G	PASS	upstream_gene_variant	MODIFIER	BCAN	BCAN		protein_coding	c.-2079G>C		OSU-433058	Axial-OS-06
Axial-OS-05	chr9	35290991	C	T	PASS	intron_variant	MODIFIER	BCAS3	BCAS3		protein_coding	c.2414-48236G>A		OSU-427366	Axial-OS-05
Axial-OS-08	chr27	23981297	A	C	PASS	intron_variant	MODIFIER	BCAT1	BCAT1		protein_coding	c.7-11035T>G		OSU-452729	Axial-OS-08
Axial-OS-04	chr34	31168548	C	T	PASS	intron_variant	MODIFIER	BCHE	BCHE		protein_coding	c.1518-20323G>A		OSU-420424	Axial-OS-04
Axial-OS-07	chr34	31174389	T	A	PASS	intron_variant	MODIFIER	BCHE	BCHE		protein_coding	c.1517+24209A>T		CCB030088	Axial-OS-07
Axial-OS-04	chr12	41414890	C	A	PASS	intron_variant	MODIFIER	BCKDHB	BCKDHB		protein_coding	c.1024-14528C>A		OSU-420424	Axial-OS-04
Axial-OS-08	chr12	41260724	G	A	PASS	intron_variant	MODIFIER	BCKDHB	BCKDHB		protein_coding	c.329-1685G>A		OSU-452729	Axial-OS-08
Axial-OS-08	chr12	41458321	T	TA	PASS	intergenic_region	MODIFIER	BCKDHB-LOC102155357	BCKDHB-LOC102155357			n.41458321_41458322insA		OSU-452729	Axial-OS-08
Axial-OS-06	chr10	61906473	T	G	PASS	intron_variant	MODIFIER	BCL11A	BCL11A		protein_coding	c.386-15901A>C		OSU-433058	Axial-OS-06
Axial-OS-04	chr8	68222815	C	A	PASS	intergenic_region	MODIFIER	BCL11B-SETD3	BCL11B-SETD3			n.68222815C>A		OSU-420424	Axial-OS-04
Axial-OS-05	chr1	13850064	T	TG	PASS	intron_variant	MODIFIER	BCL2	BCL2		protein_coding	c.585+37245dupG		OSU-427366	Axial-OS-05
Axial-OS-05	chr1	13851289	A	T	PASS	intron_variant	MODIFIER	BCL2	BCL2		protein_coding	c.585+38463A>T		OSU-427366	Axial-OS-05
Axial-OS-04	chr27	11972510	C	T	PASS	intron_variant	MODIFIER	BCL2L14	BCL2L14		protein_coding	c.29+9999C>T		OSU-420424	Axial-OS-04
Axial-OS-08	chr27	11990796	GCT	G	PASS	intron_variant	MODIFIER	BCL2L14	BCL2L14		protein_coding	c.723+776_723+777delTC		OSU-452729	Axial-OS-08
Axial-OS-08	chr34	20312248	CT	C	PASS	intergenic_region	MODIFIER	BCL6-LOC106558210	BCL6-LOC106558210			n.20312249delT		OSU-452729	Axial-OS-08
Axial-OS-07	chr26	7530479	A	T	PASS	upstream_gene_variant	MODIFIER	BCL7A	BCL7A		protein_coding	c.-4799T>A		CCB030088	Axial-OS-07
Axial-OS-08	chr5	14937547	T	G	PASS	intron_variant	MODIFIER	BCL9L	BCL9L		protein_coding	c.532+312T>G		OSU-452729	Axial-OS-08
Axial-OS-06	chr1	29109516	C	G	PASS	upstream_gene_variant	MODIFIER	BCLAF1	BCLAF1		protein_coding	c.-2083G>C		OSU-433058	Axial-OS-06
Axial-OS-04	chrX	15953321	C	G	PASS	intron_variant	MODIFIER	BCLAF3	BCLAF3		protein_coding	c.1278-2798G>C		OSU-420424	Axial-OS-04
Axial-OS-06	chrX	15931461	C	T	PASS	intron_variant	MODIFIER	BCLAF3	BCLAF3		protein_coding	c.2115+1674G>A		OSU-433058	Axial-OS-06
Axial-OS-06	chrX	15938937	G	A	PASS	intron_variant	MODIFIER	BCLAF3	BCLAF3		protein_coding	c.1863+372C>T		OSU-433058	Axial-OS-06
Axial-OS-02	chrX	34838799	T	TTATC	PASS	intron_variant	MODIFIER	BCOR	BCOR		protein_coding	c.-41+9012_-41+9013insGATA		OSU-404453	Axial-OS-02
Axial-OS-08	chrX	34839370	G	T	PASS	intron_variant	MODIFIER	BCOR	BCOR		protein_coding	c.-41+8442C>A		OSU-452729	Axial-OS-08
Axial-OS-08	chrX	34859099	C	T	PASS	intron_variant	MODIFIER	BCOR	BCOR		protein_coding	c.-41+19546G>A		OSU-452729	Axial-OS-08
Axial-OS-06	chr2	53904734	C	T	PASS	intron_variant	MODIFIER	BDP1	BDP1		protein_coding	c.1018-2633C>T		OSU-433058	Axial-OS-06
Axial-OS-07	chrX	14364172	C	G	PASS	intron_variant	MODIFIER	BEND2	BEND2		protein_coding	c.2821+1043G>C		CCB030088	Axial-OS-07
Axial-OS-08	chr12	24475736	A	C	PASS	intron_variant	MODIFIER	BEND6	BEND6		protein_coding	c.*9+1855A>C		OSU-452729	Axial-OS-08
Axial-OS-08	chr2	21991575	T	G	PASS	intron_variant	MODIFIER	BEND7	BEND7		protein_coding	c.1063+1863T>G		OSU-452729	Axial-OS-08
Axial-OS-08	chr2	21993717	G	A	PASS	intron_variant	MODIFIER	BEND7	BEND7		protein_coding	c.1064-3141G>A		OSU-452729	Axial-OS-08
Axial-OS-02	chr10	11975512	C	T	PASS	intron_variant	MODIFIER	BEST3	BEST3		protein_coding	c.229-416G>A		OSU-404453	Axial-OS-02
Axial-OS-06	chrX	76379827	C	A	PASS	intergenic_region	MODIFIER	BEX5-LOC609805	BEX5-LOC609805			n.76379827C>A		OSU-433058	Axial-OS-06
Axial-OS-08	chrX	76344443	A	C	PASS	intergenic_region	MODIFIER	BEX5-LOC609805	BEX5-LOC609805			n.76344443A>C		OSU-452729	Axial-OS-08
Axial-OS-04	chr6	28887589	T	TC	PASS	upstream_gene_variant	MODIFIER	BFAR	BFAR		protein_coding	c.-1197_-1196insG		OSU-420424	Axial-OS-04
Axial-OS-04	chr23	30917154	G	A	PASS	downstream_gene_variant	MODIFIER	BFSP2	BFSP2		protein_coding	c.*4275G>A		OSU-420424	Axial-OS-04
Axial-OS-04	chr4	11658203	A	AT	PASS	intron_variant	MODIFIER	BICC1	BICC1		protein_coding	c.2376+1654dupT		OSU-420424	Axial-OS-04
Axial-OS-07	chr4	11649784	A	T	PASS	intron_variant	MODIFIER	BICC1	BICC1		protein_coding	c.1367-381A>T		CCB030088	Axial-OS-07
Axial-OS-08	chr27	29973457	A	C	PASS	intron_variant	MODIFIER	BICD1	BICD1		protein_coding	c.426+12085A>C		OSU-452729	Axial-OS-08
Axial-OS-04	chr1	109098535	A	G	PASS	intron_variant	MODIFIER	BICRA	BICRA		protein_coding	c.-106-21424T>C		OSU-420424	Axial-OS-04
Axial-OS-06	chr1	109136275	G	T	PASS	upstream_gene_variant	MODIFIER	BICRA	BICRA		protein_coding	c.-3327C>A		OSU-433058	Axial-OS-06
Axial-OS-08	chr19	24983143	G	A	PASS	intergenic_region	MODIFIER	BIN1-TEX51	BIN1-TEX51			n.24983143G>A		OSU-452729	Axial-OS-08
Axial-OS-06	chr17	25767812	T	TA	PASS	intron_variant	MODIFIER	BIRC6	BIRC6		protein_coding	c.8257+1104_8257+1105insA		OSU-433058	Axial-OS-06
Axial-OS-08	chr17	25882680	C	A	PASS	downstream_gene_variant	MODIFIER	BIRC6	BIRC6		protein_coding	c.*1380C>A		OSU-452729	Axial-OS-08
Axial-OS-06	chr5	12033271	G	A	PASS	intron_variant	MODIFIER	BLID	BLID		protein_coding	c.231+11363G>A		OSU-433058	Axial-OS-06
Axial-OS-06	chr25	26518946	C	A	PASS	intron_variant	MODIFIER	BLK	BLK		protein_coding	c.-1-9129G>T		OSU-433058	Axial-OS-06
Axial-OS-08	chr28	9857977	G	C	PASS	intron_variant	MODIFIER	BLNK	BLNK		protein_coding	c.48-2203C>G		OSU-452729	Axial-OS-08
Axial-OS-07	chr35	9235448	TG	T	PASS	intron_variant	MODIFIER	BLOC1S5	BLOC1S5		protein_coding	c.301+33929delC		CCB030088	Axial-OS-07
Axial-OS-02	chr18	6587101	C	A	PASS	upstream_gene_variant	MODIFIER	BLVRA	BLVRA		protein_coding	c.-517G>T		OSU-404453	Axial-OS-02
Axial-OS-04	chr7	29112087	G	A	PASS	intron_variant	MODIFIER	BLZF1	BLZF1		protein_coding	c.804-1035C>T		OSU-420424	Axial-OS-04
Axial-OS-06	chr6	28588814	C	A	PASS	intron_variant	MODIFIER	BMERB1	BMERB1		protein_coding	c.106+28829G>T		OSU-433058	Axial-OS-06
Axial-OS-08	chr6	28565521	C	A	PASS	intron_variant	MODIFIER	BMERB1	BMERB1		protein_coding	c.107-11264G>T		OSU-452729	Axial-OS-08
Axial-OS-05	chrX	43979739	G	C	PASS	downstream_gene_variant	MODIFIER	BMP15	BMP15		protein_coding	c.*2397G>C		OSU-427366	Axial-OS-05
Axial-OS-08	chrX	43973514	C	G	PASS	intron_variant	MODIFIER	BMP15	BMP15		protein_coding	c.325+775C>G		OSU-452729	Axial-OS-08
Axial-OS-08	chr32	34763942	A	G	PASS	downstream_gene_variant	MODIFIER	BMP3	BMP3		protein_coding	c.*4232T>C		OSU-452729	Axial-OS-08
Axial-OS-08	chr8	30297150	C	A	PASS	downstream_gene_variant	MODIFIER	BMP4	BMP4		protein_coding	c.*2632G>T		OSU-452729	Axial-OS-08
Axial-OS-05	chr12	23427065	A	C	PASS	intron_variant	MODIFIER	BMP5	BMP5		protein_coding	c.490+3731T>G		OSU-427366	Axial-OS-05
Axial-OS-08	chr12	23426951	A	C	PASS	intron_variant	MODIFIER	BMP5	BMP5		protein_coding	c.490+3845T>G		OSU-452729	Axial-OS-08
Axial-OS-07	chr12	23535801	T	C	PASS	intergenic_region	MODIFIER	BMP5-LOC111098162	BMP5-LOC111098162			n.23535801T>C		CCB030088	Axial-OS-07
Axial-OS-02	chr35	9023352	A	G	PASS	intron_variant	MODIFIER	BMP6	BMP6		protein_coding	c.682+40519A>G		OSU-404453	Axial-OS-02
Axial-OS-06	chr35	9057769	G	C	PASS	intron_variant	MODIFIER	BMP6	BMP6		protein_coding	c.683-45243G>C		OSU-433058	Axial-OS-06
Axial-OS-08	chr35	8997061	C	T	PASS	intron_variant	MODIFIER	BMP6	BMP6		protein_coding	c.682+14228C>T		OSU-452729	Axial-OS-08
Axial-OS-08	chr24	43061681	C	G	PASS	intergenic_region	MODIFIER	BMP7-SPO11	BMP7-SPO11			n.43061681C>G		OSU-452729	Axial-OS-08
Axial-OS-08	chr14	52513156	A	G	PASS	intron_variant	MODIFIER	BMT2	BMT2		protein_coding	c.474-3294T>C		OSU-452729	Axial-OS-08
Axial-OS-06	chrX	11786857	G	A	PASS	5_prime_UTR_variant	MODIFIER	BMX	BMX		protein_coding	c.-121G>A		OSU-433058	Axial-OS-06
Axial-OS-02	chr11	36677123	A	T	PASS	intron_variant	MODIFIER	BNC2	BNC2		protein_coding	c.714+15711T>A		OSU-404453	Axial-OS-02
Axial-OS-08	chrX	124242029	T	A	PASS	intron_variant	MODIFIER	BRCC3	BRCC3		protein_coding	c.549-1824T>A		OSU-452729	Axial-OS-08
Axial-OS-08	chr34	11707758	C	G	PASS	downstream_gene_variant	MODIFIER	BRD9	BRD9		protein_coding	c.*1076C>G		OSU-452729	Axial-OS-08
Axial-OS-08	chr6	57450271	A	T	PASS	intron_variant	MODIFIER	BRDT	BRDT		protein_coding	c.616-186T>A		OSU-452729	Axial-OS-08
Axial-OS-02	chr6	57509045	A	T	PASS	intergenic_region	MODIFIER	BRDT-TGFBR3	BRDT-TGFBR3			n.57509045A>T		OSU-404453	Axial-OS-02
Axial-OS-06	chr26	5190044	G	A	PASS	upstream_gene_variant	MODIFIER	BRI3BP	BRI3BP		protein_coding	c.-4881C>T		OSU-433058	Axial-OS-06
Axial-OS-05	chr11	73033777	T	C	PASS	downstream_gene_variant	MODIFIER	BRINP1	BRINP1		protein_coding	c.*6241A>G		OSU-427366	Axial-OS-05
Axial-OS-05	chr11	73043178	G	A	PASS	intron_variant	MODIFIER	BRINP1	BRINP1		protein_coding	c.1146-2020C>T		OSU-427366	Axial-OS-05
Axial-OS-06	chr11	73132073	C	T	PASS	intron_variant	MODIFIER	BRINP1	BRINP1		protein_coding	c.218+26154G>A		OSU-433058	Axial-OS-06
Axial-OS-08	chr11	73194139	A	G	PASS	intron_variant	MODIFIER	BRINP1	BRINP1		protein_coding	c.-196+11969T>C		OSU-452729	Axial-OS-08
Axial-OS-02	chr7	22294245	A	AAT	PASS	intron_variant	MODIFIER	BRINP2	BRINP2		protein_coding	c.-72-7651_-72-7650dupAT		OSU-404453	Axial-OS-02
Axial-OS-04	chr38	8953634	TA	T	PASS	intron_variant	MODIFIER	BRINP3	BRINP3		protein_coding	c.237-46596delA		OSU-420424	Axial-OS-04
Axial-OS-05	chr38	8909099	A	AG	PASS	intron_variant	MODIFIER	BRINP3	BRINP3		protein_coding	c.236+74499_236+74500insG		OSU-427366	Axial-OS-05
Axial-OS-06	chr38	9125936	T	G	PASS	intron_variant	MODIFIER	BRINP3	BRINP3		protein_coding	c.1184+4470T>G		OSU-433058	Axial-OS-06
Axial-OS-08	chr38	8925174	C	CT	PASS	intron_variant	MODIFIER	BRINP3	BRINP3		protein_coding	c.237-75049dupT		OSU-452729	Axial-OS-08
Axial-OS-08	chr38	8890130	T	G	PASS	intron_variant	MODIFIER	BRINP3	BRINP3		protein_coding	c.236+55530T>G		OSU-452729	Axial-OS-08
Axial-OS-08	chr38	8899808	G	A	PASS	intron_variant	MODIFIER	BRINP3	BRINP3		protein_coding	c.236+65208G>A		OSU-452729	Axial-OS-08
Axial-OS-08	chr38	9054012	T	A	PASS	intron_variant	MODIFIER	BRINP3	BRINP3		protein_coding	c.619-10730T>A		OSU-452729	Axial-OS-08
Axial-OS-06	chr9	34829786	A	AAATG	PASS	intron_variant	MODIFIER	BRIP1	BRIP1		protein_coding	c.1337+2434_1337+2435insTGAA		OSU-433058	Axial-OS-06
Axial-OS-06	chrX	62206781	G	T	PASS	intron_variant	MODIFIER	BRWD3	BRWD3		protein_coding	c.3844-2212C>A		OSU-433058	Axial-OS-06
Axial-OS-02	chr11	68130903	A	T	PASS	intron_variant	MODIFIER	BSPRY	BSPRY		protein_coding	c.502-285A>T		OSU-404453	Axial-OS-02
Axial-OS-08	chr3	65186812	G	A	PASS	upstream_gene_variant	MODIFIER	BST1	BST1		protein_coding	c.-4837C>T		OSU-452729	Axial-OS-08
Axial-OS-06	chr28	6633855	TG	T	PASS	intron_variant	MODIFIER	BTAF1	BTAF1		protein_coding	c.1530-377delG		OSU-433058	Axial-OS-06
Axial-OS-02	chr21	36968495	A	G	PASS	intron_variant	MODIFIER	BTBD10	BTBD10		protein_coding	c.125+12033T>C		OSU-404453	Axial-OS-02
Axial-OS-08	chr10	32542941	A	T	PASS	upstream_gene_variant	MODIFIER	BTBD11	BTBD11		protein_coding	c.-4625T>A		OSU-452729	Axial-OS-08
Axial-OS-06	chr28	32270442	T	A	PASS	intron_variant	MODIFIER	BTBD16	BTBD16		protein_coding	c.789-1715T>A		OSU-433058	Axial-OS-06
Axial-OS-08	chr3	55332668	T	TTCTC	PASS	intergenic_region	MODIFIER	BTBD1-LOC119871356	BTBD1-LOC119871356			n.55332668_55332669insTCTC		OSU-452729	Axial-OS-08
Axial-OS-02	chr24	11117961	C	T	PASS	intergenic_region	MODIFIER	BTBD3-LOC100682727	BTBD3-LOC100682727			n.11117961C>T		OSU-404453	Axial-OS-02
Axial-OS-08	chr24	10992419	A	G	PASS	intergenic_region	MODIFIER	BTBD3-LOC100682727	BTBD3-LOC100682727			n.10992419A>G		OSU-452729	Axial-OS-08
Axial-OS-02	chr12	7611936	T	G	PASS	intron_variant	MODIFIER	BTBD9	BTBD9		protein_coding	c.1154+75946A>C		OSU-404453	Axial-OS-02
Axial-OS-02	chr12	7612537	T	C	PASS	intron_variant	MODIFIER	BTBD9	BTBD9		protein_coding	c.1154+75345A>G		OSU-404453	Axial-OS-02
Axial-OS-08	chr12	7734913	G	A	PASS	intron_variant	MODIFIER	BTBD9	BTBD9		protein_coding	c.-28+15336C>T		OSU-452729	Axial-OS-08
Axial-OS-08	chr15	64613743	C	T	PASS	intron_variant	MODIFIER	BTC	BTC		protein_coding	c.-89-369C>T		OSU-452729	Axial-OS-08
Axial-OS-08	chr38	664934	G	T	PASS	upstream_gene_variant	MODIFIER	BTG2	BTG2		protein_coding	c.-3682G>T		OSU-452729	Axial-OS-08
Axial-OS-05	chr5	21632527	T	TAA	PASS	downstream_gene_variant	MODIFIER	BTG4	BTG4		protein_coding	c.*3731_*3732insAA		OSU-427366	Axial-OS-05
Axial-OS-05	chr12	2269145	T	G	PASS	intergenic_region	MODIFIER	BTNL2-DLA-DRA	BTNL2-DLA-DRA			n.2269145T>G		OSU-427366	Axial-OS-05
Axial-OS-05	chr11	430349	T	A	PASS	intron_variant	MODIFIER	BTNL9	BTNL9		protein_coding	c.743-342T>A		OSU-427366	Axial-OS-05
Axial-OS-02	chr28	14272309	C	CTGTGTG	PASS	intron_variant	MODIFIER	BTRC	BTRC		protein_coding	c.157-7171_157-7170insGTGTGT		OSU-404453	Axial-OS-02
Axial-OS-02	chr28	14180432	T	G	PASS	intron_variant	MODIFIER	BTRC	BTRC		protein_coding	c.48+4868T>G		OSU-404453	Axial-OS-02
Axial-OS-02	chr28	14304887	T	C	PASS	intron_variant	MODIFIER	BTRC	BTRC		protein_coding	c.324+11493T>C		OSU-404453	Axial-OS-02
Axial-OS-08	chr28	14280395	G	T	PASS	intron_variant	MODIFIER	BTRC	BTRC		protein_coding	c.234+837G>T		OSU-452729	Axial-OS-08
Axial-OS-02	chr28	33070245	C	T	PASS	intergenic_region	MODIFIER	BUB3-LOC111093029	BUB3-LOC111093029			n.33070245C>T		OSU-404453	Axial-OS-02
Axial-OS-04	chr28	33075899	C	A	PASS	intergenic_region	MODIFIER	BUB3-LOC111093029	BUB3-LOC111093029			n.33075899C>A		OSU-420424	Axial-OS-04
Axial-OS-02	chr5	16860113	G	GT	PASS	intron_variant	MODIFIER	BUD13	BUD13		protein_coding	c.2131-23654_2131-23653insT		OSU-404453	Axial-OS-02
Axial-OS-08	chr5	16900377	T	C	PASS	intron_variant	MODIFIER	BUD13	BUD13		protein_coding	c.2201+16540T>C		OSU-452729	Axial-OS-08
Axial-OS-02	chr5	17013311	C	T	PASS	intergenic_region	MODIFIER	BUD13-LOC100682841	BUD13-LOC100682841			n.17013311C>T		OSU-404453	Axial-OS-02
Axial-OS-06	chr12	62869810	C	A	PASS	3_prime_UTR_variant	MODIFIER	BVES	BVES		protein_coding	c.*2742G>T		OSU-433058	Axial-OS-06
Axial-OS-08	chr14	31292041	C	CT	PASS	intergenic_region	MODIFIER	BZW2-TSPAN13	BZW2-TSPAN13			n.31292041_31292042insT		OSU-452729	Axial-OS-08
Axial-OS-05	chr11	45957173	T	G	PASS	intergenic_region	MODIFIER	C11H9orf72-LOC119874113	C11H9orf72-LOC119874113			n.45957173T>G		OSU-427366	Axial-OS-05
Axial-OS-02	chr15	4885731	A	G	PASS	upstream_gene_variant	MODIFIER	C15H1orf109	C15H1orf109		protein_coding	c.-1376A>G		OSU-404453	Axial-OS-02
Axial-OS-06	chr15	7734247	G	A	PASS	intron_variant	MODIFIER	C15H1orf94	C15H1orf94		protein_coding	c.1441-243C>T		OSU-433058	Axial-OS-06
Axial-OS-06	chr16	37963742	T	C	PASS	intergenic_region	MODIFIER	C16H8orf48-LOC106559840	C16H8orf48-LOC106559840			n.37963742T>C		OSU-433058	Axial-OS-06
Axial-OS-08	chr16	38136052	T	C	PASS	intergenic_region	MODIFIER	C16H8orf48-LOC106559840	C16H8orf48-LOC106559840			n.38136052T>C		OSU-452729	Axial-OS-08
Axial-OS-05	chr18	50120310	C	A	PASS	intergenic_region	MODIFIER	C18H11orf24-KMT5B	C18H11orf24-KMT5B			n.50120310C>A		OSU-427366	Axial-OS-05
Axial-OS-02	chr18	43004173	C	G	PASS	intron_variant	MODIFIER	C18H11orf49	C18H11orf49		misc_RNA	n.150-19126G>C		OSU-404453	Axial-OS-02
Axial-OS-08	chr18	51031742	AT	A	PASS	intron_variant	MODIFIER	C18H11orf80	C18H11orf80		protein_coding	c.1371+2506delA		OSU-452729	Axial-OS-08
Axial-OS-07	chr18	7435786	A	T	PASS	intergenic_region	MODIFIER	C18H7orf25-LOC119864095	C18H7orf25-LOC119864095			n.7435786A>T		CCB030088	Axial-OS-07
Axial-OS-08	chr19	32161029	T	G	PASS	intergenic_region	MODIFIER	C19H2orf76-STEAP3	C19H2orf76-STEAP3			n.32161029T>G		OSU-452729	Axial-OS-08
Axial-OS-04	chr19	12558416	C	A	PASS	intron_variant	MODIFIER	C19H4orf33	C19H4orf33		protein_coding	c.1301-32624G>T		OSU-420424	Axial-OS-04
Axial-OS-04	chr19	12563411	A	C	PASS	intron_variant	MODIFIER	C19H4orf33	C19H4orf33		protein_coding	c.1301-37619T>G		OSU-420424	Axial-OS-04
Axial-OS-07	chr19	12642663	C	T	PASS	intron_variant	MODIFIER	C19H4orf33	C19H4orf33		protein_coding	c.1300+91306G>A		CCB030088	Axial-OS-07
Axial-OS-08	chr19	12611339	AT	A	PASS	intron_variant	MODIFIER	C19H4orf33	C19H4orf33		protein_coding	c.1301-85548delA		OSU-452729	Axial-OS-08
Axial-OS-02	chr14	22863905	T	A	PASS	downstream_gene_variant	MODIFIER	C1GALT1	C1GALT1		protein_coding	c.*4966T>A		OSU-404453	Axial-OS-02
Axial-OS-05	chr14	22887239	G	A	PASS	intergenic_region	MODIFIER	C1GALT1-LOC111098769	C1GALT1-LOC111098769			n.22887239G>A		OSU-427366	Axial-OS-05
Axial-OS-08	chr1	5016341	C	A	PASS	intron_variant	MODIFIER	C1H18orf63	C1H18orf63		protein_coding	c.987-622G>T		OSU-452729	Axial-OS-08
Axial-OS-05	chr1	113821791	C	A	PASS	3_prime_UTR_variant	MODIFIER	C1H19orf54	C1H19orf54		protein_coding	c.*1423C>A		OSU-427366	Axial-OS-05
Axial-OS-08	chr1	72600201	A	C	PASS	upstream_gene_variant	MODIFIER	C1H9orf3	C1H9orf3		protein_coding	c.-4486T>G		OSU-452729	Axial-OS-08
Axial-OS-08	chr2	76059427	T	G	PASS	upstream_gene_variant	MODIFIER	C1QC	C1QC		protein_coding	c.-2822A>C		OSU-452729	Axial-OS-08
Axial-OS-08	chr10	28354499	A	C	PASS	intergenic_region	MODIFIER	C1QTNF6-LOC119873634	C1QTNF6-LOC119873634			n.28354499A>C		OSU-452729	Axial-OS-08
Axial-OS-06	chr20	4872423	G	A	PASS	intron_variant	MODIFIER	C20H3orf20	C20H3orf20		protein_coding	c.727+1975G>A		OSU-433058	Axial-OS-06
Axial-OS-08	chr20	4895885	T	G	PASS	synonymous_variant	LOW	C20H3orf20	C20H3orf20		protein_coding	c.1482T>G	p.Thr494Thr	OSU-452729	Axial-OS-08
Axial-OS-08	chr24	24997505	A	T	PASS	synonymous_variant	LOW	C24H20orf173	C24H20orf173		protein_coding	c.642T>A	p.Thr214Thr	OSU-452729	Axial-OS-08
Axial-OS-08	chr24	18371508	A	T	PASS	intron_variant	MODIFIER	C24H20orf194	C24H20orf194		protein_coding	c.83+10603A>T		OSU-452729	Axial-OS-08
Axial-OS-08	chr24	18373477	C	T	PASS	intron_variant	MODIFIER	C24H20orf194	C24H20orf194		protein_coding	c.84-9654C>T		OSU-452729	Axial-OS-08
Axial-OS-08	chr24	20286984	C	T	PASS	downstream_gene_variant	MODIFIER	C24H20orf202	C24H20orf202		protein_coding	c.*1436G>A		OSU-452729	Axial-OS-08
Axial-OS-06	chr25	27412503	C	T	PASS	intron_variant	MODIFIER	C25H8orf74	C25H8orf74		protein_coding	c.242-7658G>A		OSU-433058	Axial-OS-06
Axial-OS-06	chr27	32594703	C	T	PASS	intron_variant	MODIFIER	C27H12orf40	C27H12orf40		protein_coding	c.195-9370C>T		OSU-433058	Axial-OS-06
Axial-OS-06	chr27	32635737	G	C	PASS	intron_variant	MODIFIER	C27H12orf40	C27H12orf40		protein_coding	c.1335+3806G>C		OSU-433058	Axial-OS-06
Axial-OS-08	chr27	32667410	GT	G	PASS	downstream_gene_variant	MODIFIER	C27H12orf40	C27H12orf40		protein_coding	c.*2958delT		OSU-452729	Axial-OS-08
Axial-OS-01	chr27	14428859	C	T	PASS	intergenic_region	MODIFIER	C27H12orf60-LOC100856382	C27H12orf60-LOC100856382			n.14428859C>T		OSU-389712	Axial-OS-01
Axial-OS-06	chr28	1697256	C	T	PASS	downstream_gene_variant	MODIFIER	C28H10orf53	C28H10orf53		protein_coding	c.*1974C>T		OSU-433058	Axial-OS-06
Axial-OS-08	chr28	35919277	GA	G	PASS	intron_variant	MODIFIER	C28H10orf90	C28H10orf90		protein_coding	c.1607-18648delT		OSU-452729	Axial-OS-08
Axial-OS-06	chr28	36129129	G	A	PASS	intergenic_region	MODIFIER	C28H10orf90-LOC119866618	C28H10orf90-LOC119866618			n.36129129G>A		OSU-433058	Axial-OS-06
Axial-OS-08	chr29	18370833	GA	G	PASS	intron_variant	MODIFIER	C29H8orf34	C29H8orf34		protein_coding	c.70-7847delA		OSU-452729	Axial-OS-08
Axial-OS-08	chr31	36178334	CATT	C	PASS	3_prime_UTR_variant	MODIFIER	C2CD2	C2CD2		protein_coding	c.*1887_*1889delAAT		OSU-452729	Axial-OS-08
Axial-OS-07	chr21	24295469	C	T	PASS	intron_variant	MODIFIER	C2CD3	C2CD3		protein_coding	c.1964-1537C>T		CCB030088	Axial-OS-07
Axial-OS-08	chr30	27206169	A	C	PASS	downstream_gene_variant	MODIFIER	C2CD4A	C2CD4A		protein_coding	c.*2041A>C		OSU-452729	Axial-OS-08
Axial-OS-06	chr30	27228980	A	G	PASS	intergenic_region	MODIFIER	C2CD4A-C2CD4B	C2CD4A-C2CD4B			n.27228980A>G		OSU-433058	Axial-OS-06
Axial-OS-08	chr30	27213952	T	C	PASS	intergenic_region	MODIFIER	C2CD4A-C2CD4B	C2CD4A-C2CD4B			n.27213952T>C		OSU-452729	Axial-OS-08
Axial-OS-04	chr27	21860389	T	C	PASS	intergenic_region	MODIFIER	C2CD5-LOC100687416	C2CD5-LOC100687416			n.21860389T>C		OSU-420424	Axial-OS-04
Axial-OS-02	chr31	28039775	CT	C	PASS	downstream_gene_variant	MODIFIER	C31H21orf62	C31H21orf62		protein_coding	c.*4963delA		OSU-404453	Axial-OS-02
Axial-OS-08	chr32	18222133	C	CT	PASS	upstream_gene_variant	MODIFIER	C32H4orf54	C32H4orf54		protein_coding	c.-1609_-1608insT		OSU-452729	Axial-OS-08
Axial-OS-06	chr33	326394	A	G	PASS	intergenic_region	MODIFIER	C33H3orf38_2-LOC102153548	C33H3orf38_2-LOC102153548			n.326394A>G		OSU-433058	Axial-OS-06
Axial-OS-06	chr33	14834431	T	A	PASS	intron_variant	MODIFIER	C33H3orf85	C33H3orf85		protein_coding	c.49+943T>A		OSU-433058	Axial-OS-06
Axial-OS-07	chr34	18130143	T	C	PASS	intron_variant	MODIFIER	C34H3orf70	C34H3orf70		protein_coding	c.196+25288A>G		CCB030088	Axial-OS-07
Axial-OS-02	chr34	6287882	G	T	PASS	downstream_gene_variant	MODIFIER	C34H5orf49	C34H5orf49		protein_coding	c.*2869G>T		OSU-404453	Axial-OS-02
Axial-OS-02	chr34	6274277	T	A	PASS	intron_variant	MODIFIER	C34H5orf49	C34H5orf49		protein_coding	c.147+5142T>A		OSU-404453	Axial-OS-02
Axial-OS-08	chr37	16340404	C	A	PASS	splice_region_variant&intron_variant	LOW	C37H2orf80	C37H2orf80		protein_coding	c.123+6G>T		OSU-452729	Axial-OS-08
Axial-OS-08	chr37	680500	G	A	PASS	intron_variant	MODIFIER	C37H2orf88	C37H2orf88		protein_coding	c.5655+4227G>A		OSU-452729	Axial-OS-08
Axial-OS-04	chr3	55286970	C	A	PASS	upstream_gene_variant	MODIFIER	C3H15orf40	C3H15orf40		protein_coding	c.-4893G>T		OSU-420424	Axial-OS-04
Axial-OS-05	chr3	75201374	G	A	PASS	intron_variant	MODIFIER	C3H4orf19	C3H4orf19		protein_coding	c.-261+25168C>T		OSU-427366	Axial-OS-05
Axial-OS-04	chr3	71765171	C	T	PASS	intron_variant	MODIFIER	C3H4orf50	C3H4orf50		protein_coding	c.269+1482G>A		OSU-420424	Axial-OS-04
Axial-OS-03	chr4	67414184	C	A	PASS	upstream_gene_variant	MODIFIER	C4H5orf34	C4H5orf34		protein_coding	c.-766C>A		OSU-415777	Axial-OS-03
Axial-OS-03	chr4	67414186	C	T	PASS	upstream_gene_variant	MODIFIER	C4H5orf34	C4H5orf34		protein_coding	c.-764C>T		OSU-415777	Axial-OS-03
Axial-OS-02	chr5	23480905	G	A	PASS	intergenic_region	MODIFIER	C5H11orf87-LOC100687428	C5H11orf87-LOC100687428			n.23480905G>A		OSU-404453	Axial-OS-02
Axial-OS-02	chr5	23568650	A	G	PASS	intergenic_region	MODIFIER	C5H11orf87-LOC100687428	C5H11orf87-LOC100687428			n.23568650A>G		OSU-404453	Axial-OS-02
Axial-OS-06	chr5	23411612	A	T	PASS	intergenic_region	MODIFIER	C5H11orf87-LOC100687428	C5H11orf87-LOC100687428			n.23411612A>T		OSU-433058	Axial-OS-06
Axial-OS-08	chr5	23603847	GA	G	PASS	intergenic_region	MODIFIER	C5H11orf87-LOC100687428	C5H11orf87-LOC100687428			n.23603848delA		OSU-452729	Axial-OS-08
Axial-OS-08	chr5	23582238	A	T	PASS	intergenic_region	MODIFIER	C5H11orf87-LOC100687428	C5H11orf87-LOC100687428			n.23582238A>T		OSU-452729	Axial-OS-08
Axial-OS-02	chr4	69161290	A	C	PASS	intron_variant	MODIFIER	C6	C6		protein_coding	c.-66+9859A>C		OSU-404453	Axial-OS-02
Axial-OS-06	chr4	69188079	A	G	PASS	intron_variant	MODIFIER	C6	C6		protein_coding	c.446-1981A>G		OSU-433058	Axial-OS-06
Axial-OS-04	chr6	57226455	C	T	PASS	intergenic_region	MODIFIER	C6H1orf146-BTBD8	C6H1orf146-BTBD8			n.57226455C>T		OSU-420424	Axial-OS-04
Axial-OS-07	chr6	15917785	A	T	PASS	intron_variant	MODIFIER	C6H7orf50	C6H7orf50		protein_coding	c.129+10930A>T		CCB030088	Axial-OS-07
Axial-OS-02	chr4	69399667	A	T	PASS	intron_variant	MODIFIER	C7	C7		protein_coding	c.1096+342T>A		OSU-404453	Axial-OS-02
Axial-OS-08	chr7	35370966	C	G	PASS	missense_variant	MODERATE	C7H1orf100	C7H1orf100		protein_coding	c.247C>G	p.Leu83Val	OSU-452729	Axial-OS-08
Axial-OS-07	chr8	65230290	C	T	PASS	intergenic_region	MODIFIER	C8H14orf132-LOC119873022	C8H14orf132-LOC119873022			n.65230290C>T		CCB030088	Axial-OS-07
Axial-OS-02	chr8	35779458	G	GTC	PASS	intron_variant	MODIFIER	C8H14orf39	C8H14orf39		protein_coding	c.1500+2258_1500+2259insGA		OSU-404453	Axial-OS-02
Axial-OS-01	chr9	27541483	A	C	PASS	intron_variant	MODIFIER	CA10	CA10		protein_coding	c.279+65174T>G		OSU-389712	Axial-OS-01
Axial-OS-04	chr9	27401632	G	A	PASS	intron_variant	MODIFIER	CA10	CA10		protein_coding	c.465+32308C>T		OSU-420424	Axial-OS-04
Axial-OS-04	chr9	27475616	A	T	PASS	intron_variant	MODIFIER	CA10	CA10		protein_coding	c.280-41491T>A		OSU-420424	Axial-OS-04
Axial-OS-06	chr9	27682181	G	A	PASS	intron_variant	MODIFIER	CA10	CA10		protein_coding	c.136+42542C>T		OSU-433058	Axial-OS-06
Axial-OS-08	chr9	27412109	T	C	PASS	intron_variant	MODIFIER	CA10	CA10		protein_coding	c.465+21831A>G		OSU-452729	Axial-OS-08
Axial-OS-08	chr9	27524022	T	C	PASS	intron_variant	MODIFIER	CA10	CA10		protein_coding	c.279+82635A>G		OSU-452729	Axial-OS-08
Axial-OS-08	chr9	27614379	T	C	PASS	intron_variant	MODIFIER	CA10	CA10		protein_coding	c.137-7580A>G		OSU-452729	Axial-OS-08
Axial-OS-08	chr9	27686074	T	G	PASS	intron_variant	MODIFIER	CA10	CA10		protein_coding	c.136+38649A>C		OSU-452729	Axial-OS-08
Axial-OS-04	chr9	27818012	A	T	PASS	intergenic_region	MODIFIER	CA10-LOC111097536	CA10-LOC111097536			n.27818012A>T		OSU-420424	Axial-OS-04
Axial-OS-06	chr9	27907953	T	A	PASS	intergenic_region	MODIFIER	CA10-LOC111097536	CA10-LOC111097536			n.27907953T>A		OSU-433058	Axial-OS-06
Axial-OS-04	chr26	30316949	G	A	PASS	synonymous_variant	LOW	CA15	CA15		protein_coding	c.483G>A	p.Ala161Ala	OSU-420424	Axial-OS-04
Axial-OS-08	chr29	11199682	T	TA	PASS	intron_variant	MODIFIER	CA8	CA8		protein_coding	c.738+906dupT		OSU-452729	Axial-OS-08
Axial-OS-08	chr29	11225778	A	C	PASS	intron_variant	MODIFIER	CA8	CA8		protein_coding	c.418-15427T>G		OSU-452729	Axial-OS-08
Axial-OS-08	chr25	42985667	G	A	PASS	downstream_gene_variant	MODIFIER	CAB39	CAB39		protein_coding	c.*2583G>A		OSU-452729	Axial-OS-08
Axial-OS-04	chr25	42995329	G	C	PASS	intergenic_region	MODIFIER	CAB39-ITM2C	CAB39-ITM2C			n.42995329G>C		OSU-420424	Axial-OS-04
Axial-OS-04	chr26	28541526	G	A	PASS	synonymous_variant	LOW	CABIN1	CABIN1		protein_coding	c.4077C>T	p.Tyr1359Tyr	OSU-420424	Axial-OS-04
Axial-OS-08	chr18	50523715	G	A	PASS	upstream_gene_variant	MODIFIER	CABP4	CABP4		protein_coding	c.-1269C>T		OSU-452729	Axial-OS-08
Axial-OS-08	chr13	60766063	GC	G	PASS	intron_variant	MODIFIER	CABS1	CABS1		protein_coding	c.*121-842delC		OSU-452729	Axial-OS-08
Axial-OS-05	chr5	46098134	C	A	PASS	intron_variant	MODIFIER	CACHD1	CACHD1		protein_coding	c.258+709G>T		OSU-427366	Axial-OS-05
Axial-OS-08	chr20	49253423	A	G	PASS	intron_variant	MODIFIER	CACNA1A	CACNA1A		protein_coding	c.294-5261A>G		OSU-452729	Axial-OS-08
Axial-OS-08	chr20	49372441	T	C	PASS	intron_variant	MODIFIER	CACNA1A	CACNA1A		protein_coding	c.3702-558T>C		OSU-452729	Axial-OS-08
Axial-OS-02	chr9	47904533	G	A	PASS	intron_variant	MODIFIER	CACNA1B	CACNA1B		protein_coding	c.1972-2485C>T		OSU-404453	Axial-OS-02
Axial-OS-07	chr9	47967533	A	AAAG	PASS	intron_variant	MODIFIER	CACNA1B	CACNA1B		protein_coding	c.528-13568_528-13566dupCTT		CCB030088	Axial-OS-07
Axial-OS-04	chr20	36507091	C	T	PASS	intron_variant	MODIFIER	CACNA1D	CACNA1D		protein_coding	c.4937-765G>A		OSU-420424	Axial-OS-04
Axial-OS-06	chr7	15002479	G	A	PASS	intron_variant	MODIFIER	CACNA1E	CACNA1E		protein_coding	c.1160+6437G>A		OSU-433058	Axial-OS-06
Axial-OS-08	chr7	14850756	T	A	PASS	intron_variant	MODIFIER	CACNA1E	CACNA1E		protein_coding	c.372-9437T>A		OSU-452729	Axial-OS-08
Axial-OS-08	chr7	15060028	C	T	PASS	intron_variant	MODIFIER	CACNA1E	CACNA1E		protein_coding	c.1743+576C>T		OSU-452729	Axial-OS-08
Axial-OS-02	chr7	15349879	T	TG	PASS	intergenic_region	MODIFIER	CACNA1E-ZNF648	CACNA1E-ZNF648			n.15349879_15349880insG		OSU-404453	Axial-OS-02
Axial-OS-04	chr7	15272146	CTTATTTCTTGGACAATTGCATTAGTTTCATTTCCTCTGATCT	C	PASS	intergenic_region	MODIFIER	CACNA1E-ZNF648	CACNA1E-ZNF648			n.15272147_15272188delTTATTTCTTGGACAATTGCATTAGTTTCATTTCCTCTGATCT		OSU-420424	Axial-OS-04
Axial-OS-08	chr7	15164834	T	C	PASS	intergenic_region	MODIFIER	CACNA1E-ZNF648	CACNA1E-ZNF648			n.15164834T>C		OSU-452729	Axial-OS-08
Axial-OS-08	chr7	15249083	C	T	PASS	intergenic_region	MODIFIER	CACNA1E-ZNF648	CACNA1E-ZNF648			n.15249083C>T		OSU-452729	Axial-OS-08
Axial-OS-02	chrX	42512605	G	A	PASS	missense_variant	MODERATE	CACNA1F	CACNA1F		protein_coding	c.5389C>T	p.Arg1797Cys	OSU-404453	Axial-OS-02
Axial-OS-02	chrX	42533614	C	A	PASS	missense_variant	MODERATE	CACNA1F	CACNA1F		protein_coding	c.370G>T	p.Ala124Ser	OSU-404453	Axial-OS-02
Axial-OS-03	chr6	40012653	C	T	PASS	intron_variant	MODIFIER	CACNA1H	CACNA1H		protein_coding	c.282-6621G>A		OSU-415777	Axial-OS-03
Axial-OS-06	chr7	1870221	C	T	PASS	upstream_gene_variant	MODIFIER	CACNA1S	CACNA1S		protein_coding	c.-1121C>T		OSU-433058	Axial-OS-06
Axial-OS-08	chr18	22263639	A	C	PASS	intron_variant	MODIFIER	CACNA2D1	CACNA2D1		protein_coding	c.102-37441T>G		OSU-452729	Axial-OS-08
Axial-OS-05	chr18	22493154	A	G	PASS	intergenic_region	MODIFIER	CACNA2D1-LOC119864188	CACNA2D1-LOC119864188			n.22493154A>G		OSU-427366	Axial-OS-05
Axial-OS-06	chr18	22373305	G	A	PASS	intergenic_region	MODIFIER	CACNA2D1-LOC119864188	CACNA2D1-LOC119864188			n.22373305G>A		OSU-433058	Axial-OS-06
Axial-OS-08	chr18	22339752	G	A	PASS	intergenic_region	MODIFIER	CACNA2D1-LOC119864188	CACNA2D1-LOC119864188			n.22339752G>A		OSU-452729	Axial-OS-08
Axial-OS-05	chr20	39316501	G	C	PASS	intron_variant	MODIFIER	CACNA2D2	CACNA2D2		protein_coding	c.298-18699G>C		OSU-427366	Axial-OS-05
Axial-OS-08	chr20	39380778	C	T	PASS	intron_variant	MODIFIER	CACNA2D2	CACNA2D2		protein_coding	c.520-659C>T		OSU-452729	Axial-OS-08
Axial-OS-08	chr20	35422151	A	G	PASS	intron_variant	MODIFIER	CACNA2D3	CACNA2D3		protein_coding	c.2987+15029T>C		OSU-452729	Axial-OS-08
Axial-OS-08	chr20	35497206	A	C	PASS	intron_variant	MODIFIER	CACNA2D3	CACNA2D3		protein_coding	c.2450-20764T>G		OSU-452729	Axial-OS-08
Axial-OS-08	chr20	35598048	A	T	PASS	intron_variant	MODIFIER	CACNA2D3	CACNA2D3		protein_coding	c.1552-4142T>A		OSU-452729	Axial-OS-08
Axial-OS-08	chr20	35600887	C	A	PASS	intron_variant	MODIFIER	CACNA2D3	CACNA2D3		protein_coding	c.1551+1767G>T		OSU-452729	Axial-OS-08
Axial-OS-08	chr20	36153459	C	G	PASS	intron_variant	MODIFIER	CACNA2D3	CACNA2D3		protein_coding	c.204+68047G>C		OSU-452729	Axial-OS-08
Axial-OS-08	chr20	36180000	T	G	PASS	intron_variant	MODIFIER	CACNA2D3	CACNA2D3		protein_coding	c.204+41506A>C		OSU-452729	Axial-OS-08
Axial-OS-02	chr2	17752917	A	C	PASS	intron_variant	MODIFIER	CACNB2	CACNB2		protein_coding	c.222+95690T>G		OSU-404453	Axial-OS-02
Axial-OS-05	chr2	17793359	G	A	PASS	intron_variant	MODIFIER	CACNB2	CACNB2		protein_coding	c.222+55248C>T		OSU-427366	Axial-OS-05
Axial-OS-08	chr2	17583921	CT	C	PASS	intron_variant	MODIFIER	CACNB2	CACNB2		protein_coding	c.342+20869delA		OSU-452729	Axial-OS-08
Axial-OS-08	chr2	17912513	T	G	PASS	intergenic_region	MODIFIER	CACNB2-SLC39A12	CACNB2-SLC39A12			n.17912513T>G		OSU-452729	Axial-OS-08
Axial-OS-08	chr2	17912532	T	G	PASS	intergenic_region	MODIFIER	CACNB2-SLC39A12	CACNB2-SLC39A12			n.17912532T>G		OSU-452729	Axial-OS-08
Axial-OS-08	chr10	28821857	T	C	PASS	intron_variant	MODIFIER	CACNG2	CACNG2		protein_coding	c.212-27117T>C		OSU-452729	Axial-OS-08
Axial-OS-08	chr6	21934002	A	C	PASS	intron_variant	MODIFIER	CACNG3	CACNG3		protein_coding	c.211+16551T>G		OSU-452729	Axial-OS-08
Axial-OS-08	chr6	21967119	T	G	PASS	intergenic_region	MODIFIER	CACNG3-PRKCB	CACNG3-PRKCB			n.21967119T>G		OSU-452729	Axial-OS-08
Axial-OS-08	chr9	13469286	C	CT	PASS	intron_variant	MODIFIER	CACNG4	CACNG4		protein_coding	c.445+922dupT		OSU-452729	Axial-OS-08
Axial-OS-06	chr1	104011308	C	T	PASS	upstream_gene_variant	MODIFIER	CACNG6	CACNG6		protein_coding	c.-4620G>A		OSU-433058	Axial-OS-06
Axial-OS-07	chr28	29347355	C	G	PASS	intron_variant	MODIFIER	CACUL1	CACUL1		protein_coding	c.598-11033G>C		CCB030088	Axial-OS-07
Axial-OS-08	chr5	18277180	A	T	PASS	intergenic_region	MODIFIER	CADM1-LOC111095828	CADM1-LOC111095828			n.18277180A>T		OSU-452729	Axial-OS-08
Axial-OS-01	chr31	3130285	G	C	PASS	intron_variant	MODIFIER	CADM2	CADM2		protein_coding	c.61+156328C>G		OSU-389712	Axial-OS-01
Axial-OS-02	chr31	2585596	TA	T	PASS	intron_variant	MODIFIER	CADM2	CADM2		protein_coding	c.62-36837delT		OSU-404453	Axial-OS-02
Axial-OS-02	chr31	2514964	G	A	PASS	intron_variant	MODIFIER	CADM2	CADM2		protein_coding	c.88+33770C>T		OSU-404453	Axial-OS-02
Axial-OS-04	chr31	2767186	C	CTT	PASS	intron_variant	MODIFIER	CADM2	CADM2		protein_coding	c.62-218428_62-218427dupAA		OSU-420424	Axial-OS-04
Axial-OS-04	chr31	2812926	C	A	PASS	intron_variant	MODIFIER	CADM2	CADM2		protein_coding	c.62-264166G>T		OSU-420424	Axial-OS-04
Axial-OS-04	chr31	2883973	A	G	PASS	intron_variant	MODIFIER	CADM2	CADM2		protein_coding	c.62-335213T>C		OSU-420424	Axial-OS-04
Axial-OS-06	chr31	2247316	A	G	PASS	intron_variant	MODIFIER	CADM2	CADM2		protein_coding	c.1091-14044T>C		OSU-433058	Axial-OS-06
Axial-OS-06	chr31	2791023	A	C	PASS	intron_variant	MODIFIER	CADM2	CADM2		protein_coding	c.62-242263T>G		OSU-433058	Axial-OS-06
Axial-OS-06	chr31	3112804	A	G	PASS	intron_variant	MODIFIER	CADM2	CADM2		protein_coding	c.61+173809T>C		OSU-433058	Axial-OS-06
Axial-OS-06	chr31	3289528	C	T	PASS	upstream_gene_variant	MODIFIER	CADM2	CADM2		protein_coding	c.-2855G>A		OSU-433058	Axial-OS-06
Axial-OS-07	chr31	2959211	A	G	PASS	intron_variant	MODIFIER	CADM2	CADM2		protein_coding	c.61+327402T>C		CCB030088	Axial-OS-07
Axial-OS-08	chr31	2933419	AT	A	PASS	intron_variant	MODIFIER	CADM2	CADM2		protein_coding	c.61+353193delA		OSU-452729	Axial-OS-08
Axial-OS-08	chr31	2306813	A	T	PASS	intron_variant	MODIFIER	CADM2	CADM2		protein_coding	c.971-7345T>A		OSU-452729	Axial-OS-08
Axial-OS-08	chr31	2661475	T	G	PASS	intron_variant	MODIFIER	CADM2	CADM2		protein_coding	c.62-112715A>C		OSU-452729	Axial-OS-08
Axial-OS-08	chr31	2858517	T	C	PASS	intron_variant	MODIFIER	CADM2	CADM2		protein_coding	c.62-309757A>G		OSU-452729	Axial-OS-08
Axial-OS-08	chr31	3233155	T	G	PASS	intron_variant	MODIFIER	CADM2	CADM2		protein_coding	c.61+53458A>C		OSU-452729	Axial-OS-08
Axial-OS-06	chr20	28711828	T	C	PASS	intron_variant	MODIFIER	CADPS	CADPS		protein_coding	c.1975+6169T>C		OSU-433058	Axial-OS-06
Axial-OS-06	chr20	28835601	T	A	PASS	intron_variant	MODIFIER	CADPS	CADPS		protein_coding	c.3864+15464T>A		OSU-433058	Axial-OS-06
Axial-OS-08	chr20	28495931	CT	C	PASS	intron_variant	MODIFIER	CADPS	CADPS		protein_coding	c.451-1915delT		OSU-452729	Axial-OS-08
Axial-OS-08	chr20	28475711	A	C	PASS	intron_variant	MODIFIER	CADPS	CADPS		protein_coding	c.451-22147A>C		OSU-452729	Axial-OS-08
Axial-OS-08	chr20	28482529	T	G	PASS	intron_variant	MODIFIER	CADPS	CADPS		protein_coding	c.451-15329T>G		OSU-452729	Axial-OS-08
Axial-OS-08	chr20	28713964	T	C	PASS	intron_variant	MODIFIER	CADPS	CADPS		protein_coding	c.1976-4851T>C		OSU-452729	Axial-OS-08
Axial-OS-02	chr14	60588140	G	A	PASS	intron_variant	MODIFIER	CADPS2	CADPS2		protein_coding	c.262+12895C>T		OSU-404453	Axial-OS-02
Axial-OS-03	chr14	60623706	C	T	PASS	intron_variant	MODIFIER	CADPS2	CADPS2		protein_coding	c.149-22558G>A		OSU-415777	Axial-OS-03
Axial-OS-05	chr14	60478873	AT	A	PASS	intron_variant	MODIFIER	CADPS2	CADPS2		protein_coding	c.1036-16010delA		OSU-427366	Axial-OS-05
Axial-OS-05	chr14	60485286	T	A	PASS	intron_variant	MODIFIER	CADPS2	CADPS2		protein_coding	c.1035+18300A>T		OSU-427366	Axial-OS-05
Axial-OS-06	chr14	60355860	A	T	PASS	intron_variant	MODIFIER	CADPS2	CADPS2		protein_coding	c.1999-6799T>A		OSU-433058	Axial-OS-06
Axial-OS-08	chr14	60499205	CA	C	PASS	intron_variant	MODIFIER	CADPS2	CADPS2		protein_coding	c.1035+4380delT		OSU-452729	Axial-OS-08
Axial-OS-08	chr14	60524480	T	TA	PASS	intron_variant	MODIFIER	CADPS2	CADPS2		protein_coding	c.596-9032dupT		OSU-452729	Axial-OS-08
Axial-OS-08	chr14	60633965	T	TG	PASS	intron_variant	MODIFIER	CADPS2	CADPS2		protein_coding	c.149-32818dupC		OSU-452729	Axial-OS-08
Axial-OS-08	chr14	60362322	A	T	PASS	intron_variant	MODIFIER	CADPS2	CADPS2		protein_coding	c.1998+4833T>A		OSU-452729	Axial-OS-08
Axial-OS-08	chr14	60365103	G	T	PASS	intron_variant	MODIFIER	CADPS2	CADPS2		protein_coding	c.1998+2052C>A		OSU-452729	Axial-OS-08
Axial-OS-08	chr14	60538194	G	A	PASS	intron_variant	MODIFIER	CADPS2	CADPS2		protein_coding	c.595+469C>T		OSU-452729	Axial-OS-08
Axial-OS-08	chr14	60668953	A	C	PASS	intron_variant	MODIFIER	CADPS2	CADPS2		protein_coding	c.148+27899T>G		OSU-452729	Axial-OS-08
Axial-OS-06	chr27	11319807	A	G	PASS	missense_variant	MODERATE	CAFA-T2R12	CAFA-T2R12		protein_coding	c.793T>C	p.Phe265Leu	OSU-433058	Axial-OS-06
Axial-OS-08	chr27	11318997	A	C	PASS	downstream_gene_variant	MODIFIER	CAFA-T2R12	CAFA-T2R12		protein_coding	c.*658T>G		OSU-452729	Axial-OS-08
Axial-OS-02	chr27	11338777	G	A	PASS	intergenic_region	MODIFIER	CAFA-T2R12-LOC611269	CAFA-T2R12-LOC611269			n.11338777G>A		OSU-404453	Axial-OS-02
Axial-OS-01	chr29	36514738	C	T	PASS	intergenic_region	MODIFIER	CALB1-LOC119866685	CALB1-LOC119866685			n.36514738C>T		OSU-389712	Axial-OS-01
Axial-OS-02	chr29	36346289	G	A	PASS	intergenic_region	MODIFIER	CALB1-LOC119866685	CALB1-LOC119866685			n.36346289G>A		OSU-404453	Axial-OS-02
Axial-OS-04	chr29	36443650	C	A	PASS	intergenic_region	MODIFIER	CALB1-LOC119866685	CALB1-LOC119866685			n.36443650C>A		OSU-420424	Axial-OS-04
Axial-OS-05	chr29	36541178	T	TA	PASS	intergenic_region	MODIFIER	CALB1-LOC119866685	CALB1-LOC119866685			n.36541178_36541179insA		OSU-427366	Axial-OS-05
Axial-OS-05	chr29	36388295	T	C	PASS	intergenic_region	MODIFIER	CALB1-LOC119866685	CALB1-LOC119866685			n.36388295T>C		OSU-427366	Axial-OS-05
Axial-OS-05	chr5	77779884	G	A	PASS	intron_variant	MODIFIER	CALB2	CALB2		protein_coding	c.343-148G>A		OSU-427366	Axial-OS-05
Axial-OS-01	chr36	29818327	G	A	PASS	intron_variant	MODIFIER	CALCRL	CALCRL		protein_coding	c.-290-6041C>T		OSU-389712	Axial-OS-01
Axial-OS-08	chr16	12900025	T	G	PASS	intron_variant	MODIFIER	CALD1	CALD1		protein_coding	c.-133-29498A>C		OSU-452729	Axial-OS-08
Axial-OS-03	chr6	1891065	T	C	PASS	intron_variant	MODIFIER	CALN1	CALN1		protein_coding	c.502-84154T>C		OSU-415777	Axial-OS-03
Axial-OS-04	chr6	1682695	C	A	PASS	intron_variant	MODIFIER	CALN1	CALN1		protein_coding	c.245-59824C>A		OSU-420424	Axial-OS-04
Axial-OS-05	chr6	1841010	C	CT	PASS	intron_variant	MODIFIER	CALN1	CALN1		protein_coding	c.501+35333dupT		OSU-427366	Axial-OS-05
Axial-OS-07	chr6	1695022	G	T	PASS	intron_variant	MODIFIER	CALN1	CALN1		protein_coding	c.245-47497G>T		CCB030088	Axial-OS-07
Axial-OS-08	chr6	1501310	T	C	PASS	intron_variant	MODIFIER	CALN1	CALN1		protein_coding	c.-71-4390T>C		OSU-452729	Axial-OS-08
Axial-OS-08	chr6	1952063	A	C	PASS	intron_variant	MODIFIER	CALN1	CALN1		protein_coding	c.502-23156A>C		OSU-452729	Axial-OS-08
Axial-OS-02	chr2	22965272	T	G	PASS	intron_variant	MODIFIER	CAMK1D	CAMK1D		protein_coding	c.224+50022A>C		OSU-404453	Axial-OS-02
Axial-OS-07	chr2	22894217	A	G	PASS	upstream_gene_variant	MODIFIER	CAMK1D	CAMK1D		protein_coding	c.-1252T>C		CCB030088	Axial-OS-07
Axial-OS-08	chr2	22964697	T	TG	PASS	intron_variant	MODIFIER	CAMK1D	CAMK1D		protein_coding	c.224+50596dupC		OSU-452729	Axial-OS-08
Axial-OS-08	chr2	22949432	G	A	PASS	intron_variant	MODIFIER	CAMK1D	CAMK1D		protein_coding	c.225-37592C>T		OSU-452729	Axial-OS-08
Axial-OS-04	chr2	23211698	G	C	PASS	intergenic_region	MODIFIER	CAMK1D-CDC123	CAMK1D-CDC123			n.23211698G>C		OSU-420424	Axial-OS-04
Axial-OS-08	chr2	23218942	T	G	PASS	intergenic_region	MODIFIER	CAMK1D-CDC123	CAMK1D-CDC123			n.23218942T>G		OSU-452729	Axial-OS-08
Axial-OS-04	chr16	14293454	C	T	PASS	intron_variant	MODIFIER	CAMK2B	CAMK2B		protein_coding	c.161-3388C>T		OSU-420424	Axial-OS-04
Axial-OS-04	chr16	14318016	A	G	PASS	intron_variant	MODIFIER	CAMK2B	CAMK2B		protein_coding	c.1021+2024A>G		OSU-420424	Axial-OS-04
Axial-OS-03	chr32	6366951	C	T	PASS	intron_variant	MODIFIER	CAMK2D	CAMK2D		protein_coding	c.160+1870C>T		OSU-415777	Axial-OS-03
Axial-OS-08	chr3	1431546	A	G	PASS	intron_variant	MODIFIER	CAMK4	CAMK4		protein_coding	c.168+17735T>C		OSU-452729	Axial-OS-08
Axial-OS-04	chr10	48128420	G	A	PASS	intron_variant	MODIFIER	CAMKMT	CAMKMT		protein_coding	c.377-52346G>A		OSU-420424	Axial-OS-04
Axial-OS-05	chr10	48200762	C	T	PASS	intron_variant	MODIFIER	CAMKMT	CAMKMT		protein_coding	c.623+9240C>T		OSU-427366	Axial-OS-05
Axial-OS-08	chr10	47883030	AG	A	PASS	intron_variant	MODIFIER	CAMKMT	CAMKMT		protein_coding	c.376+11097delG		OSU-452729	Axial-OS-08
Axial-OS-02	chr5	61352265	G	A	PASS	intron_variant	MODIFIER	CAMTA1	CAMTA1		protein_coding	c.479+3312G>A		OSU-404453	Axial-OS-02
Axial-OS-08	chr5	61328467	T	A	PASS	intron_variant	MODIFIER	CAMTA1	CAMTA1		protein_coding	c.412-20419T>A		OSU-452729	Axial-OS-08
Axial-OS-08	chr5	61330262	A	C	PASS	intron_variant	MODIFIER	CAMTA1	CAMTA1		protein_coding	c.412-18624A>C		OSU-452729	Axial-OS-08
Axial-OS-08	chr10	10022541	G	T	PASS	intron_variant	MODIFIER	CAND1	CAND1		protein_coding	c.491+723G>T		OSU-452729	Axial-OS-08
Axial-OS-08	chr11	2249807	A	T	PASS	intron_variant	MODIFIER	CANX	CANX		protein_coding	c.-3-1935T>A		OSU-452729	Axial-OS-08
Axial-OS-02	chr35	17692624	TA	T	PASS	intron_variant	MODIFIER	CAP2	CAP2		protein_coding	c.223-12013delA		OSU-404453	Axial-OS-02
Axial-OS-08	chr17	24479090	C	A	PASS	intron_variant	MODIFIER	CAPN13	CAPN13		protein_coding	c.-134-1294G>T		OSU-452729	Axial-OS-08
Axial-OS-06	chr21	21754078	A	G	PASS	intron_variant	MODIFIER	CAPN5	CAPN5		protein_coding	c.506+1836T>C		OSU-433058	Axial-OS-06
Axial-OS-05	chr23	27900201	G	A	PASS	intergenic_region	MODIFIER	CAPN7-LOC610614	CAPN7-LOC610614			n.27900201G>A		OSU-427366	Axial-OS-05
Axial-OS-02	chr10	16264942	G	T	PASS	intron_variant	MODIFIER	CAPS2	CAPS2		protein_coding	c.-20+840C>A		OSU-404453	Axial-OS-02
Axial-OS-05	chr10	16258009	TA	T	PASS	upstream_gene_variant	MODIFIER	CAPS2	CAPS2		protein_coding	c.-3047delT		OSU-427366	Axial-OS-05
Axial-OS-02	chr27	17996906	C	G	PASS	intergenic_region	MODIFIER	CAPZA3-LOC102157247	CAPZA3-LOC102157247			n.17996906C>G		OSU-404453	Axial-OS-02
Axial-OS-08	chr27	18035559	AT	A	PASS	intergenic_region	MODIFIER	CAPZA3-LOC102157247	CAPZA3-LOC102157247			n.18035560delT		OSU-452729	Axial-OS-08
Axial-OS-08	chr27	17840229	T	G	PASS	intergenic_region	MODIFIER	CAPZA3-LOC102157247	CAPZA3-LOC102157247			n.17840229T>G		OSU-452729	Axial-OS-08
Axial-OS-08	chr27	17953792	A	C	PASS	intergenic_region	MODIFIER	CAPZA3-LOC102157247	CAPZA3-LOC102157247			n.17953792A>C		OSU-452729	Axial-OS-08
Axial-OS-08	chr27	17969042	G	T	PASS	intergenic_region	MODIFIER	CAPZA3-LOC102157247	CAPZA3-LOC102157247			n.17969042G>T		OSU-452729	Axial-OS-08
Axial-OS-08	chr27	18011140	A	T	PASS	intergenic_region	MODIFIER	CAPZA3-LOC102157247	CAPZA3-LOC102157247			n.18011140A>T		OSU-452729	Axial-OS-08
Axial-OS-01	chr10	28072693	G	A	PASS	intron_variant	MODIFIER	CARD10	CARD10		protein_coding	c.1776-994G>A		OSU-389712	Axial-OS-01
Axial-OS-06	chr6	14403240	C	T	PASS	intron_variant	MODIFIER	CARD11	CARD11		protein_coding	c.-127-27475C>T		OSU-433058	Axial-OS-06
Axial-OS-07	chr9	49123066	T	C	PASS	downstream_gene_variant	MODIFIER	CARD9	CARD9		protein_coding	c.*3512T>C		CCB030088	Axial-OS-07
Axial-OS-06	chr35	24937751	A	T	PASS	intron_variant	MODIFIER	CARMIL1	CARMIL1		protein_coding	c.2742+5690A>T		OSU-433058	Axial-OS-06
Axial-OS-08	chr35	24776333	C	A	PASS	intron_variant	MODIFIER	CARMIL1	CARMIL1		protein_coding	c.139-27178C>A		OSU-452729	Axial-OS-08
Axial-OS-08	chr35	24792818	C	T	PASS	intron_variant	MODIFIER	CARMIL1	CARMIL1		protein_coding	c.139-10693C>T		OSU-452729	Axial-OS-08
Axial-OS-08	chr5	82379132	A	C	PASS	missense_variant	MODERATE	CARMIL2	CARMIL2		protein_coding	c.4033T>G	p.Leu1345Val	OSU-452729	Axial-OS-08
Axial-OS-06	chrX	36148488	GAGCCTGCTTCTCCC	G	PASS	intron_variant	MODIFIER	CASK	CASK		protein_coding	c.1174-4324_1174-4311delGGGAGAAGCAGGCT		OSU-433058	Axial-OS-06
Axial-OS-07	chrX	36206795	G	A	PASS	intron_variant	MODIFIER	CASK	CASK		protein_coding	c.726+1558C>T		CCB030088	Axial-OS-07
Axial-OS-02	chr5	27278127	A	G	PASS	intergenic_region	MODIFIER	CASP4-LOC106558805	CASP4-LOC106558805			n.27278127A>G		OSU-404453	Axial-OS-02
Axial-OS-04	chr12	49285716	C	T	PASS	intron_variant	MODIFIER	CASP8AP2	CASP8AP2		protein_coding	c.2636-136C>T		OSU-420424	Axial-OS-04
Axial-OS-02	chr17	53813849	A	G	PASS	intron_variant	MODIFIER	CASQ2	CASQ2		protein_coding	c.235-12994T>C		OSU-404453	Axial-OS-02
Axial-OS-08	chr17	53871318	G	T	PASS	intergenic_region	MODIFIER	CASQ2-NHLH2	CASQ2-NHLH2			n.53871318G>T		OSU-452729	Axial-OS-08
Axial-OS-08	chr24	42397133	CT	C	PASS	intron_variant	MODIFIER	CASS4	CASS4		protein_coding	c.561+427delT		OSU-452729	Axial-OS-08
Axial-OS-08	chr24	42376163	G	T	PASS	intron_variant	MODIFIER	CASS4	CASS4		protein_coding	c.36+5793G>T		OSU-452729	Axial-OS-08
Axial-OS-02	chr3	13063452	G	A	PASS	intron_variant	MODIFIER	CAST	CAST		protein_coding	c.76-6546C>T		OSU-404453	Axial-OS-02
Axial-OS-06	chr3	12972746	G	A	PASS	intron_variant	MODIFIER	CAST	CAST		protein_coding	c.2062-384C>T		OSU-433058	Axial-OS-06
Axial-OS-08	chr18	33794005	C	T	PASS	intron_variant	MODIFIER	CAT	CAT		protein_coding	c.1056+1082G>A		OSU-452729	Axial-OS-08
Axial-OS-07	chr8	1017801	C	A	PASS	intron_variant	MODIFIER	CATSPERB	CATSPERB		protein_coding	c.1931-869G>T		CCB030088	Axial-OS-07
Axial-OS-08	chr8	1015058	AT	A	PASS	intron_variant	MODIFIER	CATSPERB	CATSPERB		protein_coding	c.2266+1538delA		OSU-452729	Axial-OS-08
Axial-OS-08	chr8	1015060	T	A	PASS	intron_variant	MODIFIER	CATSPERB	CATSPERB		protein_coding	c.2266+1537A>T		OSU-452729	Axial-OS-08
Axial-OS-08	chr8	1075142	C	T	PASS	intron_variant	MODIFIER	CATSPERB	CATSPERB		protein_coding	c.865-2697G>A		OSU-452729	Axial-OS-08
Axial-OS-08	chr7	35458126	G	GT	PASS	intron_variant	MODIFIER	CATSPERE	CATSPERE		protein_coding	c.504-9733dupT		OSU-452729	Axial-OS-08
Axial-OS-04	chr14	55616548	G	A	PASS	intron_variant	MODIFIER	CAV1	CAV1		protein_coding	c.196-5236G>A		OSU-420424	Axial-OS-04
Axial-OS-04	chr37	2254222	G	A	PASS	intergenic_region	MODIFIER	CAVIN2-TMEFF2	CAVIN2-TMEFF2			n.2254222G>A		OSU-420424	Axial-OS-04
Axial-OS-06	chr37	2203230	C	T	PASS	intergenic_region	MODIFIER	CAVIN2-TMEFF2	CAVIN2-TMEFF2			n.2203230C>T		OSU-433058	Axial-OS-06
Axial-OS-06	chr25	26052301	T	A	PASS	intron_variant	MODIFIER	CBD131	CBD131		protein_coding	c.59-7255T>A		OSU-433058	Axial-OS-06
Axial-OS-05	chr16	55517185	T	G	PASS	intron_variant	MODIFIER	CBD139	CBD139		protein_coding	c.52+2193A>C		OSU-427366	Axial-OS-05
Axial-OS-04	chr33	12021898	G	A	PASS	intron_variant	MODIFIER	CBLB	CBLB		protein_coding	c.-62+11397C>T		OSU-420424	Axial-OS-04
Axial-OS-06	chr33	12067682	A	G	PASS	intron_variant	MODIFIER	CBLB	CBLB		protein_coding	c.-165-34284T>C		OSU-433058	Axial-OS-06
Axial-OS-08	chr33	11849494	AT	A	PASS	intron_variant	MODIFIER	CBLB	CBLB		protein_coding	c.1217+88delA		OSU-452729	Axial-OS-08
Axial-OS-08	chr33	11849500	G	T	PASS	intron_variant	MODIFIER	CBLB	CBLB		protein_coding	c.1217+83C>A		OSU-452729	Axial-OS-08
Axial-OS-08	chr33	12081119	A	G	PASS	intron_variant	MODIFIER	CBLB	CBLB		protein_coding	c.-165-47721T>C		OSU-452729	Axial-OS-08
Axial-OS-08	chr1	6415510	C	A	PASS	downstream_gene_variant	MODIFIER	CBLN2	CBLN2		protein_coding	c.*8288C>A		OSU-452729	Axial-OS-08
Axial-OS-04	chr1	6439571	G	T	PASS	intergenic_region	MODIFIER	CBLN2-LOC100856140	CBLN2-LOC100856140			n.6439571G>T		OSU-420424	Axial-OS-04
Axial-OS-04	chr1	6529048	C	T	PASS	intergenic_region	MODIFIER	CBLN2-LOC100856140	CBLN2-LOC100856140			n.6529048C>T		OSU-420424	Axial-OS-04
Axial-OS-04	chr1	6536792	C	T	PASS	intergenic_region	MODIFIER	CBLN2-LOC100856140	CBLN2-LOC100856140			n.6536792C>T		OSU-420424	Axial-OS-04
Axial-OS-05	chr1	6588770	A	AT	PASS	intergenic_region	MODIFIER	CBLN2-LOC100856140	CBLN2-LOC100856140			n.6588770_6588771insT		OSU-427366	Axial-OS-05
Axial-OS-07	chr1	6434747	T	A	PASS	intergenic_region	MODIFIER	CBLN2-LOC100856140	CBLN2-LOC100856140			n.6434747T>A		CCB030088	Axial-OS-07
Axial-OS-08	chr1	6513829	AT	A	PASS	intergenic_region	MODIFIER	CBLN2-LOC100856140	CBLN2-LOC100856140			n.6513830delT		OSU-452729	Axial-OS-08
Axial-OS-08	chr1	6656309	G	GA	PASS	intergenic_region	MODIFIER	CBLN2-LOC100856140	CBLN2-LOC100856140			n.6656309_6656310insA		OSU-452729	Axial-OS-08
Axial-OS-08	chr1	6438396	T	C	PASS	intergenic_region	MODIFIER	CBLN2-LOC100856140	CBLN2-LOC100856140			n.6438396T>C		OSU-452729	Axial-OS-08
Axial-OS-08	chr1	6480867	T	C	PASS	intergenic_region	MODIFIER	CBLN2-LOC100856140	CBLN2-LOC100856140			n.6480867T>C		OSU-452729	Axial-OS-08
Axial-OS-08	chr1	6594736	A	T	PASS	intergenic_region	MODIFIER	CBLN2-LOC100856140	CBLN2-LOC100856140			n.6594736A>T		OSU-452729	Axial-OS-08
Axial-OS-04	chr24	42063426	T	G	PASS	3_prime_UTR_variant	MODIFIER	CBLN4	CBLN4		protein_coding	c.*422A>C		OSU-420424	Axial-OS-04
Axial-OS-06	chr24	42216763	TA	T	PASS	intergenic_region	MODIFIER	CBLN4-MC3R	CBLN4-MC3R			n.42216764delA		OSU-433058	Axial-OS-06
Axial-OS-08	chr1	89790032	T	G	PASS	upstream_gene_variant	MODIFIER	CBWD1	CBWD1		protein_coding	c.-86A>C		OSU-452729	Axial-OS-08
Axial-OS-05	chr1	89800301	T	G	PASS	intergenic_region	MODIFIER	CBWD1-DOCK8	CBWD1-DOCK8			n.89800301T>G		OSU-427366	Axial-OS-05
Axial-OS-05	chr9	24337729	GA	G	PASS	upstream_gene_variant	MODIFIER	CBX1	CBX1		protein_coding	c.-3161delT		OSU-427366	Axial-OS-05
Axial-OS-02	chr14	39607254	T	G	PASS	intron_variant	MODIFIER	CBX3	CBX3		protein_coding	c.168-1056T>G		OSU-404453	Axial-OS-02
Axial-OS-04	chr22	5435917	G	A	PASS	intron_variant	MODIFIER	CBY2	CBY2		protein_coding	c.-128-16494C>T		OSU-420424	Axial-OS-04
Axial-OS-05	chr28	9586634	A	G	PASS	upstream_gene_variant	MODIFIER	CC2D2B	CC2D2B		protein_coding	c.-3400A>G		OSU-427366	Axial-OS-05
Axial-OS-08	chr1	16756038	A	G	PASS	intron_variant	MODIFIER	CCBE1	CCBE1		protein_coding	c.212+69340A>G		OSU-452729	Axial-OS-08
Axial-OS-08	chr1	9255160	A	T	PASS	intron_variant	MODIFIER	CCDC102B	CCDC102B		protein_coding	c.1126-12649T>A		OSU-452729	Axial-OS-08
Axial-OS-08	chr2	57636564	A	C	PASS	upstream_gene_variant	MODIFIER	CCDC113	CCDC113		protein_coding	c.-5007T>G		OSU-452729	Axial-OS-08
Axial-OS-08	chr22	7026765	C	G	PASS	intergenic_region	MODIFIER	CCDC122-LOC119865123	CCDC122-LOC119865123			n.7026765C>G		OSU-452729	Axial-OS-08
Axial-OS-08	chr14	37307433	A	T	PASS	intron_variant	MODIFIER	CCDC126	CCDC126		protein_coding	c.-57-8403A>T		OSU-452729	Axial-OS-08
Axial-OS-08	chr23	12092648	A	C	PASS	intron_variant	MODIFIER	CCDC13	CCDC13		protein_coding	c.1167+621T>G		OSU-452729	Axial-OS-08
Axial-OS-06	chr14	7690772	G	A	PASS	intron_variant	MODIFIER	CCDC136	CCDC136		protein_coding	c.3172-245C>T		OSU-433058	Axial-OS-06
Axial-OS-02	chr10	36122473	T	A	PASS	intron_variant	MODIFIER	CCDC138	CCDC138		protein_coding	c.589-1768A>T		OSU-404453	Axial-OS-02
Axial-OS-07	chr10	36038268	A	C	PASS	intron_variant	MODIFIER	CCDC138	CCDC138		protein_coding	c.1706-3931T>G		CCB030088	Axial-OS-07
Axial-OS-08	chr36	22900309	C	A	PASS	intron_variant	MODIFIER	CCDC141	CCDC141		protein_coding	c.780+6046G>T		OSU-452729	Axial-OS-08
Axial-OS-04	chr36	4545849	T	C	PASS	intron_variant	MODIFIER	CCDC148	CCDC148		protein_coding	c.-175+23248A>G		OSU-420424	Axial-OS-04
Axial-OS-08	chr36	4364016	A	C	PASS	intron_variant	MODIFIER	CCDC148	CCDC148		protein_coding	c.1459+18067T>G		OSU-452729	Axial-OS-08
Axial-OS-06	chr3	85902538	C	T	PASS	intron_variant	MODIFIER	CCDC149	CCDC149		protein_coding	c.49-3483C>T		OSU-433058	Axial-OS-06
Axial-OS-08	chr5	9500933	G	A	PASS	intron_variant	MODIFIER	CCDC15	CCDC15		protein_coding	c.1932+1751C>T		OSU-452729	Axial-OS-08
Axial-OS-06	chr22	52393041	C	T	PASS	missense_variant	MODERATE	CCDC168	CCDC168		protein_coding	c.10918G>A	p.Ala3640Thr	OSU-433058	Axial-OS-06
Axial-OS-02	chr1	42351997	G	A	PASS	intergenic_region	MODIFIER	CCDC170-LOC119870753	CCDC170-LOC119870753			n.42351997G>A		OSU-404453	Axial-OS-02
Axial-OS-03	chr1	42360868	G	A	PASS	intergenic_region	MODIFIER	CCDC170-LOC119870753	CCDC170-LOC119870753			n.42360868G>A		OSU-415777	Axial-OS-03
Axial-OS-04	chr11	36055787	G	C	PASS	intron_variant	MODIFIER	CCDC171	CCDC171		protein_coding	c.2699-11774G>C		OSU-420424	Axial-OS-04
Axial-OS-08	chr28	27313799	AG	A	PASS	downstream_gene_variant	MODIFIER	CCDC172	CCDC172		protein_coding	c.*2148delG		OSU-452729	Axial-OS-08
Axial-OS-08	chr28	27322242	A	C	PASS	intergenic_region	MODIFIER	CCDC172-PNLIPRP3	CCDC172-PNLIPRP3			n.27322242A>C		OSU-452729	Axial-OS-08
Axial-OS-04	chr20	4851815	A	G	PASS	3_prime_UTR_variant	MODIFIER	CCDC174	CCDC174		protein_coding	c.*1913A>G		OSU-420424	Axial-OS-04
Axial-OS-04	chr7	56504796	G	A	PASS	intron_variant	MODIFIER	CCDC178	CCDC178		protein_coding	c.1111-2793G>A		OSU-420424	Axial-OS-04
Axial-OS-05	chr7	56766879	AT	A	PASS	intron_variant	MODIFIER	CCDC178	CCDC178		protein_coding	c.2617+541delT		OSU-427366	Axial-OS-05
Axial-OS-05	chr7	56455586	T	C	PASS	intron_variant	MODIFIER	CCDC178	CCDC178		protein_coding	c.593-1538T>C		OSU-427366	Axial-OS-05
Axial-OS-05	chr7	56740011	T	C	PASS	intron_variant	MODIFIER	CCDC178	CCDC178		protein_coding	c.2483-26198T>C		OSU-427366	Axial-OS-05
Axial-OS-05	chr7	56766881	T	A	PASS	intron_variant	MODIFIER	CCDC178	CCDC178		protein_coding	c.2617+538T>A		OSU-427366	Axial-OS-05
Axial-OS-06	chr7	56667547	C	A	PASS	intron_variant	MODIFIER	CCDC178	CCDC178		protein_coding	c.2242-3230C>A		OSU-433058	Axial-OS-06
Axial-OS-07	chr7	56545218	T	C	PASS	intron_variant	MODIFIER	CCDC178	CCDC178		protein_coding	c.1659+33T>C		CCB030088	Axial-OS-07
Axial-OS-07	chr7	56609684	A	G	PASS	intron_variant	MODIFIER	CCDC178	CCDC178		protein_coding	c.2241+51804A>G		CCB030088	Axial-OS-07
Axial-OS-07	chr7	56742142	G	T	PASS	intron_variant	MODIFIER	CCDC178	CCDC178		protein_coding	c.2483-24067G>T		CCB030088	Axial-OS-07
Axial-OS-08	chr7	56439119	A	C	PASS	intron_variant	MODIFIER	CCDC178	CCDC178		protein_coding	c.289-4084A>C		OSU-452729	Axial-OS-08
Axial-OS-08	chr7	56478621	C	T	PASS	intron_variant	MODIFIER	CCDC178	CCDC178		protein_coding	c.956+3327C>T		OSU-452729	Axial-OS-08
Axial-OS-08	chr21	45124666	T	G	PASS	upstream_gene_variant	MODIFIER	CCDC179	CCDC179		protein_coding	c.-1566A>C		OSU-452729	Axial-OS-08
Axial-OS-05	chr21	45201322	T	C	PASS	intergenic_region	MODIFIER	CCDC179-LOC111091581	CCDC179-LOC111091581			n.45201322T>C		OSU-427366	Axial-OS-05
Axial-OS-05	chr21	45255925	T	G	PASS	intergenic_region	MODIFIER	CCDC179-LOC111091581	CCDC179-LOC111091581			n.45255925T>G		OSU-427366	Axial-OS-05
Axial-OS-07	chr21	45244469	G	A	PASS	intergenic_region	MODIFIER	CCDC179-LOC111091581	CCDC179-LOC111091581			n.45244469G>A		CCB030088	Axial-OS-07
Axial-OS-08	chr21	45273779	A	G	PASS	intergenic_region	MODIFIER	CCDC179-LOC111091581	CCDC179-LOC111091581			n.45273779A>G		OSU-452729	Axial-OS-08
Axial-OS-08	chr6	56325502	TTA	T	PASS	intron_variant	MODIFIER	CCDC18	CCDC18		protein_coding	c.3967-1678_3967-1677delTA		OSU-452729	Axial-OS-08
Axial-OS-03	chr2	22603287	C	T	PASS	intron_variant	MODIFIER	CCDC3	CCDC3		protein_coding	c.550-44619C>T		OSU-415777	Axial-OS-03
Axial-OS-08	chr15	786005	C	G	PASS	intron_variant	MODIFIER	CCDC30	CCDC30		protein_coding	c.1191-2770G>C		OSU-452729	Axial-OS-08
Axial-OS-08	chr30	37824222	A	C	PASS	upstream_gene_variant	MODIFIER	CCDC33	CCDC33		protein_coding	c.-351A>C		OSU-452729	Axial-OS-08
Axial-OS-08	chr31	18611374	T	C	PASS	upstream_gene_variant	MODIFIER	CCDC34	CCDC34		protein_coding	c.-3019A>G		OSU-452729	Axial-OS-08
Axial-OS-04	chr31	18639341	A	C	PASS	intergenic_region	MODIFIER	CCDC34-LOC119877788	CCDC34-LOC119877788			n.18639341A>C		OSU-420424	Axial-OS-04
Axial-OS-02	chr34	14108512	G	A	PASS	intron_variant	MODIFIER	CCDC39	CCDC39		protein_coding	c.1666-1007C>T		OSU-404453	Axial-OS-02
Axial-OS-05	chr34	14121399	G	A	PASS	intron_variant	MODIFIER	CCDC39	CCDC39		protein_coding	c.739-1793C>T		OSU-427366	Axial-OS-05
Axial-OS-04	chr34	14178320	C	T	PASS	intergenic_region	MODIFIER	CCDC39-LOC119867549	CCDC39-LOC119867549			n.14178320C>T		OSU-420424	Axial-OS-04
Axial-OS-08	chr34	14197452	A	G	PASS	intergenic_region	MODIFIER	CCDC39-LOC119867549	CCDC39-LOC119867549			n.14197452A>G		OSU-452729	Axial-OS-08
Axial-OS-08	chr2	22681655	G	T	PASS	intergenic_region	MODIFIER	CCDC3-LOC119876104	CCDC3-LOC119876104			n.22681655G>T		OSU-452729	Axial-OS-08
Axial-OS-04	chr9	2488690	GGGT	G	PASS	intron_variant	MODIFIER	CCDC40	CCDC40		protein_coding	c.2263-421_2263-419delACC		OSU-420424	Axial-OS-04
Axial-OS-08	chr9	18668629	CT	C	PASS	upstream_gene_variant	MODIFIER	CCDC43	CCDC43		protein_coding	c.-1890delT		OSU-452729	Axial-OS-08
Axial-OS-08	chr34	23470200	T	G	PASS	intergenic_region	MODIFIER	CCDC50-LOC119867448	CCDC50-LOC119867448			n.23470200T>G		OSU-452729	Axial-OS-08
Axial-OS-08	chr4	12633593	A	T	PASS	downstream_gene_variant	MODIFIER	CCDC6	CCDC6		protein_coding	c.*5868T>A		OSU-452729	Axial-OS-08
Axial-OS-04	chr26	15974495	T	A	PASS	missense_variant	MODERATE	CCDC60	CCDC60	Coiled-coil domain containing 60	protein_coding	c.3223T>A	p.Phe1075Ile	OSU-420424	Axial-OS-04
Axial-OS-06	chr26	15920982	G	T	PASS	missense_variant	MODERATE	CCDC60	CCDC60	Coiled-coil domain containing 61	protein_coding	c.1224G>T	p.Arg408Ser	OSU-433058	Axial-OS-06
Axial-OS-08	chr26	15805373	T	A	PASS	intron_variant	MODIFIER	CCDC60	CCDC60		protein_coding	c.566+2056T>A		OSU-452729	Axial-OS-08
Axial-OS-08	chr26	15953159	T	G	PASS	intron_variant	MODIFIER	CCDC60	CCDC60		protein_coding	c.2217-602T>G		OSU-452729	Axial-OS-08
Axial-OS-04	chr20	34024150	TG	T	PASS	intergenic_region	MODIFIER	CCDC66-LOC102156537	CCDC66-LOC102156537			n.34024151delG		OSU-420424	Axial-OS-04
Axial-OS-02	chr4	58898741	G	A	PASS	intron_variant	MODIFIER	CCDC69	CCDC69		protein_coding	c.48+5606G>A		OSU-404453	Axial-OS-02
Axial-OS-02	chr2	4339582	T	C	PASS	intron_variant	MODIFIER	CCDC7	CCDC7		protein_coding	c.797-634A>G		OSU-404453	Axial-OS-02
Axial-OS-06	chr2	4318213	TA	T	PASS	intron_variant	MODIFIER	CCDC7	CCDC7		protein_coding	c.1131+5972delT		OSU-433058	Axial-OS-06
Axial-OS-06	chr2	4111066	G	T	PASS	intron_variant	MODIFIER	CCDC7	CCDC7		protein_coding	c.2950+16176C>A		OSU-433058	Axial-OS-06
Axial-OS-06	chr2	4274856	A	C	PASS	intron_variant	MODIFIER	CCDC7	CCDC7		protein_coding	c.1455-3445T>G		OSU-433058	Axial-OS-06
Axial-OS-06	chr2	4318218	A	T	PASS	intron_variant	MODIFIER	CCDC7	CCDC7		protein_coding	c.1131+5968T>A		OSU-433058	Axial-OS-06
Axial-OS-06	chr2	4329610	A	T	PASS	intron_variant	MODIFIER	CCDC7	CCDC7		protein_coding	c.991-3233T>A		OSU-433058	Axial-OS-06
Axial-OS-08	chr2	4326186	AT	A	PASS	intron_variant	MODIFIER	CCDC7	CCDC7		protein_coding	c.1076+105delA		OSU-452729	Axial-OS-08
Axial-OS-04	chr18	35236379	G	GA	PASS	intron_variant	MODIFIER	CCDC73	CCDC73		protein_coding	c.195+152dupA		OSU-420424	Axial-OS-04
Axial-OS-08	chr18	35302555	A	C	PASS	intron_variant	MODIFIER	CCDC73	CCDC73		protein_coding	c.705+10759A>C		OSU-452729	Axial-OS-08
Axial-OS-06	chr33	17803001	A	G	PASS	intergenic_region	MODIFIER	CCDC80-CD200R1L	CCDC80-CD200R1L			n.17803001A>G		OSU-433058	Axial-OS-06
Axial-OS-08	chr33	17888742	C	G	PASS	intergenic_region	MODIFIER	CCDC80-CD200R1L	CCDC80-CD200R1L			n.17888742C>G		OSU-452729	Axial-OS-08
Axial-OS-04	chr21	13239106	TA	T	PASS	intron_variant	MODIFIER	CCDC81	CCDC81		protein_coding	c.1697+2246delT		OSU-420424	Axial-OS-04
Axial-OS-06	chr21	13300308	C	T	PASS	intergenic_region	MODIFIER	CCDC81-HIKESHI	CCDC81-HIKESHI			n.13300308C>T		OSU-433058	Axial-OS-06
Axial-OS-06	chr10	58247599	T	C	PASS	intron_variant	MODIFIER	CCDC85A	CCDC85A		protein_coding	c.1228+31812T>C		OSU-433058	Axial-OS-06
Axial-OS-06	chr10	58270485	A	G	PASS	intron_variant	MODIFIER	CCDC85A	CCDC85A		protein_coding	c.1228+54698A>G		OSU-433058	Axial-OS-06
Axial-OS-04	chr8	68347806	G	T	PASS	intron_variant	MODIFIER	CCDC85C	CCDC85C		protein_coding	c.984+662C>A		OSU-420424	Axial-OS-04
Axial-OS-08	chr10	57437766	A	G	PASS	3_prime_UTR_variant	MODIFIER	CCDC88A	CCDC88A		protein_coding	c.*535T>C		OSU-452729	Axial-OS-08
Axial-OS-02	chr1	109425958	A	AATTAATTAATTG	PASS	upstream_gene_variant	MODIFIER	CCDC9	CCDC9		protein_coding	c.-1092_-1091insCAATTAATTAAT		OSU-404453	Axial-OS-02
Axial-OS-02	chr27	27049481	T	C	PASS	intron_variant	MODIFIER	CCDC91	CCDC91		protein_coding	c.207-9673T>C		OSU-404453	Axial-OS-02
Axial-OS-08	chr27	27009061	A	T	PASS	intron_variant	MODIFIER	CCDC91	CCDC91		protein_coding	c.206+31426A>T		OSU-452729	Axial-OS-08
Axial-OS-08	chr1	113435121	C	T	PASS	3_prime_UTR_variant	MODIFIER	CCDC97	CCDC97		protein_coding	c.*61G>A		OSU-452729	Axial-OS-08
Axial-OS-02	chr9	38900793	C	A	PASS	upstream_gene_variant	MODIFIER	CCL1	CCL1		protein_coding	c.-1614C>A		OSU-404453	Axial-OS-02
Axial-OS-06	chr11	51592435	G	GT	PASS	downstream_gene_variant	MODIFIER	CCL19	CCL19		protein_coding	c.*1434dupA		OSU-433058	Axial-OS-06
Axial-OS-02	chr9	38986339	C	A	PASS	intergenic_region	MODIFIER	CCL2-LOC111097429	CCL2-LOC111097429			n.38986339C>A		OSU-404453	Axial-OS-02
Axial-OS-02	chr9	37664355	G	C	PASS	downstream_gene_variant	MODIFIER	CCL3	CCL3		protein_coding	c.*2867G>C		OSU-404453	Axial-OS-02
Axial-OS-06	chr13	18893240	C	T	PASS	missense_variant	MODERATE	CCN3	CCN3		protein_coding	c.122C>T	p.Pro41Leu	OSU-433058	Axial-OS-06
Axial-OS-08	chr12	68893156	G	T	PASS	intron_variant	MODIFIER	CCN6	CCN6		protein_coding	c.204-1440G>T		OSU-452729	Axial-OS-08
Axial-OS-08	chr15	17807435	G	A	PASS	upstream_gene_variant	MODIFIER	CCNB1IP1	CCNB1IP1		protein_coding	c.-778C>T		OSU-452729	Axial-OS-08
Axial-OS-05	chr12	10795747	G	A	PASS	intron_variant	MODIFIER	CCND3	CCND3		protein_coding	c.-174-10703C>T		OSU-427366	Axial-OS-05
Axial-OS-06	chr12	10832983	C	A	PASS	intron_variant	MODIFIER	CCND3	CCND3		protein_coding	c.-175+43663G>T		OSU-433058	Axial-OS-06
Axial-OS-08	chr3	21192076	T	TC	PASS	intron_variant	MODIFIER	CCNH	CCNH		protein_coding	c.690-1446dupC		OSU-452729	Axial-OS-08
Axial-OS-08	chr28	9711201	CA	C	PASS	intergenic_region	MODIFIER	CCNJ-LOC111092987	CCNJ-LOC111092987			n.9711202delA		OSU-452729	Axial-OS-08
Axial-OS-08	chr5	57025805	G	A	PASS	missense_variant	MODERATE	CCNL2	CCNL2		protein_coding	c.238C>T	p.Arg80Cys	OSU-452729	Axial-OS-08
Axial-OS-02	chr2	1726556	T	A	PASS	intron_variant	MODIFIER	CCNY	CCNY		protein_coding	c.215-31926A>T		OSU-404453	Axial-OS-02
Axial-OS-01	chr32	25844628	C	A	PASS	intron_variant	MODIFIER	CCSER1	CCSER1		protein_coding	c.2172+44146G>T		OSU-389712	Axial-OS-01
Axial-OS-02	chr32	26121937	CT	C	PASS	intron_variant	MODIFIER	CCSER1	CCSER1		protein_coding	c.1932+3662delA		OSU-404453	Axial-OS-02
Axial-OS-02	chr32	25576136	A	T	PASS	intron_variant	MODIFIER	CCSER1	CCSER1		protein_coding	c.2217+124491T>A		OSU-404453	Axial-OS-02
Axial-OS-02	chr32	25578483	A	T	PASS	intron_variant	MODIFIER	CCSER1	CCSER1		protein_coding	c.2217+122144T>A		OSU-404453	Axial-OS-02
Axial-OS-02	chr32	26095613	A	C	PASS	intron_variant	MODIFIER	CCSER1	CCSER1		protein_coding	c.1932+29987T>G		OSU-404453	Axial-OS-02
Axial-OS-02	chr32	26113434	C	A	PASS	intron_variant	MODIFIER	CCSER1	CCSER1		protein_coding	c.1932+12166G>T		OSU-404453	Axial-OS-02
Axial-OS-03	chr32	25590094	G	A	PASS	intron_variant	MODIFIER	CCSER1	CCSER1		protein_coding	c.2217+110533C>T		OSU-415777	Axial-OS-03
Axial-OS-04	chr32	26002483	C	CTA	PASS	intron_variant	MODIFIER	CCSER1	CCSER1		protein_coding	c.2011-34730_2011-34729insTA		OSU-420424	Axial-OS-04
Axial-OS-04	chr32	25724170	A	T	PASS	intron_variant	MODIFIER	CCSER1	CCSER1		protein_coding	c.2173-23499T>A		OSU-420424	Axial-OS-04
Axial-OS-04	chr32	25909888	A	T	PASS	intron_variant	MODIFIER	CCSER1	CCSER1		protein_coding	c.2095-21037T>A		OSU-420424	Axial-OS-04
Axial-OS-04	chr32	26059177	A	C	PASS	intron_variant	MODIFIER	CCSER1	CCSER1		protein_coding	c.1933-13465T>G		OSU-420424	Axial-OS-04
Axial-OS-04	chr32	26104584	T	C	PASS	intron_variant	MODIFIER	CCSER1	CCSER1		protein_coding	c.1932+21016A>G		OSU-420424	Axial-OS-04
Axial-OS-05	chr32	25963968	A	G	PASS	downstream_gene_variant	MODIFIER	CCSER1	CCSER1		protein_coding	c.*3780T>C		OSU-427366	Axial-OS-05
Axial-OS-05	chr32	25386162	T	C	PASS	intron_variant	MODIFIER	CCSER1	CCSER1		protein_coding	c.2218-144622A>G		OSU-427366	Axial-OS-05
Axial-OS-05	chr32	25401420	A	G	PASS	intron_variant	MODIFIER	CCSER1	CCSER1		protein_coding	c.2218-159880T>C		OSU-427366	Axial-OS-05
Axial-OS-05	chr32	25414018	T	C	PASS	intron_variant	MODIFIER	CCSER1	CCSER1		protein_coding	c.2218-172478A>G		OSU-427366	Axial-OS-05
Axial-OS-05	chr32	25433437	A	G	PASS	intron_variant	MODIFIER	CCSER1	CCSER1		protein_coding	c.2218-191897T>C		OSU-427366	Axial-OS-05
Axial-OS-05	chr32	25500324	G	C	PASS	intron_variant	MODIFIER	CCSER1	CCSER1		protein_coding	c.2217+200303C>G		OSU-427366	Axial-OS-05
Axial-OS-05	chr32	25515466	T	C	PASS	intron_variant	MODIFIER	CCSER1	CCSER1		protein_coding	c.2217+185161A>G		OSU-427366	Axial-OS-05
Axial-OS-05	chr32	25558110	A	T	PASS	intron_variant	MODIFIER	CCSER1	CCSER1		protein_coding	c.2217+142517T>A		OSU-427366	Axial-OS-05
Axial-OS-05	chr32	25658863	A	T	PASS	intron_variant	MODIFIER	CCSER1	CCSER1		protein_coding	c.2217+41764T>A		OSU-427366	Axial-OS-05
Axial-OS-05	chr32	25790696	A	T	PASS	intron_variant	MODIFIER	CCSER1	CCSER1		protein_coding	c.2173-90025T>A		OSU-427366	Axial-OS-05
Axial-OS-05	chr32	26065873	T	G	PASS	intron_variant	MODIFIER	CCSER1	CCSER1		protein_coding	c.1933-20161A>C		OSU-427366	Axial-OS-05
Axial-OS-05	chr32	26153452	G	A	PASS	intron_variant	MODIFIER	CCSER1	CCSER1		protein_coding	c.1725-27645C>T		OSU-427366	Axial-OS-05
Axial-OS-05	chr32	26275559	A	G	PASS	intron_variant	MODIFIER	CCSER1	CCSER1		protein_coding	c.1724+7494T>C		OSU-427366	Axial-OS-05
Axial-OS-05	chr32	26481804	T	A	PASS	intron_variant	MODIFIER	CCSER1	CCSER1		protein_coding	c.-41-28123A>T		OSU-427366	Axial-OS-05
Axial-OS-06	chr32	25699453	C	A	PASS	intron_variant	MODIFIER	CCSER1	CCSER1		protein_coding	c.2217+1174G>T		OSU-433058	Axial-OS-06
Axial-OS-06	chr32	25719586	T	A	PASS	intron_variant	MODIFIER	CCSER1	CCSER1		protein_coding	c.2173-18915A>T		OSU-433058	Axial-OS-06
Axial-OS-06	chr32	26149552	T	G	PASS	intron_variant	MODIFIER	CCSER1	CCSER1		protein_coding	c.1725-23745A>C		OSU-433058	Axial-OS-06
Axial-OS-07	chr32	25709020	T	C	PASS	intron_variant	MODIFIER	CCSER1	CCSER1		protein_coding	c.2173-8349A>G		CCB030088	Axial-OS-07
Axial-OS-07	chr32	25931787	A	T	PASS	intron_variant	MODIFIER	CCSER1	CCSER1		protein_coding	c.2094+35884T>A		CCB030088	Axial-OS-07
Axial-OS-08	chr32	26272133	TA	T	PASS	intron_variant	MODIFIER	CCSER1	CCSER1		protein_coding	c.1724+10919delT		OSU-452729	Axial-OS-08
Axial-OS-08	chr32	25556042	G	A	PASS	intron_variant	MODIFIER	CCSER1	CCSER1		protein_coding	c.2217+144585C>T		OSU-452729	Axial-OS-08
Axial-OS-08	chr32	25579432	C	A	PASS	intron_variant	MODIFIER	CCSER1	CCSER1		protein_coding	c.2217+121195G>T		OSU-452729	Axial-OS-08
Axial-OS-08	chr32	25828446	A	C	PASS	intron_variant	MODIFIER	CCSER1	CCSER1		protein_coding	c.2172+60328T>G		OSU-452729	Axial-OS-08
Axial-OS-08	chr32	26212158	C	A	PASS	intron_variant	MODIFIER	CCSER1	CCSER1		protein_coding	c.1724+70895G>T		OSU-452729	Axial-OS-08
Axial-OS-08	chr32	26453557	A	T	PASS	synonymous_variant	LOW	CCSER1	CCSER1		protein_coding	c.84T>A	p.Ser28Ser	OSU-452729	Axial-OS-08
Axial-OS-08	chr4	33646525	G	A	PASS	intergenic_region	MODIFIER	CCSER2-LOC119876168	CCSER2-LOC119876168			n.33646525G>A		OSU-452729	Axial-OS-08
Axial-OS-04	chr10	63161589	TTG	T	PASS	intron_variant	MODIFIER	CCT4	CCT4		protein_coding	c.270+404_270+405delCA		OSU-420424	Axial-OS-04
Axial-OS-07	chr9	38379635	T	C	PASS	downstream_gene_variant	MODIFIER	CCT6B	CCT6B		protein_coding	c.*564T>C		CCB030088	Axial-OS-07
Axial-OS-08	chr9	38412871	C	T	PASS	intergenic_region	MODIFIER	CCT6B-LOC111097425	CCT6B-LOC111097425			n.38412871C>T		OSU-452729	Axial-OS-08
Axial-OS-04	chr17	50126524	A	G	PASS	intron_variant	MODIFIER	CCT7	CCT7		protein_coding	c.784-197T>C		OSU-420424	Axial-OS-04
Axial-OS-04	chr12	35996686	C	A	PASS	intron_variant	MODIFIER	CD109	CD109		protein_coding	c.633+7288C>A		OSU-420424	Axial-OS-04
Axial-OS-04	chr12	36073639	A	C	PASS	intron_variant	MODIFIER	CD109	CD109		protein_coding	c.3911+1176A>C		OSU-420424	Axial-OS-04
Axial-OS-08	chr12	36081089	T	C	PASS	3_prime_UTR_variant	MODIFIER	CD109	CD109		protein_coding	c.*640T>C		OSU-452729	Axial-OS-08
Axial-OS-08	chr17	59208693	T	A	PASS	upstream_gene_variant	MODIFIER	CD160	CD160		protein_coding	c.-4365T>A		OSU-452729	Axial-OS-08
Axial-OS-04	chr38	24178915	A	G	PASS	downstream_gene_variant	MODIFIER	CD1A8	CD1A8		protein_coding	c.*4780T>C		OSU-420424	Axial-OS-04
Axial-OS-02	chr38	24369430	C	T	PASS	intergenic_region	MODIFIER	CD1D-KIRREL1	CD1D-KIRREL1			n.24369430C>T		OSU-404453	Axial-OS-02
Axial-OS-08	chr33	17914492	A	C	PASS	intron_variant	MODIFIER	CD200R1L	CD200R1L		pseudogene	n.974-1078T>G		OSU-452729	Axial-OS-08
Axial-OS-06	chr12	15827355	A	T	PASS	intron_variant	MODIFIER	CD2AP	CD2AP		protein_coding	c.165+5681A>T		OSU-433058	Axial-OS-06
Axial-OS-02	chr9	6837861	C	T	PASS	intron_variant	MODIFIER	CD300A	CD300A		protein_coding	c.720-141G>A		OSU-404453	Axial-OS-02
Axial-OS-04	chr9	6576896	A	G	PASS	upstream_gene_variant	MODIFIER	CD300LF	CD300LF		protein_coding	c.-3956A>G		OSU-420424	Axial-OS-04
Axial-OS-08	chr9	6585488	T	A	PASS	intron_variant	MODIFIER	CD300LF	CD300LF		protein_coding	c.44-2508T>A		OSU-452729	Axial-OS-08
Axial-OS-02	chr7	6538922	A	G	PASS	intergenic_region	MODIFIER	CD34-LOC102151524	CD34-LOC102151524			n.6538922A>G		OSU-404453	Axial-OS-02
Axial-OS-04	chr18	20621648	A	C	PASS	upstream_gene_variant	MODIFIER	CD36	CD36		protein_coding	c.-4953A>C		OSU-420424	Axial-OS-04
Axial-OS-08	chr3	65125235	G	C	PASS	intergenic_region	MODIFIER	CD38-BST1	CD38-BST1			n.65125235G>C		OSU-452729	Axial-OS-08
Axial-OS-08	chr5	15443155	T	C	PASS	upstream_gene_variant	MODIFIER	CD3E	CD3E		protein_coding	c.-3060A>G		OSU-452729	Axial-OS-08
Axial-OS-06	chr33	13838464	G	C	PASS	intron_variant	MODIFIER	CD47	CD47		protein_coding	c.872-1173C>G		OSU-433058	Axial-OS-06
Axial-OS-08	chr18	55845410	C	A	PASS	upstream_gene_variant	MODIFIER	CD5	CD5		protein_coding	c.-1031G>T		OSU-452729	Axial-OS-08
Axial-OS-05	chr18	34381723	C	CGTCT	PASS	intron_variant	MODIFIER	CD59	CD59		protein_coding	c.-18-4528_-18-4525dupTCTG		OSU-427366	Axial-OS-05
Axial-OS-08	chr20	41295459	A	C	PASS	intergenic_region	MODIFIER	CDC25A-MAP4	CDC25A-MAP4			n.41295459A>C		OSU-452729	Axial-OS-08
Axial-OS-02	chr2	76556138	G	A	PASS	intron_variant	MODIFIER	CDC42	CDC42		protein_coding	c.178+1918C>T		OSU-404453	Axial-OS-02
Axial-OS-02	chr7	37998259	CT	C	PASS	intron_variant	MODIFIER	CDC42BPA	CDC42BPA		protein_coding	c.3805-2403delT		OSU-404453	Axial-OS-02
Axial-OS-08	chr7	37841772	G	T	PASS	intron_variant	MODIFIER	CDC42BPA	CDC42BPA		protein_coding	c.1075-3584G>T		OSU-452729	Axial-OS-08
Axial-OS-08	chr12	12998842	T	C	PASS	intron_variant	MODIFIER	CDC5L	CDC5L		protein_coding	c.1570-9T>C		OSU-452729	Axial-OS-08
Axial-OS-08	chr12	13022878	G	GT	PASS	intergenic_region	MODIFIER	CDC5L-TRNAE-CUC_5	CDC5L-TRNAE-CUC_5			n.13022878_13022879insT		OSU-452729	Axial-OS-08
Axial-OS-06	chr14	35972225	T	C	PASS	intergenic_region	MODIFIER	CDCA7L-LOC482348	CDCA7L-LOC482348			n.35972225T>C		OSU-433058	Axial-OS-06
Axial-OS-08	chr14	35979948	T	G	PASS	intergenic_region	MODIFIER	CDCA7L-LOC482348	CDCA7L-LOC482348			n.35979948T>G		OSU-452729	Axial-OS-08
Axial-OS-08	chr36	17975874	T	C	PASS	intergenic_region	MODIFIER	CDCA7-LOC111094248	CDCA7-LOC111094248			n.17975874T>C		OSU-452729	Axial-OS-08
Axial-OS-05	chr4	82170742	G	T	PASS	intron_variant	MODIFIER	CDH10	CDH10		protein_coding	c.1394-1599G>T		OSU-427366	Axial-OS-05
Axial-OS-07	chr4	82183843	A	T	PASS	intron_variant	MODIFIER	CDH10	CDH10		protein_coding	c.1625-572A>T		CCB030088	Axial-OS-07
Axial-OS-04	chr4	82234809	C	T	PASS	intergenic_region	MODIFIER	CDH10-LOC119874869	CDH10-LOC119874869			n.82234809C>T		OSU-420424	Axial-OS-04
Axial-OS-04	chr4	82262289	C	T	PASS	intergenic_region	MODIFIER	CDH10-LOC119874869	CDH10-LOC119874869			n.82262289C>T		OSU-420424	Axial-OS-04
Axial-OS-07	chr4	82334302	C	T	PASS	intergenic_region	MODIFIER	CDH10-LOC119874869	CDH10-LOC119874869			n.82334302C>T		CCB030088	Axial-OS-07
Axial-OS-08	chr4	82338421	A	ATTAATTC	PASS	intergenic_region	MODIFIER	CDH10-LOC119874869	CDH10-LOC119874869			n.82338421_82338422insTTAATTC		OSU-452729	Axial-OS-08
Axial-OS-08	chr4	82275705	T	C	PASS	intergenic_region	MODIFIER	CDH10-LOC119874869	CDH10-LOC119874869			n.82275705T>C		OSU-452729	Axial-OS-08
Axial-OS-08	chr4	82338047	G	T	PASS	intergenic_region	MODIFIER	CDH10-LOC119874869	CDH10-LOC119874869			n.82338047G>T		OSU-452729	Axial-OS-08
Axial-OS-08	chr4	82343657	T	C	PASS	intergenic_region	MODIFIER	CDH10-LOC119874869	CDH10-LOC119874869			n.82343657T>C		OSU-452729	Axial-OS-08
Axial-OS-08	chr4	82343666	T	C	PASS	intergenic_region	MODIFIER	CDH10-LOC119874869	CDH10-LOC119874869			n.82343666T>C		OSU-452729	Axial-OS-08
Axial-OS-02	chr5	84617221	C	A	PASS	intron_variant	MODIFIER	CDH11	CDH11		protein_coding	c.-297-4177C>A		OSU-404453	Axial-OS-02
Axial-OS-05	chr5	84695643	C	T	PASS	intron_variant	MODIFIER	CDH11	CDH11		protein_coding	c.1643-6497C>T		OSU-427366	Axial-OS-05
Axial-OS-08	chr5	84667966	C	A	PASS	intron_variant	MODIFIER	CDH11	CDH11		protein_coding	c.643+255C>A		OSU-452729	Axial-OS-08
Axial-OS-07	chr5	84798486	T	C	PASS	intergenic_region	MODIFIER	CDH11-LOC119872037	CDH11-LOC119872037			n.84798486T>C		CCB030088	Axial-OS-07
Axial-OS-02	chr4	83374027	A	G	PASS	intron_variant	MODIFIER	CDH12	CDH12		protein_coding	c.-267+110284A>G		OSU-404453	Axial-OS-02
Axial-OS-02	chr4	83435059	T	C	PASS	intron_variant	MODIFIER	CDH12	CDH12		protein_coding	c.-267+171316T>C		OSU-404453	Axial-OS-02
Axial-OS-02	chr4	83923558	C	T	PASS	intron_variant	MODIFIER	CDH12	CDH12		protein_coding	c.-186-128624C>T		OSU-404453	Axial-OS-02
Axial-OS-02	chr4	84134870	C	A	PASS	intron_variant	MODIFIER	CDH12	CDH12		protein_coding	c.526+13126C>A		OSU-404453	Axial-OS-02
Axial-OS-04	chr4	83935627	C	A	PASS	5_prime_UTR_variant	MODIFIER	CDH12	CDH12		protein_coding	c.-238C>A		OSU-420424	Axial-OS-04
Axial-OS-05	chr4	84158672	AC	A	PASS	intron_variant	MODIFIER	CDH12	CDH12		protein_coding	c.526+36929delC		OSU-427366	Axial-OS-05
Axial-OS-05	chr4	83846763	T	G	PASS	intron_variant	MODIFIER	CDH12	CDH12		protein_coding	c.-187+169746T>G		OSU-427366	Axial-OS-05
Axial-OS-05	chr4	83849464	A	C	PASS	intron_variant	MODIFIER	CDH12	CDH12		protein_coding	c.-187+172447A>C		OSU-427366	Axial-OS-05
Axial-OS-05	chr4	83994022	A	C	PASS	intron_variant	MODIFIER	CDH12	CDH12		protein_coding	c.-186-58160A>C		OSU-427366	Axial-OS-05
Axial-OS-06	chr4	83379110	T	G	PASS	intron_variant	MODIFIER	CDH12	CDH12		protein_coding	c.-267+115367T>G		OSU-433058	Axial-OS-06
Axial-OS-06	chr4	83631055	G	A	PASS	intron_variant	MODIFIER	CDH12	CDH12		protein_coding	c.-266-45883G>A		OSU-433058	Axial-OS-06
Axial-OS-07	chr4	83315951	T	A	PASS	intron_variant	MODIFIER	CDH12	CDH12		protein_coding	c.-267+52208T>A		CCB030088	Axial-OS-07
Axial-OS-07	chr4	83751081	T	G	PASS	intron_variant	MODIFIER	CDH12	CDH12		protein_coding	c.-187+74064T>G		CCB030088	Axial-OS-07
Axial-OS-08	chr4	84096208	GA	G	PASS	intron_variant	MODIFIER	CDH12	CDH12		protein_coding	c.232-25228delA		OSU-452729	Axial-OS-08
Axial-OS-08	chr4	83311768	C	A	PASS	intron_variant	MODIFIER	CDH12	CDH12		protein_coding	c.-267+48025C>A		OSU-452729	Axial-OS-08
Axial-OS-08	chr4	83613054	T	A	PASS	intron_variant	MODIFIER	CDH12	CDH12		protein_coding	c.-266-63884T>A		OSU-452729	Axial-OS-08
Axial-OS-08	chr4	83690164	A	T	PASS	intron_variant	MODIFIER	CDH12	CDH12		protein_coding	c.-187+13147A>T		OSU-452729	Axial-OS-08
Axial-OS-08	chr4	83716302	A	T	PASS	intron_variant	MODIFIER	CDH12	CDH12		protein_coding	c.-187+39285A>T		OSU-452729	Axial-OS-08
Axial-OS-08	chr4	83795633	C	T	PASS	intron_variant	MODIFIER	CDH12	CDH12		protein_coding	c.-187+118616C>T		OSU-452729	Axial-OS-08
Axial-OS-08	chr4	83841500	G	A	PASS	intron_variant	MODIFIER	CDH12	CDH12		protein_coding	c.-187+164483G>A		OSU-452729	Axial-OS-08
Axial-OS-08	chr4	83898778	A	G	PASS	intron_variant	MODIFIER	CDH12	CDH12		protein_coding	c.-186-153404A>G		OSU-452729	Axial-OS-08
Axial-OS-08	chr4	83970766	A	G	PASS	intron_variant	MODIFIER	CDH12	CDH12		protein_coding	c.-186-81416A>G		OSU-452729	Axial-OS-08
Axial-OS-08	chr4	84238326	G	A	PASS	intron_variant	MODIFIER	CDH12	CDH12		protein_coding	c.815-10425G>A		OSU-452729	Axial-OS-08
Axial-OS-08	chr4	84276232	C	A	PASS	intron_variant	MODIFIER	CDH12	CDH12		protein_coding	c.1393+1560C>A		OSU-452729	Axial-OS-08
Axial-OS-02	chr5	69652798	G	A	PASS	intron_variant	MODIFIER	CDH13	CDH13		protein_coding	c.158-30220C>T		OSU-404453	Axial-OS-02
Axial-OS-02	chr5	69796334	G	T	PASS	intron_variant	MODIFIER	CDH13	CDH13		protein_coding	c.46-21079C>A		OSU-404453	Axial-OS-02
Axial-OS-05	chr5	69324097	G	A	PASS	intron_variant	MODIFIER	CDH13	CDH13		protein_coding	c.781+47582C>T		OSU-427366	Axial-OS-05
Axial-OS-05	chr5	69346687	A	C	PASS	intron_variant	MODIFIER	CDH13	CDH13		protein_coding	c.781+24992T>G		OSU-427366	Axial-OS-05
Axial-OS-05	chr5	69452450	G	T	PASS	intron_variant	MODIFIER	CDH13	CDH13		protein_coding	c.636+19268C>A		OSU-427366	Axial-OS-05
Axial-OS-07	chr5	69918408	C	T	PASS	intron_variant	MODIFIER	CDH13	CDH13		protein_coding	c.45+73151G>A		CCB030088	Axial-OS-07
Axial-OS-08	chr5	69715633	G	GA	PASS	intron_variant	MODIFIER	CDH13	CDH13		protein_coding	c.157+59510dupT		OSU-452729	Axial-OS-08
Axial-OS-08	chr5	69145515	C	A	PASS	intron_variant	MODIFIER	CDH13	CDH13		protein_coding	c.961-9281G>T		OSU-452729	Axial-OS-08
Axial-OS-08	chr5	69345306	T	G	PASS	intron_variant	MODIFIER	CDH13	CDH13		protein_coding	c.781+26373A>C		OSU-452729	Axial-OS-08
Axial-OS-08	chr5	69371568	T	G	PASS	intron_variant	MODIFIER	CDH13	CDH13		protein_coding	c.781+111A>C		OSU-452729	Axial-OS-08
Axial-OS-08	chr5	69379267	T	G	PASS	intron_variant	MODIFIER	CDH13	CDH13		protein_coding	c.637-7444A>C		OSU-452729	Axial-OS-08
Axial-OS-08	chr5	69446784	A	G	PASS	intron_variant	MODIFIER	CDH13	CDH13		protein_coding	c.636+24934T>C		OSU-452729	Axial-OS-08
Axial-OS-08	chr5	69502003	G	A	PASS	intron_variant	MODIFIER	CDH13	CDH13		protein_coding	c.484-30133C>T		OSU-452729	Axial-OS-08
Axial-OS-02	chr5	70005137	T	G	PASS	intergenic_region	MODIFIER	CDH13-LOC111096123	CDH13-LOC111096123			n.70005137T>G		OSU-404453	Axial-OS-02
Axial-OS-02	chr5	70034243	G	A	PASS	intergenic_region	MODIFIER	CDH13-LOC111096123	CDH13-LOC111096123			n.70034243G>A		OSU-404453	Axial-OS-02
Axial-OS-05	chr5	70084956	A	G	PASS	intergenic_region	MODIFIER	CDH13-LOC111096123	CDH13-LOC111096123			n.70084956A>G		OSU-427366	Axial-OS-05
Axial-OS-06	chr5	70237695	T	TA	PASS	intergenic_region	MODIFIER	CDH13-LOC111096123	CDH13-LOC111096123			n.70237695_70237696insA		OSU-433058	Axial-OS-06
Axial-OS-08	chr5	70338023	G	A	PASS	intergenic_region	MODIFIER	CDH13-LOC111096123	CDH13-LOC111096123			n.70338023G>A		OSU-452729	Axial-OS-08
Axial-OS-02	chr5	83005320	C	T	PASS	downstream_gene_variant	MODIFIER	CDH16	CDH16		protein_coding	c.*1956C>T		OSU-404453	Axial-OS-02
Axial-OS-02	chr4	85545603	GA	G	PASS	intron_variant	MODIFIER	CDH18	CDH18		protein_coding	c.-256+24740delA		OSU-404453	Axial-OS-02
Axial-OS-02	chr4	85938006	A	AT	PASS	intron_variant	MODIFIER	CDH18	CDH18		protein_coding	c.643+33997dupT		OSU-404453	Axial-OS-02
Axial-OS-02	chr4	85547956	G	A	PASS	intron_variant	MODIFIER	CDH18	CDH18		protein_coding	c.-256+27086G>A		OSU-404453	Axial-OS-02
Axial-OS-02	chr4	85791179	A	G	PASS	intron_variant	MODIFIER	CDH18	CDH18		protein_coding	c.-255-15031A>G		OSU-404453	Axial-OS-02
Axial-OS-02	chr4	85791181	T	A	PASS	intron_variant	MODIFIER	CDH18	CDH18		protein_coding	c.-255-15029T>A		OSU-404453	Axial-OS-02
Axial-OS-02	chr4	85855279	T	A	PASS	intron_variant	MODIFIER	CDH18	CDH18		protein_coding	c.229-21754T>A		OSU-404453	Axial-OS-02
Axial-OS-04	chr4	85310208	TTA	T	PASS	intron_variant	MODIFIER	CDH18	CDH18		protein_coding	c.-459-92970_-459-92969delTA		OSU-420424	Axial-OS-04
Axial-OS-04	chr4	85858143	A	ATAATAT	PASS	intron_variant	MODIFIER	CDH18	CDH18		protein_coding	c.229-18885_229-18884insTTAATA		OSU-420424	Axial-OS-04
Axial-OS-04	chr4	85108519	T	A	PASS	intron_variant	MODIFIER	CDH18	CDH18		protein_coding	c.-460+15611T>A		OSU-420424	Axial-OS-04
Axial-OS-04	chr4	85484438	A	C	PASS	intron_variant	MODIFIER	CDH18	CDH18		protein_coding	c.-397-36291A>C		OSU-420424	Axial-OS-04
Axial-OS-04	chr4	85632676	G	A	PASS	intron_variant	MODIFIER	CDH18	CDH18		protein_coding	c.-256+111806G>A		OSU-420424	Axial-OS-04
Axial-OS-04	chr4	85665089	A	G	PASS	intron_variant	MODIFIER	CDH18	CDH18		protein_coding	c.-255-141121A>G		OSU-420424	Axial-OS-04
Axial-OS-05	chr4	86116968	A	C	PASS	3_prime_UTR_variant	MODIFIER	CDH18	CDH18		protein_coding	c.*2090A>C		OSU-427366	Axial-OS-05
Axial-OS-05	chr4	85434824	A	AT	PASS	intron_variant	MODIFIER	CDH18	CDH18		protein_coding	c.-398+31590dupT		OSU-427366	Axial-OS-05
Axial-OS-06	chr4	85349661	T	A	PASS	intron_variant	MODIFIER	CDH18	CDH18		protein_coding	c.-459-53518T>A		OSU-433058	Axial-OS-06
Axial-OS-06	chr4	85486488	T	C	PASS	intron_variant	MODIFIER	CDH18	CDH18		protein_coding	c.-397-34241T>C		OSU-433058	Axial-OS-06
Axial-OS-06	chr4	85524841	C	T	PASS	intron_variant	MODIFIER	CDH18	CDH18		protein_coding	c.-256+3971C>T		OSU-433058	Axial-OS-06
Axial-OS-06	chr4	85902371	C	G	PASS	intron_variant	MODIFIER	CDH18	CDH18		protein_coding	c.524-1520C>G		OSU-433058	Axial-OS-06
Axial-OS-07	chr4	85157096	A	G	PASS	intron_variant	MODIFIER	CDH18	CDH18		protein_coding	c.-460+64188A>G		CCB030088	Axial-OS-07
Axial-OS-08	chr4	85935620	C	CA	PASS	intron_variant	MODIFIER	CDH18	CDH18		protein_coding	c.643+31615dupA		OSU-452729	Axial-OS-08
Axial-OS-08	chr4	85176941	A	C	PASS	intron_variant	MODIFIER	CDH18	CDH18		protein_coding	c.-460+84033A>C		OSU-452729	Axial-OS-08
Axial-OS-08	chr4	85307730	A	T	PASS	intron_variant	MODIFIER	CDH18	CDH18		protein_coding	c.-459-95449A>T		OSU-452729	Axial-OS-08
Axial-OS-08	chr4	85330350	A	C	PASS	intron_variant	MODIFIER	CDH18	CDH18		protein_coding	c.-459-72829A>C		OSU-452729	Axial-OS-08
Axial-OS-08	chr4	85747176	A	T	PASS	intron_variant	MODIFIER	CDH18	CDH18		protein_coding	c.-255-59034A>T		OSU-452729	Axial-OS-08
Axial-OS-08	chr4	85856688	T	A	PASS	intron_variant	MODIFIER	CDH18	CDH18		protein_coding	c.229-20345T>A		OSU-452729	Axial-OS-08
Axial-OS-04	chr4	86217791	C	A	PASS	intergenic_region	MODIFIER	CDH18-LOC111095664	CDH18-LOC111095664			n.86217791C>A		OSU-420424	Axial-OS-04
Axial-OS-08	chr4	86377984	T	G	PASS	intergenic_region	MODIFIER	CDH18-LOC111095664	CDH18-LOC111095664			n.86377984T>G		OSU-452729	Axial-OS-08
Axial-OS-04	chr1	11172446	A	G	PASS	intron_variant	MODIFIER	CDH19	CDH19		protein_coding	c.487+614A>G		OSU-420424	Axial-OS-04
Axial-OS-08	chr1	11184684	C	A	PASS	intron_variant	MODIFIER	CDH19	CDH19		protein_coding	c.488-931C>A		OSU-452729	Axial-OS-08
Axial-OS-07	chr7	60832534	T	G	PASS	intron_variant	MODIFIER	CDH2	CDH2		protein_coding	c.172+57541T>G		CCB030088	Axial-OS-07
Axial-OS-02	chr24	34104654	C	T	PASS	intron_variant	MODIFIER	CDH22	CDH22		protein_coding	c.550+894G>A		OSU-404453	Axial-OS-02
Axial-OS-05	chr7	61035189	C	A	PASS	intergenic_region	MODIFIER	CDH2-LOC119872698	CDH2-LOC119872698			n.61035189C>A		OSU-427366	Axial-OS-05
Axial-OS-04	chr24	46542855	G	A	PASS	intron_variant	MODIFIER	CDH4	CDH4		protein_coding	c.-305-44473G>A		OSU-420424	Axial-OS-04
Axial-OS-07	chr24	46628041	G	A	PASS	intron_variant	MODIFIER	CDH4	CDH4		protein_coding	c.-177+40585G>A		CCB030088	Axial-OS-07
Axial-OS-08	chr24	46862749	C	T	PASS	intron_variant	MODIFIER	CDH4	CDH4		protein_coding	c.527-2871C>T		OSU-452729	Axial-OS-08
Axial-OS-04	chr1	11824283	C	G	PASS	intron_variant	MODIFIER	CDH7	CDH7		protein_coding	c.981+4072G>C		OSU-420424	Axial-OS-04
Axial-OS-05	chr1	11801609	T	G	PASS	intron_variant	MODIFIER	CDH7	CDH7		protein_coding	c.1236-569A>C		OSU-427366	Axial-OS-05
Axial-OS-07	chr1	11821325	C	G	PASS	intron_variant	MODIFIER	CDH7	CDH7		protein_coding	c.981+7030G>C		CCB030088	Axial-OS-07
Axial-OS-08	chr1	11784032	C	A	PASS	intron_variant	MODIFIER	CDH7	CDH7		protein_coding	c.1865-7517G>T		OSU-452729	Axial-OS-08
Axial-OS-02	chr1	12282616	GT	G	PASS	intergenic_region	MODIFIER	CDH7-LOC119870704	CDH7-LOC119870704			n.12282617delT		OSU-404453	Axial-OS-02
Axial-OS-02	chr1	12590359	C	A	PASS	intergenic_region	MODIFIER	CDH7-LOC119870704	CDH7-LOC119870704			n.12590359C>A		OSU-404453	Axial-OS-02
Axial-OS-02	chr1	12725576	C	A	PASS	intergenic_region	MODIFIER	CDH7-LOC119870704	CDH7-LOC119870704			n.12725576C>A		OSU-404453	Axial-OS-02
Axial-OS-03	chr1	12455953	C	T	PASS	intergenic_region	MODIFIER	CDH7-LOC119870704	CDH7-LOC119870704			n.12455953C>T		OSU-415777	Axial-OS-03
Axial-OS-04	chr1	12281743	A	AG	PASS	intergenic_region	MODIFIER	CDH7-LOC119870704	CDH7-LOC119870704			n.12281743_12281744insG		OSU-420424	Axial-OS-04
Axial-OS-04	chr1	12478159	C	G	PASS	intergenic_region	MODIFIER	CDH7-LOC119870704	CDH7-LOC119870704			n.12478159C>G		OSU-420424	Axial-OS-04
Axial-OS-04	chr1	12570132	A	G	PASS	intergenic_region	MODIFIER	CDH7-LOC119870704	CDH7-LOC119870704			n.12570132A>G		OSU-420424	Axial-OS-04
Axial-OS-04	chr1	12634929	C	T	PASS	intergenic_region	MODIFIER	CDH7-LOC119870704	CDH7-LOC119870704			n.12634929C>T		OSU-420424	Axial-OS-04
Axial-OS-04	chr1	12717684	A	T	PASS	intergenic_region	MODIFIER	CDH7-LOC119870704	CDH7-LOC119870704			n.12717684A>T		OSU-420424	Axial-OS-04
Axial-OS-05	chr1	12109350	AT	A	PASS	intergenic_region	MODIFIER	CDH7-LOC119870704	CDH7-LOC119870704			n.12109351delT		OSU-427366	Axial-OS-05
Axial-OS-05	chr1	12129085	A	C	PASS	intergenic_region	MODIFIER	CDH7-LOC119870704	CDH7-LOC119870704			n.12129085A>C		OSU-427366	Axial-OS-05
Axial-OS-05	chr1	12506006	T	A	PASS	intergenic_region	MODIFIER	CDH7-LOC119870704	CDH7-LOC119870704			n.12506006T>A		OSU-427366	Axial-OS-05
Axial-OS-05	chr1	12517059	G	A	PASS	intergenic_region	MODIFIER	CDH7-LOC119870704	CDH7-LOC119870704			n.12517059G>A		OSU-427366	Axial-OS-05
Axial-OS-05	chr1	12607947	A	C	PASS	intergenic_region	MODIFIER	CDH7-LOC119870704	CDH7-LOC119870704			n.12607947A>C		OSU-427366	Axial-OS-05
Axial-OS-05	chr1	12607951	C	T	PASS	intergenic_region	MODIFIER	CDH7-LOC119870704	CDH7-LOC119870704			n.12607951C>T		OSU-427366	Axial-OS-05
Axial-OS-06	chr1	12568031	C	CCT	PASS	intergenic_region	MODIFIER	CDH7-LOC119870704	CDH7-LOC119870704			n.12568031_12568032insCT		OSU-433058	Axial-OS-06
Axial-OS-06	chr1	12130464	A	C	PASS	intergenic_region	MODIFIER	CDH7-LOC119870704	CDH7-LOC119870704			n.12130464A>C		OSU-433058	Axial-OS-06
Axial-OS-06	chr1	12147219	T	G	PASS	intergenic_region	MODIFIER	CDH7-LOC119870704	CDH7-LOC119870704			n.12147219T>G		OSU-433058	Axial-OS-06
Axial-OS-07	chr1	12496046	G	A	PASS	intergenic_region	MODIFIER	CDH7-LOC119870704	CDH7-LOC119870704			n.12496046G>A		CCB030088	Axial-OS-07
Axial-OS-08	chr1	12029308	TG	T	PASS	intergenic_region	MODIFIER	CDH7-LOC119870704	CDH7-LOC119870704			n.12029309delG		OSU-452729	Axial-OS-08
Axial-OS-08	chr1	12126530	AT	A	PASS	intergenic_region	MODIFIER	CDH7-LOC119870704	CDH7-LOC119870704			n.12126531delT		OSU-452729	Axial-OS-08
Axial-OS-08	chr1	12005548	T	A	PASS	intergenic_region	MODIFIER	CDH7-LOC119870704	CDH7-LOC119870704			n.12005548T>A		OSU-452729	Axial-OS-08
Axial-OS-08	chr1	12015402	T	C	PASS	intergenic_region	MODIFIER	CDH7-LOC119870704	CDH7-LOC119870704			n.12015402T>C		OSU-452729	Axial-OS-08
Axial-OS-08	chr1	12018413	A	T	PASS	intergenic_region	MODIFIER	CDH7-LOC119870704	CDH7-LOC119870704			n.12018413A>T		OSU-452729	Axial-OS-08
Axial-OS-08	chr1	12091033	A	T	PASS	intergenic_region	MODIFIER	CDH7-LOC119870704	CDH7-LOC119870704			n.12091033A>T		OSU-452729	Axial-OS-08
Axial-OS-08	chr1	12099215	A	T	PASS	intergenic_region	MODIFIER	CDH7-LOC119870704	CDH7-LOC119870704			n.12099215A>T		OSU-452729	Axial-OS-08
Axial-OS-08	chr1	12133836	C	T	PASS	intergenic_region	MODIFIER	CDH7-LOC119870704	CDH7-LOC119870704			n.12133836C>T		OSU-452729	Axial-OS-08
Axial-OS-08	chr1	12673823	A	C	PASS	intergenic_region	MODIFIER	CDH7-LOC119870704	CDH7-LOC119870704			n.12673823A>C		OSU-452729	Axial-OS-08
Axial-OS-02	chr5	87332823	G	T	PASS	downstream_gene_variant	MODIFIER	CDH8	CDH8		protein_coding	c.*2429G>T		OSU-404453	Axial-OS-02
Axial-OS-02	chr5	87030379	A	G	PASS	intron_variant	MODIFIER	CDH8	CDH8		protein_coding	c.252+2673A>G		OSU-404453	Axial-OS-02
Axial-OS-02	chr5	87025872	A	AT	PASS	upstream_gene_variant	MODIFIER	CDH8	CDH8		protein_coding	c.-1583_-1582insT		OSU-404453	Axial-OS-02
Axial-OS-05	chr5	87072025	C	T	PASS	intron_variant	MODIFIER	CDH8	CDH8		protein_coding	c.252+44319C>T		OSU-427366	Axial-OS-05
Axial-OS-08	chr5	87066492	C	T	PASS	intron_variant	MODIFIER	CDH8	CDH8		protein_coding	c.252+38786C>T		OSU-452729	Axial-OS-08
Axial-OS-08	chr5	87301687	G	T	PASS	intron_variant	MODIFIER	CDH8	CDH8		protein_coding	c.1415-697G>T		OSU-452729	Axial-OS-08
Axial-OS-08	chr5	87321394	G	T	PASS	intron_variant	MODIFIER	CDH8	CDH8		protein_coding	c.1654+5645G>T		OSU-452729	Axial-OS-08
Axial-OS-08	chr5	87329751	C	A	PASS	intron_variant	MODIFIER	CDH8	CDH8		protein_coding	c.1654+14002C>A		OSU-452729	Axial-OS-08
Axial-OS-05	chr5	87502630	T	G	PASS	intergenic_region	MODIFIER	CDH8-LOC111096064	CDH8-LOC111096064			n.87502630T>G		OSU-427366	Axial-OS-05
Axial-OS-08	chr5	87452015	C	A	PASS	intergenic_region	MODIFIER	CDH8-LOC111096064	CDH8-LOC111096064			n.87452015C>A		OSU-452729	Axial-OS-08
Axial-OS-08	chr5	87456473	G	T	PASS	intergenic_region	MODIFIER	CDH8-LOC111096064	CDH8-LOC111096064			n.87456473G>T		OSU-452729	Axial-OS-08
Axial-OS-02	chr4	80225093	G	T	PASS	3_prime_UTR_variant	MODIFIER	CDH9	CDH9		protein_coding	c.*1078G>T		OSU-404453	Axial-OS-02
Axial-OS-08	chr4	80140382	G	A	PASS	intron_variant	MODIFIER	CDH9	CDH9		protein_coding	c.-49-3025G>A		OSU-452729	Axial-OS-08
Axial-OS-08	chr18	14738262	C	T	PASS	missense_variant	MODERATE	CDHR3	CDHR3		protein_coding	c.1684G>A	p.Glu562Lys	OSU-452729	Axial-OS-08
Axial-OS-06	chr30	4623385	C	G	PASS	3_prime_UTR_variant	MODIFIER	CDIN1	CDIN1		protein_coding	c.*794C>G		OSU-433058	Axial-OS-06
Axial-OS-06	chr30	4594910	A	C	PASS	intron_variant	MODIFIER	CDIN1	CDIN1		protein_coding	c.669-27552A>C		OSU-433058	Axial-OS-06
Axial-OS-08	chr30	4659717	T	G	PASS	intergenic_region	MODIFIER	CDIN1-MEIS2	CDIN1-MEIS2			n.4659717T>G		OSU-452729	Axial-OS-08
Axial-OS-04	chr18	9965897	A	T	PASS	intron_variant	MODIFIER	CDK13	CDK13		protein_coding	c.2357-10246T>A		OSU-420424	Axial-OS-04
Axial-OS-02	chr14	16360701	A	G	PASS	intron_variant	MODIFIER	CDK14	CDK14		protein_coding	c.-47-57834A>G		OSU-404453	Axial-OS-02
Axial-OS-02	chr14	16412031	C	A	PASS	intron_variant	MODIFIER	CDK14	CDK14		protein_coding	c.188+874C>A		OSU-404453	Axial-OS-02
Axial-OS-02	chr14	16422540	T	A	PASS	intron_variant	MODIFIER	CDK14	CDK14		protein_coding	c.220+3974T>A		OSU-404453	Axial-OS-02
Axial-OS-02	chr14	16829512	A	T	PASS	intron_variant	MODIFIER	CDK14	CDK14		protein_coding	c.1202+729A>T		OSU-404453	Axial-OS-02
Axial-OS-02	chr14	16951620	C	T	PASS	intron_variant	MODIFIER	CDK14	CDK14		protein_coding	c.*29-23970C>T		OSU-404453	Axial-OS-02
Axial-OS-06	chr14	16486283	T	A	PASS	intron_variant	MODIFIER	CDK14	CDK14		protein_coding	c.221-59427T>A		OSU-433058	Axial-OS-06
Axial-OS-07	chr14	16918466	ATTC	A	PASS	intron_variant	MODIFIER	CDK14	CDK14		protein_coding	c.*28+25825_*28+25827delCTT		CCB030088	Axial-OS-07
Axial-OS-06	chr37	10805664	T	A	PASS	intergenic_region	MODIFIER	CDK15-LOC119867936	CDK15-LOC119867936			n.10805664T>A		OSU-433058	Axial-OS-06
Axial-OS-05	chr24	23130505	C	G	PASS	intron_variant	MODIFIER	CDK5RAP1	CDK5RAP1		protein_coding	c.-25+1342G>C		OSU-427366	Axial-OS-05
Axial-OS-02	chr11	73983621	C	T	PASS	intron_variant	MODIFIER	CDK5RAP2	CDK5RAP2		protein_coding	c.4342+1606G>A		OSU-404453	Axial-OS-02
Axial-OS-08	chr14	18259028	T	C	PASS	intron_variant	MODIFIER	CDK6	CDK6		protein_coding	c.537+3633A>G		OSU-452729	Axial-OS-08
Axial-OS-02	chr35	20571000	A	T	PASS	intron_variant	MODIFIER	CDKAL1	CDKAL1		protein_coding	c.283+16290A>T		OSU-404453	Axial-OS-02
Axial-OS-06	chr35	20871405	AT	A	PASS	intron_variant	MODIFIER	CDKAL1	CDKAL1		protein_coding	c.739+36934delT		OSU-433058	Axial-OS-06
Axial-OS-07	chr35	21026824	CTA	C	PASS	intron_variant	MODIFIER	CDKAL1	CDKAL1		protein_coding	c.1233+12898_1233+12899delAT		CCB030088	Axial-OS-07
Axial-OS-07	chr35	20855565	T	C	PASS	intron_variant	MODIFIER	CDKAL1	CDKAL1		protein_coding	c.739+21091T>C		CCB030088	Axial-OS-07
Axial-OS-08	chr35	21023898	T	C	PASS	intron_variant	MODIFIER	CDKAL1	CDKAL1		protein_coding	c.1233+9970T>C		OSU-452729	Axial-OS-08
Axial-OS-08	chr35	21096698	A	C	PASS	intron_variant	MODIFIER	CDKAL1	CDKAL1		protein_coding	c.1296+41701A>C		OSU-452729	Axial-OS-08
Axial-OS-06	chr8	27052010	G	A	PASS	intron_variant	MODIFIER	CDKL1	CDKL1		protein_coding	c.-228-81C>T		OSU-433058	Axial-OS-06
Axial-OS-05	chr27	12565406	C	A	PASS	upstream_gene_variant	MODIFIER	CDKN1B	CDKN1B		protein_coding	c.-983C>A		OSU-427366	Axial-OS-05
Axial-OS-04	chr2	20779450	T	G	PASS	downstream_gene_variant	MODIFIER	CDNF	CDNF		protein_coding	c.*2082T>G		OSU-420424	Axial-OS-04
Axial-OS-02	chr32	31685619	T	A	PASS	intergenic_region	MODIFIER	CDS1-LOC487839	CDS1-LOC487839			n.31685619T>A		OSU-404453	Axial-OS-02
Axial-OS-05	chr5	71613869	T	G	PASS	intron_variant	MODIFIER	CDYL2	CDYL2		protein_coding	c.25-27906T>G		OSU-427366	Axial-OS-05
Axial-OS-08	chr1	112648864	T	G	PASS	downstream_gene_variant	MODIFIER	CEACAM1	CEACAM1		protein_coding	c.*4043T>G		OSU-452729	Axial-OS-08
Axial-OS-02	chr1	111465023	T	A	PASS	intron_variant	MODIFIER	CEACAM20	CEACAM20		protein_coding	c.-15+8463T>A		OSU-404453	Axial-OS-02
Axial-OS-07	chr1	111535063	C	T	PASS	3_prime_UTR_variant	MODIFIER	CEACAM20	CEACAM20		protein_coding	c.*1730C>T		CCB030088	Axial-OS-07
Axial-OS-04	chr1	119687878	C	T	PASS	upstream_gene_variant	MODIFIER	CEBPA	CEBPA		protein_coding	c.-4816C>T		OSU-420424	Axial-OS-04
Axial-OS-08	chr1	119638480	G	T	PASS	intergenic_region	MODIFIER	CEBPG-LOC111098332	CEBPG-LOC111098332			n.119638480G>T		OSU-452729	Axial-OS-08
Axial-OS-01	chr27	1018903	A	T	PASS	upstream_gene_variant	MODIFIER	CECR2	CECR2		protein_coding	c.-1331T>A		OSU-389712	Axial-OS-01
Axial-OS-08	chr27	1000378	CT	C	PASS	intron_variant	MODIFIER	CECR2	CECR2		protein_coding	c.126+17068delA		OSU-452729	Axial-OS-08
Axial-OS-08	chr27	1043166	T	C	PASS	intergenic_region	MODIFIER	CECR2-LOC119866459	CECR2-LOC119866459			n.1043166T>C		OSU-452729	Axial-OS-08
Axial-OS-08	chr27	43114849	A	G	PASS	upstream_gene_variant	MODIFIER	CELA1	CELA1		protein_coding	c.-1737T>C		OSU-452729	Axial-OS-08
Axial-OS-04	chr2	24183643	C	T	PASS	intron_variant	MODIFIER	CELF2	CELF2		protein_coding	c.287-14623G>A		OSU-420424	Axial-OS-04
Axial-OS-04	chr2	24802598	C	A	PASS	intron_variant	MODIFIER	CELF2	CELF2		protein_coding	c.-95+69636G>T		OSU-420424	Axial-OS-04
Axial-OS-06	chr2	24599653	C	G	PASS	intron_variant	MODIFIER	CELF2	CELF2		protein_coding	c.-56+79928G>C		OSU-433058	Axial-OS-06
Axial-OS-07	chr2	24160204	C	T	PASS	intron_variant	MODIFIER	CELF2	CELF2		protein_coding	c.369+8734G>A		CCB030088	Axial-OS-07
Axial-OS-08	chr2	24573022	G	A	PASS	intron_variant	MODIFIER	CELF2	CELF2		protein_coding	c.53+1529C>T		OSU-452729	Axial-OS-08
Axial-OS-08	chr2	24717658	A	G	PASS	intron_variant	MODIFIER	CELF2	CELF2		protein_coding	c.-94-38039T>C		OSU-452729	Axial-OS-08
Axial-OS-04	chr2	25119593	C	A	PASS	intergenic_region	MODIFIER	CELF2-LOC119870610	CELF2-LOC119870610			n.25119593C>A		OSU-420424	Axial-OS-04
Axial-OS-04	chr2	25205248	A	C	PASS	intergenic_region	MODIFIER	CELF2-LOC119870610	CELF2-LOC119870610			n.25205248A>C		OSU-420424	Axial-OS-04
Axial-OS-05	chr2	25023984	T	TG	PASS	intergenic_region	MODIFIER	CELF2-LOC119870610	CELF2-LOC119870610			n.25023984_25023985insG		OSU-427366	Axial-OS-05
Axial-OS-05	chr2	24896545	A	C	PASS	intergenic_region	MODIFIER	CELF2-LOC119870610	CELF2-LOC119870610			n.24896545A>C		OSU-427366	Axial-OS-05
Axial-OS-05	chr2	25043564	A	G	PASS	intergenic_region	MODIFIER	CELF2-LOC119870610	CELF2-LOC119870610			n.25043564A>G		OSU-427366	Axial-OS-05
Axial-OS-05	chr2	25044811	A	C	PASS	intergenic_region	MODIFIER	CELF2-LOC119870610	CELF2-LOC119870610			n.25044811A>C		OSU-427366	Axial-OS-05
Axial-OS-05	chr2	25063529	T	G	PASS	intergenic_region	MODIFIER	CELF2-LOC119870610	CELF2-LOC119870610			n.25063529T>G		OSU-427366	Axial-OS-05
Axial-OS-06	chr2	25182082	GT	G	PASS	intergenic_region	MODIFIER	CELF2-LOC119870610	CELF2-LOC119870610			n.25182083delT		OSU-433058	Axial-OS-06
Axial-OS-06	chr2	25182592	T	G	PASS	intergenic_region	MODIFIER	CELF2-LOC119870610	CELF2-LOC119870610			n.25182592T>G		OSU-433058	Axial-OS-06
Axial-OS-07	chr2	25118764	G	A	PASS	intergenic_region	MODIFIER	CELF2-LOC119870610	CELF2-LOC119870610			n.25118764G>A		CCB030088	Axial-OS-07
Axial-OS-08	chr2	25074368	G	GA	PASS	intergenic_region	MODIFIER	CELF2-LOC119870610	CELF2-LOC119870610			n.25074368_25074369insA		OSU-452729	Axial-OS-08
Axial-OS-08	chr2	24885790	C	T	PASS	intergenic_region	MODIFIER	CELF2-LOC119870610	CELF2-LOC119870610			n.24885790C>T		OSU-452729	Axial-OS-08
Axial-OS-08	chr2	24915628	T	G	PASS	intergenic_region	MODIFIER	CELF2-LOC119870610	CELF2-LOC119870610			n.24915628T>G		OSU-452729	Axial-OS-08
Axial-OS-08	chr2	24933721	T	A	PASS	intergenic_region	MODIFIER	CELF2-LOC119870610	CELF2-LOC119870610			n.24933721T>A		OSU-452729	Axial-OS-08
Axial-OS-06	chr7	52691941	G	A	PASS	intron_variant	MODIFIER	CELF4	CELF4		protein_coding	c.286+17554G>A		OSU-433058	Axial-OS-06
Axial-OS-08	chr7	52897284	C	A	PASS	intron_variant	MODIFIER	CELF4	CELF4		protein_coding	c.370-3662C>A		OSU-452729	Axial-OS-08
Axial-OS-04	chr20	56423636	C	T	PASS	downstream_gene_variant	MODIFIER	CELF5	CELF5		protein_coding	c.*2946G>A		OSU-420424	Axial-OS-04
Axial-OS-06	chr20	56469054	C	T	PASS	intron_variant	MODIFIER	CELF5	CELF5		protein_coding	c.259+3020G>A		OSU-433058	Axial-OS-06
Axial-OS-04	chr30	36258349	GT	G	PASS	upstream_gene_variant	MODIFIER	CELF6	CELF6		protein_coding	c.-4381delA		OSU-420424	Axial-OS-04
Axial-OS-08	chr30	36224130	C	T	PASS	3_prime_UTR_variant	MODIFIER	CELF6	CELF6		protein_coding	c.*1254G>A		OSU-452729	Axial-OS-08
Axial-OS-08	chr3	57296214	C	G	PASS	intron_variant	MODIFIER	CEMIP	CEMIP		protein_coding	c.-22-32009G>C		OSU-452729	Axial-OS-08
Axial-OS-02	chr1	87123714	G	A	PASS	intergenic_region	MODIFIER	CEMIP2-LOC100683128	CEMIP2-LOC100683128			n.87123714G>A		OSU-404453	Axial-OS-02
Axial-OS-03	chr1	87038959	G	A	PASS	intergenic_region	MODIFIER	CEMIP2-LOC100683128	CEMIP2-LOC100683128			n.87038959G>A		OSU-415777	Axial-OS-03
Axial-OS-06	chr1	86959376	A	C	PASS	intergenic_region	MODIFIER	CEMIP2-LOC100683128	CEMIP2-LOC100683128			n.86959376A>C		OSU-433058	Axial-OS-06
Axial-OS-07	chr1	87020385	C	A	PASS	intergenic_region	MODIFIER	CEMIP2-LOC100683128	CEMIP2-LOC100683128			n.87020385C>A		CCB030088	Axial-OS-07
Axial-OS-08	chr1	86870235	C	A	PASS	intergenic_region	MODIFIER	CEMIP2-LOC100683128	CEMIP2-LOC100683128			n.86870235C>A		OSU-452729	Axial-OS-08
Axial-OS-08	chr1	86945256	T	G	PASS	intergenic_region	MODIFIER	CEMIP2-LOC100683128	CEMIP2-LOC100683128			n.86945256T>G		OSU-452729	Axial-OS-08
Axial-OS-08	chr1	86955241	A	C	PASS	intergenic_region	MODIFIER	CEMIP2-LOC100683128	CEMIP2-LOC100683128			n.86955241A>C		OSU-452729	Axial-OS-08
Axial-OS-07	chr13	58856883	T	C	PASS	intron_variant	MODIFIER	CENPC	CENPC		protein_coding	c.3103+1278A>G		CCB030088	Axial-OS-07
Axial-OS-06	chr32	15350007	AG	A	PASS	upstream_gene_variant	MODIFIER	CENPE	CENPE		protein_coding	c.-2686delG		OSU-433058	Axial-OS-06
Axial-OS-02	chr7	12470513	C	A	PASS	intron_variant	MODIFIER	CENPF	CENPF		protein_coding	c.8176-1130C>A		OSU-404453	Axial-OS-02
Axial-OS-04	chr7	12464287	T	G	PASS	missense_variant	MODERATE	CENPF	CENPF		protein_coding	c.7343T>G	p.Ile2448Ser	OSU-420424	Axial-OS-04
Axial-OS-08	chr7	12601775	T	G	PASS	intergenic_region	MODIFIER	CENPF-LOC119872660	CENPF-LOC119872660			n.12601775T>G		OSU-452729	Axial-OS-08
Axial-OS-08	chr2	53506282	AT	A	PASS	intron_variant	MODIFIER	CENPH	CENPH		protein_coding	c.143+5618delT		OSU-452729	Axial-OS-08
Axial-OS-06	chrX	75514856	T	C	PASS	intron_variant	MODIFIER	CENPI	CENPI		protein_coding	c.2092-3672T>C		OSU-433058	Axial-OS-06
Axial-OS-05	chr8	53552009	A	C	PASS	intron_variant	MODIFIER	CEP128	CEP128		protein_coding	c.1026-904T>G		OSU-427366	Axial-OS-05
Axial-OS-08	chr8	53425112	C	A	PASS	downstream_gene_variant	MODIFIER	CEP128	CEP128		protein_coding	c.*2503G>T		OSU-452729	Axial-OS-08
Axial-OS-08	chr8	53598555	C	CT	PASS	upstream_gene_variant	MODIFIER	CEP128	CEP128		protein_coding	c.-1023dupA		OSU-452729	Axial-OS-08
Axial-OS-05	chr7	34220443	A	T	PASS	intron_variant	MODIFIER	CEP170	CEP170		protein_coding	c.4264-351T>A		OSU-427366	Axial-OS-05
Axial-OS-06	chr7	78555648	G	T	PASS	intron_variant	MODIFIER	CEP192	CEP192		protein_coding	c.2209-3319G>T		OSU-433058	Axial-OS-06
Axial-OS-04	chr7	13483561	A	G	PASS	intron_variant	MODIFIER	CEP350	CEP350		protein_coding	c.5259+526A>G		OSU-420424	Axial-OS-04
Axial-OS-08	chr23	35239745	T	C	PASS	3_prime_UTR_variant	MODIFIER	CEP70	CEP70		protein_coding	c.*238A>G		OSU-452729	Axial-OS-08
Axial-OS-02	chr15	34758829	T	C	PASS	intron_variant	MODIFIER	CEP83	CEP83		protein_coding	c.1013+1073A>G		OSU-404453	Axial-OS-02
Axial-OS-06	chr1	59093071	G	A	PASS	intron_variant	MODIFIER	CEP85L	CEP85L		protein_coding	c.1264-5259C>T		OSU-433058	Axial-OS-06
Axial-OS-03	chr10	20508891	T	C	PASS	intron_variant	MODIFIER	CERK	CERK		protein_coding	c.133+1709T>C		OSU-415777	Axial-OS-03
Axial-OS-04	chr2	59584698	T	C	PASS	downstream_gene_variant	MODIFIER	CES1	CES1		protein_coding	c.*3792T>C		OSU-420424	Axial-OS-04
Axial-OS-06	chr12	47122579	C	T	PASS	intron_variant	MODIFIER	CFAP206	CFAP206		protein_coding	c.19+8908C>T		OSU-433058	Axial-OS-06
Axial-OS-06	chr20	32119671	G	A	PASS	intron_variant	MODIFIER	CFAP20DC	CFAP20DC		protein_coding	c.2092+1642G>A		OSU-433058	Axial-OS-06
Axial-OS-06	chr20	32175176	G	A	PASS	intron_variant	MODIFIER	CFAP20DC	CFAP20DC		protein_coding	c.2404-10136G>A		OSU-433058	Axial-OS-06
Axial-OS-06	chr20	32181312	C	A	PASS	intron_variant	MODIFIER	CFAP20DC	CFAP20DC		protein_coding	c.2404-4000C>A		OSU-433058	Axial-OS-06
Axial-OS-06	chr19	31920648	C	A	PASS	upstream_gene_variant	MODIFIER	CFAP221	CFAP221		protein_coding	c.-3980G>T		OSU-433058	Axial-OS-06
Axial-OS-02	chr32	35046473	A	T	PASS	intron_variant	MODIFIER	CFAP299	CFAP299		protein_coding	c.384+61584T>A		OSU-404453	Axial-OS-02
Axial-OS-04	chr32	35368973	G	A	PASS	intron_variant	MODIFIER	CFAP299	CFAP299		protein_coding	c.242+38901C>T		OSU-420424	Axial-OS-04
Axial-OS-05	chr32	34946478	C	A	PASS	intron_variant	MODIFIER	CFAP299	CFAP299		protein_coding	c.385-17879G>T		OSU-427366	Axial-OS-05
Axial-OS-05	chr32	34981626	T	C	PASS	intron_variant	MODIFIER	CFAP299	CFAP299		protein_coding	c.385-53027A>G		OSU-427366	Axial-OS-05
Axial-OS-08	chr28	16722572	G	A	PASS	intron_variant	MODIFIER	CFAP43	CFAP43		protein_coding	c.893-595C>T		OSU-452729	Axial-OS-08
Axial-OS-04	chr28	41173481	G	A	PASS	intron_variant	MODIFIER	CFAP46	CFAP46		protein_coding	c.1256+2427C>T		OSU-420424	Axial-OS-04
Axial-OS-05	chr28	41151254	G	A	PASS	intron_variant	MODIFIER	CFAP46	CFAP46		protein_coding	c.3220-2064C>T		OSU-427366	Axial-OS-05
Axial-OS-08	chr28	41108320	C	T	PASS	intron_variant	MODIFIER	CFAP46	CFAP46		protein_coding	c.7010-902G>A		OSU-452729	Axial-OS-08
Axial-OS-02	chrX	31300788	A	G	PASS	intron_variant	MODIFIER	CFAP47	CFAP47		protein_coding	c.5418+2422A>G		OSU-404453	Axial-OS-02
Axial-OS-05	chrX	31560968	G	T	PASS	intron_variant	MODIFIER	CFAP47	CFAP47		protein_coding	c.9069-17814G>T		OSU-427366	Axial-OS-05
Axial-OS-06	chrX	31099882	A	G	PASS	intron_variant	MODIFIER	CFAP47	CFAP47		protein_coding	c.603-942A>G		OSU-433058	Axial-OS-06
Axial-OS-06	chrX	31201425	A	C	PASS	intron_variant	MODIFIER	CFAP47	CFAP47		protein_coding	c.3755-791A>C		OSU-433058	Axial-OS-06
Axial-OS-06	chrX	31441075	T	G	PASS	intron_variant	MODIFIER	CFAP47	CFAP47		protein_coding	c.7573-6207T>G		OSU-433058	Axial-OS-06
Axial-OS-06	chrX	31459972	T	G	PASS	intron_variant	MODIFIER	CFAP47	CFAP47		protein_coding	c.8070+1476T>G		OSU-433058	Axial-OS-06
Axial-OS-06	chrX	31539243	T	C	PASS	synonymous_variant	LOW	CFAP47	CFAP47		protein_coding	c.9009T>C	p.Ile3003Ile	OSU-433058	Axial-OS-06
Axial-OS-08	chrX	31384125	T	TA	PASS	intron_variant	MODIFIER	CFAP47	CFAP47		protein_coding	c.6713-6253dupA		OSU-452729	Axial-OS-08
Axial-OS-08	chrX	31525604	TA	T	PASS	intron_variant	MODIFIER	CFAP47	CFAP47		protein_coding	c.8734+279delA		OSU-452729	Axial-OS-08
Axial-OS-08	chrX	31353056	G	A	PASS	intron_variant	MODIFIER	CFAP47	CFAP47		protein_coding	c.6199-2877G>A		OSU-452729	Axial-OS-08
Axial-OS-08	chrX	31365666	A	C	PASS	intron_variant	MODIFIER	CFAP47	CFAP47		protein_coding	c.6712+1713A>C		OSU-452729	Axial-OS-08
Axial-OS-08	chrX	31460995	C	T	PASS	intron_variant	MODIFIER	CFAP47	CFAP47		protein_coding	c.8071-1069C>T		OSU-452729	Axial-OS-08
Axial-OS-08	chrX	31500526	T	C	PASS	intron_variant	MODIFIER	CFAP47	CFAP47		protein_coding	c.8327-18948T>C		OSU-452729	Axial-OS-08
Axial-OS-08	chrX	31504364	T	A	PASS	intron_variant	MODIFIER	CFAP47	CFAP47		protein_coding	c.8327-15110T>A		OSU-452729	Axial-OS-08
Axial-OS-08	chrX	31504380	A	G	PASS	intron_variant	MODIFIER	CFAP47	CFAP47		protein_coding	c.8327-15094A>G		OSU-452729	Axial-OS-08
Axial-OS-08	chrX	31506971	A	G	PASS	intron_variant	MODIFIER	CFAP47	CFAP47		protein_coding	c.8327-12503A>G		OSU-452729	Axial-OS-08
Axial-OS-08	chrX	31508622	C	A	PASS	intron_variant	MODIFIER	CFAP47	CFAP47		protein_coding	c.8327-10852C>A		OSU-452729	Axial-OS-08
Axial-OS-08	chrX	31508624	A	G	PASS	intron_variant	MODIFIER	CFAP47	CFAP47		protein_coding	c.8327-10850A>G		OSU-452729	Axial-OS-08
Axial-OS-08	chrX	31563718	G	T	PASS	intron_variant	MODIFIER	CFAP47	CFAP47		protein_coding	c.9069-15064G>T		OSU-452729	Axial-OS-08
Axial-OS-02	chrX	31618043	A	T	PASS	intergenic_region	MODIFIER	CFAP47-LOC100687806	CFAP47-LOC100687806			n.31618043A>T		OSU-404453	Axial-OS-02
Axial-OS-04	chrX	31627276	T	C	PASS	intergenic_region	MODIFIER	CFAP47-LOC100687806	CFAP47-LOC100687806			n.31627276T>C		OSU-420424	Axial-OS-04
Axial-OS-05	chrX	31635968	T	G	PASS	intergenic_region	MODIFIER	CFAP47-LOC100687806	CFAP47-LOC100687806			n.31635968T>G		OSU-427366	Axial-OS-05
Axial-OS-07	chrX	31609145	T	G	PASS	intergenic_region	MODIFIER	CFAP47-LOC100687806	CFAP47-LOC100687806			n.31609145T>G		CCB030088	Axial-OS-07
Axial-OS-08	chr15	36562747	T	G	PASS	intron_variant	MODIFIER	CFAP54	CFAP54		protein_coding	c.2450-1831T>G		OSU-452729	Axial-OS-08
Axial-OS-05	chr28	16902393	C	A	PASS	intron_variant	MODIFIER	CFAP58	CFAP58		protein_coding	c.2256+6606C>A		OSU-427366	Axial-OS-05
Axial-OS-06	chr28	16886095	T	G	PASS	intron_variant	MODIFIER	CFAP58	CFAP58		protein_coding	c.1674+3134T>G		OSU-433058	Axial-OS-06
Axial-OS-04	chr24	3670310	G	C	PASS	intron_variant	MODIFIER	CFAP61	CFAP61		protein_coding	c.143+2312C>G		OSU-420424	Axial-OS-04
Axial-OS-08	chr14	16158921	A	C	PASS	intron_variant	MODIFIER	CFAP69	CFAP69		protein_coding	c.1372+532A>C		OSU-452729	Axial-OS-08
Axial-OS-05	chr4	24624951	T	C	PASS	intron_variant	MODIFIER	CFAP70	CFAP70		protein_coding	c.792+106A>G		OSU-427366	Axial-OS-05
Axial-OS-05	chr9	51861631	G	A	PASS	intron_variant	MODIFIER	CFAP77	CFAP77		protein_coding	c.190-6496C>T		OSU-427366	Axial-OS-05
Axial-OS-08	chr14	56529863	T	TC	PASS	intron_variant	MODIFIER	CFTR	CFTR		protein_coding	c.2991+871dupC		OSU-452729	Axial-OS-08
Axial-OS-08	chr14	56465142	A	C	PASS	intron_variant	MODIFIER	CFTR	CFTR		protein_coding	c.274-1944A>C		OSU-452729	Axial-OS-08
Axial-OS-08	chr14	56510878	T	G	PASS	intron_variant	MODIFIER	CFTR	CFTR		protein_coding	c.1585-176T>G		OSU-452729	Axial-OS-08
Axial-OS-06	chr12	46825594	A	C	PASS	downstream_gene_variant	MODIFIER	CGA	CGA		protein_coding	c.*1671T>G		OSU-433058	Axial-OS-06
Axial-OS-04	chr30	23001160	A	T	PASS	intron_variant	MODIFIER	CGNL1	CGNL1		protein_coding	c.2592+287A>T		OSU-420424	Axial-OS-04
Axial-OS-06	chr8	30737969	C	T	PASS	intron_variant	MODIFIER	CGRRF1	CGRRF1		protein_coding	c.244+1492C>T		OSU-433058	Axial-OS-06
Axial-OS-07	chr22	61523706	C	T	PASS	downstream_gene_variant	MODIFIER	CHAMP1	CHAMP1		protein_coding	c.*4228G>A		CCB030088	Axial-OS-07
Axial-OS-08	chr28	1674330	T	G	PASS	3_prime_UTR_variant	MODIFIER	CHAT	CHAT		protein_coding	c.*1913T>G		OSU-452729	Axial-OS-08
Axial-OS-02	chr14	4227011	A	T	PASS	intron_variant	MODIFIER	CHCHD3	CHCHD3		protein_coding	c.549-9454A>T		OSU-404453	Axial-OS-02
Axial-OS-02	chr17	37038952	AGC	A	PASS	intergenic_region	MODIFIER	CHCHD5-SLC20A1	CHCHD5-SLC20A1			n.37038953_37038954delGC		OSU-404453	Axial-OS-02
Axial-OS-08	chr3	11410446	T	A	PASS	downstream_gene_variant	MODIFIER	CHD1	CHD1		protein_coding	c.*3557T>A		OSU-452729	Axial-OS-08
Axial-OS-07	chr17	58431956	T	G	PASS	intron_variant	MODIFIER	CHD1L	CHD1L		protein_coding	c.501-4458T>G		CCB030088	Axial-OS-07
Axial-OS-08	chr5	60517736	C	A	PASS	intron_variant	MODIFIER	CHD5	CHD5		protein_coding	c.5060-2176G>T		OSU-452729	Axial-OS-08
Axial-OS-08	chr29	11604295	A	C	PASS	intron_variant	MODIFIER	CHD7	CHD7		protein_coding	c.-175+17031A>C		OSU-452729	Axial-OS-08
Axial-OS-05	chr2	61800911	G	A	PASS	intron_variant	MODIFIER	CHD9	CHD9		protein_coding	c.-166+29913C>T		OSU-427366	Axial-OS-05
Axial-OS-06	chr20	46417089	T	C	PASS	intron_variant	MODIFIER	CHERP	CHERP		protein_coding	c.674+478T>C		OSU-433058	Axial-OS-06
Axial-OS-06	chrX	57359811	C	CT	PASS	intron_variant	MODIFIER	CHIC1	CHIC1		protein_coding	c.330+2687dupT		OSU-433058	Axial-OS-06
Axial-OS-06	chrX	57423412	C	CA	PASS	intergenic_region	MODIFIER	CHIC1-LOC100682804	CHIC1-LOC100682804			n.57423412_57423413insA		OSU-433058	Axial-OS-06
Axial-OS-05	chr20	16973636	A	T	PASS	intron_variant	MODIFIER	CHL1	CHL1		protein_coding	c.314-2605T>A		OSU-427366	Axial-OS-05
Axial-OS-05	chr20	17017262	A	T	PASS	intron_variant	MODIFIER	CHL1	CHL1		protein_coding	c.-168-26475T>A		OSU-427366	Axial-OS-05
Axial-OS-08	chr20	17008326	T	G	PASS	intron_variant	MODIFIER	CHL1	CHL1		protein_coding	c.-168-17539A>C		OSU-452729	Axial-OS-08
Axial-OS-04	chrX	66960686	G	GTA	PASS	intron_variant	MODIFIER	CHM	CHM		protein_coding	c.1163+20303_1163+20304dupTA		OSU-420424	Axial-OS-04
Axial-OS-08	chrX	67008510	T	C	PASS	intron_variant	MODIFIER	CHM	CHM		protein_coding	c.315-19082A>G		OSU-452729	Axial-OS-08
Axial-OS-03	chrX	67221967	C	A	PASS	intergenic_region	MODIFIER	CHM-LOC111094784	CHM-LOC111094784			n.67221967C>A		OSU-415777	Axial-OS-03
Axial-OS-06	chrX	67106069	T	C	PASS	intergenic_region	MODIFIER	CHM-LOC111094784	CHM-LOC111094784			n.67106069T>C		OSU-433058	Axial-OS-06
Axial-OS-06	chrX	67230703	G	T	PASS	intergenic_region	MODIFIER	CHM-LOC111094784	CHM-LOC111094784			n.67230703G>T		OSU-433058	Axial-OS-06
Axial-OS-08	chrX	67142838	T	G	PASS	intergenic_region	MODIFIER	CHM-LOC111094784	CHM-LOC111094784			n.67142838T>G		OSU-452729	Axial-OS-08
Axial-OS-04	chr31	1197052	G	T	PASS	intergenic_region	MODIFIER	CHMP2B-LOC100688275	CHMP2B-LOC100688275			n.1197052G>T		OSU-420424	Axial-OS-04
Axial-OS-04	chr31	1235049	A	G	PASS	intergenic_region	MODIFIER	CHMP2B-LOC100688275	CHMP2B-LOC100688275			n.1235049A>G		OSU-420424	Axial-OS-04
Axial-OS-06	chr31	1231803	A	C	PASS	intergenic_region	MODIFIER	CHMP2B-LOC100688275	CHMP2B-LOC100688275			n.1231803A>C		OSU-433058	Axial-OS-06
Axial-OS-08	chr31	1238862	A	AT	PASS	intergenic_region	MODIFIER	CHMP2B-LOC100688275	CHMP2B-LOC100688275			n.1238862_1238863insT		OSU-452729	Axial-OS-08
Axial-OS-02	chr25	34424229	T	C	PASS	upstream_gene_variant	MODIFIER	CHMP7	CHMP7		protein_coding	c.-2582A>G		OSU-404453	Axial-OS-02
Axial-OS-02	chr14	42381078	C	G	PASS	intron_variant	MODIFIER	CHN2	CHN2		protein_coding	c.49+67744C>G		OSU-404453	Axial-OS-02
Axial-OS-04	chr14	42498615	C	T	PASS	intron_variant	MODIFIER	CHN2	CHN2		protein_coding	c.176+613C>T		OSU-420424	Axial-OS-04
Axial-OS-08	chr14	42371290	T	A	PASS	intron_variant	MODIFIER	CHN2	CHN2		protein_coding	c.49+57956T>A		OSU-452729	Axial-OS-08
Axial-OS-08	chr14	42488489	A	G	PASS	intron_variant	MODIFIER	CHN2	CHN2		protein_coding	c.145-9482A>G		OSU-452729	Axial-OS-08
Axial-OS-08	chr14	42572869	A	T	PASS	upstream_gene_variant	MODIFIER	CHN2	CHN2		protein_coding	c.-1555A>T		OSU-452729	Axial-OS-08
Axial-OS-02	chr15	40925861	A	T	PASS	downstream_gene_variant	MODIFIER	CHPT1	CHPT1		protein_coding	c.*2624A>T		OSU-404453	Axial-OS-02
Axial-OS-04	chr38	187832	C	T	PASS	intergenic_region	MODIFIER	CHR_START-BTG2	CHR_START-BTG2			n.187832C>T		OSU-420424	Axial-OS-04
Axial-OS-04	chr38	195232	C	T	PASS	intergenic_region	MODIFIER	CHR_START-BTG2	CHR_START-BTG2			n.195232C>T		OSU-420424	Axial-OS-04
Axial-OS-04	chr38	200451	C	G	PASS	intergenic_region	MODIFIER	CHR_START-BTG2	CHR_START-BTG2			n.200451C>G		OSU-420424	Axial-OS-04
Axial-OS-06	chr38	644755	G	T	PASS	intergenic_region	MODIFIER	CHR_START-BTG2	CHR_START-BTG2			n.644755G>T		OSU-433058	Axial-OS-06
Axial-OS-08	chr38	260721	C	T	PASS	intergenic_region	MODIFIER	CHR_START-BTG2	CHR_START-BTG2			n.260721C>T		OSU-452729	Axial-OS-08
Axial-OS-08	chr38	265853	G	T	PASS	intergenic_region	MODIFIER	CHR_START-BTG2	CHR_START-BTG2			n.265853G>T		OSU-452729	Axial-OS-08
Axial-OS-08	chr38	486910	C	T	PASS	intergenic_region	MODIFIER	CHR_START-BTG2	CHR_START-BTG2			n.486910C>T		OSU-452729	Axial-OS-08
Axial-OS-08	chr33	14220	T	TA	PASS	intergenic_region	MODIFIER	CHR_START-C33H3orf38_1	CHR_START-C33H3orf38_1			n.14220_14221insA		OSU-452729	Axial-OS-08
Axial-OS-08	chr33	33624	A	T	PASS	intergenic_region	MODIFIER	CHR_START-C33H3orf38_1	CHR_START-C33H3orf38_1			n.33624A>T		OSU-452729	Axial-OS-08
Axial-OS-05	chr1	96768	T	C	PASS	intergenic_region	MODIFIER	CHR_START-ENPP1	CHR_START-ENPP1			n.96768T>C		OSU-427366	Axial-OS-05
Axial-OS-02	chr2	42521	G	T	PASS	intergenic_region	MODIFIER	CHR_START-LOC100687763	CHR_START-LOC100687763			n.42521G>T		OSU-404453	Axial-OS-02
Axial-OS-06	chr2	69783	C	T	PASS	intergenic_region	MODIFIER	CHR_START-LOC100687763	CHR_START-LOC100687763			n.69783C>T		OSU-433058	Axial-OS-06
Axial-OS-06	chr2	158105	C	T	PASS	intergenic_region	MODIFIER	CHR_START-LOC100687763	CHR_START-LOC100687763			n.158105C>T		OSU-433058	Axial-OS-06
Axial-OS-06	chr2	230918	T	C	PASS	intergenic_region	MODIFIER	CHR_START-LOC100687763	CHR_START-LOC100687763			n.230918T>C		OSU-433058	Axial-OS-06
Axial-OS-08	chr2	159871	G	A	PASS	intergenic_region	MODIFIER	CHR_START-LOC100687763	CHR_START-LOC100687763			n.159871G>A		OSU-452729	Axial-OS-08
Axial-OS-08	chr2	221798	T	C	PASS	intergenic_region	MODIFIER	CHR_START-LOC100687763	CHR_START-LOC100687763			n.221798T>C		OSU-452729	Axial-OS-08
Axial-OS-02	chr32	860100	G	A	PASS	intergenic_region	MODIFIER	CHR_START-LOC111093663	CHR_START-LOC111093663			n.860100G>A		OSU-404453	Axial-OS-02
Axial-OS-04	chr32	259381	C	T	PASS	intergenic_region	MODIFIER	CHR_START-LOC111093663	CHR_START-LOC111093663			n.259381C>T		OSU-420424	Axial-OS-04
Axial-OS-05	chr32	970867	A	T	PASS	intergenic_region	MODIFIER	CHR_START-LOC111093663	CHR_START-LOC111093663			n.970867A>T		OSU-427366	Axial-OS-05
Axial-OS-07	chr32	794002	C	T	PASS	intergenic_region	MODIFIER	CHR_START-LOC111093663	CHR_START-LOC111093663			n.794002C>T		CCB030088	Axial-OS-07
Axial-OS-08	chr32	952731	T	C	PASS	intergenic_region	MODIFIER	CHR_START-LOC111093663	CHR_START-LOC111093663			n.952731T>C		OSU-452729	Axial-OS-08
Axial-OS-04	chr36	253201	T	G	PASS	intergenic_region	MODIFIER	CHR_START-LOC111094246	CHR_START-LOC111094246			n.253201T>G		OSU-420424	Axial-OS-04
Axial-OS-05	chr36	295530	CT	C	PASS	intergenic_region	MODIFIER	CHR_START-LOC111094246	CHR_START-LOC111094246			n.295531delT		OSU-427366	Axial-OS-05
Axial-OS-05	chr36	234629	C	A	PASS	intergenic_region	MODIFIER	CHR_START-LOC111094246	CHR_START-LOC111094246			n.234629C>A		OSU-427366	Axial-OS-05
Axial-OS-06	chr36	219451	A	T	PASS	intergenic_region	MODIFIER	CHR_START-LOC111094246	CHR_START-LOC111094246			n.219451A>T		OSU-433058	Axial-OS-06
Axial-OS-06	chr36	257732	A	G	PASS	intergenic_region	MODIFIER	CHR_START-LOC111094246	CHR_START-LOC111094246			n.257732A>G		OSU-433058	Axial-OS-06
Axial-OS-06	chr36	307695	A	T	PASS	intergenic_region	MODIFIER	CHR_START-LOC111094246	CHR_START-LOC111094246			n.307695A>T		OSU-433058	Axial-OS-06
Axial-OS-06	chr36	315413	G	A	PASS	intergenic_region	MODIFIER	CHR_START-LOC111094246	CHR_START-LOC111094246			n.315413G>A		OSU-433058	Axial-OS-06
Axial-OS-08	chr36	178561	GT	G	PASS	intergenic_region	MODIFIER	CHR_START-LOC111094246	CHR_START-LOC111094246			n.178562delT		OSU-452729	Axial-OS-08
Axial-OS-08	chr36	286026	T	A	PASS	intergenic_region	MODIFIER	CHR_START-LOC111094246	CHR_START-LOC111094246			n.286026T>A		OSU-452729	Axial-OS-08
Axial-OS-08	chr36	286650	T	C	PASS	intergenic_region	MODIFIER	CHR_START-LOC111094246	CHR_START-LOC111094246			n.286650T>C		OSU-452729	Axial-OS-08
Axial-OS-08	chr36	302526	A	T	PASS	intergenic_region	MODIFIER	CHR_START-LOC111094246	CHR_START-LOC111094246			n.302526A>T		OSU-452729	Axial-OS-08
Axial-OS-02	chr23	64596	G	T	PASS	intergenic_region	MODIFIER	CHR_START-LOC119865332	CHR_START-LOC119865332			n.64596G>T		OSU-404453	Axial-OS-02
Axial-OS-06	chr23	89578	T	TATTTATTTATTG	PASS	intergenic_region	MODIFIER	CHR_START-LOC119865332	CHR_START-LOC119865332			n.89578_89579insATTTATTTATTG		OSU-433058	Axial-OS-06
Axial-OS-05	chrUn_MU018716v1	66138	G	A	PASS	intergenic_region	MODIFIER	CHR_START-LOC119869222	CHR_START-LOC119869222			n.66138G>A		OSU-427366	Axial-OS-05
Axial-OS-08	chr7	111941	G	A	PASS	intergenic_region	MODIFIER	CHR_START-LOC119876403	CHR_START-LOC119876403			n.111941G>A		OSU-452729	Axial-OS-08
Axial-OS-08	chr15	99048	T	G	PASS	intergenic_region	MODIFIER	CHR_START-LOC119877008	CHR_START-LOC119877008			n.99048T>G		OSU-452729	Axial-OS-08
Axial-OS-08	chr15	125417	A	C	PASS	intergenic_region	MODIFIER	CHR_START-LOC119877008	CHR_START-LOC119877008			n.125417A>C		OSU-452729	Axial-OS-08
Axial-OS-02	chr19	566176	A	T	PASS	intergenic_region	MODIFIER	CHR_START-LOC119877265	CHR_START-LOC119877265			n.566176A>T		OSU-404453	Axial-OS-02
Axial-OS-02	chr19	566626	G	C	PASS	intergenic_region	MODIFIER	CHR_START-LOC119877265	CHR_START-LOC119877265			n.566626G>C		OSU-404453	Axial-OS-02
Axial-OS-05	chr19	329450	C	CAG	PASS	intergenic_region	MODIFIER	CHR_START-LOC119877265	CHR_START-LOC119877265			n.329450_329451insAG		OSU-427366	Axial-OS-05
Axial-OS-06	chr19	137041	C	T	PASS	intergenic_region	MODIFIER	CHR_START-LOC119877265	CHR_START-LOC119877265			n.137041C>T		OSU-433058	Axial-OS-06
Axial-OS-06	chr19	355078	C	A	PASS	intergenic_region	MODIFIER	CHR_START-LOC119877265	CHR_START-LOC119877265			n.355078C>A		OSU-433058	Axial-OS-06
Axial-OS-08	chr19	344764	T	A	PASS	intergenic_region	MODIFIER	CHR_START-LOC119877265	CHR_START-LOC119877265			n.344764T>A		OSU-452729	Axial-OS-08
Axial-OS-02	chr30	38470	G	T	PASS	intergenic_region	MODIFIER	CHR_START-LOC119877753	CHR_START-LOC119877753			n.38470G>T		OSU-404453	Axial-OS-02
Axial-OS-04	chr30	85585	G	A	PASS	intergenic_region	MODIFIER	CHR_START-LOC119877753	CHR_START-LOC119877753			n.85585G>A		OSU-420424	Axial-OS-04
Axial-OS-05	chr30	48184	G	A	PASS	intergenic_region	MODIFIER	CHR_START-LOC119877753	CHR_START-LOC119877753			n.48184G>A		OSU-427366	Axial-OS-05
Axial-OS-07	chr30	87009	C	T	PASS	intergenic_region	MODIFIER	CHR_START-LOC119877753	CHR_START-LOC119877753			n.87009C>T		CCB030088	Axial-OS-07
Axial-OS-02	chrUn_JAAHUQ010000936v1	174777	G	A	PASS	intergenic_region	MODIFIER	CHR_START-LOC119878332	CHR_START-LOC119878332			n.174777G>A		OSU-404453	Axial-OS-02
Axial-OS-06	chrUn_JAAHUQ010001033v1	88436	A	T	PASS	intergenic_region	MODIFIER	CHR_START-LOC119878370	CHR_START-LOC119878370			n.88436A>T		OSU-433058	Axial-OS-06
Axial-OS-02	chrUn_JAAHUQ010001291v1	40342	G	T	PASS	intergenic_region	MODIFIER	CHR_START-LOC119878562	CHR_START-LOC119878562			n.40342G>T		OSU-404453	Axial-OS-02
Axial-OS-06	chrUn_MU018857v1	85133	A	G	PASS	intergenic_region	MODIFIER	CHR_START-LOC119879068	CHR_START-LOC119879068			n.85133A>G		OSU-433058	Axial-OS-06
Axial-OS-08	chr27	97294	T	C	PASS	intergenic_region	MODIFIER	CHR_START-LOC477744	CHR_START-LOC477744			n.97294T>C		OSU-452729	Axial-OS-08
Axial-OS-08	chr27	112113	C	A	PASS	intergenic_region	MODIFIER	CHR_START-LOC477744	CHR_START-LOC477744			n.112113C>A		OSU-452729	Axial-OS-08
Axial-OS-02	chr28	134412	T	C	PASS	intergenic_region	MODIFIER	CHR_START-LOC486767	CHR_START-LOC486767			n.134412T>C		OSU-404453	Axial-OS-02
Axial-OS-08	chr9	2441	T	G	PASS	intergenic_region	MODIFIER	CHR_START-METRNL	CHR_START-METRNL			n.2441T>G		OSU-452729	Axial-OS-08
Axial-OS-06	chr29	219051	G	A	PASS	intergenic_region	MODIFIER	CHR_START-PRKDC	CHR_START-PRKDC			n.219051G>A		OSU-433058	Axial-OS-06
Axial-OS-04	chrX	84503575	C	T	PASS	intron_variant	MODIFIER	CHRDL1	CHRDL1		protein_coding	c.544+1739G>A		OSU-420424	Axial-OS-04
Axial-OS-06	chr16	11248002	A	ATT	PASS	intron_variant	MODIFIER	CHRM2	CHRM2		protein_coding	c.-47-62683_-47-62682insAA		OSU-433058	Axial-OS-06
Axial-OS-02	chr4	966905	A	G	PASS	intron_variant	MODIFIER	CHRM3	CHRM3		protein_coding	c.-48-34131T>C		OSU-404453	Axial-OS-02
Axial-OS-04	chr4	995237	T	A	PASS	intron_variant	MODIFIER	CHRM3	CHRM3		protein_coding	c.-49+11262A>T		OSU-420424	Axial-OS-04
Axial-OS-04	chr4	1055032	T	A	PASS	intron_variant	MODIFIER	CHRM3	CHRM3		protein_coding	c.-217+357A>T		OSU-420424	Axial-OS-04
Axial-OS-05	chr4	926847	T	G	PASS	intron_variant	MODIFIER	CHRM3	CHRM3		protein_coding	c.-20+5899A>C		OSU-427366	Axial-OS-05
Axial-OS-05	chr4	976995	A	C	PASS	intron_variant	MODIFIER	CHRM3	CHRM3		protein_coding	c.-49+29504T>G		OSU-427366	Axial-OS-05
Axial-OS-05	chr4	1333172	T	A	PASS	intron_variant	MODIFIER	CHRM3	CHRM3		protein_coding	c.-703+44540A>T		OSU-427366	Axial-OS-05
Axial-OS-06	chr4	1330547	A	C	PASS	intron_variant	MODIFIER	CHRM3	CHRM3		protein_coding	c.-703+47165T>G		OSU-433058	Axial-OS-06
Axial-OS-08	chr4	943908	CT	C	PASS	intron_variant	MODIFIER	CHRM3	CHRM3		protein_coding	c.-48-11135delA		OSU-452729	Axial-OS-08
Axial-OS-08	chr4	1012576	C	A	PASS	intron_variant	MODIFIER	CHRM3	CHRM3		protein_coding	c.-216-5910G>T		OSU-452729	Axial-OS-08
Axial-OS-08	chr4	1055119	T	A	PASS	intron_variant	MODIFIER	CHRM3	CHRM3		protein_coding	c.-217+270A>T		OSU-452729	Axial-OS-08
Axial-OS-08	chr4	1297202	A	T	PASS	intron_variant	MODIFIER	CHRM3	CHRM3		protein_coding	c.-702-60267T>A		OSU-452729	Axial-OS-08
Axial-OS-08	chr4	1425993	C	T	PASS	intergenic_region	MODIFIER	CHRM3-LOC100855447	CHRM3-LOC100855447			n.1425993C>T		OSU-452729	Axial-OS-08
Axial-OS-08	chr30	1257208	A	C	PASS	downstream_gene_variant	MODIFIER	CHRM5	CHRM5		protein_coding	c.*4263T>G		OSU-452729	Axial-OS-08
Axial-OS-08	chr30	1286990	C	G	PASS	intron_variant	MODIFIER	CHRM5	CHRM5		protein_coding	c.-68-23853G>C		OSU-452729	Axial-OS-08
Axial-OS-07	chr36	19098214	C	T	PASS	intergenic_region	MODIFIER	CHRNA1-CHN1	CHRNA1-CHN1			n.19098214C>T		CCB030088	Axial-OS-07
Axial-OS-05	chr3	37288629	T	A	PASS	intron_variant	MODIFIER	CHRNA7	CHRNA7		protein_coding	c.232-513A>T		OSU-427366	Axial-OS-05
Axial-OS-08	chr18	44422146	G	T	PASS	intergenic_region	MODIFIER	CHST1-LOC119864232	CHST1-LOC119864232			n.44422146G>T		OSU-452729	Axial-OS-08
Axial-OS-08	chr5	77914837	T	G	PASS	intron_variant	MODIFIER	CHST4	CHST4		protein_coding	c.-17+1151T>G		OSU-452729	Axial-OS-08
Axial-OS-04	chr1	119311621	G	GAAT	PASS	intron_variant	MODIFIER	CHST8	CHST8		protein_coding	c.131-4964_131-4962dupATT		OSU-420424	Axial-OS-04
Axial-OS-02	chr7	61730715	C	A	PASS	intron_variant	MODIFIER	CHST9	CHST9		protein_coding	c.304+11016C>A		OSU-404453	Axial-OS-02
Axial-OS-06	chr7	61870736	A	G	PASS	intergenic_region	MODIFIER	CHST9-AQP4	CHST9-AQP4			n.61870736A>G		OSU-433058	Axial-OS-06
Axial-OS-08	chr11	18709283	A	T	PASS	intron_variant	MODIFIER	CHSY3	CHSY3		protein_coding	c.1093-105153A>T		OSU-452729	Axial-OS-08
Axial-OS-02	chr17	20713084	T	TA	PASS	intron_variant	MODIFIER	CIB4	CIB4		protein_coding	c.308+180dupT		OSU-404453	Axial-OS-02
Axial-OS-02	chr33	14318551	C	T	PASS	downstream_gene_variant	MODIFIER	CIP2A	CIP2A		protein_coding	c.*4263G>A		OSU-404453	Axial-OS-02
Axial-OS-04	chr26	16114821	C	A	PASS	intron_variant	MODIFIER	CIT	CIT		protein_coding	c.2958+1165G>T		OSU-420424	Axial-OS-04
Axial-OS-08	chrX	56539417	A	AC	PASS	downstream_gene_variant	MODIFIER	CITED1	CITED1		protein_coding	c.*2667_*2668insG		OSU-452729	Axial-OS-08
Axial-OS-02	chr25	215755	A	T	PASS	upstream_gene_variant	MODIFIER	CKAP2	CKAP2		protein_coding	c.-1123T>A		OSU-404453	Axial-OS-02
Axial-OS-06	chr3	26140518	G	T	PASS	missense_variant&splice_region_variant	MODERATE	CKMT2	CKMT2		protein_coding	c.155C>A	p.Ala52Glu	OSU-433058	Axial-OS-06
Axial-OS-02	chr3	26151141	C	T	PASS	intergenic_region	MODIFIER	CKMT2-RASGRF2	CKMT2-RASGRF2			n.26151141C>T		OSU-404453	Axial-OS-02
Axial-OS-08	chr19	30149375	G	T	PASS	intron_variant	MODIFIER	CLASP1	CLASP1		protein_coding	c.1984+2553G>T		OSU-452729	Axial-OS-08
Axial-OS-02	chr23	3519026	CAT	C	PASS	intron_variant	MODIFIER	CLASP2	CLASP2		protein_coding	c.1181+406_1181+407delTA		OSU-404453	Axial-OS-02
Axial-OS-08	chr23	3525775	A	G	PASS	intron_variant	MODIFIER	CLASP2	CLASP2		protein_coding	c.1317+3593A>G		OSU-452729	Axial-OS-08
Axial-OS-04	chrX	6890295	G	A	PASS	intergenic_region	MODIFIER	CLCN4-LOC119868598	CLCN4-LOC119868598			n.6890295G>A		OSU-420424	Axial-OS-04
Axial-OS-02	chr31	25588116	A	C	PASS	intergenic_region	MODIFIER	CLDN17-LOC102153451	CLDN17-LOC102153451			n.25588116A>C		OSU-404453	Axial-OS-02
Axial-OS-02	chr23	34772122	A	T	PASS	intron_variant	MODIFIER	CLDN18	CLDN18		protein_coding	c.220+3424A>T		OSU-404453	Axial-OS-02
Axial-OS-08	chr6	6456199	C	T	PASS	downstream_gene_variant	MODIFIER	CLDN3	CLDN3		protein_coding	c.*5078C>T		OSU-452729	Axial-OS-08
Axial-OS-02	chr31	25650466	GA	G	PASS	intergenic_region	MODIFIER	CLDN8-KRTAP24-1	CLDN8-KRTAP24-1			n.25650467delA		OSU-404453	Axial-OS-02
Axial-OS-08	chr31	25650857	CA	C	PASS	intergenic_region	MODIFIER	CLDN8-KRTAP24-1	CLDN8-KRTAP24-1			n.25650858delA		OSU-452729	Axial-OS-08
Axial-OS-04	chr8	16878293	G	A	PASS	intergenic_region	MODIFIER	CLEC14A-LOC119872849	CLEC14A-LOC119872849			n.16878293G>A		OSU-420424	Axial-OS-04
Axial-OS-04	chr6	31934496	T	A	PASS	intron_variant	MODIFIER	CLEC16A	CLEC16A		protein_coding	c.2116+22582A>T		OSU-420424	Axial-OS-04
Axial-OS-05	chr6	31985902	G	T	PASS	intron_variant	MODIFIER	CLEC16A	CLEC16A		protein_coding	c.1437-72C>A		OSU-427366	Axial-OS-05
Axial-OS-06	chr6	31859799	A	T	PASS	intron_variant	MODIFIER	CLEC16A	CLEC16A		protein_coding	c.2792-1361T>A		OSU-433058	Axial-OS-06
Axial-OS-04	chr27	9839287	C	T	PASS	intron_variant	MODIFIER	CLEC2D	CLEC2D		protein_coding	c.505+720C>T		OSU-420424	Axial-OS-04
Axial-OS-08	chrX	124379651	C	T	PASS	downstream_gene_variant	MODIFIER	CLIC2	CLIC2		protein_coding	c.*1765G>A		OSU-452729	Axial-OS-08
Axial-OS-06	chr2	74364397	C	CA	PASS	intron_variant	MODIFIER	CLIC4	CLIC4		protein_coding	c.72+5273dupT		OSU-433058	Axial-OS-06
Axial-OS-02	chr12	14391507	A	G	PASS	intron_variant	MODIFIER	CLIC5	CLIC5		protein_coding	c.868+6977T>C		OSU-404453	Axial-OS-02
Axial-OS-02	chr12	14408246	G	C	PASS	intron_variant	MODIFIER	CLIC5	CLIC5		protein_coding	c.635+1273C>G		OSU-404453	Axial-OS-02
Axial-OS-02	chr12	14408847	G	T	PASS	intron_variant	MODIFIER	CLIC5	CLIC5		protein_coding	c.635+672C>A		OSU-404453	Axial-OS-02
Axial-OS-02	chr12	14409471	C	A	PASS	intron_variant	MODIFIER	CLIC5	CLIC5		protein_coding	c.635+48G>T		OSU-404453	Axial-OS-02
Axial-OS-02	chr12	14410515	C	T	PASS	intron_variant	MODIFIER	CLIC5	CLIC5		protein_coding	c.526-887G>A		OSU-404453	Axial-OS-02
Axial-OS-02	chr12	14411987	A	T	PASS	intron_variant	MODIFIER	CLIC5	CLIC5		protein_coding	c.526-2359T>A		OSU-404453	Axial-OS-02
Axial-OS-02	chr12	14413598	C	A	PASS	intron_variant	MODIFIER	CLIC5	CLIC5		protein_coding	c.526-3970G>T		OSU-404453	Axial-OS-02
Axial-OS-02	chr12	14414905	G	A	PASS	intron_variant	MODIFIER	CLIC5	CLIC5		protein_coding	c.526-5277C>T		OSU-404453	Axial-OS-02
Axial-OS-02	chr12	14415574	A	G	PASS	intron_variant	MODIFIER	CLIC5	CLIC5		protein_coding	c.526-5946T>C		OSU-404453	Axial-OS-02
Axial-OS-06	chr12	14357302	T	A	PASS	downstream_gene_variant	MODIFIER	CLIC5	CLIC5		protein_coding	c.*9122A>T		OSU-433058	Axial-OS-06
Axial-OS-08	chr31	29718529	T	G	PASS	intron_variant	MODIFIER	CLIC6	CLIC6		protein_coding	c.108+6007T>G		OSU-452729	Axial-OS-08
Axial-OS-08	chr31	29767114	T	C	PASS	intron_variant	MODIFIER	CLIC6	CLIC6		protein_coding	c.1530+621T>C		OSU-452729	Axial-OS-08
Axial-OS-06	chr8	64491390	G	A	PASS	intron_variant	MODIFIER	CLMN	CLMN		protein_coding	c.108+28175C>T		OSU-433058	Axial-OS-06
Axial-OS-06	chr37	30782371	A	G	PASS	intergenic_region	MODIFIER	CLN8-CHR_END	CLN8-CHR_END			n.30782371A>G		OSU-433058	Axial-OS-06
Axial-OS-08	chr37	30783120	C	G	PASS	intergenic_region	MODIFIER	CLN8-CHR_END	CLN8-CHR_END			n.30783120C>G		OSU-452729	Axial-OS-08
Axial-OS-04	chr3	69496154	A	G	PASS	upstream_gene_variant	MODIFIER	CLNK	CLNK		protein_coding	c.-5200A>G		OSU-420424	Axial-OS-04
Axial-OS-08	chr13	48504961	C	CT	PASS	intron_variant	MODIFIER	CLOCK	CLOCK		protein_coding	c.349-6142dupA		OSU-452729	Axial-OS-08
Axial-OS-08	chr13	48590756	C	T	PASS	upstream_gene_variant	MODIFIER	CLOCK	CLOCK		protein_coding	c.-2193G>A		OSU-452729	Axial-OS-08
Axial-OS-04	chr23	46094186	A	T	PASS	intron_variant	MODIFIER	CLRN1	CLRN1		protein_coding	c.253+2726T>A		OSU-420424	Axial-OS-04
Axial-OS-08	chr23	46106359	A	C	PASS	intergenic_region	MODIFIER	CLRN1-LOC119865315	CLRN1-LOC119865315			n.46106359A>C		OSU-452729	Axial-OS-08
Axial-OS-08	chr3	63501968	C	T	PASS	upstream_gene_variant	MODIFIER	CLRN2	CLRN2		protein_coding	c.-5108G>A		OSU-452729	Axial-OS-08
Axial-OS-02	chr23	37107649	C	A	PASS	intron_variant	MODIFIER	CLSTN2	CLSTN2		protein_coding	c.1336-17407C>A		OSU-404453	Axial-OS-02
Axial-OS-05	chr23	37023684	A	C	PASS	intron_variant	MODIFIER	CLSTN2	CLSTN2		protein_coding	c.224-8920A>C		OSU-427366	Axial-OS-05
Axial-OS-08	chr23	37136960	A	C	PASS	intron_variant	MODIFIER	CLSTN2	CLSTN2		protein_coding	c.1499-1348A>C		OSU-452729	Axial-OS-08
Axial-OS-08	chr23	37222221	GT	G	PASS	intergenic_region	MODIFIER	CLSTN2-TRIM42	CLSTN2-TRIM42			n.37222222delT		OSU-452729	Axial-OS-08
Axial-OS-08	chr26	30074723	TA	T	PASS	intron_variant	MODIFIER	CLTCL1	CLTCL1		protein_coding	c.48+4837delA		OSU-452729	Axial-OS-08
Axial-OS-05	chrX	11935597	G	T	PASS	intron_variant	MODIFIER	CLTRN	CLTRN		protein_coding	c.203+1367C>A		OSU-427366	Axial-OS-05
Axial-OS-05	chrX	11939091	G	A	PASS	intron_variant	MODIFIER	CLTRN	CLTRN		protein_coding	c.118-2042C>T		OSU-427366	Axial-OS-05
Axial-OS-08	chr1	62836491	T	G	PASS	intron_variant	MODIFIER	CLVS2	CLVS2		protein_coding	c.565-7133T>G		OSU-452729	Axial-OS-08
Axial-OS-05	chr1	62947011	AT	A	PASS	intergenic_region	MODIFIER	CLVS2-LOC119870674	CLVS2-LOC119870674			n.62947012delT		OSU-427366	Axial-OS-05
Axial-OS-08	chr1	62903721	T	G	PASS	intergenic_region	MODIFIER	CLVS2-LOC119870674	CLVS2-LOC119870674			n.62903721T>G		OSU-452729	Axial-OS-08
Axial-OS-06	chr27	21414129	C	G	PASS	intron_variant	MODIFIER	CMAS	CMAS		protein_coding	c.362+907C>G		OSU-433058	Axial-OS-06
Axial-OS-04	chr23	16523540	A	G	PASS	intergenic_region	MODIFIER	CMC1-LOC102155200	CMC1-LOC102155200			n.16523540A>G		OSU-420424	Axial-OS-04
Axial-OS-03	chr5	71378590	G	A	PASS	upstream_gene_variant	MODIFIER	CMC2	CMC2		protein_coding	c.-3117G>A		OSU-415777	Axial-OS-03
Axial-OS-04	chr5	71009204	A	G	PASS	upstream_gene_variant	MODIFIER	CMIP	CMIP		protein_coding	c.-1900T>C		OSU-420424	Axial-OS-04
Axial-OS-05	chr5	70855656	C	T	PASS	intron_variant	MODIFIER	CMIP	CMIP		protein_coding	c.681+738G>A		OSU-427366	Axial-OS-05
Axial-OS-06	chr26	18900515	C	T	PASS	downstream_gene_variant	MODIFIER	CMKLR1	CMKLR1		protein_coding	c.*9303C>T		OSU-433058	Axial-OS-06
Axial-OS-06	chr33	6685061	T	G	PASS	intron_variant	MODIFIER	CMSS1_1	CMSS1_1		protein_coding	c.-115+40427T>G		OSU-433058	Axial-OS-06
Axial-OS-06	chr33	6748499	C	A	PASS	intron_variant	MODIFIER	CMSS1_1	CMSS1_1		protein_coding	c.-4+14622C>A		OSU-433058	Axial-OS-06
Axial-OS-04	chr5	83215715	G	GTC	PASS	intron_variant	MODIFIER	CMTM4	CMTM4		protein_coding	c.187-12624_187-12623dupCT		OSU-420424	Axial-OS-04
Axial-OS-08	chr3	27318324	A	G	PASS	intron_variant	MODIFIER	CMYA5	CMYA5		protein_coding	c.11066+2247T>C		OSU-452729	Axial-OS-08
Axial-OS-02	chr29	33636463	C	T	PASS	upstream_gene_variant	MODIFIER	CNBD1	CNBD1		protein_coding	c.-804C>T		OSU-404453	Axial-OS-02
Axial-OS-04	chr29	33718524	T	A	PASS	intron_variant	MODIFIER	CNBD1	CNBD1		protein_coding	c.688-10283T>A		OSU-420424	Axial-OS-04
Axial-OS-08	chr29	33729264	A	G	PASS	intron_variant	MODIFIER	CNBD1	CNBD1		protein_coding	c.801+344A>G		OSU-452729	Axial-OS-08
Axial-OS-08	chr29	34044226	T	G	PASS	intron_variant	MODIFIER	CNBD1	CNBD1		protein_coding	c.1833-17656T>G		OSU-452729	Axial-OS-08
Axial-OS-08	chr29	34055994	A	C	PASS	intron_variant	MODIFIER	CNBD1	CNBD1		protein_coding	c.1833-5888A>C		OSU-452729	Axial-OS-08
Axial-OS-08	chr29	34155456	C	A	PASS	intron_variant	MODIFIER	CNBD1	CNBD1		protein_coding	c.1357-12518C>A		OSU-452729	Axial-OS-08
Axial-OS-04	chr13	44559755	T	TCTTTTTTC	PASS	upstream_gene_variant	MODIFIER	CNGA1	CNGA1		protein_coding	c.-3263_-3262insGAAAAAAG		OSU-420424	Axial-OS-04
Axial-OS-04	chr10	45308823	G	A	PASS	intron_variant	MODIFIER	CNGA3	CNGA3		protein_coding	c.86+1962C>T		OSU-420424	Axial-OS-04
Axial-OS-08	chr10	45282028	C	CTAGGAA	PASS	downstream_gene_variant	MODIFIER	CNGA3	CNGA3		protein_coding	c.*2083_*2088dupTTCCTA		OSU-452729	Axial-OS-08
Axial-OS-04	chr10	45320611	A	G	PASS	intergenic_region	MODIFIER	CNGA3-LOC119873660	CNGA3-LOC119873660			n.45320611A>G		OSU-420424	Axial-OS-04
Axial-OS-08	chr29	33487332	A	G	PASS	intron_variant	MODIFIER	CNGB3	CNGB3		protein_coding	c.321-2378T>C		OSU-452729	Axial-OS-08
Axial-OS-06	chr29	33621837	G	T	PASS	intergenic_region	MODIFIER	CNGB3-CNBD1	CNGB3-CNBD1			n.33621837G>T		OSU-433058	Axial-OS-06
Axial-OS-06	chrX	17455061	T	A	PASS	intron_variant	MODIFIER	CNKSR2	CNKSR2		protein_coding	c.1394-583T>A		OSU-433058	Axial-OS-06
Axial-OS-02	chr22	9799302	G	T	PASS	intergenic_region	MODIFIER	CNMD-MIR759	CNMD-MIR759			n.9799302G>T		OSU-404453	Axial-OS-02
Axial-OS-08	chr22	9764635	T	TGG	PASS	intergenic_region	MODIFIER	CNMD-MIR759	CNMD-MIR759			n.9764635_9764636insGG		OSU-452729	Axial-OS-08
Axial-OS-08	chr28	12472118	T	C	PASS	upstream_gene_variant	MODIFIER	CNNM1	CNNM1		protein_coding	c.-5256T>C		OSU-452729	Axial-OS-08
Axial-OS-06	chr28	15694831	T	C	PASS	intron_variant	MODIFIER	CNNM2	CNNM2		protein_coding	c.2074-2929T>C		OSU-433058	Axial-OS-06
Axial-OS-06	chr11	1474261	G	A	PASS	intron_variant	MODIFIER	CNOT6	CNOT6		protein_coding	c.1462-457C>T		OSU-433058	Axial-OS-06
Axial-OS-02	chr11	37349840	C	CT	PASS	intron_variant	MODIFIER	CNTLN	CNTLN		protein_coding	c.850-1119dupT		OSU-404453	Axial-OS-02
Axial-OS-06	chr11	37318095	G	T	PASS	intron_variant	MODIFIER	CNTLN	CNTLN		protein_coding	c.534+4194G>T		OSU-433058	Axial-OS-06
Axial-OS-06	chr11	37349691	C	T	PASS	intron_variant	MODIFIER	CNTLN	CNTLN		protein_coding	c.850-1278C>T		OSU-433058	Axial-OS-06
Axial-OS-04	chr27	33746363	A	T	PASS	splice_region_variant&intron_variant	LOW	CNTN1	CNTN1		protein_coding	c.703+4A>T		OSU-420424	Axial-OS-04
Axial-OS-05	chr27	33824504	G	T	PASS	intron_variant	MODIFIER	CNTN1	CNTN1		protein_coding	c.2113+679G>T		OSU-427366	Axial-OS-05
Axial-OS-06	chr27	33619683	G	A	PASS	intron_variant	MODIFIER	CNTN1	CNTN1		protein_coding	c.-120-6863G>A		OSU-433058	Axial-OS-06
Axial-OS-08	chr27	33695797	AT	A	PASS	intron_variant	MODIFIER	CNTN1	CNTN1		protein_coding	c.-72-30450delT		OSU-452729	Axial-OS-08
Axial-OS-08	chr27	33585217	T	G	PASS	intron_variant	MODIFIER	CNTN1	CNTN1		protein_coding	c.-120-41329T>G		OSU-452729	Axial-OS-08
Axial-OS-08	chr27	33695802	A	T	PASS	intron_variant	MODIFIER	CNTN1	CNTN1		protein_coding	c.-72-30448A>T		OSU-452729	Axial-OS-08
Axial-OS-08	chr27	33963001	A	C	PASS	intergenic_region	MODIFIER	CNTN1-PDZRN4	CNTN1-PDZRN4			n.33963001A>C		OSU-452729	Axial-OS-08
Axial-OS-04	chr20	17978278	A	G	PASS	intron_variant	MODIFIER	CNTN3	CNTN3		protein_coding	c.359-30458A>G		OSU-420424	Axial-OS-04
Axial-OS-04	chr20	18032487	A	T	PASS	intron_variant	MODIFIER	CNTN3	CNTN3		protein_coding	c.454+23656A>T		OSU-420424	Axial-OS-04
Axial-OS-05	chr20	18101022	T	C	PASS	intron_variant	MODIFIER	CNTN3	CNTN3		protein_coding	c.1668+6098T>C		OSU-427366	Axial-OS-05
Axial-OS-07	chr20	17834556	C	T	PASS	intron_variant	MODIFIER	CNTN3	CNTN3		protein_coding	c.-81+9314C>T		CCB030088	Axial-OS-07
Axial-OS-08	chr20	17911244	T	C	PASS	intron_variant	MODIFIER	CNTN3	CNTN3		protein_coding	c.55+1899T>C		OSU-452729	Axial-OS-08
Axial-OS-08	chr20	17950825	A	T	PASS	intron_variant	MODIFIER	CNTN3	CNTN3		protein_coding	c.358+4562A>T		OSU-452729	Axial-OS-08
Axial-OS-08	chr20	18051599	A	C	PASS	intron_variant	MODIFIER	CNTN3	CNTN3		protein_coding	c.455-7390A>C		OSU-452729	Axial-OS-08
Axial-OS-02	chr20	18375726	A	AG	PASS	intergenic_region	MODIFIER	CNTN3-LOC119864573	CNTN3-LOC119864573			n.18375726_18375727insG		OSU-404453	Axial-OS-02
Axial-OS-04	chr20	18372584	A	C	PASS	intergenic_region	MODIFIER	CNTN3-LOC119864573	CNTN3-LOC119864573			n.18372584A>C		OSU-420424	Axial-OS-04
Axial-OS-05	chr20	18350877	T	C	PASS	intergenic_region	MODIFIER	CNTN3-LOC119864573	CNTN3-LOC119864573			n.18350877T>C		OSU-427366	Axial-OS-05
Axial-OS-06	chr20	18229831	C	A	PASS	intergenic_region	MODIFIER	CNTN3-LOC119864573	CNTN3-LOC119864573			n.18229831C>A		OSU-433058	Axial-OS-06
Axial-OS-08	chr20	18221773	C	CT	PASS	intergenic_region	MODIFIER	CNTN3-LOC119864573	CNTN3-LOC119864573			n.18221773_18221774insT		OSU-452729	Axial-OS-08
Axial-OS-08	chr20	18170730	A	C	PASS	intergenic_region	MODIFIER	CNTN3-LOC119864573	CNTN3-LOC119864573			n.18170730A>C		OSU-452729	Axial-OS-08
Axial-OS-08	chr20	18172173	T	C	PASS	intergenic_region	MODIFIER	CNTN3-LOC119864573	CNTN3-LOC119864573			n.18172173T>C		OSU-452729	Axial-OS-08
Axial-OS-08	chr20	18207733	A	G	PASS	intergenic_region	MODIFIER	CNTN3-LOC119864573	CNTN3-LOC119864573			n.18207733A>G		OSU-452729	Axial-OS-08
Axial-OS-08	chr20	18221764	C	T	PASS	intergenic_region	MODIFIER	CNTN3-LOC119864573	CNTN3-LOC119864573			n.18221764C>T		OSU-452729	Axial-OS-08
Axial-OS-02	chr20	14762446	GT	G	PASS	intron_variant	MODIFIER	CNTN4	CNTN4		protein_coding	c.56-39561delA		OSU-404453	Axial-OS-02
Axial-OS-02	chr20	15288396	G	A	PASS	intron_variant	MODIFIER	CNTN4	CNTN4		protein_coding	c.-185+40463C>T		OSU-404453	Axial-OS-02
Axial-OS-04	chr20	14555793	A	G	PASS	intron_variant	MODIFIER	CNTN4	CNTN4		protein_coding	c.1207+2184T>C		OSU-420424	Axial-OS-04
Axial-OS-04	chr20	14622102	G	A	PASS	intron_variant	MODIFIER	CNTN4	CNTN4		protein_coding	c.454+15188C>T		OSU-420424	Axial-OS-04
Axial-OS-04	chr20	14758853	T	G	PASS	intron_variant	MODIFIER	CNTN4	CNTN4		protein_coding	c.56-35967A>C		OSU-420424	Axial-OS-04
Axial-OS-04	chr20	14819731	G	T	PASS	intron_variant	MODIFIER	CNTN4	CNTN4		protein_coding	c.55+62024C>A		OSU-420424	Axial-OS-04
Axial-OS-04	chr20	14862068	T	A	PASS	intron_variant	MODIFIER	CNTN4	CNTN4		protein_coding	c.55+19687A>T		OSU-420424	Axial-OS-04
Axial-OS-04	chr20	15101383	G	A	PASS	intron_variant	MODIFIER	CNTN4	CNTN4		protein_coding	c.-143-6582C>T		OSU-420424	Axial-OS-04
Axial-OS-04	chr20	15167089	C	T	PASS	intron_variant	MODIFIER	CNTN4	CNTN4		protein_coding	c.-144+31044G>A		OSU-420424	Axial-OS-04
Axial-OS-04	chr20	15253037	C	T	PASS	intron_variant	MODIFIER	CNTN4	CNTN4		protein_coding	c.-184-54864G>A		OSU-420424	Axial-OS-04
Axial-OS-05	chr20	14836513	A	C	PASS	intron_variant	MODIFIER	CNTN4	CNTN4		protein_coding	c.55+45242T>G		OSU-427366	Axial-OS-05
Axial-OS-05	chr20	15154818	A	C	PASS	intron_variant	MODIFIER	CNTN4	CNTN4		protein_coding	c.-144+43315T>G		OSU-427366	Axial-OS-05
Axial-OS-06	chr20	14436371	TA	T	PASS	intron_variant	MODIFIER	CNTN4	CNTN4		protein_coding	c.1663-2006delT		OSU-433058	Axial-OS-06
Axial-OS-06	chr20	14514261	C	G	PASS	intron_variant	MODIFIER	CNTN4	CNTN4		protein_coding	c.1359-28775G>C		OSU-433058	Axial-OS-06
Axial-OS-06	chr20	14888168	A	G	PASS	intron_variant	MODIFIER	CNTN4	CNTN4		protein_coding	c.-87-6272T>C		OSU-433058	Axial-OS-06
Axial-OS-06	chr20	14967781	T	A	PASS	intron_variant	MODIFIER	CNTN4	CNTN4		protein_coding	c.-87-85885A>T		OSU-433058	Axial-OS-06
Axial-OS-06	chr20	15118691	A	C	PASS	intron_variant	MODIFIER	CNTN4	CNTN4		protein_coding	c.-143-23890T>G		OSU-433058	Axial-OS-06
Axial-OS-06	chr20	15119950	T	C	PASS	intron_variant	MODIFIER	CNTN4	CNTN4		protein_coding	c.-143-25149A>G		OSU-433058	Axial-OS-06
Axial-OS-07	chr20	15179177	T	C	PASS	upstream_gene_variant	MODIFIER	CNTN4	CNTN4		protein_coding	c.-4233A>G		CCB030088	Axial-OS-07
Axial-OS-08	chr20	15092027	CT	C	PASS	intron_variant	MODIFIER	CNTN4	CNTN4		protein_coding	c.-88+2718delA		OSU-452729	Axial-OS-08
Axial-OS-08	chr20	15134690	TTA	T	PASS	intron_variant	MODIFIER	CNTN4	CNTN4		protein_coding	c.-143-39891_-143-39890delTA		OSU-452729	Axial-OS-08
Axial-OS-08	chr20	15185669	C	CT	PASS	intron_variant	MODIFIER	CNTN4	CNTN4		protein_coding	c.-144+12463dupA		OSU-452729	Axial-OS-08
Axial-OS-08	chr20	14436801	A	G	PASS	intron_variant	MODIFIER	CNTN4	CNTN4		protein_coding	c.1662+1828T>C		OSU-452729	Axial-OS-08
Axial-OS-08	chr20	14508209	T	G	PASS	intron_variant	MODIFIER	CNTN4	CNTN4		protein_coding	c.1359-22723A>C		OSU-452729	Axial-OS-08
Axial-OS-08	chr20	14636840	T	A	PASS	intron_variant	MODIFIER	CNTN4	CNTN4		protein_coding	c.454+450A>T		OSU-452729	Axial-OS-08
Axial-OS-08	chr20	14638554	A	C	PASS	intron_variant	MODIFIER	CNTN4	CNTN4		protein_coding	c.359-1169T>G		OSU-452729	Axial-OS-08
Axial-OS-08	chr20	14689159	A	T	PASS	intron_variant	MODIFIER	CNTN4	CNTN4		protein_coding	c.358+25358T>A		OSU-452729	Axial-OS-08
Axial-OS-08	chr20	14703346	T	G	PASS	intron_variant	MODIFIER	CNTN4	CNTN4		protein_coding	c.358+11171A>C		OSU-452729	Axial-OS-08
Axial-OS-08	chr20	14751349	A	T	PASS	intron_variant	MODIFIER	CNTN4	CNTN4		protein_coding	c.56-28463T>A		OSU-452729	Axial-OS-08
Axial-OS-08	chr20	14763263	A	T	PASS	intron_variant	MODIFIER	CNTN4	CNTN4		protein_coding	c.56-40377T>A		OSU-452729	Axial-OS-08
Axial-OS-08	chr20	14805988	A	G	PASS	intron_variant	MODIFIER	CNTN4	CNTN4		protein_coding	c.55+75767T>C		OSU-452729	Axial-OS-08
Axial-OS-08	chr20	14862899	A	C	PASS	intron_variant	MODIFIER	CNTN4	CNTN4		protein_coding	c.55+18856T>G		OSU-452729	Axial-OS-08
Axial-OS-08	chr20	14871296	C	A	PASS	intron_variant	MODIFIER	CNTN4	CNTN4		protein_coding	c.55+10459G>T		OSU-452729	Axial-OS-08
Axial-OS-08	chr20	14977524	G	A	PASS	intron_variant	MODIFIER	CNTN4	CNTN4		protein_coding	c.-87-95628C>T		OSU-452729	Axial-OS-08
Axial-OS-08	chr20	14984616	C	T	PASS	intron_variant	MODIFIER	CNTN4	CNTN4		protein_coding	c.-87-102720G>A		OSU-452729	Axial-OS-08
Axial-OS-08	chr20	14993202	C	A	PASS	intron_variant	MODIFIER	CNTN4	CNTN4		protein_coding	c.-88+101544G>T		OSU-452729	Axial-OS-08
Axial-OS-08	chr20	15004868	T	A	PASS	intron_variant	MODIFIER	CNTN4	CNTN4		protein_coding	c.-88+89878A>T		OSU-452729	Axial-OS-08
Axial-OS-08	chr20	15007392	C	G	PASS	intron_variant	MODIFIER	CNTN4	CNTN4		protein_coding	c.-88+87354G>C		OSU-452729	Axial-OS-08
Axial-OS-08	chr20	15012902	C	T	PASS	intron_variant	MODIFIER	CNTN4	CNTN4		protein_coding	c.-88+81844G>A		OSU-452729	Axial-OS-08
Axial-OS-08	chr20	15013532	C	T	PASS	intron_variant	MODIFIER	CNTN4	CNTN4		protein_coding	c.-88+81214G>A		OSU-452729	Axial-OS-08
Axial-OS-08	chr20	15032453	C	A	PASS	intron_variant	MODIFIER	CNTN4	CNTN4		protein_coding	c.-88+62293G>T		OSU-452729	Axial-OS-08
Axial-OS-08	chr20	15069391	C	A	PASS	intron_variant	MODIFIER	CNTN4	CNTN4		protein_coding	c.-88+25355G>T		OSU-452729	Axial-OS-08
Axial-OS-08	chr20	15259351	T	C	PASS	intron_variant	MODIFIER	CNTN4	CNTN4		protein_coding	c.-184-61178A>G		OSU-452729	Axial-OS-08
Axial-OS-08	chr20	15267178	C	T	PASS	intron_variant	MODIFIER	CNTN4	CNTN4		protein_coding	c.-185+61681G>A		OSU-452729	Axial-OS-08
Axial-OS-02	chr21	1479841	A	C	PASS	intron_variant	MODIFIER	CNTN5	CNTN5		protein_coding	c.1580+16225T>G		OSU-404453	Axial-OS-02
Axial-OS-04	chr21	1704259	A	C	PASS	intron_variant	MODIFIER	CNTN5	CNTN5		protein_coding	c.278-5738T>G		OSU-420424	Axial-OS-04
Axial-OS-04	chr21	2411490	C	T	PASS	intron_variant	MODIFIER	CNTN5	CNTN5		protein_coding	c.-280+78269G>A		OSU-420424	Axial-OS-04
Axial-OS-05	chr21	1486676	G	T	PASS	intron_variant	MODIFIER	CNTN5	CNTN5		protein_coding	c.1580+9390C>A		OSU-427366	Axial-OS-05
Axial-OS-05	chr21	1569098	T	A	PASS	intron_variant	MODIFIER	CNTN5	CNTN5		protein_coding	c.877+7366A>T		OSU-427366	Axial-OS-05
Axial-OS-05	chr21	2108096	A	G	PASS	intron_variant	MODIFIER	CNTN5	CNTN5		protein_coding	c.-142+54530T>C		OSU-427366	Axial-OS-05
Axial-OS-05	chr21	2185374	A	C	PASS	intron_variant	MODIFIER	CNTN5	CNTN5		protein_coding	c.-279-22611T>G		OSU-427366	Axial-OS-05
Axial-OS-06	chr21	1378528	G	A	PASS	intron_variant	MODIFIER	CNTN5	CNTN5		protein_coding	c.1581-15453C>T		OSU-433058	Axial-OS-06
Axial-OS-06	chr21	2169170	A	T	PASS	intron_variant	MODIFIER	CNTN5	CNTN5		protein_coding	c.-279-6407T>A		OSU-433058	Axial-OS-06
Axial-OS-06	chr21	2178787	T	A	PASS	intron_variant	MODIFIER	CNTN5	CNTN5		protein_coding	c.-279-16024A>T		OSU-433058	Axial-OS-06
Axial-OS-06	chr21	2262973	T	G	PASS	intron_variant	MODIFIER	CNTN5	CNTN5		protein_coding	c.-279-100210A>C		OSU-433058	Axial-OS-06
Axial-OS-07	chr21	1617266	T	G	PASS	intron_variant	MODIFIER	CNTN5	CNTN5		protein_coding	c.673+6347A>C		CCB030088	Axial-OS-07
Axial-OS-07	chr21	1861786	A	C	PASS	intron_variant	MODIFIER	CNTN5	CNTN5		protein_coding	c.55+85344T>G		CCB030088	Axial-OS-07
Axial-OS-07	chr21	1909226	C	T	PASS	intron_variant	MODIFIER	CNTN5	CNTN5		protein_coding	c.55+37904G>A		CCB030088	Axial-OS-07
Axial-OS-08	chr21	1784382	CT	C	PASS	intron_variant	MODIFIER	CNTN5	CNTN5		protein_coding	c.56-68773delA		OSU-452729	Axial-OS-08
Axial-OS-08	chr21	2358773	GT	G	PASS	intron_variant	MODIFIER	CNTN5	CNTN5		protein_coding	c.-280+130985delA		OSU-452729	Axial-OS-08
Axial-OS-08	chr21	2465248	GGGGT	G	PASS	intron_variant	MODIFIER	CNTN5	CNTN5		protein_coding	c.-280+24507_-280+24510delACCC		OSU-452729	Axial-OS-08
Axial-OS-08	chr21	1831391	T	A	PASS	intron_variant	MODIFIER	CNTN5	CNTN5		protein_coding	c.55+115739A>T		OSU-452729	Axial-OS-08
Axial-OS-08	chr21	1831473	G	A	PASS	intron_variant	MODIFIER	CNTN5	CNTN5		protein_coding	c.55+115657C>T		OSU-452729	Axial-OS-08
Axial-OS-08	chr21	2176884	A	C	PASS	intron_variant	MODIFIER	CNTN5	CNTN5		protein_coding	c.-279-14121T>G		OSU-452729	Axial-OS-08
Axial-OS-08	chr21	2285639	A	C	PASS	intron_variant	MODIFIER	CNTN5	CNTN5		protein_coding	c.-279-122876T>G		OSU-452729	Axial-OS-08
Axial-OS-02	chr20	16093720	C	G	PASS	intron_variant	MODIFIER	CNTN6	CNTN6		protein_coding	c.358+12437G>C		OSU-404453	Axial-OS-02
Axial-OS-02	chr20	16093983	A	G	PASS	intron_variant	MODIFIER	CNTN6	CNTN6		protein_coding	c.358+12174T>C		OSU-404453	Axial-OS-02
Axial-OS-05	chr20	16049820	G	C	PASS	intron_variant	MODIFIER	CNTN6	CNTN6		protein_coding	c.761+8250C>G		OSU-427366	Axial-OS-05
Axial-OS-08	chr20	16165427	GT	G	PASS	intron_variant	MODIFIER	CNTN6	CNTN6		protein_coding	c.55+6117delA		OSU-452729	Axial-OS-08
Axial-OS-08	chr20	16087642	C	G	PASS	intron_variant	MODIFIER	CNTN6	CNTN6		protein_coding	c.359-14430G>C		OSU-452729	Axial-OS-08
Axial-OS-08	chr20	16165430	T	G	PASS	intron_variant	MODIFIER	CNTN6	CNTN6		protein_coding	c.55+6115A>C		OSU-452729	Axial-OS-08
Axial-OS-08	chr20	16190566	T	G	PASS	intron_variant	MODIFIER	CNTN6	CNTN6		protein_coding	c.-81-18886A>C		OSU-452729	Axial-OS-08
Axial-OS-04	chr20	16461671	G	A	PASS	intergenic_region	MODIFIER	CNTN6-LOC119864813	CNTN6-LOC119864813			n.16461671G>A		OSU-420424	Axial-OS-04
Axial-OS-05	chr20	16386679	AG	A	PASS	intergenic_region	MODIFIER	CNTN6-LOC119864813	CNTN6-LOC119864813			n.16386680delG		OSU-427366	Axial-OS-05
Axial-OS-06	chr20	16416249	C	T	PASS	intergenic_region	MODIFIER	CNTN6-LOC119864813	CNTN6-LOC119864813			n.16416249C>T		OSU-433058	Axial-OS-06
Axial-OS-08	chr20	16346516	C	A	PASS	intergenic_region	MODIFIER	CNTN6-LOC119864813	CNTN6-LOC119864813			n.16346516C>A		OSU-452729	Axial-OS-08
Axial-OS-08	chr20	16424023	A	T	PASS	intergenic_region	MODIFIER	CNTN6-LOC119864813	CNTN6-LOC119864813			n.16424023A>T		OSU-452729	Axial-OS-08
Axial-OS-08	chr20	16465944	T	A	PASS	intergenic_region	MODIFIER	CNTN6-LOC119864813	CNTN6-LOC119864813			n.16465944T>A		OSU-452729	Axial-OS-08
Axial-OS-08	chr20	16485771	A	G	PASS	intergenic_region	MODIFIER	CNTN6-LOC119864813	CNTN6-LOC119864813			n.16485771A>G		OSU-452729	Axial-OS-08
Axial-OS-08	chr9	20162958	G	A	PASS	downstream_gene_variant	MODIFIER	CNTNAP1	CNTNAP1		protein_coding	c.*5461C>T		OSU-452729	Axial-OS-08
Axial-OS-02	chr16	2180630	G	GT	PASS	intron_variant	MODIFIER	CNTNAP2	CNTNAP2		protein_coding	c.2384-27856dupA		OSU-404453	Axial-OS-02
Axial-OS-02	chr16	2963036	C	A	PASS	intron_variant	MODIFIER	CNTNAP2	CNTNAP2		protein_coding	c.1348+70653G>T		OSU-404453	Axial-OS-02
Axial-OS-02	chr16	3372651	T	A	PASS	intron_variant	MODIFIER	CNTNAP2	CNTNAP2		protein_coding	c.98-10772A>T		OSU-404453	Axial-OS-02
Axial-OS-04	chr16	3171864	TA	T	PASS	intron_variant	MODIFIER	CNTNAP2	CNTNAP2		protein_coding	c.403-61319delT		OSU-420424	Axial-OS-04
Axial-OS-04	chr16	3806868	CT	C	PASS	intron_variant	MODIFIER	CNTNAP2	CNTNAP2		protein_coding	c.97+124014delA		OSU-420424	Axial-OS-04
Axial-OS-04	chr16	2396034	G	T	PASS	intron_variant	MODIFIER	CNTNAP2	CNTNAP2		protein_coding	c.2099-65333C>A		OSU-420424	Axial-OS-04
Axial-OS-04	chr16	3183632	A	T	PASS	intron_variant	MODIFIER	CNTNAP2	CNTNAP2		protein_coding	c.403-73086T>A		OSU-420424	Axial-OS-04
Axial-OS-04	chr16	3650435	C	A	PASS	intron_variant	MODIFIER	CNTNAP2	CNTNAP2		protein_coding	c.97+280448G>T		OSU-420424	Axial-OS-04
Axial-OS-05	chr16	2206775	A	G	PASS	intron_variant	MODIFIER	CNTNAP2	CNTNAP2		protein_coding	c.2383+49091T>C		OSU-427366	Axial-OS-05
Axial-OS-05	chr16	2818247	C	G	PASS	intron_variant	MODIFIER	CNTNAP2	CNTNAP2		protein_coding	c.1499-13573G>C		OSU-427366	Axial-OS-05
Axial-OS-05	chr16	3645832	T	C	PASS	intron_variant	MODIFIER	CNTNAP2	CNTNAP2		protein_coding	c.98-283953A>G		OSU-427366	Axial-OS-05
Axial-OS-06	chr16	3213159	T	G	PASS	intron_variant	MODIFIER	CNTNAP2	CNTNAP2		protein_coding	c.402+89028A>C		OSU-433058	Axial-OS-06
Axial-OS-06	chr16	3626956	C	T	PASS	intron_variant	MODIFIER	CNTNAP2	CNTNAP2		protein_coding	c.98-265077G>A		OSU-433058	Axial-OS-06
Axial-OS-07	chr16	2542815	TC	T	PASS	intron_variant	MODIFIER	CNTNAP2	CNTNAP2		protein_coding	c.2098+18097delG		CCB030088	Axial-OS-07
Axial-OS-07	chr16	3583263	C	A	PASS	intron_variant	MODIFIER	CNTNAP2	CNTNAP2		protein_coding	c.98-221384G>T		CCB030088	Axial-OS-07
Axial-OS-07	chr16	3775916	C	G	PASS	intron_variant	MODIFIER	CNTNAP2	CNTNAP2		protein_coding	c.97+154967G>C		CCB030088	Axial-OS-07
Axial-OS-08	chr16	3132754	T	C	PASS	intron_variant	MODIFIER	CNTNAP2	CNTNAP2		protein_coding	c.403-22208A>G		OSU-452729	Axial-OS-08
Axial-OS-08	chr16	3516728	A	T	PASS	intron_variant	MODIFIER	CNTNAP2	CNTNAP2		protein_coding	c.98-154849T>A		OSU-452729	Axial-OS-08
Axial-OS-08	chr16	3527430	C	A	PASS	intron_variant	MODIFIER	CNTNAP2	CNTNAP2		protein_coding	c.98-165551G>T		OSU-452729	Axial-OS-08
Axial-OS-04	chr16	4170092	T	A	PASS	intergenic_region	MODIFIER	CNTNAP2-LOC100685221	CNTNAP2-LOC100685221			n.4170092T>A		OSU-420424	Axial-OS-04
Axial-OS-05	chr16	4072921	T	G	PASS	intergenic_region	MODIFIER	CNTNAP2-LOC100685221	CNTNAP2-LOC100685221			n.4072921T>G		OSU-427366	Axial-OS-05
Axial-OS-06	chr16	4106456	TA	T	PASS	intergenic_region	MODIFIER	CNTNAP2-LOC100685221	CNTNAP2-LOC100685221			n.4106457delA		OSU-433058	Axial-OS-06
Axial-OS-06	chr16	4084135	A	T	PASS	intergenic_region	MODIFIER	CNTNAP2-LOC100685221	CNTNAP2-LOC100685221			n.4084135A>T		OSU-433058	Axial-OS-06
Axial-OS-08	chr5	75212141	G	C	PASS	intron_variant	MODIFIER	CNTNAP4	CNTNAP4		protein_coding	c.391-11645C>G		OSU-452729	Axial-OS-08
Axial-OS-04	chr19	27090860	AG	A	PASS	intron_variant	MODIFIER	CNTNAP5	CNTNAP5		protein_coding	c.3211+8475delC		OSU-420424	Axial-OS-04
Axial-OS-04	chr19	27431882	TA	T	PASS	intron_variant	MODIFIER	CNTNAP5	CNTNAP5		protein_coding	c.734-6284delT		OSU-420424	Axial-OS-04
Axial-OS-04	chr19	27309760	C	T	PASS	intron_variant	MODIFIER	CNTNAP5	CNTNAP5		protein_coding	c.1753+18003G>A		OSU-420424	Axial-OS-04
Axial-OS-05	chr19	27173858	T	C	PASS	intron_variant	MODIFIER	CNTNAP5	CNTNAP5		protein_coding	c.2075-22963A>G		OSU-427366	Axial-OS-05
Axial-OS-05	chr19	27456986	A	C	PASS	intron_variant	MODIFIER	CNTNAP5	CNTNAP5		protein_coding	c.529+4853T>G		OSU-427366	Axial-OS-05
Axial-OS-06	chr19	27034593	T	A	PASS	intron_variant	MODIFIER	CNTNAP5	CNTNAP5		protein_coding	c.3430+12068A>T		OSU-433058	Axial-OS-06
Axial-OS-06	chr19	27046356	T	G	PASS	intron_variant	MODIFIER	CNTNAP5	CNTNAP5		protein_coding	c.3430+305A>C		OSU-433058	Axial-OS-06
Axial-OS-06	chr19	27328852	T	A	PASS	intron_variant	MODIFIER	CNTNAP5	CNTNAP5		protein_coding	c.1647-983A>T		OSU-433058	Axial-OS-06
Axial-OS-06	chr19	27565267	G	T	PASS	intron_variant	MODIFIER	CNTNAP5	CNTNAP5		protein_coding	c.381+35131C>A		OSU-433058	Axial-OS-06
Axial-OS-07	chr19	27235005	C	CT	PASS	intron_variant	MODIFIER	CNTNAP5	CNTNAP5		protein_coding	c.2074+14415dupA		CCB030088	Axial-OS-07
Axial-OS-07	chr19	27116280	C	G	PASS	intron_variant	MODIFIER	CNTNAP5	CNTNAP5		protein_coding	c.2749+8494G>C		CCB030088	Axial-OS-07
Axial-OS-08	chr19	27045810	A	ATAAG	PASS	intron_variant	MODIFIER	CNTNAP5	CNTNAP5		protein_coding	c.3430+850_3430+851insCTTA		OSU-452729	Axial-OS-08
Axial-OS-08	chr19	27076949	T	A	PASS	intron_variant	MODIFIER	CNTNAP5	CNTNAP5		protein_coding	c.3212-22286A>T		OSU-452729	Axial-OS-08
Axial-OS-08	chr19	27548801	C	G	PASS	intron_variant	MODIFIER	CNTNAP5	CNTNAP5		protein_coding	c.381+51597G>C		OSU-452729	Axial-OS-08
Axial-OS-08	chr19	27548848	A	G	PASS	intron_variant	MODIFIER	CNTNAP5	CNTNAP5		protein_coding	c.381+51550T>C		OSU-452729	Axial-OS-08
Axial-OS-04	chr19	27882419	A	C	PASS	intergenic_region	MODIFIER	CNTNAP5-LOC100856552	CNTNAP5-LOC100856552			n.27882419A>C		OSU-420424	Axial-OS-04
Axial-OS-05	chr19	27879460	A	G	PASS	intergenic_region	MODIFIER	CNTNAP5-LOC100856552	CNTNAP5-LOC100856552			n.27879460A>G		OSU-427366	Axial-OS-05
Axial-OS-06	chr19	27837188	C	T	PASS	intergenic_region	MODIFIER	CNTNAP5-LOC100856552	CNTNAP5-LOC100856552			n.27837188C>T		OSU-433058	Axial-OS-06
Axial-OS-08	chr19	28001890	A	C	PASS	intergenic_region	MODIFIER	CNTNAP5-LOC100856552	CNTNAP5-LOC100856552			n.28001890A>C		OSU-452729	Axial-OS-08
Axial-OS-02	chr18	2559865	G	GGA	PASS	intron_variant	MODIFIER	COBL	COBL		protein_coding	c.71+7421_71+7422insTC		OSU-404453	Axial-OS-02
Axial-OS-08	chr36	10291007	G	T	PASS	intron_variant	MODIFIER	COBLL1	COBLL1		protein_coding	c.42-42179C>A		OSU-452729	Axial-OS-08
Axial-OS-04	chr18	2590492	TC	T	PASS	intergenic_region	MODIFIER	COBL-LOC119877213	COBL-LOC119877213			n.2590493delC		OSU-420424	Axial-OS-04
Axial-OS-08	chr18	13333434	TG	T	PASS	intron_variant	MODIFIER	COG5	COG5		protein_coding	c.235-291delG		OSU-452729	Axial-OS-08
Axial-OS-08	chr18	13617777	G	T	PASS	intron_variant	MODIFIER	COG5	COG5		protein_coding	c.2375+1453G>T		OSU-452729	Axial-OS-08
Axial-OS-02	chr6	47908490	C	G	PASS	intron_variant	MODIFIER	COL11A1	COL11A1		protein_coding	c.651+13769C>G		OSU-404453	Axial-OS-02
Axial-OS-04	chr6	47883726	C	A	PASS	intron_variant	MODIFIER	COL11A1	COL11A1		protein_coding	c.107-1977C>A		OSU-420424	Axial-OS-04
Axial-OS-05	chr6	47927773	T	A	PASS	intron_variant	MODIFIER	COL11A1	COL11A1		protein_coding	c.780+2443T>A		OSU-427366	Axial-OS-05
Axial-OS-07	chr6	47979965	C	A	PASS	intron_variant	MODIFIER	COL11A1	COL11A1		protein_coding	c.2844+739C>A		CCB030088	Axial-OS-07
Axial-OS-05	chr12	36993463	A	C	PASS	intron_variant	MODIFIER	COL12A1	COL12A1		protein_coding	c.5943+403T>G		OSU-427366	Axial-OS-05
Axial-OS-04	chr4	21596778	G	A	PASS	intron_variant	MODIFIER	COL13A1	COL13A1		protein_coding	c.367+18052G>A		OSU-420424	Axial-OS-04
Axial-OS-04	chr13	19617775	T	G	PASS	intron_variant	MODIFIER	COL14A1	COL14A1		protein_coding	c.5071+4192T>G		OSU-420424	Axial-OS-04
Axial-OS-08	chr13	19503607	T	G	PASS	intron_variant	MODIFIER	COL14A1	COL14A1		protein_coding	c.1740+2435T>G		OSU-452729	Axial-OS-08
Axial-OS-02	chr31	38928562	G	A	PASS	intron_variant	MODIFIER	COL18A1	COL18A1		protein_coding	c.3118+1059G>A		OSU-404453	Axial-OS-02
Axial-OS-04	chr12	32884180	G	GT	PASS	intron_variant	MODIFIER	COL19A1	COL19A1		protein_coding	c.1332+5497_1332+5498insT		OSU-420424	Axial-OS-04
Axial-OS-04	chr12	32933323	C	T	PASS	intron_variant	MODIFIER	COL19A1	COL19A1		protein_coding	c.2338-1642C>T		OSU-420424	Axial-OS-04
Axial-OS-05	chr12	32970196	G	T	PASS	intron_variant	MODIFIER	COL19A1	COL19A1		protein_coding	c.3140-1814G>T		OSU-427366	Axial-OS-05
Axial-OS-06	chr12	32788883	C	A	PASS	intron_variant	MODIFIER	COL19A1	COL19A1		protein_coding	c.1081-10826C>A		OSU-433058	Axial-OS-06
Axial-OS-08	chr12	32688109	G	GT	PASS	intron_variant	MODIFIER	COL19A1	COL19A1		protein_coding	c.-35-1991dupT		OSU-452729	Axial-OS-08
Axial-OS-08	chr12	32729149	TA	T	PASS	intron_variant	MODIFIER	COL19A1	COL19A1		protein_coding	c.747+1201delA		OSU-452729	Axial-OS-08
Axial-OS-08	chr12	32771400	T	C	PASS	intron_variant	MODIFIER	COL19A1	COL19A1		protein_coding	c.1080+11002T>C		OSU-452729	Axial-OS-08
Axial-OS-08	chr12	32826303	A	G	PASS	intron_variant	MODIFIER	COL19A1	COL19A1		protein_coding	c.1224+15029A>G		OSU-452729	Axial-OS-08
Axial-OS-08	chr12	32898691	A	G	PASS	intron_variant	MODIFIER	COL19A1	COL19A1		protein_coding	c.1333-478A>G		OSU-452729	Axial-OS-08
Axial-OS-05	chr9	26139356	A	AC	PASS	frameshift_variant	HIGH	COL1A1	COL1A1		protein_coding	c.2468dupG	p.Glu824fs	OSU-427366	Axial-OS-05
Axial-OS-02	chr12	23592682	A	T	PASS	intron_variant	MODIFIER	COL21A1	COL21A1		protein_coding	c.2686+79T>A		OSU-404453	Axial-OS-02
Axial-OS-02	chr12	23770346	A	G	PASS	intron_variant	MODIFIER	COL21A1	COL21A1		protein_coding	c.-39+16914T>C		OSU-404453	Axial-OS-02
Axial-OS-04	chr12	23679829	T	C	PASS	intron_variant	MODIFIER	COL21A1	COL21A1		protein_coding	c.1279-65A>G		OSU-420424	Axial-OS-04
Axial-OS-05	chr12	23743000	T	TA	PASS	intron_variant	MODIFIER	COL21A1	COL21A1		protein_coding	c.-38-36355_-38-36354insT		OSU-427366	Axial-OS-05
Axial-OS-06	chr12	23605664	T	G	PASS	intron_variant	MODIFIER	COL21A1	COL21A1		protein_coding	c.1966-595A>C		OSU-433058	Axial-OS-06
Axial-OS-08	chr12	23713122	A	C	PASS	intron_variant	MODIFIER	COL21A1	COL21A1		protein_coding	c.-38-6476T>G		OSU-452729	Axial-OS-08
Axial-OS-04	chr13	34442380	C	T	PASS	intron_variant	MODIFIER	COL22A1	COL22A1		protein_coding	c.2610+217G>A		OSU-420424	Axial-OS-04
Axial-OS-06	chr13	34602163	A	C	PASS	intron_variant	MODIFIER	COL22A1	COL22A1		protein_coding	c.-146+719T>G		OSU-433058	Axial-OS-06
Axial-OS-08	chr11	3481541	A	C	PASS	intron_variant	MODIFIER	COL23A1	COL23A1		protein_coding	c.353-38248A>C		OSU-452729	Axial-OS-08
Axial-OS-02	chr6	62729801	T	TTA	PASS	intron_variant	MODIFIER	COL24A1	COL24A1		protein_coding	c.3016-2526_3016-2525insTA		OSU-404453	Axial-OS-02
Axial-OS-05	chr6	62531168	T	C	PASS	intron_variant	MODIFIER	COL24A1	COL24A1		protein_coding	c.1639-872T>C		OSU-427366	Axial-OS-05
Axial-OS-06	chr32	10668653	C	A	PASS	intron_variant	MODIFIER	COL25A1	COL25A1		protein_coding	c.780+4871C>A		OSU-433058	Axial-OS-06
Axial-OS-08	chr6	8401001	GA	G	PASS	intron_variant	MODIFIER	COL26A1	COL26A1		protein_coding	c.281+10843delT		OSU-452729	Axial-OS-08
Axial-OS-08	chr6	8368679	A	C	PASS	intron_variant	MODIFIER	COL26A1	COL26A1		protein_coding	c.385+16757T>G		OSU-452729	Axial-OS-08
Axial-OS-04	chr14	22944117	T	C	PASS	downstream_gene_variant	MODIFIER	COL28A1	COL28A1		protein_coding	c.*5026A>G		OSU-420424	Axial-OS-04
Axial-OS-08	chr27	39832477	C	T	PASS	intron_variant	MODIFIER	COL2A1	COL2A1		protein_coding	c.293-367G>A		OSU-452729	Axial-OS-08
Axial-OS-08	chr36	30889548	G	C	PASS	intron_variant	MODIFIER	COL3A1	COL3A1		protein_coding	c.79+4846G>C		OSU-452729	Axial-OS-08
Axial-OS-08	chr36	30882989	CT	C	PASS	upstream_gene_variant	MODIFIER	COL3A1	COL3A1		protein_coding	c.-1634delT		OSU-452729	Axial-OS-08
Axial-OS-08	chr25	40265814	G	A	PASS	intron_variant	MODIFIER	COL4A3	COL4A3		protein_coding	c.1502-1343G>A		OSU-452729	Axial-OS-08
Axial-OS-02	chr25	40112135	A	G	PASS	intron_variant	MODIFIER	COL4A4	COL4A4		protein_coding	c.1195+1605T>C		OSU-404453	Axial-OS-02
Axial-OS-08	chrX	82599152	T	A	PASS	intron_variant	MODIFIER	COL4A5	COL4A5		protein_coding	c.81+8452T>A		OSU-452729	Axial-OS-08
Axial-OS-08	chrX	82674773	C	A	PASS	intron_variant	MODIFIER	COL4A5	COL4A5		protein_coding	c.82-23992C>A		OSU-452729	Axial-OS-08
Axial-OS-08	chrX	82860219	T	C	PASS	intergenic_region	MODIFIER	COL4A5-LOC119868576	COL4A5-LOC119868576			n.82860219T>C		OSU-452729	Axial-OS-08
Axial-OS-02	chrX	82382213	A	G	PASS	intron_variant	MODIFIER	COL4A6	COL4A6		protein_coding	c.148-12697T>C		OSU-404453	Axial-OS-02
Axial-OS-02	chrX	82386101	A	G	PASS	intron_variant	MODIFIER	COL4A6	COL4A6		protein_coding	c.148-16585T>C		OSU-404453	Axial-OS-02
Axial-OS-04	chrX	82584292	C	A	PASS	intron_variant	MODIFIER	COL4A6	COL4A6		protein_coding	c.63+4117G>T		OSU-420424	Axial-OS-04
Axial-OS-06	chrX	82582361	A	T	PASS	intron_variant	MODIFIER	COL4A6	COL4A6		protein_coding	c.63+6048T>A		OSU-433058	Axial-OS-06
Axial-OS-08	chrX	82386352	A	C	PASS	intron_variant	MODIFIER	COL4A6	COL4A6		protein_coding	c.148-16836T>G		OSU-452729	Axial-OS-08
Axial-OS-05	chr9	50920363	GA	G	PASS	downstream_gene_variant	MODIFIER	COL5A1	COL5A1		protein_coding	c.*7180delA		OSU-427366	Axial-OS-05
Axial-OS-05	chr9	50871219	AGGGAAGGCTGTGTTCTAGAATATAGAG	A	PASS	intron_variant	MODIFIER	COL5A1	COL5A1		protein_coding	c.2703+1220_2703+1246delGGAAGGCTGTGTTCTAGAATATAGAGG		OSU-427366	Axial-OS-05
Axial-OS-06	chr9	50813594	C	T	PASS	intron_variant	MODIFIER	COL5A1	COL5A1		protein_coding	c.666+5770C>T		OSU-433058	Axial-OS-06
Axial-OS-04	chr36	31088088	T	C	PASS	upstream_gene_variant	MODIFIER	COL5A2	COL5A2		protein_coding	c.-584A>G		OSU-420424	Axial-OS-04
Axial-OS-06	chr36	30951928	CG	C	PASS	intron_variant	MODIFIER	COL5A2	COL5A2		protein_coding	c.3040-459delC		OSU-433058	Axial-OS-06
Axial-OS-08	chr36	30933907	TTAGTAATAAATGAATGCTAGAATCCCTCCCAGATG	T	PASS	downstream_gene_variant	MODIFIER	COL5A2	COL5A2		protein_coding	c.*2305_*2339delCATCTGGGAGGGATTCTAGCATTCATTTATTACTA		OSU-452729	Axial-OS-08
Axial-OS-02	chr25	48270668	G	T	PASS	synonymous_variant	LOW	COL6A3	COL6A3		protein_coding	c.8136C>A	p.Gly2712Gly	OSU-404453	Axial-OS-02
Axial-OS-08	chr23	28200697	A	C	PASS	intron_variant	MODIFIER	COL6A5	COL6A5		protein_coding	c.5230+1370A>C		OSU-452729	Axial-OS-08
Axial-OS-06	chr23	28337927	T	G	PASS	intron_variant	MODIFIER	COL6A6	COL6A6		protein_coding	c.4536+1292T>G		OSU-433058	Axial-OS-06
Axial-OS-08	chr12	33062914	A	C	PASS	missense_variant	MODERATE	COL9A1	COL9A1		protein_coding	c.425T>G	p.Val142Gly	OSU-452729	Axial-OS-08
Axial-OS-08	chr13	18672932	T	G	PASS	intron_variant	MODIFIER	COLEC10	COLEC10		protein_coding	c.148+3780T>G		OSU-452729	Axial-OS-08
Axial-OS-02	chr17	2173798	G	A	PASS	intron_variant	MODIFIER	COLEC11	COLEC11		protein_coding	c.248-1768G>A		OSU-404453	Axial-OS-02
Axial-OS-02	chr7	67282066	A	C	PASS	intron_variant	MODIFIER	COLEC12	COLEC12		protein_coding	c.280+165T>G		OSU-404453	Axial-OS-02
Axial-OS-06	chr7	67295791	G	A	PASS	intron_variant	MODIFIER	COLEC12	COLEC12		protein_coding	c.59-6026C>T		OSU-433058	Axial-OS-06
Axial-OS-08	chr7	23345561	A	T	PASS	intron_variant	MODIFIER	COP1	COP1		protein_coding	c.1317-4969A>T		OSU-452729	Axial-OS-08
Axial-OS-02	chr23	36090115	A	AG	PASS	intron_variant	MODIFIER	COPB2	COPB2		protein_coding	c.142-989_142-988insC		OSU-404453	Axial-OS-02
Axial-OS-04	chr5	42372095	T	A	PASS	intron_variant	MODIFIER	COPS3	COPS3		protein_coding	c.763-1054T>A		OSU-420424	Axial-OS-04
Axial-OS-02	chr26	16767130	C	T	PASS	upstream_gene_variant	MODIFIER	COQ5	COQ5		protein_coding	c.-143G>A		OSU-404453	Axial-OS-02
Axial-OS-05	chr21	27260432	T	A	PASS	intergenic_region	MODIFIER	cOR51C6P-OR51F1	cOR51C6P-OR51F1			n.27260432T>A		OSU-427366	Axial-OS-05
Axial-OS-08	chr13	44378970	T	C	PASS	intron_variant	MODIFIER	CORIN	CORIN		protein_coding	c.218-3452A>G		OSU-452729	Axial-OS-08
Axial-OS-08	chr13	44398493	T	A	PASS	intron_variant	MODIFIER	CORIN	CORIN		protein_coding	c.73-7215A>T		OSU-452729	Axial-OS-08
Axial-OS-08	chr17	34146440	T	TA	PASS	intron_variant	MODIFIER	COX7A2L	COX7A2L		protein_coding	c.78+2895dupT		OSU-452729	Axial-OS-08
Axial-OS-02	chr13	43556293	G	A	PASS	intron_variant	MODIFIER	COX7B2	COX7B2		protein_coding	c.-185+22160C>T		OSU-404453	Axial-OS-02
Axial-OS-08	chr23	44235278	C	A	PASS	upstream_gene_variant	MODIFIER	CPA3	CPA3		protein_coding	c.-2223C>A		OSU-452729	Axial-OS-08
Axial-OS-08	chr29	17400406	A	C	PASS	intron_variant	MODIFIER	CPA6	CPA6		protein_coding	c.842-5632T>G		OSU-452729	Axial-OS-08
Axial-OS-08	chr29	17544583	G	C	PASS	intron_variant	MODIFIER	CPA6	CPA6		protein_coding	c.192+38992C>G		OSU-452729	Axial-OS-08
Axial-OS-08	chr29	17581680	T	G	PASS	intron_variant	MODIFIER	CPA6	CPA6		protein_coding	c.192+1895A>C		OSU-452729	Axial-OS-08
Axial-OS-08	chr20	46137007	G	T	PASS	missense_variant	MODERATE	CPAMD8	CPAMD8		protein_coding	c.4603G>T	p.Ala1535Ser	OSU-452729	Axial-OS-08
Axial-OS-05	chr23	44224850	G	A	PASS	intron_variant	MODIFIER	CPB1	CPB1		protein_coding	c.982-5181G>A		OSU-427366	Axial-OS-05
Axial-OS-04	chr15	61869232	A	T	PASS	intron_variant	MODIFIER	CPE	CPE		protein_coding	c.308-7743A>T		OSU-420424	Axial-OS-04
Axial-OS-08	chr3	54989756	C	T	PASS	missense_variant	MODERATE	CPEB1	CPEB1		protein_coding	c.98G>A	p.Arg33His	OSU-452729	Axial-OS-08
Axial-OS-08	chr14	59397366	G	A	PASS	intron_variant	MODIFIER	CPED1	CPED1		protein_coding	c.2037+23424G>A		OSU-452729	Axial-OS-08
Axial-OS-06	chr4	30085472	T	C	PASS	intergenic_region	MODIFIER	CPHXL-SFTPD	CPHXL-SFTPD			n.30085472T>C		OSU-433058	Axial-OS-06
Axial-OS-08	chr2	80953608	G	A	PASS	upstream_gene_variant	MODIFIER	CPLANE2	CPLANE2		protein_coding	c.-233G>A		OSU-452729	Axial-OS-08
Axial-OS-08	chr10	11349520	G	T	PASS	intron_variant	MODIFIER	CPM	CPM		protein_coding	c.259-743C>A		OSU-452729	Axial-OS-08
Axial-OS-07	chr29	33388382	A	T	PASS	intergenic_region	MODIFIER	CPNE3-CNGB3	CPNE3-CNGB3			n.33388382A>T		CCB030088	Axial-OS-07
Axial-OS-02	chr23	29400780	G	A	PASS	intron_variant	MODIFIER	CPNE4	CPNE4		protein_coding	c.297+63454C>T		OSU-404453	Axial-OS-02
Axial-OS-02	chr23	29402552	T	A	PASS	intron_variant	MODIFIER	CPNE4	CPNE4		protein_coding	c.297+61682A>T		OSU-404453	Axial-OS-02
Axial-OS-04	chr23	29291748	T	A	PASS	intron_variant	MODIFIER	CPNE4	CPNE4		protein_coding	c.477+1977A>T		OSU-420424	Axial-OS-04
Axial-OS-05	chr23	29347592	A	C	PASS	intron_variant	MODIFIER	CPNE4	CPNE4		protein_coding	c.298-53687T>G		OSU-427366	Axial-OS-05
[truncated: 21,134 more rows]
