# Supplementary material for: Characterization of the genomic landscape of canine oral osteosarcoma reveals similarities with appendicular osteosarcoma
Source: PLoS One. 2025 Jun 10;20(6):e0325181. doi: 10.1371/journal.pone.0325181 (PMC12151373; doi:10.1371/journal.pone.0325181)
Supplement: S4 Table — Structural variants called by Manta that passed filters, annotated by Snpeff. (XLSX) [file pone.0325181.s004.xlsx]

## Sheet: S4 Table All SVs
Sample ID	CHROM	POS	ID	SVTYPE	SVLEN	END	CIPOS	CIEND	SOMATICSCORE	EFFECT	IMPACT	GENE	GENEID	FEATURE	FEATUREID	PR	GEN[1].SR[*]
Axial-OS-04	chr1	72459106	MantaBND:1:62337:62338:0:0:0:1	BND					101	gene_fusion&frameshift_variant	HIGH	A4GALT&C1H9orf3	A4GALT&C1H9orf3	transcript	XR_005353979.1	162,26	159,31
Axial-OS-04	chr10	23716491	MantaBND:1:62337:62338:0:0:0:0	BND					101	gene_fusion&frameshift_variant	HIGH	A4GALT&C1H9orf3	A4GALT&C1H9orf3	transcript	XM_038550316.1	162,26	159,31
Axial-OS-04	chr1	78594972	MantaBND:73375:0:1:0:0:0:0	BND					119	transcript_ablation	HIGH	ACO2	ACO2	transcript	XM_038550423.1	147,37	136,23
Axial-OS-04	chr10	24744737	MantaBND:73375:0:1:0:0:0:1	BND					119	transcript_ablation	HIGH	ACO2	ACO2	transcript	XM_038550423.1	147,37	136,23
Axial-OS-04	chr5	60645943	MantaBND:1:61177:61536:0:0:0:0	BND			0,2		128	transcript_ablation	HIGH	ACOT7	ACOT7	transcript	XM_038537793.1	173,38	166,26
Axial-OS-04	chr10	21407367	MantaBND:1:61177:61536:0:0:0:1	BND			0,2		128	transcript_ablation	HIGH	ACOT7	ACOT7	transcript	XM_038537793.1	173,38	166,26
Axial-OS-08	chr23	1080097	MantaINV:1:188211:188293:0:0:0	INV	334415	1414512			118	inversion	MODERATE	ACSS1&APMAP&CST7&LOC100688361&LOC102155589&LOC102156733&LOC119865505	ACSS1&APMAP&CST7&LOC100688361&LOC102155589&LOC102156733&LOC119865505	gene_variant	ACSS1	112,15	100,25
Axial-OS-02	chr10	42914835	MantaBND:2:113693:138872:1:2:0:1	BND			0,19		46	gene_fusion&frameshift_variant	HIGH	ADAM22&NPAS2	ADAM22&NPAS2	transcript	XM_038550992.1	188,0	30,102
Axial-OS-02	chr14	14193788	MantaBND:2:113693:138872:1:2:0:0	BND			0,19		46	gene_fusion&frameshift_variant	HIGH	ADAM22&NPAS2	ADAM22&NPAS2	transcript	XM_038556705.1	188,0	30,102
Axial-OS-07	chr2	49929543	MantaDEL:258946:0:1:0:0:0	DEL	-305261	50234804	0,2	0,2	70	feature_ablation	HIGH	ADAMTS6&CWC27&LOC111092395&LOC111094654	ADAMTS6&CWC27&LOC111092395&LOC111094654	gene_variant	CWC27	176,23	142,10
Axial-OS-05	chr26	1544403	MantaBND:124180:0:1:0:0:0:1	BND			0,2		184	transcript_ablation	HIGH	ADGRD1	ADGRD1	transcript	XM_038574710.1	101,35	86,30
Axial-OS-05	chr35	16594555	MantaBND:124180:0:1:0:0:0:0	BND			0,2		184	transcript_ablation	HIGH	ADGRD1	ADGRD1	transcript	XM_038574710.1	101,35	86,30
Axial-OS-05	chr26	1484557	MantaBND:15690:0:4:0:0:0:1	BND			0,2		168	bidirectional_gene_fusion	HIGH	ADGRD1&SHROOM2	ADGRD1&SHROOM2	transcript	XM_038574710.1	84,31	71,25
Axial-OS-05	chrX	6598848	MantaBND:15690:0:4:0:0:0:0	BND			0,2		168	bidirectional_gene_fusion	HIGH	ADGRD1&SHROOM2	ADGRD1&SHROOM2	transcript	XM_038586792.1	84,31	71,25
Axial-OS-02	chr4	75226833	MantaBND:2:110525:127786:0:2:0:1	BND			0,1		74	transcript_ablation	HIGH	ADRA1A	ADRA1A	transcript	NM_001195843.1_3	240,28	139,18
Axial-OS-02	chr25	30874076	MantaBND:2:110525:127786:0:2:0:0	BND			0,1		74	transcript_ablation	HIGH	ADRA1A	ADRA1A	transcript	NM_001195843.1_3	240,28	139,18
Axial-OS-02	chr4	83845464	MantaBND:2:65820:127786:0:2:0:1	BND			0,1		117	gene_fusion&frameshift_variant	HIGH	ADRA1A&CDH12	ADRA1A&CDH12	transcript	XM_038535416.1	121,28	130,26
Axial-OS-02	chr25	30873464	MantaBND:2:65820:127786:0:2:0:0	BND			0,1		117	gene_fusion&frameshift_variant	HIGH	ADRA1A&CDH12	ADRA1A&CDH12	transcript	NM_001195843.1_3	121,28	130,26
Axial-OS-06	chr34	12039418	MantaDEL:4:116288:185445:0:0:0	DEL	-121504	12160922	0,1	0,1	77	feature_ablation	HIGH	AHRR&CCDC127&LOC119867479&LOC119867480&LRRC14B&PDCD6&PLEKHG4B&SDHA	AHRR&CCDC127&LOC119867479&LOC119867480&LRRC14B&PDCD6&PLEKHG4B&SDHA	gene_variant	AHRR	139,21	158,12
Axial-OS-08	chr5	59469657	MantaBND:28426:0:1:0:0:0:0	BND					159	gene_fusion&frameshift_variant	HIGH	AJAP1&LOC111091707	AJAP1&LOC111091707	transcript	XM_038537759.1	253,47	277,66
Axial-OS-08	chr22	55325740	MantaBND:28426:0:1:0:0:0:1	BND					159	gene_fusion&frameshift_variant	HIGH	AJAP1&LOC111091707	AJAP1&LOC111091707	transcript	XR_005376564.1	253,47	277,66
Axial-OS-08	chr3	49686944	MantaDEL:280967:0:1:0:0:0	DEL	-2882	49689826	0,2	0,2	55	upstream_gene_variant	MODIFIER	AKAP13	AKAP13	transcript	XM_038532769.1	170,20	150,14
Axial-OS-02	chr2	60133816	MantaBND:2:85068:85174:0:0:0:0	BND			0,1		191	transcript_ablation	HIGH	AKAP9	AKAP9	transcript	XM_038556768.1	454,85	558,248
Axial-OS-02	chr14	17571407	MantaBND:2:85068:85174:0:0:0:1	BND			0,1		191	transcript_ablation	HIGH	AKAP9	AKAP9	transcript	XM_038556768.1	454,85	558,248
Axial-OS-08	chr6	54442994	MantaDEL:245393:0:1:0:1:0	DEL	-764490	55207484	0,3	0,3	247	feature_ablation	HIGH	ALG14&CNN3&F3&LOC100685030&LOC102151292&LOC102156348&LOC106558956&LOC106558958&LOC106558959&LOC111096380&LOC111096385&LOC111096517&LOC119872260&LOC119872261&LOC119872262&LOC119872263&LOC119872359&LOC119872390&LOC119872400&LOC119872429&LOC119876402&LOC490151&RWDD3&SLC44A3	ALG14&CNN3&F3&LOC100685030&LOC102151292&LOC102156348&LOC106558956&LOC106558958&LOC106558959&LOC111096380&LOC111096385&LOC111096517&LOC119872260&LOC119872261&LOC119872262&LOC119872263&LOC119872359&LOC119872390&LOC119872400&LOC119872429&LOC119876402&LOC490151&RWDD3&SLC44A3	gene_variant	F3	110,76	117,57
Axial-OS-04	chr1	109274260	MantaBND:1:144416:199540:0:0:0:1	BND					98	bidirectional_gene_fusion	HIGH	ALOXE3&SLC8A2	ALOXE3&SLC8A2	transcript	XM_038528434.1	112,31	95,31
Axial-OS-04	chr5	33145534	MantaBND:1:144416:199540:0:0:0:0	BND					98	bidirectional_gene_fusion	HIGH	ALOXE3&SLC8A2	ALOXE3&SLC8A2	transcript	XM_038536792.1	112,31	95,31
Axial-OS-08	chrX	48806668	MantaINV:1:12291:12292:0:0:0	INV	491019	49297687	0,1	-1,0	92	inversion	MODERATE	AMER1&ARHGEF9&ASB12&LOC100682883&LOC100685931&LOC111094709&LOC119868688&MIR1468&OR6C86P	AMER1&ARHGEF9&ASB12&LOC100682883&LOC100685931&LOC111094709&LOC119868688&MIR1468&OR6C86P			389,74	381,43
Axial-OS-08	chrX	48814437	MantaINV:1:12288:12289:0:0:0	INV	477091	49291528			96	inversion	MODERATE	AMER1&ARHGEF9&ASB12&LOC100682883&LOC100685931&LOC111094709&LOC119868688&MIR1468&OR6C86P	AMER1&ARHGEF9&ASB12&LOC100682883&LOC100685931&LOC111094709&LOC119868688&MIR1468&OR6C86P			430,81	398,45
Axial-OS-08	chr9	31245999	MantaBND:222088:0:2:0:0:0:1	BND			0,2		147	bidirectional_gene_fusion	HIGH	ANKFN1&CYP7A1	ANKFN1&CYP7A1	transcript	XM_038547805.1	238,40	126,62
Axial-OS-08	chr9	31246380	MantaBND:222088:1:2:0:0:0:1	BND			0,2		138	gene_fusion&frameshift_variant	HIGH	ANKFN1&CYP7A1	ANKFN1&CYP7A1	transcript	XM_038547805.1	203,36	112,46
Axial-OS-08	chr29	9789632	MantaBND:222088:0:2:0:0:0:0	BND			0,2		147	bidirectional_gene_fusion	HIGH	ANKFN1&CYP7A1	ANKFN1&CYP7A1	transcript	XM_038579361.1	238,40	126,62
Axial-OS-08	chr29	9796639	MantaBND:222088:1:2:0:0:0:0	BND			0,2		138	gene_fusion&frameshift_variant	HIGH	ANKFN1&CYP7A1	ANKFN1&CYP7A1	transcript	XM_038579361.1	203,36	112,46
Axial-OS-02	chr4	89447805	MantaBND:247196:0:1:0:3:0:0	BND			0,1		166	bidirectional_gene_fusion	HIGH	ANKH&NRXN3	ANKH&NRXN3	transcript	XM_038535443.1	122,45	103,30
Axial-OS-02	chr8	51173962	MantaBND:247196:0:1:0:3:0:1	BND			0,1		166	bidirectional_gene_fusion	HIGH	ANKH&NRXN3	ANKH&NRXN3	transcript	XR_005363605.1	122,45	103,30
Axial-OS-08	chr10	11094062	MantaBND:1:55526:55527:0:0:0:0	BND			0,1		98	transcript_ablation	HIGH	ANKRD17	ANKRD17	transcript	XM_038556303.1	255,9	265,47
Axial-OS-08	chr13	63002914	MantaBND:1:55526:55527:0:0:0:1	BND			0,1		98	transcript_ablation	HIGH	ANKRD17	ANKRD17	transcript	XM_038556303.1	255,9	265,47
Axial-OS-08	chr15	39030984	MantaDEL:104338:0:1:0:0:0	DEL	-19864	39050848			209	intron_variant	MODIFIER	ANKS1B	ANKS1B	transcript	XM_038558736.1	98,73	111,47
Axial-OS-02	chr27	6845487	MantaBND:2:47624:47628:0:0:0:1	BND					112	bidirectional_gene_fusion	HIGH	ANO2&ZC4H2	ANO2&ZC4H2	transcript	XM_038576551.1	148,0	121,189
Axial-OS-02	chrX	49980289	MantaBND:2:47624:47628:0:0:0:0	BND					112	bidirectional_gene_fusion	HIGH	ANO2&ZC4H2	ANO2&ZC4H2	transcript	XM_038586516.1	148,0	121,189
Axial-OS-04	chr5	77934439	MantaDEL:1:51903:197173:1:0:0	DEL	-328488	78262927			189	feature_ablation	HIGH	AP1G1&ATXN1L&IST1&LOC102155152&LOC106558857&LOC111096042&LOC119871959&LOC119872070&MARVELD3&PHLPP2&TAT&ZNF821	AP1G1&ATXN1L&IST1&LOC102155152&LOC106558857&LOC111096042&LOC119871959&LOC119872070&MARVELD3&PHLPP2&TAT&ZNF821	gene_variant	IST1	229,79	217,173
Axial-OS-08	chr11	50353276	MantaBND:1:71368:71371:0:0:0:1	BND			0,6		311	transcript_ablation	HIGH	APTX	APTX	transcript	NM_001003355.1_3	135,123	138,75
Axial-OS-08	chr23	25529823	MantaBND:1:71368:71371:0:0:0:0	BND			0,6		311	transcript_ablation	HIGH	APTX	APTX	transcript	NM_001003355.1_3	135,123	138,75
Axial-OS-08	chr11	50353304	MantaBND:1:71368:71372:0:0:0:0	BND			0,1		309	bidirectional_gene_fusion	HIGH	APTX&TBC1D5	APTX&TBC1D5	transcript	NM_001003355.1_3	149,97	141,92
Axial-OS-08	chr23	26196660	MantaBND:1:71368:71372:0:0:0:1	BND			0,1		309	bidirectional_gene_fusion	HIGH	APTX&TBC1D5	APTX&TBC1D5	transcript	XM_038570746.1	149,97	141,92
Axial-OS-08	chr5	5466120	MantaBND:71116:0:1:0:0:0:0	BND					170	transcript_ablation	HIGH	ARHGAP32	ARHGAP32	transcript	XM_038535653.1	324,73	301,91
Axial-OS-08	chr5	5532105	MantaBND:67454:0:1:0:2:0:1	BND					189	transcript_ablation	HIGH	ARHGAP32	ARHGAP32	transcript	XM_038535653.1	256,111	184,32
Axial-OS-08	chr10	13222578	MantaBND:67454:0:1:0:2:0:0	BND					189	transcript_ablation	HIGH	ARHGAP32	ARHGAP32	transcript	XM_038535653.1	256,111	184,32
Axial-OS-08	chr10	37846397	MantaBND:71116:0:1:0:0:0:1	BND					170	transcript_ablation	HIGH	ARHGAP32	ARHGAP32	transcript	XM_038535653.1	324,73	301,91
Axial-OS-08	chr5	5511966	MantaBND:1:186521:186525:0:0:0:0	BND					153	bidirectional_gene_fusion	HIGH	ARHGAP32&LOC102154849	ARHGAP32&LOC102154849	transcript	XM_038535653.1	460,94	243,94
Axial-OS-08	chr10	37930612	MantaBND:1:186521:186525:0:0:0:1	BND					153	bidirectional_gene_fusion	HIGH	ARHGAP32&LOC102154849	ARHGAP32&LOC102154849	transcript	XR_005365197.1	460,94	243,94
Axial-OS-08	chr5	5463424	MantaBND:66810:0:1:0:0:0:1	BND			0,1		117	bidirectional_gene_fusion	HIGH	ARHGAP32&TMBIM4	ARHGAP32&TMBIM4	transcript	XM_038535653.1	237,48	210,43
Axial-OS-08	chr10	9024067	MantaBND:66810:0:1:0:0:0:0	BND			0,1		117	bidirectional_gene_fusion	HIGH	ARHGAP32&TMBIM4	ARHGAP32&TMBIM4	transcript	XM_038549931.1	237,48	210,43
Axial-OS-08	chr6	10277631	MantaBND:1:56388:56391:0:0:0:1	BND			0,1		91	transcript_ablation	HIGH	ARPC1B	ARPC1B	transcript	XM_038539417.1	188,22	173,41
Axial-OS-08	chr10	12223210	MantaBND:1:56388:56391:0:0:0:0	BND			0,1		91	transcript_ablation	HIGH	ARPC1B	ARPC1B	transcript	XM_038539417.1	188,22	173,41
Axial-OS-08	chr6	10282632	MantaBND:1:11369:185555:0:0:0:0	BND					116	gene_fusion&frameshift_variant	HIGH	ARPC1B&LOC111098492	ARPC1B&LOC111098492	transcript	XM_038539417.1	399,46	403,59
Axial-OS-08	chr13	2369991	MantaBND:1:11369:185555:0:0:0:1	BND					116	gene_fusion&frameshift_variant	HIGH	ARPC1B&LOC111098492	ARPC1B&LOC111098492	transcript	XR_005368433.1	399,46	403,59
Axial-OS-08	chr4	58466952	MantaBND:1:85076:85077:0:3:0:1	BND			0,39		72	gene_fusion&frameshift_variant	HIGH	ATOX1&TESK2	ATOX1&TESK2	transcript	NM_001003119.1_3	43,0	29,26
Axial-OS-08	chr15	15003194	MantaBND:1:85076:85077:0:3:0:0	BND			0,39		72	gene_fusion&frameshift_variant	HIGH	ATOX1&TESK2	ATOX1&TESK2	transcript	XM_038558233.1	43,0	29,26
Axial-OS-02	chr4	50774427	MantaBND:2:79683:182522:0:0:0:1	BND			0,4		85	transcript_ablation	HIGH	ATP10B	ATP10B	transcript	XM_038534847.1	190,20	217,28
Axial-OS-02	chr8	25879853	MantaBND:2:79683:182522:0:0:0:0	BND			0,4		85	transcript_ablation	HIGH	ATP10B	ATP10B	transcript	XM_038534847.1	190,20	217,28
Axial-OS-05	chr4	50836724	MantaBND:1:12164:12166:0:1:0:1	BND			0,3		181	transcript_ablation	HIGH	ATP10B	ATP10B	transcript	XM_038534847.1	69,18	87,24
Axial-OS-05	chrX	84446020	MantaBND:1:12164:12166:0:1:0:0	BND			0,3		181	transcript_ablation	HIGH	ATP10B	ATP10B	transcript	XM_038534847.1	69,18	87,24
Axial-OS-02	chr4	50779916	MantaBND:2:185122:185124:0:1:0:0	BND			0,1		60	bidirectional_gene_fusion	HIGH	ATP10B&LOC111097022_2	ATP10B&LOC111097022_2	transcript	XM_038534847.1	204,9	284,19
Axial-OS-02	chr8	26235617	MantaBND:2:185122:185124:0:1:0:1	BND			0,1		60	bidirectional_gene_fusion	HIGH	ATP10B&LOC111097022_2	ATP10B&LOC111097022_2	transcript	XR_005363222.1	204,9	284,19
Axial-OS-06	chr13	4656690	MantaBND:4:18455:18456:0:1:0:0	BND			0,5		42	transcript_ablation	HIGH	ATP6V1C1	ATP6V1C1	transcript	XM_038555251.1	34,2	39,20
Axial-OS-06	chr17	13605294	MantaBND:4:18455:18456:0:1:0:1	BND			0,5		42	transcript_ablation	HIGH	ATP6V1C1	ATP6V1C1	transcript	XM_038555251.1	34,2	39,20
Axial-OS-08	chr22	111461	MantaBND:1:138895:138896:0:2:0:1	BND					131	bidirectional_gene_fusion	HIGH	ATP8A2&NEK5	ATP8A2&NEK5	transcript	XM_038570157.1	165,15	146,41
Axial-OS-08	chr25	14040852	MantaBND:1:138895:138896:0:2:0:0	BND					131	bidirectional_gene_fusion	HIGH	ATP8A2&NEK5	ATP8A2&NEK5	transcript	XM_038573445.1	165,15	146,41
Axial-OS-08	chr9	19080883	MantaBND:1:234715:234940:0:0:0:1	BND					179	gene_fusion	HIGH	ATXN7L3&RBFOX2	ATXN7L3&RBFOX2	transcript	XM_038547120.1	342,84	339,99
Axial-OS-08	chr10	29413132	MantaBND:1:234715:234940:0:0:0:0	BND					179	gene_fusion	HIGH	ATXN7L3&RBFOX2	ATXN7L3&RBFOX2	transcript	XM_038550702.1	342,84	339,99
Axial-OS-08	chr11	19116346	MantaBND:1:45277:45278:0:0:0:1	BND			0,1		94	transcript_ablation	HIGH	AZIN1	AZIN1	transcript	NM_001291425.1_3	555,59	512,56
Axial-OS-08	chr13	4511521	MantaBND:1:45277:45278:0:0:0:0	BND			0,1		94	transcript_ablation	HIGH	AZIN1	AZIN1	transcript	NM_001291425.1_3	555,59	512,56
Axial-OS-04	chr5	65723780	MantaBND:1:973:60868:0:0:0:0	BND			0,1		119	bidirectional_gene_fusion	HIGH	BANP&SMC1B	BANP&SMC1B	transcript	XM_038538078.1	153,25	141,29
Axial-OS-04	chr10	21631790	MantaBND:1:973:60868:0:0:0:1	BND			0,1		119	bidirectional_gene_fusion	HIGH	BANP&SMC1B	BANP&SMC1B	transcript	XM_038550230.1	153,25	141,29
Axial-OS-08	chr10	4861509	MantaBND:1:38363:38364:1:0:0:0	BND			0,4		232	transcript_ablation	HIGH	BCKDHB	BCKDHB	transcript	XM_038554605.1	122,22	145,41
Axial-OS-08	chr12	41305749	MantaBND:1:38363:38364:1:0:0:1	BND			0,4		232	transcript_ablation	HIGH	BCKDHB	BCKDHB	transcript	XM_038554605.1	122,22	145,41
Axial-OS-08	chr2	8619521	MantaDEL:1:212041:212263:0:1:0	DEL	-779806	9399327			232	feature_ablation	HIGH	BMI1&COMMD3&DNAJC1&LOC102155065&LOC111091332&LOC119870103&LOC119870532&MLLT10&SPAG6&TRNAN-GUU_1	BMI1&COMMD3&DNAJC1&LOC102155065&LOC111091332&LOC119870103&LOC119870532&MLLT10&SPAG6&TRNAN-GUU_1	gene_variant	SPAG6	89,68	105,37
Axial-OS-08	chr2	8597751	MantaDUP:TANDEM:1:212043:212088:0:1:0	DUP	114112	8711863	0,1	0,1	223	duplication	MODERATE	BMI1&COMMD3&SPAG6	BMI1&COMMD3&SPAG6	gene_variant	SPAG6	103,78	60,41
Axial-OS-08	chr11	25269614	MantaINV:57594:0:1:0:0:0	INV	673205	25942819	0,1	-1,0	161	inversion	MODERATE	BRD8&CDC23&FAM13B&GFRA3&HNRNPA0&KIF20A&KLHL3&LOC100855733&LOC102154099&LOC106559473&LOC119873901&LOC119874014&LOC119874105&LOC119876766&LOC119876767&MIR874&MYOT&NME5&PKD2L2&WNT8A	BRD8&CDC23&FAM13B&GFRA3&HNRNPA0&KIF20A&KLHL3&LOC100855733&LOC102154099&LOC106559473&LOC119873901&LOC119874014&LOC119874105&LOC119876766&LOC119876767&MIR874&MYOT&NME5&PKD2L2&WNT8A	gene_variant	GFRA3	223,88	229,69
Axial-OS-02	chr24	11114455	MantaINS:148105:0:0:0:0:0	INS	50	11114455	0,13		81	intergenic_region	MODIFIER	BTBD3-LOC100682727	BTBD3-LOC100682727	intergenic_region	BTBD3-LOC100682727	0,0	54,30
Axial-OS-08	chr10	29808163	MantaBND:60784:0:1:0:0:0:1	BND					106	gene_fusion&frameshift_variant	HIGH	C11H9orf72&TOM1	C11H9orf72&TOM1	transcript	XM_038550738.1	448,51	456,52
Axial-OS-08	chr11	45907921	MantaBND:60784:0:1:0:0:0:0	BND					106	gene_fusion&frameshift_variant	HIGH	C11H9orf72&TOM1	C11H9orf72&TOM1	transcript	XM_038552575.1	448,51	456,52
Axial-OS-08	chr19	12603264	MantaDUP:TANDEM:4741:6:6:11:2:0	DUP	240	12603504	0,3	0,3	85	intron_variant	MODIFIER	C19H4orf33	C19H4orf33	transcript	XR_005373915.1	146,1	207,57
Axial-OS-08	chr9	18311812	MantaBND:4741:4:6:0:1:0:1	BND			0,1		166	bidirectional_gene_fusion	HIGH	C19H4orf33&NMT1	C19H4orf33&NMT1	transcript	XM_038547051.1	217,56	205,55
Axial-OS-08	chr19	12603754	MantaBND:4741:4:6:0:1:0:0	BND			0,1		166	bidirectional_gene_fusion	HIGH	C19H4orf33&NMT1	C19H4orf33&NMT1	transcript	XR_005373915.1	217,56	205,55
Axial-OS-04	chr1	72314497	MantaBND:1:130224:165614:0:0:0:0	BND			0,2		156	transcript_ablation	HIGH	C1H9orf3	C1H9orf3	transcript	XR_005353979.1	127,45	78,38
Axial-OS-04	chr20	42625319	MantaBND:1:130224:165614:0:0:0:1	BND			0,2		156	transcript_ablation	HIGH	C1H9orf3	C1H9orf3	transcript	XR_005353979.1	127,45	78,38
Axial-OS-04	chr1	72378961	MantaBND:266303:0:1:0:0:0:0	BND					120	bidirectional_gene_fusion	HIGH	C1H9orf3&ESPN	C1H9orf3&ESPN	transcript	XR_005353979.1	141,26	128,30
Axial-OS-04	chr5	60775736	MantaBND:266303:0:1:0:0:0:1	BND					120	bidirectional_gene_fusion	HIGH	C1H9orf3&ESPN	C1H9orf3&ESPN	transcript	XM_038537801.1	141,26	128,30
Axial-OS-04	chr1	72314622	MantaBND:1:130224:130723:0:0:0:0	BND			0,1		153	gene_fusion&frameshift_variant	HIGH	C1H9orf3&KCNH2	C1H9orf3&KCNH2	transcript	XR_005353979.1	145,47	164,32
Axial-OS-04	chr16	15753194	MantaBND:1:130224:130723:0:0:0:1	BND			0,1		153	gene_fusion&frameshift_variant	HIGH	C1H9orf3&KCNH2	C1H9orf3&KCNH2	transcript	NM_001003145.1_3	145,47	164,32
Axial-OS-04	chr1	72317663	MantaBND:1:201391:201518:0:0:0:1	BND			0,3		128	gene_fusion&frameshift_variant	HIGH	C1H9orf3&SIK3	C1H9orf3&SIK3	transcript	XR_005353979.1	125,37	98,21
Axial-OS-04	chr5	16703552	MantaBND:1:201391:201518:0:0:0:0	BND			0,3		128	gene_fusion&frameshift_variant	HIGH	C1H9orf3&SIK3	C1H9orf3&SIK3	transcript	XM_038536044.1	125,37	98,21
Axial-OS-02	chr4	41427356	MantaBND:2:181131:181137:0:0:0:0	BND			0,2		82	transcript_ablation	HIGH	C8H14orf39	C8H14orf39	transcript	XM_038544865.1	208,25	231,20
Axial-OS-02	chr8	35783615	MantaBND:2:181131:181137:0:0:0:1	BND			0,2		82	transcript_ablation	HIGH	C8H14orf39	C8H14orf39	transcript	XM_038544865.1	208,25	231,20
Axial-OS-02	chr2	76563321	MantaBND:2:49668:49669:0:1:0:0	BND					52	gene_fusion&frameshift_variant	HIGH	CACNG2&CDC42	CACNG2&CDC42	transcript	XM_038531674.1	180,4	184,15
Axial-OS-02	chr10	28834052	MantaBND:2:49668:49669:0:1:0:1	BND					52	gene_fusion&frameshift_variant	HIGH	CACNG2&CDC42	CACNG2&CDC42	transcript	XM_038550683.1	180,4	184,15
Axial-OS-04	chr10	50352694	MantaBND:1:164894:165234:0:1:0:1	BND			0,3		101	bidirectional_gene_fusion	HIGH	CALM2&MAP4	CALM2&MAP4	transcript	XM_038551229.1	159,32	124,22
Axial-OS-04	chr20	41314523	MantaBND:1:164894:165234:0:1:0:0	BND			0,3		101	bidirectional_gene_fusion	HIGH	CALM2&MAP4	CALM2&MAP4	transcript	XM_038566575.1	159,32	124,22
Axial-OS-08	chr9	59654756	MantaBND:1:50041:50045:0:0:0:0	BND					196	bidirectional_gene_fusion	HIGH	CAPS2&STRBP	CAPS2&STRBP	transcript	XR_005365016.1	105,46	81,61
Axial-OS-08	chr10	16226907	MantaBND:1:50041:50045:0:0:0:1	BND					196	bidirectional_gene_fusion	HIGH	CAPS2&STRBP	CAPS2&STRBP	transcript	XM_038550034.1	105,46	81,61
Axial-OS-08	chr14	55602895	MantaDUP:TANDEM:1:178997:178998:0:0:0	DUP	142	55603037	0,3	0,3	64	intragenic_variant	MODIFIER	CAV1	CAV1	gene_variant	CAV1	156,0	255,48
Axial-OS-08	chr5	5864967	MantaBND:1:59900:59902:0:0:0:1	BND			0,1		84	transcript_ablation	HIGH	CCDC138	CCDC138	transcript	XM_038550841.1	229,2	235,43
Axial-OS-08	chr5	5864988	MantaBND:1:59900:59902:1:0:0:0	BND					82	transcript_ablation	HIGH	CCDC138	CCDC138	transcript	XM_038550841.1	220,30	209,13
Axial-OS-08	chr10	36106769	MantaBND:29768:0:1:0:0:0:1	BND			0,2		162	transcript_ablation	HIGH	CCDC138	CCDC138	transcript	XM_038550841.1	194,47	168,48
Axial-OS-08	chr10	36140086	MantaBND:1:59900:59902:0:0:0:0	BND			0,1		84	transcript_ablation	HIGH	CCDC138	CCDC138	transcript	XM_038550841.1	229,2	235,43
Axial-OS-08	chr10	36140736	MantaBND:1:59900:59902:1:0:0:1	BND					82	transcript_ablation	HIGH	CCDC138	CCDC138	transcript	XM_038550841.1	220,30	209,13
Axial-OS-08	chr13	243956	MantaBND:29768:0:1:0:0:0:0	BND			0,2		162	transcript_ablation	HIGH	CCDC138	CCDC138	transcript	XM_038550841.1	194,47	168,48
Axial-OS-08	chr10	36140005	MantaINV:1:59900:59900:8:0:0	INV	739	36140744	0,2	-2,0	77	splice_acceptor_variant&splice_donor_variant&inversion&splice_region_variant&intron_variant	HIGH	CCDC138	CCDC138	transcript	XM_038550841.1	274,32	314,42
Axial-OS-08	chr10	35809620	MantaINV:1:153042:153043:0:0:0	INV	600762	36410382	0,2	-2,0	287	inversion	MODERATE	CCDC138&EDAR&LIMS1&LOC102153183&LOC119873806&LOC119873829&LOC119873836&RANBP2	CCDC138&EDAR&LIMS1&LOC102153183&LOC119873806&LOC119873829&LOC119873836&RANBP2			168,121	161,83
Axial-OS-08	chr10	36075165	MantaBND:31445:0:3:0:0:0:0	BND					108	bidirectional_gene_fusion	HIGH	CCDC138&RSPO2	CCDC138&RSPO2	transcript	XM_038550841.1	209,46	250,77
Axial-OS-08	chr13	8899033	MantaBND:31445:0:3:0:0:0:1	BND					108	bidirectional_gene_fusion	HIGH	CCDC138&RSPO2	CCDC138&RSPO2	transcript	XM_038555332.1	209,46	250,77
Axial-OS-08	chr11	55056589	MantaBND:1:51987:51988:0:0:0:1	BND			0,1		199	gene_fusion&frameshift_variant	HIGH	CCDC180&PRKG1	CCDC180&PRKG1	transcript	XM_038552889.1	197,61	144,57
Axial-OS-08	chr26	36854301	MantaBND:1:51987:51988:0:0:0:0	BND			0,1		199	gene_fusion&frameshift_variant	HIGH	CCDC180&PRKG1	CCDC180&PRKG1	transcript	XM_038576026.1	197,61	144,57
Axial-OS-06	chr34	23402435	MantaINV:4:60126:185949:0:0:0	INV	1956	23404391	0,1	-1,0	54	intron_variant	MODIFIER	CCDC50	CCDC50	transcript	XM_038583697.1	150,19	114,10
Axial-OS-08	chr2	4264780	MantaBND:31119:0:1:0:0:0:0	BND			0,2		171	gene_fusion	HIGH	CCDC7&ZFPM2	CCDC7&ZFPM2	transcript	XM_038529711.1	205,55	184,53
Axial-OS-08	chr13	6756641	MantaBND:31119:0:1:0:0:0:1	BND			0,2		171	gene_fusion	HIGH	CCDC7&ZFPM2	CCDC7&ZFPM2	transcript	NM_001128186.1_3	205,55	184,53
Axial-OS-05	chr5	42065239	MantaBND:1:96477:96478:0:0:0:1	BND			0,2		140	transcript_ablation	HIGH	CD83	CD83	transcript	XM_038584205.1	90,9	90,34
Axial-OS-05	chr35	14795107	MantaBND:1:96477:96478:0:0:0:0	BND			0,2		140	transcript_ablation	HIGH	CD83	CD83	transcript	XM_038584205.1	90,9	90,34
Axial-OS-02	chr2	76560600	MantaDUP:TANDEM:2:50627:50630:0:1:0	DUP	6689	76567289			40	splice_acceptor_variant&splice_region_variant&intron_variant	HIGH	CDC42	CDC42	transcript	XM_038531674.1	196,8	148,15
Axial-OS-02	chr2	76541854	MantaINV:2:49669:197707:0:0:0	INV	21312	76563166			68	inversion	HIGH	CDC42	CDC42	transcript	XM_038531674.1	165,17	188,14
Axial-OS-02	chr2	76564791	MantaBND:206435:0:1:0:0:0:0	BND			0,2		56	bidirectional_gene_fusion	HIGH	CDC42&MPZL1	CDC42&MPZL1	transcript	XM_038531674.1	206,1	199,18
Axial-OS-02	chr7	30631788	MantaBND:206435:0:1:0:0:0:1	BND			0,2		56	bidirectional_gene_fusion	HIGH	CDC42&MPZL1	CDC42&MPZL1	transcript	XM_038541800.1	206,1	199,18
Axial-OS-02	chr4	76896878	MantaINV:245039:0:1:0:0:0	INV	649264	77546142	0,5	-5,0	92	inversion	MODERATE	CDH6&LOC102154470&LOC102155945&LOC102156065&LOC102156164&LOC119871577&LOC119871579&LOC119876209&LOC612647&TMEM125	CDH6&LOC102154470&LOC102155945&LOC102156065&LOC102156164&LOC119871577&LOC119871579&LOC119876209&LOC612647&TMEM125	gene_variant	CDH6	236,40	205,29
Axial-OS-02	chr4	76886446	MantaBND:119605:0:1:0:1:0:1	BND					96	bidirectional_gene_fusion	HIGH	CDH6&LOC111090928	CDH6&LOC111090928	transcript	XM_038535409.1	143,25	158,21
Axial-OS-02	chr18	27276382	MantaBND:119605:0:1:0:1:0:0	BND					96	bidirectional_gene_fusion	HIGH	CDH6&LOC111090928	CDH6&LOC111090928	transcript	XR_005373309.1	143,25	158,21
Axial-OS-02	chr35	21165395	MantaBND:21138:0:1:0:1:0:1	BND					77	transcript_ablation	HIGH	CDKAL1	CDKAL1	transcript	NM_001284447.1_3	127,12	119,20
Axial-OS-02	chrX	66384263	MantaBND:21138:0:1:0:1:0:0	BND					77	transcript_ablation	HIGH	CDKAL1	CDKAL1	transcript	NM_001284447.1_3	127,12	119,20
Axial-OS-05	chr11	41253459	MantaDEL:51730:0:1:0:0:0	DEL	-133320	41386779			207	feature_ablation	HIGH	CDKN2A&CDKN2B&LOC111098066&LOC119873924&LOC119873925&MTAP	CDKN2A&CDKN2B&LOC111098066&LOC119873924&LOC119873925&MTAP			37,71	11,44
Axial-OS-04	chr5	8425133	MantaINV:258682:0:1:0:1:0	INV	116148	8541281	0,2	-2,0	178	inversion	MODERATE	CDON&LOC111096093	CDON&LOC111096093	gene_variant	CDON	763,275	694,155
Axial-OS-08	chr9	12494967	MantaBND:327884:0:1:0:0:0:1	BND			0,1		229	bidirectional_gene_fusion	HIGH	CEP112&MYO5A	CEP112&MYO5A	transcript	XR_005364290.1	116,53	107,55
Axial-OS-08	chr30	18338697	MantaBND:327884:0:1:0:0:0:0	BND			0,1		229	bidirectional_gene_fusion	HIGH	CEP112&MYO5A	CEP112&MYO5A	transcript	XM_038580443.1	116,53	107,55
Axial-OS-08	chr20	44633545	MantaDEL:202837:0:0:0:0:0	DEL	-427	44633972	0,4		130	frameshift_variant&stop_lost	HIGH	CERS1	CERS1	transcript	XM_038566791.1	142,49	126,39
Axial-OS-04	chr5	60769778	MantaBND:209567:0:1:0:0:0:1	BND			0,1		137	bidirectional_gene_fusion	HIGH	CERS1&ESPN	CERS1&ESPN	transcript	XM_038537801.1	155,41	152,28
Axial-OS-04	chr20	44631830	MantaBND:209567:0:1:0:0:0:0	BND			0,1		137	bidirectional_gene_fusion	HIGH	CERS1&ESPN	CERS1&ESPN	transcript	XM_038566791.1	155,41	152,28
Axial-OS-02	chr4	82766746	MantaBND:2:219231:219408:0:0:0:0	BND					95	transcript_ablation	HIGH	CFAP61	CFAP61	transcript	XM_038571434.1	108,8	108,31
Axial-OS-02	chr24	3585112	MantaBND:2:219231:219408:0:0:0:1	BND					95	transcript_ablation	HIGH	CFAP61	CFAP61	transcript	XM_038571434.1	108,8	108,31
Axial-OS-08	chr29	11599827	MantaDEL:222365:0:1:0:0:0	DEL	-2655	11602482			211	intron_variant	MODIFIER	CHD7	CHD7	transcript	XM_038579376.1	102,73	93,43
Axial-OS-02	chr12	12419206	MantaBND:38421:0:1:0:0:0:0	BND			0,1		218	transcript_ablation	HIGH	CHN2	CHN2	transcript	XM_038557212.1	496,194	523,137
Axial-OS-02	chr14	42555764	MantaBND:38421:0:1:0:0:0:1	BND			0,1		218	transcript_ablation	HIGH	CHN2	CHN2	transcript	XM_038557212.1	496,194	523,137
Axial-OS-06	chr34	11002595	MantaINV:4:185076:185077:0:0:0	INV	417168	11419763			73	inversion	MODERATE	CLPTM1L&IRX4&LOC100682563&LOC102152290&LOC111093855&LOC111093868&LOC111093879&LOC111093880&LOC119867476&LPCAT1&MRPL36&NDUFS6&SLC6A3	CLPTM1L&IRX4&LOC100682563&LOC102152290&LOC111093855&LOC111093868&LOC111093879&LOC111093880&LOC119867476&LPCAT1&MRPL36&NDUFS6&SLC6A3			225,27	219,17
Axial-OS-08	chr11	70552738	MantaBND:1:47009:53483:0:0:0:1	BND					202	gene_fusion&frameshift_variant	HIGH	CLSTN2&PAPPA	CLSTN2&PAPPA	transcript	XM_038553223.1	202,63	212,67
Axial-OS-08	chr23	37059595	MantaBND:1:47009:53483:0:0:0:0	BND					202	gene_fusion&frameshift_variant	HIGH	CLSTN2&PAPPA	CLSTN2&PAPPA	transcript	XM_038571050.1	202,63	212,67
Axial-OS-08	chr5	834000	MantaBND:1:6534:162964:0:0:0:1	BND			0,7		88	gene_fusion&frameshift_variant	HIGH	CNTN5&GLB1L3	CNTN5&GLB1L3	transcript	XM_038535560.1	145,0	110,36
Axial-OS-08	chr21	1413371	MantaBND:1:6534:162964:0:0:0:0	BND			0,7		88	gene_fusion&frameshift_variant	HIGH	CNTN5&GLB1L3	CNTN5&GLB1L3	transcript	XM_038568215.1	145,0	110,36
Axial-OS-08	chr13	34035139	MantaINV:35022:0:1:0:1:0	INV	615766	34650905	0,1	-1,0	188	inversion	MODERATE	COL22A1&FAM135B&LOC100687350&LOC111098569&LOC119876929	COL22A1&FAM135B&LOC100687350&LOC111098569&LOC119876929	gene_variant	FAM135B	116,72	123,31
Axial-OS-08	chr11	6140456	MantaINV:54355:0:1:0:0:0	INV	7100	6147556			190	intragenic_variant	MODIFIER	COMMD10	COMMD10	gene_variant	COMMD10	157,76	166,51
Axial-OS-05	chr5	42366597	MantaBND:1:214183:214641:0:0:0:1	BND					157	transcript_ablation	HIGH	COPS3	COPS3	transcript	XM_038537127.1	90,26	77,25
Axial-OS-05	chr35	15373394	MantaBND:1:214183:214641:0:0:0:0	BND					157	transcript_ablation	HIGH	COPS3	COPS3	transcript	XM_038537127.1	90,26	77,25
Axial-OS-06	chr5	68308110	MantaDEL:4:11304:154983:0:0:0	DEL	-120805	68428915			310	feature_ablation	HIGH	COTL1&KLHL36	COTL1&KLHL36			96,105	81,89
Axial-OS-08	chr11	35119729	MantaBND:59458:0:1:0:1:0:1	BND					111	transcript_ablation	HIGH	CPA6	CPA6	transcript	XM_038579472.1	275,46	277,38
Axial-OS-08	chr29	17703357	MantaBND:59458:0:1:0:1:0:0	BND					111	transcript_ablation	HIGH	CPA6	CPA6	transcript	XM_038579472.1	275,46	277,38
Axial-OS-04	chr1	78820819	MantaBND:72564:1:4:0:0:0:0	BND			0,1		122	transcript_ablation	HIGH	CPT2	CPT2	transcript	XM_038537499.1	145,32	133,24
Axial-OS-04	chr5	56197597	MantaBND:72564:1:4:0:0:0:1	BND			0,1		122	transcript_ablation	HIGH	CPT2	CPT2	transcript	XM_038537499.1	145,32	133,24
Axial-OS-04	chr5	57683452	MantaBND:1:61281:61282:0:0:0:0	BND			0,4		144	bidirectional_gene_fusion	HIGH	CRELD2&SKI	CRELD2&SKI	transcript	XM_038537684.1	169,29	132,43
Axial-OS-04	chr10	18200979	MantaBND:1:61281:61282:0:0:0:1	BND			0,4		144	bidirectional_gene_fusion	HIGH	CRELD2&SKI	CRELD2&SKI	transcript	XM_038550183.1	169,29	132,43
Axial-OS-08	chr6	44934545	MantaBND:1:23841:23843:0:0:0:1	BND			0,1		146	gene_fusion	HIGH	CSMD3&LOC119872246	CSMD3&LOC119872246	transcript	XR_005361065.1	118,5	126,52
Axial-OS-08	chr13	13224984	MantaBND:1:23841:23843:0:0:0:0	BND			0,1		146	gene_fusion	HIGH	CSMD3&LOC119872246	CSMD3&LOC119872246	transcript	XM_038555366.1	118,5	126,52
Axial-OS-08	chr10	49409667	MantaBND:1:23841:23846:0:0:0:1	BND			0,1		81	gene_fusion&frameshift_variant	HIGH	CSMD3&PRKCE	CSMD3&PRKCE	transcript	XM_038551200.1	241,5	253,38
Axial-OS-08	chr13	13225089	MantaBND:1:23841:23846:0:0:0:0	BND			0,1		81	gene_fusion&frameshift_variant	HIGH	CSMD3&PRKCE	CSMD3&PRKCE	transcript	XM_038555366.1	241,5	253,38
Axial-OS-08	chr10	28268968	MantaBND:60546:0:1:0:0:0:0	BND			0,1		173	transcript_ablation	HIGH	CYTH4	CYTH4	transcript	XM_038550659.1	243,53	251,68
Axial-OS-08	chr11	44807595	MantaBND:60546:0:1:0:0:0:1	BND			0,1		173	transcript_ablation	HIGH	CYTH4	CYTH4	transcript	XM_038550659.1	243,53	251,68
Axial-OS-04	chr1	73000112	MantaBND:1:973:61431:0:0:0:1	BND					124	bidirectional_gene_fusion	HIGH	DAPK1&SMC1B	DAPK1&SMC1B	transcript	NM_001197157.1_3	165,39	158,24
Axial-OS-04	chr10	21630778	MantaBND:1:973:61431:0:0:0:0	BND					124	bidirectional_gene_fusion	HIGH	DAPK1&SMC1B	DAPK1&SMC1B	transcript	XM_038550230.1	165,39	158,24
Axial-OS-04	chr5	7596398	MantaINV:258502:0:1:0:2:0	INV	671389	8267787			67	inversion	MODERATE	DCPS&KIRREL3&LOC102153861&LOC111095791&LOC119871784&LOC119871993&LOC119875013&LOC119875015&ST3GAL4&TIRAP	DCPS&KIRREL3&LOC102153861&LOC111095791&LOC119871784&LOC119871993&LOC119875013&LOC119875015&ST3GAL4&TIRAP	gene_variant	TIRAP	393,39	181,19
Axial-OS-02	chr8	33564895	MantaBND:131097:0:1:0:0:0:1	BND					88	gene_fusion&frameshift_variant	HIGH	DEK&SLC35F4	DEK&SLC35F4	transcript	XM_038544811.1	191,33	167,24
Axial-OS-02	chr35	18337701	MantaBND:131097:0:1:0:0:0:0	BND					88	gene_fusion&frameshift_variant	HIGH	DEK&SLC35F4	DEK&SLC35F4	transcript	XR_005384361.1	191,33	167,24
Axial-OS-08	chr9	59221585	MantaBND:67345:0:1:0:0:0:0	BND			0,4		135	transcript_ablation	HIGH	DENND1A	DENND1A	transcript	XM_038549406.1	238,51	253,55
Axial-OS-08	chr9	59286057	MantaBND:1:12124:12125:0:0:0:1	BND					191	transcript_ablation	HIGH	DENND1A	DENND1A	transcript	XM_038549406.1	165,65	123,47
Axial-OS-08	chr10	12619424	MantaBND:67345:0:1:0:0:0:1	BND			0,4		135	transcript_ablation	HIGH	DENND1A	DENND1A	transcript	XM_038549406.1	238,51	253,55
Axial-OS-08	chrX	47175186	MantaBND:1:12124:12125:0:0:0:0	BND					191	transcript_ablation	HIGH	DENND1A	DENND1A	transcript	XM_038549406.1	165,65	123,47
Axial-OS-04	chr10	24642484	MantaBND:73313:0:1:0:0:0:0	BND					140	transcript_ablation	HIGH	DESI1	DESI1	transcript	XR_005365548.1	161,28	109,31
Axial-OS-04	chr16	47512525	MantaBND:73313:0:1:0:0:0:1	BND					140	transcript_ablation	HIGH	DESI1	DESI1	transcript	XR_005365548.1	161,28	109,31
Axial-OS-04	chr5	31931938	MantaBND:73313:0:2:0:0:0:1	BND			0,1		125	bidirectional_gene_fusion	HIGH	DESI1&MINK1	DESI1&MINK1	transcript	XM_038536552.1	158,40	128,31
Axial-OS-04	chr10	24642516	MantaBND:73313:0:2:0:0:0:0	BND			0,1		125	bidirectional_gene_fusion	HIGH	DESI1&MINK1	DESI1&MINK1	transcript	XR_005365548.1	158,40	128,31
Axial-OS-04	chr5	56631279	MantaBND:73360:0:1:0:0:0:1	BND			0,2		138	gene_fusion	HIGH	DESI1&SAMD11	DESI1&SAMD11	transcript	XM_038537523.1	181,39	183,37
Axial-OS-04	chr10	24638778	MantaBND:73360:0:1:0:0:0:0	BND			0,2		138	gene_fusion	HIGH	DESI1&SAMD11	DESI1&SAMD11	transcript	XR_005365548.1	181,39	183,37
Axial-OS-06	chrX	70817775	MantaDEL:4:11568:11569:0:1:0	DEL	-22097	70839872	0,3	0,3	64	exon_loss_variant&splice_acceptor_variant&splice_donor_variant&splice_region_variant&intron_variant	HIGH	DIAPH2	DIAPH2	transcript	XM_038587833.1	105,17	74,14
Axial-OS-06	chrX	71032257	MantaDEL:21144:0:1:0:1:0	DEL	-163737	71195994	0,2	0,2	59	feature_ablation	HIGH	DIAPH2&LOC100685282&LOC111094822&LOC119868463&LOC119868593	DIAPH2&LOC100685282&LOC111094822&LOC119868463&LOC119868593	gene_variant	DIAPH2	136,15	126,10
Axial-OS-06	chrX	70744679	MantaDEL:21137:0:1:0:0:0	DEL	-155546	70900225	0,2	0,2	62	feature_ablation	HIGH	DIAPH2&LOC102155164&LOC111094821	DIAPH2&LOC102155164&LOC111094821	gene_variant	DIAPH2	132,17	60,10
Axial-OS-08	chr22	20757642	MantaBND:1:21983:145876:0:0:0:1	BND			0,1		188	transcript_ablation	HIGH	DLEC1	DLEC1	transcript	XR_005376849.1	448,106	391,87
Axial-OS-08	chr23	8095654	MantaBND:1:21983:145876:0:0:0:0	BND			0,1		188	transcript_ablation	HIGH	DLEC1	DLEC1	transcript	XR_005376849.1	448,106	391,87
Axial-OS-08	chr11	30365573	MantaBND:1:71367:71370:0:3:0:0	BND					160	gene_fusion	HIGH	DLEC1&PTPRD	DLEC1&PTPRD	transcript	XM_038552341.1	378,90	301,84
Axial-OS-08	chr23	8092632	MantaBND:1:71367:71370:0:3:0:1	BND					160	gene_fusion	HIGH	DLEC1&PTPRD	DLEC1&PTPRD	transcript	XR_005376849.1	378,90	301,84
Axial-OS-06	chr21	14288910	MantaDEL:179394:0:1:0:0:0	DEL	-229988	14518898	0,2	0,2	72	exon_loss_variant	HIGH	DLG2	DLG2	transcript	XM_038568453.1	110,16	98,16
Axial-OS-06	chr21	14567549	MantaDEL:179445:0:1:0:1:0	DEL	-83117	14650666	0,2	0,2	74	intron_variant	MODIFIER	DLG2	DLG2	transcript	XM_038568453.1	105,18	93,15
Axial-OS-06	chr21	14851943	MantaDEL:4:21998:88626:0:0:0	DEL	-307304	15159247	0,3	0,3	70	exon_loss_variant&splice_acceptor_variant&splice_donor_variant&splice_region_variant&intron_variant	HIGH	DLG2	DLG2	transcript	XM_038568453.1	92,16	82,9
Axial-OS-06	chr21	14943233	MantaDEL:4:127577:127578:0:0:0	DEL	-73294	15016527			98	exon_loss_variant&splice_region_variant	HIGH	DLG2	DLG2	transcript	XM_038568442.1	41,16	33,13
Axial-OS-08	chr21	14800983	MantaDEL:1:92478:164011:0:1:0	DEL	-226395	15027378	0,3	0,3	218	exon_loss_variant&splice_acceptor_variant&splice_donor_variant&splice_region_variant&intron_variant	HIGH	DLG2	DLG2	transcript	XM_038568453.1	93,58	56,35
Axial-OS-08	chr21	14810873	MantaDEL:1:164002:164003:0:0:0	DEL	-182304	14993177	0,3	0,3	414	exon_loss_variant&splice_acceptor_variant&splice_donor_variant&splice_region_variant&intron_variant	HIGH	DLG2	DLG2	transcript	XM_038568453.1	10,73	11,47
Axial-OS-08	chr21	15254057	MantaBND:1:99670:122988:0:0:0:1	BND					138	gene_fusion	HIGH	DLG2&TTC28	DLG2&TTC28	transcript	XM_038568453.1	146,17	98,37
Axial-OS-08	chr26	21836446	MantaBND:1:99670:122988:0:0:0:0	BND					138	gene_fusion	HIGH	DLG2&TTC28	DLG2&TTC28	transcript	XM_038575519.1	146,17	98,37
Axial-OS-08	chr10	62622726	MantaBND:1:163828:163829:0:0:0:1	BND			0,1		139	gene_fusion	HIGH	DLG2&USP34	DLG2&USP34	transcript	XM_038551363.1	107,3	126,44
Axial-OS-08	chr21	14661074	MantaBND:1:163828:163829:0:0:0:0	BND			0,1		139	gene_fusion	HIGH	DLG2&USP34	DLG2&USP34	transcript	XM_038568453.1	107,3	126,44
Axial-OS-02	chrX	27373236	MantaDEL:2:9449:9451:0:0:0	DEL	-459021	27832257			183	exon_loss_variant	HIGH	DMD	DMD	transcript	NM_001003343.1_3	26,63	22,57
Axial-OS-04	chrX	27781712	MantaDEL:20471:0:1:0:0:0	DEL	-159959	27941671			127	exon_loss_variant	HIGH	DMD	DMD	transcript	NM_001003343.1_3	103,32	105,25
Axial-OS-05	chrX	27854918	MantaDEL:1:167811:167812:0:3:0	DEL	-8737	27863655	0,1	0,1	184	exon_loss_variant&splice_acceptor_variant&splice_donor_variant&splice_region_variant&intron_variant	HIGH	DMD	DMD	transcript	NM_001003343.1_3	18,43	22,24
Axial-OS-06	chrX	27542036	MantaDEL:4:8591:8592:0:0:0	DEL	-20272	27562308			216	intron_variant	MODIFIER	DMD	DMD	transcript	NM_001003343.1_3	78,72	41,37
Axial-OS-05	chr5	41725172	MantaBND:176613:0:1:0:0:0:1	BND					166	gene_fusion&frameshift_variant	HIGH	DRC3&NUP98	DRC3&NUP98	transcript	XR_005359591.1	93,40	96,15
Axial-OS-05	chr21	26447555	MantaBND:176613:0:1:0:0:0:0	BND					166	gene_fusion	HIGH	DRC3&NUP98	DRC3&NUP98	transcript	XM_038568777.1	93,40	96,15
Axial-OS-08	chr6	7532096	MantaBND:1:157865:184997:0:0:0:0	BND			0,1		129	bidirectional_gene_fusion	HIGH	DTX2&SCFD2	DTX2&SCFD2	transcript	XM_038539161.1	338,76	206,50
Axial-OS-08	chr13	46430067	MantaBND:1:157865:184997:0:0:0:1	BND			0,1		129	bidirectional_gene_fusion	HIGH	DTX2&SCFD2	DTX2&SCFD2	transcript	XR_005369015.1	338,76	206,50
Axial-OS-08	chr5	29243253	MantaBND:23148:0:1:0:1:0:1	BND			0,2		191	transcript_ablation	HIGH	EDA	EDA	transcript	NM_001014770.2_3	291,78	153,54
Axial-OS-08	chrX	54661112	MantaBND:23148:0:1:0:1:0:0	BND			0,2		191	transcript_ablation	HIGH	EDA	EDA	transcript	NM_001014770.2_3	291,78	153,54
Axial-OS-02	chr12	10515608	MantaBND:2:27914:27917:0:0:0:1	BND					238	bidirectional_gene_fusion	HIGH	ELAPOR2&MDFI	ELAPOR2&MDFI	transcript	XM_038553327.1	337,142	375,176
Axial-OS-02	chr14	13124021	MantaBND:2:27914:27917:0:0:0:0	BND					238	bidirectional_gene_fusion	HIGH	ELAPOR2&MDFI	ELAPOR2&MDFI	transcript	XM_038556668.1	337,142	375,176
Axial-OS-04	chr1	73110870	MantaBND:1:55039:69142:0:0:0:0	BND			0,5		121	transcript_ablation	HIGH	ELP5	ELP5	transcript	XM_038536641.1	150,32	124,23
Axial-OS-04	chr5	32429291	MantaBND:1:55039:69142:0:0:0:1	BND			0,5		121	transcript_ablation	HIGH	ELP5	ELP5	transcript	XM_038536641.1	150,32	124,23
Axial-OS-08	chr2	8898330	MantaBND:74819:0:1:0:2:0:1	BND					229	transcript_ablation	HIGH	EML6	EML6	transcript	XM_038551275.1	114,57	89,48
Axial-OS-08	chr10	56913156	MantaBND:74819:0:1:0:2:0:0	BND					229	transcript_ablation	HIGH	EML6	EML6	transcript	XM_038551275.1	114,57	89,48
Axial-OS-08	chr5	15732666	MantaBND:1:141171:165293:0:0:0:0	BND					160	transcript_ablation	HIGH	EMSY	EMSY	transcript	XM_038568558.1	167,62	158,47
Axial-OS-08	chr21	22293817	MantaBND:1:141171:165293:0:0:0:1	BND					160	transcript_ablation	HIGH	EMSY	EMSY	transcript	XM_038568558.1	167,62	158,47
Axial-OS-08	chr11	13782001	MantaBND:37510:0:1:0:0:0:1	BND					81	transcript_ablation	HIGH	EXOC1	EXOC1	transcript	XM_038556148.1	314,27	324,30
Axial-OS-08	chr13	48932103	MantaBND:37510:0:1:0:0:0:0	BND					81	transcript_ablation	HIGH	EXOC1	EXOC1	transcript	XM_038556148.1	314,27	324,30
Axial-OS-02	chr14	36542016	MantaINV:2:27219:86746:0:1:0	INV	234191	36776207			68	inversion	MODERATE	FAM126A&IL6&LOC100688793&LOC111098797&LOC111098798&LOC119867751&TOMM7	FAM126A&IL6&LOC100688793&LOC111098797&LOC111098798&LOC119867751&TOMM7	gene_variant	FAM126A	798,72	641,50
Axial-OS-08	chr13	34099867	MantaBND:35073:0:1:0:0:0:1	BND					205	transcript_ablation	HIGH	FAM135B	FAM135B	transcript	XM_038555597.1	148,60	169,50
Axial-OS-08	chr21	12419951	MantaBND:35073:0:1:0:0:0:0	BND					205	transcript_ablation	HIGH	FAM135B	FAM135B	transcript	XM_038555597.1	148,60	169,50
Axial-OS-04	chr5	31078320	MantaBND:209335:0:1:0:1:0:0	BND			0,1		121	transcript_ablation	HIGH	FAM240A	FAM240A	transcript	XM_038566656.1	123,27	110,23
Axial-OS-04	chr20	42522110	MantaBND:209335:0:1:0:1:0:1	BND			0,1		121	transcript_ablation	HIGH	FAM240A	FAM240A	transcript	XM_038566656.1	123,27	110,23
Axial-OS-02	chr12	22209571	MantaDEL:2:30800:30804:1:0:0	DEL	-607786	22817357	0,2	0,2	264	feature_ablation	HIGH	FAM83B&HCRTR2&LOC100688283&LOC119874377&LOC119874386&LOC119874392&LOC481849	FAM83B&HCRTR2&LOC100688283&LOC119874377&LOC119874386&LOC119874392&LOC481849	gene_variant	HCRTR2	134,129	132,77
Axial-OS-08	chr10	21476116	MantaBND:38088:0:1:0:0:0:1	BND					234	transcript_ablation	HIGH	FBLN1	FBLN1	transcript	XM_038550223.1	110,44	65,60
Axial-OS-08	chr13	52022561	MantaBND:38088:0:1:0:0:0:0	BND					234	transcript_ablation	HIGH	FBLN1	FBLN1	transcript	XM_038550223.1	110,44	65,60
Axial-OS-08	chr6	17434508	MantaBND:1:186011:186012:0:1:0:0	BND			0,1		135	gene_fusion&frameshift_variant	HIGH	FBXL19&SCFD2	FBXL19&SCFD2	transcript	XM_038539767.1	325,47	288,61
Axial-OS-08	chr13	46445565	MantaBND:1:186011:186012:0:1:0:1	BND			0,1		135	gene_fusion&frameshift_variant	HIGH	FBXL19&SCFD2	FBXL19&SCFD2	transcript	XR_005369015.1	325,47	288,61
Axial-OS-08	chr23	3718217	MantaINV:1:150380:150380:2:0:0	INV	1660	3719877			83	splice_acceptor_variant&splice_donor_variant&inversion&splice_region_variant&intron_variant	HIGH	FBXL2	FBXL2	transcript	XM_038570315.1	485,74	410,46
Axial-OS-08	chr2	55127976	MantaBND:1:100617:100823:0:3:0:0	BND			0,4		57	gene_fusion&frameshift_variant	HIGH	FCHO2&LOC119866411	FCHO2&LOC119866411	transcript	XM_038530813.1	72,1	0,27
Axial-OS-08	chr14	22951447	MantaBND:1:100617:100823:0:3:0:1	BND			0,4		57	gene_fusion&frameshift_variant	HIGH	FCHO2&LOC119866411	FCHO2&LOC119866411	transcript	XR_005369437.1	72,1	0,27
Axial-OS-02	chr4	41430512	MantaDEL:2:181419:181495:0:0:0	DEL	-278650	41709162	0,2	0,2	162	feature_ablation	HIGH	FGF18&LOC111095544&LOC119871680&NPM1	FGF18&LOC111095544&LOC119871680&NPM1			129,58	135,40
Axial-OS-02	chr4	41427347	MantaINV:2:181137:181495:0:0:0	INV	283409	41710756			66	inversion	MODERATE	FGF18&LOC111095544&LOC119871680&NPM1	FGF18&LOC111095544&LOC119871680&NPM1			258,17	264,25
Axial-OS-04	chr20	30029041	MantaDEL:207901:0:1:0:0:0	DEL	-168842	30197883	0,2	0,2	166	splice_acceptor_variant&splice_donor_variant&5_prime_UTR_truncation&exon_loss_variant&splice_region_variant&intron_variant	HIGH	FHIT	FHIT	transcript	NM_001308549.1_3	100,46	83,36
Axial-OS-04	chr20	30049345	MantaDEL:207917:0:1:0:0:0	DEL	-582519	30631864	0,4	0,4	149	feature_ablation	HIGH	FHIT&LOC102151883&LOC119864819&LOC119877317	FHIT&LOC102151883&LOC119864819&LOC119877317	gene_variant	FHIT	81,44	82,25
Axial-OS-08	chr6	6755521	MantaBND:1:26695:26700:0:0:0:1	BND			0,3		142	transcript_ablation	HIGH	FKBP6	FKBP6	transcript	XM_038539123.1	176,28	159,44
Axial-OS-08	chr6	6766034	MantaBND:1:25000:26695:0:0:0:0	BND					119	transcript_ablation	HIGH	FKBP6	FKBP6	transcript	XM_038539123.1	190,11	151,63
Axial-OS-08	chr13	25151158	MantaBND:1:25000:26695:0:0:0:1	BND					119	transcript_ablation	HIGH	FKBP6	FKBP6	transcript	XM_038539123.1	190,11	151,63
Axial-OS-08	chr13	25151438	MantaBND:1:26695:26700:0:0:0:0	BND			0,3		142	transcript_ablation	HIGH	FKBP6	FKBP6	transcript	XM_038539123.1	176,28	159,44
Axial-OS-08	chr6	6766206	MantaBND:1:25000:25001:0:0:0:0	BND			0,1		80	gene_fusion&frameshift_variant	HIGH	FKBP6&LIMCH1	FKBP6&LIMCH1	transcript	XM_038539123.1	328,5	312,56
Axial-OS-08	chr6	6767481	MantaBND:1:25000:25001:1:0:0:0	BND			0,1		84	bidirectional_gene_fusion	HIGH	FKBP6&LIMCH1	FKBP6&LIMCH1	transcript	XM_038539123.1	339,10	337,45
Axial-OS-08	chr13	39551991	MantaBND:1:25000:25001:1:0:0:1	BND			0,1		84	bidirectional_gene_fusion	HIGH	FKBP6&LIMCH1	FKBP6&LIMCH1	transcript	XM_038555938.1	339,10	337,45
Axial-OS-08	chr13	39552175	MantaBND:1:25000:25001:0:0:0:1	BND			0,1		80	gene_fusion&frameshift_variant	HIGH	FKBP6&LIMCH1	FKBP6&LIMCH1	transcript	XM_038555938.1	328,5	312,56
Axial-OS-08	chr6	6758694	MantaBND:1:25005:25007:0:0:0:1	BND			0,1		235	gene_fusion&frameshift_variant	HIGH	FKBP6&ZHX2	FKBP6&ZHX2	transcript	XM_038539123.1	155,54	138,59
Axial-OS-08	chr13	21798122	MantaBND:1:25005:25007:0:0:0:0	BND			0,1		235	gene_fusion&frameshift_variant	HIGH	FKBP6&ZHX2	FKBP6&ZHX2	transcript	XM_038555427.1	155,54	138,59
Axial-OS-08	chr20	20702273	MantaINV:1:159530:159666:0:0:0	INV	168367	20870640	0,1	-1,0	300	upstream_gene_variant	MODIFIER	FOXP1	FOXP1	transcript	XM_038565861.1	112,95	124,56
Axial-OS-06	chr8	28299668	MantaDUP:TANDEM:293458:0:1:0:0:0	DUP	276	28299944			36	intergenic_region	MODIFIER	FRMD6-GNG2	FRMD6-GNG2	intergenic_region	FRMD6-GNG2	135,2	144,19
Axial-OS-03	chr11	54357584	MantaBND:6:40416:40417:0:2:0:1	BND			0,21		37	bidirectional_gene_fusion	HIGH	FRMPD1&LOC119866710	FRMPD1&LOC119866710	transcript	XM_038552855.1	112,0	8,19
Axial-OS-03	chr29	17377625	MantaBND:6:40416:40417:0:2:0:0	BND			0,21		37	bidirectional_gene_fusion	HIGH	FRMPD1&LOC119866710	FRMPD1&LOC119866710	transcript	XR_005381071.1	112,0	8,19
Axial-OS-02	chr4	49950873	MantaBND:241448:0:1:0:0:0:1	BND			0,3		77	transcript_ablation	HIGH	GABRA1	GABRA1	transcript	XM_038534838.1	148,9	87,20
Axial-OS-02	chr8	18305856	MantaBND:241448:0:1:0:0:0:0	BND			0,3		77	transcript_ablation	HIGH	GABRA1	GABRA1	transcript	XM_038534838.1	148,9	87,20
Axial-OS-02	chr4	42083773	MantaINV:2:219373:219373:0:1:0	INV	582	42084355	0,3	-3,0	52	splice_donor_variant&splice_region_variant&5_prime_UTR_variant&intron_variant	HIGH	GABRP	GABRP	transcript	XM_038534776.1	245,18	258,12
Axial-OS-02	chr12	11688012	MantaDEL:2:27992:27993:1:0:0	DEL	-2038	11690050			217	exon_loss_variant	HIGH	GNMT	GNMT	transcript	XM_038554100.1	342,201	392,144
Axial-OS-02	chr12	11687636	MantaINV:2:27992:27993:0:0:0	INV	2191	11689827			283	inversion	HIGH	GNMT	GNMT	transcript	XM_038554100.1	226,195	191,180
Axial-OS-02	chr4	41427521	MantaBND:2:181137:181470:0:1:0:0	BND					58	transcript_ablation	HIGH	GPHN	GPHN	transcript	XM_038544964.1	258,8	260,22
Axial-OS-02	chr8	41035113	MantaBND:2:181137:181470:0:1:0:1	BND					58	transcript_ablation	HIGH	GPHN	GPHN	transcript	XM_038544964.1	258,8	260,22
Axial-OS-05	chr7	66689428	MantaDEL:1:109757:109784:0:0:0	DEL	-4552	66693980	0,4	0,4	65	splice_region_variant&intron_variant	LOW	GREB1L	GREB1L	transcript	XM_038543675.1	89,0	97,22
Axial-OS-05	chr7	66694088	MantaDEL:1:109784:155734:0:1:0	DEL	-20177	66714265	0,2	0,2	78	splice_acceptor_variant&splice_region_variant&5_prime_UTR_variant&intron_variant	HIGH	GREB1L	GREB1L	transcript	XM_038543675.1	138,1	89,26
Axial-OS-05	chr7	66714374	MantaBND:1:109738:109838:0:0:0:1	BND					85	bidirectional_gene_fusion	HIGH	GREB1L&SLCO1C1	GREB1L&SLCO1C1	transcript	XM_038543675.1	101,10	101,15
Axial-OS-05	chr27	19642528	MantaBND:1:109738:109838:0:0:0:0	BND					85	bidirectional_gene_fusion	HIGH	GREB1L&SLCO1C1	GREB1L&SLCO1C1	transcript	XM_038576973.1	101,10	101,15
Axial-OS-05	chr12	59226289	MantaBND:15690:1:2:0:0:0:1	BND			0,1		82	gene_fusion&frameshift_variant	HIGH	GRIK2&LOC111092652	GRIK2&LOC111092652	transcript	XM_038554811.1	98,7	101,25
Axial-OS-05	chr26	24455835	MantaBND:15690:1:2:0:0:0:0	BND			0,1		82	gene_fusion&frameshift_variant	HIGH	GRIK2&LOC111092652	GRIK2&LOC111092652	transcript	XR_005379392.1	98,7	101,25
Axial-OS-08	chr10	9266822	MantaBND:34102:0:1:0:2:0:1	BND					236	gene_fusion&frameshift_variant	HIGH	GRIP1&LOC102151812	GRIP1&LOC102151812	transcript	XM_038549940.1	169,79	131,48
Axial-OS-08	chr13	25738619	MantaBND:34102:0:1:0:2:0:0	BND					236	gene_fusion&frameshift_variant	HIGH	GRIP1&LOC102151812	GRIP1&LOC102151812	transcript	XR_005368663.1	169,79	131,48
Axial-OS-02	chr14	12719192	MantaDUP:TANDEM:98862:1:2:0:0:0	DUP	115541	12834733	0,2	0,2	116	upstream_gene_variant	MODIFIER	GRM3	GRM3	transcript	XM_038556665.1	367,97	406,65
Axial-OS-02	chr14	12805870	MantaINV:98862:0:1:0:0:0	INV	28941	12834811	0,1	-1,0	146	upstream_gene_variant	MODIFIER	GRM3	GRM3	transcript	XM_038556665.1	375,140	196,73
Axial-OS-08	chr10	29602993	MantaBND:1:53691:102636:0:1:0:0	BND					249	transcript_ablation	HIGH	GRM5	GRM5	transcript	XM_038568353.1	363,121	389,126
Axial-OS-08	chr10	36415242	MantaBND:1:53691:102637:0:0:0:1	BND					196	transcript_ablation	HIGH	GRM5	GRM5	transcript	XM_038568353.1	146,50	141,63
Axial-OS-08	chr10	37131759	MantaBND:70902:0:1:0:1:0:0	BND			0,6		172	transcript_ablation	HIGH	GRM5	GRM5	transcript	XM_038568353.1	216,53	139,109
Axial-OS-08	chr10	37522241	MantaBND:1:60868:60896:0:0:0:1	BND			0,1		171	transcript_ablation	HIGH	GRM5	GRM5	transcript	XM_038568353.1	188,55	214,47
Axial-OS-08	chr21	11223978	MantaBND:1:53691:102637:0:0:0:0	BND					196	transcript_ablation	HIGH	GRM5	GRM5	transcript	XM_038568353.1	146,50	141,63
Axial-OS-08	chr21	11224014	MantaBND:1:53691:102636:0:1:0:1	BND					249	transcript_ablation	HIGH	GRM5	GRM5	transcript	XM_038568353.1	363,121	389,126
Axial-OS-08	chr21	11316322	MantaBND:70902:0:1:0:1:0:1	BND			0,6		172	transcript_ablation	HIGH	GRM5	GRM5	transcript	XM_038568353.1	216,53	139,109
Axial-OS-08	chr21	11525209	MantaBND:1:60868:60896:0:0:0:0	BND			0,1		171	transcript_ablation	HIGH	GRM5	GRM5	transcript	XM_038568353.1	188,55	214,47
Axial-OS-08	chr21	11316325	MantaINV:70902:1:1:1:1:0	INV	152	11316477			221	intragenic_variant	MODIFIER	GRM5	GRM5	gene_variant	GRM5	77,49	54,113
Axial-OS-02	chr6	19344527	MantaDUP:TANDEM:215643:0:1:0:0:0	DUP	74179	19418706			72	duplication	MODERATE	GTF3C1&IL21R&LOC119872176	GTF3C1&IL21R&LOC119872176	gene_variant	GTF3C1	192,20	178,18
Axial-OS-04	chr5	81127157	MantaINV:1:21761:203878:0:0:0	INV	607284	81734441	0,2	-2,0	49	gene_fusion	HIGH	HAS3&SMPD3	HAS3&SMPD3	gene_variant	HAS3	855,41	671,21
Axial-OS-02	chr12	22783301	MantaDEL:2:30800:30807:1:0:0	DEL	-33963	22817264			221	intron_variant	MODIFIER	HCRTR2	HCRTR2	transcript	NM_001002933.1_3	180,97	91,127
Axial-OS-02	chr12	22783293	MantaDUP:TANDEM:2:30800:30807:0:9:0	DUP	34074	22817367	0,4	0,4	201	intragenic_variant	MODIFIER	HCRTR2	HCRTR2	gene_variant	HCRTR2	186,87	92,134
Axial-OS-08	chr10	8765773	MantaBND:1:153026:153044:0:0:0:1	BND					155	gene_fusion	HIGH	HMGA2&LOC119864737	HMGA2&LOC119864737	transcript	XM_038549929.1	157,6	133,68
Axial-OS-08	chr13	25290897	MantaBND:1:153026:153044:0:0:0:0	BND					155	gene_fusion	HIGH	HMGA2&LOC119864737	HMGA2&LOC119864737	transcript	XR_005368299.1	157,6	133,68
Axial-OS-05	chr26	8698857	MantaBND:124209:0:1:0:0:0:1	BND			0,1		155	transcript_ablation	HIGH	HVCN1	HVCN1	transcript	XM_038575062.1	100,29	88,21
Axial-OS-05	chr35	16657357	MantaBND:124209:0:1:0:0:0:0	BND			0,1		155	transcript_ablation	HIGH	HVCN1	HVCN1	transcript	XM_038575062.1	100,29	88,21
Axial-OS-08	chrX	24272834	MantaDEL:1:185219:185225:0:0:0	DEL	-218027	24490861			429	intron_variant	MODIFIER	IL1RAPL1	IL1RAPL1	transcript	XM_038587125.1	8,83	14,50
Axial-OS-05	chr16	47127054	MantaBND:81329:0:1:0:0:0:0	BND			0,1		154	gene_fusion&frameshift_variant	HIGH	IL31&LOC100683547	IL31&LOC100683547	transcript	XR_005371127.1	81,17	85,30
Axial-OS-05	chr26	7404525	MantaBND:81329:0:1:0:0:0:1	BND			0,1		154	gene_fusion&frameshift_variant	HIGH	IL31&LOC100683547	IL31&LOC100683547	transcript	NM_001165914.1_3	81,17	85,30
Axial-OS-02	chr4	64116470	MantaDEL:243272:0:1:0:2:0	DEL	-716120	64832590	0,4	0,4	71	feature_ablation	HIGH	ISL1&LOC100687852&LOC102151185&LOC102157144&LOC111095612&LOC111095721&LOC111095722&LOC119871538&LOC119871677	ISL1&LOC100687852&LOC102151185&LOC102157144&LOC111095612&LOC111095721&LOC111095722&LOC119871538&LOC119871677			225,29	233,21
Axial-OS-04	chr5	77993331	MantaINV:1:114902:197173:1:0:0	INV	270403	78263734			183	gene_fusion	HIGH	IST1&LOC119871959	IST1&LOC119871959	gene_variant	LOC119871959	296,26	291,185
Axial-OS-04	chr5	77993190	MantaDUP:TANDEM:1:114902:197173:0:0:0	DUP	269972	78263162	0,1	0,1	217	gene_fusion	HIGH	IST1&MARVELD3	IST1&MARVELD3	gene_variant	MARVELD3	280,69	257,205
Axial-OS-02	chr4	63246557	MantaBND:243044:0:1:0:0:0:0	BND					105	transcript_ablation	HIGH	ITGA1	ITGA1	transcript	XM_038535131.1	187,20	196,36
Axial-OS-02	chr8	26652002	MantaBND:243044:0:1:0:0:0:1	BND					105	transcript_ablation	HIGH	ITGA1	ITGA1	transcript	XM_038535131.1	187,20	196,36
Axial-OS-02	chr4	63170694	MantaDEL:2:183418:183420:0:0:0	DEL	-263101	63433795			140	feature_ablation	HIGH	ITGA1&ITGA2&LOC100687687&LOC119871537&PELO	ITGA1&ITGA2&LOC100687687&LOC119871537&PELO	gene_variant	ITGA2	181,74	210,52
Axial-OS-02	chr14	41101779	MantaBND:16234:0:1:0:0:0:0	BND			0,1		87	gene_fusion&frameshift_variant	HIGH	JAZF1&LOC102151409	JAZF1&LOC102151409	transcript	XM_038557196.1	243,32	241,23
Axial-OS-02	chrX	3364506	MantaBND:16234:0:1:0:0:0:1	BND			0,1		87	gene_fusion&frameshift_variant	HIGH	JAZF1&LOC102151409	JAZF1&LOC102151409	transcript	XR_005386078.1	243,32	241,23
Axial-OS-08	chr33	28447754	MantaINS:6433:0:0:1:0:0	INS	64	28447754	0,1		64	3_prime_UTR_variant	MODIFIER	KALRN	KALRN	transcript	XM_038583060.1	0,0	43,36
Axial-OS-08	chr10	16051069	MantaBND:1:45091:45200:0:0:0:1	BND			0,2		160	transcript_ablation	HIGH	KCNC2	KCNC2	transcript	XM_038550026.1	160,52	164,39
Axial-OS-08	chr11	17599002	MantaBND:1:45091:45200:0:0:0:0	BND			0,2		160	transcript_ablation	HIGH	KCNC2	KCNC2	transcript	XM_038550026.1	160,52	164,39
Axial-OS-08	chr6	42209931	MantaBND:1:60947:60948:0:0:0:0	BND			0,2		118	bidirectional_gene_fusion	HIGH	KCNC4&LOC102154849	KCNC4&LOC102154849	transcript	XR_005361012.1	314,8	329,100
Axial-OS-08	chr10	37949320	MantaBND:1:60947:60948:0:0:0:1	BND			0,2		118	bidirectional_gene_fusion	HIGH	KCNC4&LOC102154849	KCNC4&LOC102154849	transcript	XR_005365197.1	314,8	329,100
Axial-OS-08	chr6	42214490	MantaBND:70145:0:1:0:0:0:0	BND					333	gene_fusion	HIGH	KCNC4&LOC111097668	KCNC4&LOC111097668	transcript	XR_005361012.1	179,110	180,100
Axial-OS-08	chr10	31486400	MantaBND:70145:0:1:0:0:0:1	BND					333	gene_fusion&frameshift_variant	HIGH	KCNC4&LOC111097668	KCNC4&LOC111097668	transcript	XR_005365648.1	179,110	180,100
Axial-OS-04	chr16	15737503	MantaDUP:TANDEM:94522:0:1:0:0:0	DUP	36897	15774400			157	duplication	MODERATE	KCNH2&LOC111090252	KCNH2&LOC111090252	gene_variant	KCNH2	118,57	110,27
Axial-OS-04	chr16	15419002	MantaINV:1:80333:80336:0:0:0	INV	346458	15765460			167	gene_fusion	HIGH	KCNH2&ZNF775	KCNH2&ZNF775	gene_variant	ZNF775	136,64	138,47
Axial-OS-02	chr8	37739409	MantaBND:36883:1:2:0:0:0:1	BND			0,1		87	transcript_ablation	HIGH	KCNH5	KCNH5	transcript	XM_038544896.1	177,23	153,24
Axial-OS-02	chr25	28441648	MantaBND:36883:1:2:0:0:0:0	BND			0,1		87	transcript_ablation	HIGH	KCNH5	KCNH5	transcript	XM_038544896.1	177,23	153,24
Axial-OS-08	chr11	43684232	MantaBND:60379:0:1:0:0:0:0	BND					257	transcript_ablation	HIGH	KCNH8	KCNH8	transcript	XM_038570738.1	206,86	202,83
Axial-OS-08	chr23	24480480	MantaBND:60379:0:1:0:0:0:1	BND					257	transcript_ablation	HIGH	KCNH8	KCNH8	transcript	XM_038570738.1	206,86	202,83
Axial-OS-08	chr5	5773983	MantaBND:74013:1:2:0:0:0:1	BND					277	bidirectional_gene_fusion	HIGH	KCNJ5&USP34	KCNJ5&USP34	transcript	XM_038535660.1	245,100	194,138
Axial-OS-08	chr10	62595923	MantaBND:74013:1:2:0:0:0:0	BND					277	bidirectional_gene_fusion	HIGH	KCNJ5&USP34	KCNJ5&USP34	transcript	XM_038551363.1	245,100	194,138
Axial-OS-02	chr12	8335590	MantaBND:2:25731:25732:0:0:0:0	BND			0,2		168	gene_fusion	HIGH	KCNK5&PLXNA4	KCNK5&PLXNA4	transcript	XM_038553956.1	374,113	387,81
Axial-OS-02	chr14	4704381	MantaBND:2:25731:25732:0:0:0:1	BND			0,2		168	gene_fusion&frameshift_variant	HIGH	KCNK5&PLXNA4	KCNK5&PLXNA4	transcript	XM_038556477.1	374,113	387,81
Axial-OS-08	chr3	15164281	MantaDEL:276351:0:1:0:0:0	DEL	-52835	15217116	0,1	0,1	444	exon_loss_variant&splice_acceptor_variant&3_prime_UTR_truncation&exon_loss_variant&splice_region_variant&intron_variant	HIGH	KIAA0825	KIAA0825	transcript	XM_038532323.1	2,96	8,55
Axial-OS-02	chr7	36443357	MantaDEL:2:160972:160974:0:0:0	DEL	-9310	36452667	0,6	0,6	58	exon_loss_variant	HIGH	KIF26B	KIF26B	transcript	XM_038542770.1	252,23	235,8
Axial-OS-08	chr11	14485156	MantaBND:1:102391:103582:0:2:0:1	BND			0,4		307	transcript_ablation	HIGH	KLHL1	KLHL1	transcript	XM_038569718.1	154,107	141,87
Axial-OS-08	chr22	24423315	MantaBND:1:102391:103582:0:2:0:0	BND			0,4		307	transcript_ablation	HIGH	KLHL1	KLHL1	transcript	XM_038569718.1	154,107	141,87
Axial-OS-04	chr34	16740113	MantaDEL:1:81794:81794:3:2:0	DEL	-200	16740313	0,13		41	intergenic_region	MODIFIER	KLHL6-KLHL24	KLHL6-KLHL24	intergenic_region	KLHL6-KLHL24	29,0	38,15
Axial-OS-08	chr10	31341429	MantaBND:31445:0:1:0:0:0:1	BND			0,2		232	bidirectional_gene_fusion	HIGH	LARGE1&RSPO2	LARGE1&RSPO2	transcript	XM_038550743.1	250,82	222,74
Axial-OS-08	chr13	8898635	MantaBND:31445:0:1:0:0:0:0	BND			0,2		232	bidirectional_gene_fusion	HIGH	LARGE1&RSPO2	LARGE1&RSPO2	transcript	XM_038555332.1	250,82	222,74
Axial-OS-08	chr19	13366615	MantaDUP:TANDEM:122086:0:3:0:0:0	DUP	223264	13589879			132	gene_fusion	HIGH	LARP1B&LOC102151797	LARP1B&LOC102151797	gene_variant	LOC102151797	176,22	146,55
Axial-OS-08	chr11	5111406	MantaBND:1:43891:43897:0:0:0:1	BND					186	transcript_ablation	HIGH	LHFPL3	LHFPL3	transcript	XM_038562765.1	88,19	110,52
Axial-OS-08	chr18	16202890	MantaBND:1:43891:43897:0:0:0:0	BND					186	transcript_ablation	HIGH	LHFPL3	LHFPL3	transcript	XM_038562765.1	88,19	110,52
Axial-OS-08	chr13	39459924	MantaBND:35554:0:1:0:0:0:0	BND			0,5		231	transcript_ablation	HIGH	LIMCH1	LIMCH1	transcript	XM_038555938.1	120,56	116,48
Axial-OS-08	chr26	25957263	MantaBND:35554:0:1:0:0:0:1	BND			0,5		231	transcript_ablation	HIGH	LIMCH1	LIMCH1	transcript	XM_038555938.1	120,56	116,48
Axial-OS-08	chr10	61725560	MantaBND:1:26104:26105:0:0:0:1	BND			0,3		352	gene_fusion	HIGH	LIMCH1&LOC111097771	LIMCH1&LOC111097771	transcript	XR_005366087.1	194,152	243,135
Axial-OS-08	chr13	39504250	MantaBND:1:26104:26105:0:0:0:0	BND			0,3		352	gene_fusion&frameshift_variant	HIGH	LIMCH1&LOC111097771	LIMCH1&LOC111097771	transcript	XM_038555938.1	194,152	243,135
Axial-OS-04	chr5	31365107	MantaBND:209377:0:1:0:1:0:1	BND			0,1		137	transcript_ablation	HIGH	LIMD1	LIMD1	transcript	XM_038566678.1	123,39	101,15
Axial-OS-04	chr5	65589912	MantaBND:1:17521:198423:0:0:0:1	BND			0,1		114	transcript_ablation	HIGH	LIMD1	LIMD1	transcript	XM_038566678.1	98,26	105,24
Axial-OS-04	chr16	43118044	MantaBND:1:17521:198426:0:0:0:1	BND			0,3		130	transcript_ablation	HIGH	LIMD1	LIMD1	transcript	XM_038566678.1	139,27	55,29
Axial-OS-04	chr20	43224673	MantaBND:209377:0:1:0:1:0:0	BND			0,1		137	transcript_ablation	HIGH	LIMD1	LIMD1	transcript	XM_038566678.1	123,39	101,15
Axial-OS-04	chr20	43228352	MantaBND:1:17521:198423:0:0:0:0	BND			0,1		114	transcript_ablation	HIGH	LIMD1	LIMD1	transcript	XM_038566678.1	98,26	105,24
Axial-OS-04	chr20	43228674	MantaBND:1:17521:198426:0:0:0:0	BND			0,3		130	transcript_ablation	HIGH	LIMD1	LIMD1	transcript	XM_038566678.1	139,27	55,29
Axial-OS-04	chr5	30756627	MantaBND:1:17521:198422:0:0:0:1	BND			0,1		153	gene_fusion&frameshift_variant	HIGH	LIMD1&LOC102155027	LIMD1&LOC102155027	transcript	XR_005359409.1	133,30	109,37
Axial-OS-04	chr20	43228745	MantaBND:1:17521:198422:0:0:0:0	BND			0,1		153	gene_fusion&frameshift_variant	HIGH	LIMD1&LOC102155027	LIMD1&LOC102155027	transcript	XM_038566678.1	133,30	109,37
Axial-OS-04	chr1	73090081	MantaBND:209412:0:1:0:0:0:1	BND			0,2		135	gene_fusion	HIGH	LIMD1&LOC111096369	LIMD1&LOC111096369	transcript	XR_005354016.1	122,30	131,25
Axial-OS-04	chr20	43261767	MantaBND:209412:0:1:0:0:0:0	BND			0,2		135	gene_fusion&frameshift_variant	HIGH	LIMD1&LOC111096369	LIMD1&LOC111096369	transcript	XM_038566678.1	122,30	131,25
Axial-OS-04	chr5	16748298	MantaBND:1:17521:198492:0:0:0:1	BND			0,5		138	gene_fusion	HIGH	LIMD1&LOC119871806	LIMD1&LOC119871806	transcript	XR_005359210.1	153,37	147,23
Axial-OS-04	chr20	43228344	MantaBND:1:17521:198492:0:0:0:0	BND			0,5		138	gene_fusion	HIGH	LIMD1&LOC119871806	LIMD1&LOC119871806	transcript	XM_038566678.1	153,37	147,23
Axial-OS-04	chr5	40593029	MantaBND:73384:1:2:0:0:0:0	BND					133	gene_fusion&frameshift_variant	HIGH	LIMD1&LOC119871861	LIMD1&LOC119871861	transcript	XR_005359583.1	145,30	124,28
Axial-OS-04	chr20	43258103	MantaBND:73384:1:2:0:0:0:1	BND					133	gene_fusion&frameshift_variant	HIGH	LIMD1&LOC119871861	LIMD1&LOC119871861	transcript	XM_038566678.1	145,30	124,28
Axial-OS-04	chr5	60826645	MantaBND:1:80813:80814:0:0:0:0	BND			0,2		108	gene_fusion&frameshift_variant	HIGH	LIMD1&PLEKHG5	LIMD1&PLEKHG5	transcript	XM_038537796.1	129,12	61,40
Axial-OS-04	chr20	43221145	MantaBND:1:80813:80814:0:0:0:1	BND			0,2		108	gene_fusion&frameshift_variant	HIGH	LIMD1&PLEKHG5	LIMD1&PLEKHG5	transcript	XM_038566678.1	129,12	61,40
Axial-OS-04	chr10	21626425	MantaBND:1:80814:80815:0:0:0:0	BND					114	gene_fusion&frameshift_variant	HIGH	LIMD1&SMC1B	LIMD1&SMC1B	transcript	XM_038550230.1	170,26	153,26
Axial-OS-04	chr20	43220940	MantaBND:1:80814:80815:0:0:0:1	BND					114	gene_fusion&frameshift_variant	HIGH	LIMD1&SMC1B	LIMD1&SMC1B	transcript	XM_038566678.1	170,26	153,26
Axial-OS-04	chr10	21153225	MantaBND:1:80812:80814:0:0:0:0	BND			0,1		116	bidirectional_gene_fusion	HIGH	LIMD1&WNT7B	LIMD1&WNT7B	transcript	XM_038550215.1	179,24	149,25
Axial-OS-04	chr20	43220942	MantaBND:1:80812:80814:0:0:0:1	BND			0,1		116	bidirectional_gene_fusion	HIGH	LIMD1&WNT7B	LIMD1&WNT7B	transcript	XM_038566678.1	179,24	149,25
Axial-OS-04	chr16	13431847	MantaBND:1:80191:80192:0:0:0:1	BND			0,2		123	gene_fusion&frameshift_variant	HIGH	LIMD1&ZNF672	LIMD1&ZNF672	transcript	XM_038559487.1	155,29	112,20
Axial-OS-04	chr20	43210570	MantaBND:1:80191:80192:0:0:0:0	BND			0,2		123	gene_fusion&frameshift_variant	HIGH	LIMD1&ZNF672	LIMD1&ZNF672	transcript	XM_038566678.1	155,29	112,20
Axial-OS-08	chr10	30141357	MantaBND:60917:0:1:0:0:0:1	BND			0,1		91	transcript_ablation	HIGH	LINGO2	LINGO2	transcript	XM_038552579.1	482,41	306,50
Axial-OS-08	chr11	46759072	MantaBND:60917:0:1:0:0:0:0	BND			0,1		91	transcript_ablation	HIGH	LINGO2	LINGO2	transcript	XM_038552579.1	482,41	306,50
Axial-OS-08	chr11	47303037	MantaBND:1:22766:84907:0:0:0:1	BND			0,2		203	gene_fusion	HIGH	LINGO2&PLAG1	LINGO2&PLAG1	transcript	XM_038552579.1	178,58	148,48
Axial-OS-08	chr29	8091801	MantaBND:1:22766:84907:0:0:0:0	BND			0,2		203	gene_fusion&frameshift_variant	HIGH	LINGO2&PLAG1	LINGO2&PLAG1	transcript	XM_038579341.1	178,58	148,48
Axial-OS-04	chr5	79627395	MantaINV:187743:0:1:0:1:0	INV	799194	80426589	0,1	-1,0	53	inversion	MODERATE	LOC100682793&LOC102153541&LOC111096048&LOC111096049&LOC119872090&MIR140&PSMD7&WWP2	LOC100682793&LOC102153541&LOC111096048&LOC111096049&LOC119872090&MIR140&PSMD7&WWP2	gene_variant	WWP2	765,43	677,27
Axial-OS-05	chrX	96782189	MantaDEL:22258:0:1:0:0:0	DEL	-675080	97457269			184	feature_ablation	HIGH	LOC100683094&LOC100683178&MIR2483&TENM1	LOC100683094&LOC100683178&MIR2483&TENM1	gene_variant	TENM1	21,41	21,31
Axial-OS-08	chr18	12149760	MantaDUP:TANDEM:1:89111:107679:0:0:0	DUP	25589	12175349	0,1	0,1	88	duplication	MODERATE	LOC100683828	LOC100683828			364,58	375,30
Axial-OS-08	chrX	100704937	MantaDEL:1:18514:18515:0:0:0	DEL	-13744	100718681	0,1	0,1	418	intergenic_region	MODIFIER	LOC100684318-LOC100684388	LOC100684318-LOC100684388	intergenic_region	LOC100684318-LOC100684388	7,78	2,41
Axial-OS-08	chrX	100744440	MantaDEL:28114:0:1:0:0:0	DEL	-48480	100792920			351	intergenic_region	MODIFIER	LOC100684318-LOC100684388	LOC100684318-LOC100684388	intergenic_region	LOC100684318-LOC100684388	8,51	6,43
Axial-OS-08	chrX	100953716	MantaDEL:28123:0:1:0:0:0	DEL	-10554	100964270	0,1	0,1	415	intergenic_region	MODIFIER	LOC100684318-LOC100684388	LOC100684318-LOC100684388	intergenic_region	LOC100684318-LOC100684388	4,47	9,68
Axial-OS-02	chr35	2786649	MantaDEL:128541:1:3:0:0:0	DEL	-11479	2798128			94	intergenic_region	MODIFIER	LOC100684691-LOC111094071	LOC100684691-LOC111094071	intergenic_region	LOC100684691-LOC111094071	136,26	114,18
Axial-OS-02	chr35	2796684	MantaDEL:128541:0:1:0:0:0	DEL	-1955	2798639			107	intergenic_region	MODIFIER	LOC100684691-LOC111094071	LOC100684691-LOC111094071	intergenic_region	LOC100684691-LOC111094071	80,33	102,16
Axial-OS-05	chr10	13565759	MantaDEL:57762:0:1:0:1:0	DEL	-120511	13686270	0,1	0,1	142	feature_ablation	HIGH	LOC100684767&RAB21&THAP2&TMEM19&ZFC3H1	LOC100684767&RAB21&THAP2&TMEM19&ZFC3H1	gene_variant	ZFC3H1	82,34	74,25
Axial-OS-02	chr4	80863116	MantaDEL:245627:0:1:0:0:0	DEL	-431449	81294565	0,2	0,2	91	feature_ablation	HIGH	LOC100685159&LOC100685240	LOC100685159&LOC100685240			155,32	143,11
Axial-OS-08	chr1	88757134	MantaDEL:1:223962:223963:0:3:0	DEL	-71588	88828722	0,4	0,4	268	feature_ablation	HIGH	LOC100685359&LOC111096760&TJP2	LOC100685359&LOC111096760&TJP2	gene_variant	TJP2	104,92	102,49
Axial-OS-07	chr11	43999016	MantaINV:52918:0:1:0:0:0	INV	259235	44258251	0,1	-1,0	85	inversion	MODERATE	LOC100685742	LOC100685742			132,19	123,14
Axial-OS-08	chr13	20130420	MantaDEL:19344:1:2:0:0:0	DEL	-291251	20421671	0,1	0,1	226	feature_ablation	HIGH	LOC100686109&LOC111098538&LOC119874433&TRNAK-UUU_7	LOC100686109&LOC111098538&LOC119874433&TRNAK-UUU_7			236,111	217,75
Axial-OS-08	chr11	7906009	MantaBND:1:44161:44162:0:0:0:0	BND			0,2		199	transcript_ablation	HIGH	LOC100687594	LOC100687594	transcript	XR_005383629.1	127,41	105,42
Axial-OS-08	chr11	11066461	MantaBND:1:228560:228561:0:0:0:1	BND			0,2		222	transcript_ablation	HIGH	LOC100687594	LOC100687594	transcript	XR_005383629.1	165,43	170,54
Axial-OS-08	chr34	420156	MantaBND:1:228560:228561:0:0:0:0	BND			0,2		222	transcript_ablation	HIGH	LOC100687594	LOC100687594	transcript	XR_005383629.1	165,43	170,54
Axial-OS-08	chr34	422821	MantaBND:1:44161:44162:0:0:0:1	BND			0,2		199	transcript_ablation	HIGH	LOC100687594	LOC100687594	transcript	XR_005383629.1	127,41	105,42
Axial-OS-08	chr9	9356837	MantaBND:1:37062:228560:0:5:0:0	BND					132	gene_fusion&frameshift_variant	HIGH	LOC100687594&LOC111097339	LOC100687594&LOC111097339	transcript	XR_005364245.1	252,38	259,40
Axial-OS-08	chr34	420071	MantaBND:1:37062:228560:0:5:0:1	BND					132	gene_fusion	HIGH	LOC100687594&LOC111097339	LOC100687594&LOC111097339	transcript	XR_005383629.1	252,38	259,40
Axial-OS-02	chr4	73377466	MantaBND:244608:0:1:0:0:0:0	BND					85	transcript_ablation	HIGH	LOC100855676	LOC100855676	transcript	XM_038535322.1	254,28	257,25
Axial-OS-02	chr8	33205423	MantaBND:244608:0:1:0:0:0:1	BND					85	transcript_ablation	HIGH	LOC100855676	LOC100855676	transcript	XM_038535322.1	254,28	257,25
Axial-OS-08	chr10	37157372	MantaDEL:70872:0:1:0:0:0	DEL	-13260	37170632	0,2	0,2	256	intergenic_region	MODIFIER	LOC100855857-LOC119876701	LOC100855857-LOC119876701	intergenic_region	LOC100855857-LOC119876701	300,177	305,99
Axial-OS-08	chr24	8109133	MantaDEL:162078:0:1:0:0:0	DEL	-128104	8237237	0,2	0,2	245	transcript_ablation	HIGH	LOC102151160	LOC102151160	transcript	XR_005377548.1	111,87	106,54
Axial-OS-05	chr24	7940884	MantaDEL:542:0:1:0:0:0	DEL	-414498	8355382	0,5	0,5	135	feature_ablation	HIGH	LOC102151160&LOC102157297&LOC102157387&LOC111092043&LOC119865616&MACROD2	LOC102151160&LOC102157297&LOC102157387&LOC111092043&LOC119865616&MACROD2	gene_variant	MACROD2	97,32	90,23
Axial-OS-08	chr13	24274866	MantaDEL:1:29536:29536:6:0:0	DEL	-53	24274919	0,4		134	intergenic_region	MODIFIER	LOC102151540-LOC111098483	LOC102151540-LOC111098483	intergenic_region	LOC102151540-LOC111098483	21,0	65,47
Axial-OS-08	chr13	24274301	MantaINV:1:29536:29536:5:0:0	INV	326	24274627			175	intergenic_region	MODIFIER	LOC102151540-LOC111098483	LOC102151540-LOC111098483	intergenic_region	LOC102151540-LOC111098483	111,46	103,40
Axial-OS-08	chr19	13321343	MantaINV:122086:1:2:0:1:0	INV	45362	13366705	0,1	-1,0	44	intron_variant	MODIFIER	LOC102151797	LOC102151797	transcript	XR_005373928.1	218,13	247,45
Axial-OS-08	chr13	25975615	MantaDEL:19729:0:1:0:1:0	DEL	-5973	25981588	0,1	0,1	204	intergenic_region	MODIFIER	LOC102151812-LOC119864857	LOC102151812-LOC119864857	intergenic_region	LOC102151812-LOC119864857	90,78	88,54
Axial-OS-08	chr6	60362126	MantaDEL:246354:0:1:0:0:0	DEL	-779546	61141672			193	feature_ablation	HIGH	LOC102152020&LOC102152083&LOC111096411&LOC111096412&LOC119876390	LOC102152020&LOC102152083&LOC111096411&LOC111096412&LOC119876390			106,70	62,36
Axial-OS-04	chr5	17204264	MantaBND:20028:2:3:0:0:0:0	BND			0,2		95	gene_fusion&frameshift_variant	HIGH	LOC102152103&LOC111095823	LOC102152103&LOC111095823	transcript	XR_005359244.1	128,10	126,24
Axial-OS-04	chr16	13190099	MantaBND:20028:2:3:0:0:0:1	BND			0,2		95	gene_fusion&frameshift_variant	HIGH	LOC102152103&LOC111095823	LOC102152103&LOC111095823	transcript	XR_005371281.1	128,10	126,24
Axial-OS-08	chr6	45729805	MantaBND:74466:0:1:0:0:0:0	BND					324	transcript_ablation	HIGH	LOC102152190	LOC102152190	transcript	XR_005361069.1	166,91	139,109
Axial-OS-08	chr10	55028216	MantaBND:74466:0:1:0:0:0:1	BND					324	transcript_ablation	HIGH	LOC102152190	LOC102152190	transcript	XR_005361069.1	166,91	139,109
Axial-OS-08	chr10	11060702	MantaBND:1:23337:23339:1:0:0:1	BND					211	transcript_ablation	HIGH	LOC102152432	LOC102152432	transcript	XR_005365381.1	170,69	160,58
Axial-OS-08	chr13	11574229	MantaBND:1:23337:23339:1:0:0:0	BND					211	transcript_ablation	HIGH	LOC102152432	LOC102152432	transcript	XR_005365381.1	170,69	160,58
Axial-OS-08	chr23	42939445	MantaDEL:194405:0:0:0:0:0	DEL	-244	42939689	0,3		91	intergenic_region	MODIFIER	LOC102152800-LOC111091980	LOC102152800-LOC111091980	intergenic_region	LOC102152800-LOC111091980	152,0	198,45
Axial-OS-08	chr17	43832362	MantaINV:21313:1:1:3:0:0	INV	59	43832421			94	intergenic_region	MODIFIER	LOC102153033-CTNNA2	LOC102153033-CTNNA2	intergenic_region	LOC102153033-CTNNA2	114,11	148,72
Axial-OS-08	chr17	43832522	MantaINV:21313:1:1:2:0:0	INV	94	43832616			111	intergenic_region	MODIFIER	LOC102153033-CTNNA2	LOC102153033-CTNNA2	intergenic_region	LOC102153033-CTNNA2	130,20	242,86
Axial-OS-04	chr5	9882779	MantaDEL:1:149966:197169:0:0:0	DEL	-823384	10706163			278	feature_ablation	HIGH	LOC102153390&LOC111095799&LOC111095800&LOC119871789&LOC119871790&LOC119872051&LOC119872084&LOC119876282&LOC403898&LOC489315&LOC489328&LOC489331&LOC489332&LOC489342&LOC610151&OR10AI1&OR10D1K&OR10D4&OR10D5&OR10D5B&OR10G6&OR10G7BP&OR10G9&OR10G9C&OR10N1&OR10S1&OR4D5&OR6M1&OR6M2&OR6M2B&OR6M6&OR6T1P&OR8AP1&OR8B1&OR8B100&OR8B1J&OR8B1K&OR8B1L&OR8B1M&OR8B1N&OR8B1O&OR8B3&OR8B3FP&OR8B4&OR8B58&OR8B60&OR8B8&O…	LOC102153390&LOC111095799&LOC111095800&LOC119871789&LOC119871790&LOC119872051&LOC119872084&LOC119876282&LOC403898&LOC489315&LOC489328&LOC489331&LOC489332&LOC489342&LOC610151&OR10AI1&OR10D1K&OR10D4&OR10D5&OR10D5B&OR10G6&OR10G7BP&OR10G9&OR10G9C&OR10N1&OR10S1&OR4D5&OR6M1&OR6M2&OR6M2B&OR6M6&OR6T1P&OR8AP1&OR8B1&OR8B100&OR8B1J&OR8B1K&OR8B1L&OR8B1M&OR8B1N&OR8B1O&OR8B3&OR8B3FP&OR8B4&OR8B58&OR8B60&OR8B8&O…			317,284	279,197
Axial-OS-08	chr11	34569610	MantaBND:1:48964:48965:0:0:0:1	BND					79	transcript_ablation	HIGH	LOC102153458	LOC102153458	transcript	XR_005366764.1	799,62	721,43
Axial-OS-08	chr13	4388066	MantaBND:1:48964:48965:0:0:0:0	BND					79	transcript_ablation	HIGH	LOC102153458	LOC102153458	transcript	XR_005366764.1	799,62	721,43
Axial-OS-05	chr12	59226420	MantaBND:15690:0:2:0:0:0:1	BND			0,1		104	gene_fusion&frameshift_variant	HIGH	LOC102153964&SHROOM2	LOC102153964&SHROOM2	transcript	XR_005368069.1	110,6	91,29
Axial-OS-05	chrX	6598789	MantaBND:15690:0:2:0:0:0:0	BND			0,1		104	gene_fusion&frameshift_variant	HIGH	LOC102153964&SHROOM2	LOC102153964&SHROOM2	transcript	XM_038586792.1	110,6	91,29
Axial-OS-08	chr22	14260965	MantaDEL:179631:0:0:0:0:0	DEL	-57	14261022			76	intron_variant	MODIFIER	LOC102154294	LOC102154294	transcript	XR_005376320.1	17,0	59,67
Axial-OS-06	chr34	7048314	MantaDUP:TANDEM:274253:0:1:0:0:0	DUP	20836	7069150	0,4	0,4	74	intergenic_region	MODIFIER	LOC102154747-LOC102156905	LOC102154747-LOC102156905	intergenic_region	LOC102154747-LOC102156905	231,36	149,19
Axial-OS-06	chr34	6911634	MantaDEL:274241:0:1:0:0:0	DEL	-132119	7043753	0,3	0,3	156	feature_ablation	HIGH	LOC102154747&LOC119877855	LOC102154747&LOC119877855			147,83	146,46
Axial-OS-06	chr34	6854597	MantaINV:4:184267:184662:0:2:0	INV	212445	7067042			88	inversion	MODERATE	LOC102154747&LOC119877855	LOC102154747&LOC119877855			221,38	188,21
Axial-OS-08	chr17	43832549	MantaBND:21313:0:1:1:0:0:0	BND			0,2		178	transcript_ablation	HIGH	LOC102154834	LOC102154834	transcript	XR_005386256.1	211,39	221,87
Axial-OS-08	chrX	35337496	MantaBND:21313:0:1:1:0:0:1	BND			0,2		178	transcript_ablation	HIGH	LOC102154834	LOC102154834	transcript	XR_005386256.1	211,39	221,87
Axial-OS-08	chr6	42261916	MantaBND:1:60947:60952:0:2:0:0	BND			0,1		130	gene_fusion	HIGH	LOC102154849&SLC6A17	LOC102154849&SLC6A17	transcript	XM_038541044.1	385,5	126,97
Axial-OS-08	chr10	37949186	MantaBND:1:60947:60952:0:2:0:1	BND			0,1		130	gene_fusion	HIGH	LOC102154849&SLC6A17	LOC102154849&SLC6A17	transcript	XR_005365197.1	385,5	126,97
Axial-OS-02	chr14	5094226	MantaINV:98135:0:1:0:0:0	INV	87571	5181797			297	inversion	MODERATE	LOC102155123&LOC119867214	LOC102155123&LOC119867214			486,351	415,264
Axial-OS-02	chr8	26654708	MantaBND:2:219359:219360:0:0:0:0	BND					118	gene_fusion&frameshift_variant	HIGH	LOC102155329&LOC119876490	LOC102155329&LOC119876490	transcript	XM_038544659.1	152,29	132,31
Axial-OS-02	chr37	23244866	MantaBND:2:219359:219360:0:0:0:1	BND					118	gene_fusion	HIGH	LOC102155329&LOC119876490	LOC102155329&LOC119876490	transcript	XR_005385378.1	152,29	132,31
Axial-OS-08	chr33	15911633	MantaBND:1:1330:1342:0:0:0:1	BND					73	gene_fusion&frameshift_variant	HIGH	LOC102155742&SMC1A	LOC102155742&SMC1A	transcript	XR_005383271.1	169,4	128,34
Axial-OS-08	chrX	45448218	MantaBND:1:1330:1342:0:0:0:0	BND					73	gene_fusion	HIGH	LOC102155742&SMC1A	LOC102155742&SMC1A	transcript	XR_005386283.1	169,4	128,34
Axial-OS-05	chr16	47095473	MantaBND:1:25721:66277:0:3:0:1	BND					154	transcript_ablation	HIGH	LOC102155845	LOC102155845	transcript	XR_005371650.1	82,28	94,17
Axial-OS-05	chr35	15257391	MantaBND:1:25721:66277:0:3:0:0	BND					154	transcript_ablation	HIGH	LOC102155845	LOC102155845	transcript	XR_005371650.1	82,28	94,17
Axial-OS-08	chr30	6550959	MantaINV:1:249176:250223:0:0:0	INV	4223	6555182	0,2	-2,0	173	intron_variant	MODIFIER	LOC102155895	LOC102155895	transcript	XR_005381475.1	133,68	127,42
Axial-OS-06	chr5	395091	MantaDEL:138036:0:1:0:0:0	DEL	-295020	690111	0,1	0,1	62	feature_ablation	HIGH	LOC102156249&LOC102156294&LOC111095763&LOC119871986&LOC119876280	LOC102156249&LOC102156294&LOC111095763&LOC119871986&LOC119876280	gene_variant	LOC119871986	189,21	95,7
Axial-OS-02	chr12	8268034	MantaBND:2:27758:27759:0:0:0:0	BND			0,1		137	gene_fusion	HIGH	LOC102156801&LRGUK	LOC102156801&LRGUK	transcript	XR_005367645.1	463,95	468,88
Axial-OS-02	chr14	3081183	MantaBND:2:27758:27759:0:0:0:1	BND			0,1		137	gene_fusion	HIGH	LOC102156801&LRGUK	LOC102156801&LRGUK	transcript	XM_038556461.1	463,95	468,88
Axial-OS-02	chr12	14304106	MantaINV:38835:0:1:0:0:0	INV	536000	14840106	0,2	-2,0	122	gene_fusion	HIGH	LOC102156802&RCAN2	LOC102156802&RCAN2	gene_variant	LOC102156802	613,162	580,115
Axial-OS-08	chr13	4127962	MantaBND:1:21982:21983:0:0:0:0	BND			0,2		76	transcript_ablation	HIGH	LOC102156908	LOC102156908	transcript	XR_005368457.1	645,41	604,48
Axial-OS-08	chr22	20758472	MantaBND:1:21982:21983:0:0:0:1	BND			0,2		76	transcript_ablation	HIGH	LOC102156908	LOC102156908	transcript	XR_005368457.1	645,41	604,48
Axial-OS-02	chr4	64112039	MantaINV:2:101093:183478:0:1:0	INV	385892	64497931			62	inversion	MODERATE	LOC102157144&LOC111095721&LOC111095722&LOC119871677	LOC102157144&LOC111095721&LOC111095722&LOC119871677			255,20	277,18
Axial-OS-08	chr10	29084012	MantaBND:69711:0:1:0:0:0:0	BND					190	bidirectional_gene_fusion	HIGH	LOC102157195&MYH9	LOC102157195&MYH9	transcript	NM_001110767.1_3	218,55	161,50
Axial-OS-08	chr21	13428345	MantaBND:69711:0:1:0:0:0:1	BND					190	bidirectional_gene_fusion	HIGH	LOC102157195&MYH9	LOC102157195&MYH9	transcript	XR_005375541.1	218,55	161,50
Axial-OS-04	chr5	18495909	MantaBND:72525:0:1:0:1:0:1	BND			0,2		131	transcript_ablation	HIGH	LOC102157253	LOC102157253	transcript	XR_005365157.1	160,35	134,26
Axial-OS-04	chr10	18540000	MantaBND:72525:0:1:0:1:0:0	BND			0,2		131	transcript_ablation	HIGH	LOC102157253	LOC102157253	transcript	XR_005365157.1	160,35	134,26
Axial-OS-06	chr24	8326758	MantaDEL:143100:0:1:0:0:0	DEL	-119947	8446705			79	feature_ablation	HIGH	LOC102157297&LOC102157387&LOC111092044&MACROD2	LOC102157297&LOC102157387&LOC111092044&MACROD2	gene_variant	MACROD2	67,21	75,14
Axial-OS-05	chr23	40443363	MantaDEL:165172:0:1:0:1:0	DEL	-214161	40657524			171	splice_acceptor_variant&splice_region_variant&intron_variant&non_coding_transcript_exon_variant	HIGH	LOC106557625	LOC106557625	transcript	XR_005377148.1	82,42	66,22
Axial-OS-08	chr3	15114991	MantaDEL:276402:0:1:0:0:0	DEL	-226690	15341681	0,4	0,4	235	transcript_ablation	HIGH	LOC106558567	LOC106558567	transcript	XR_005356678.1	122,87	120,53
Axial-OS-02	chr4	49185573	MantaINV:2:94649:182413:0:1:0	INV	63566	49249139	0,2	-2,0	102	inversion	MODERATE	LOC106558726	LOC106558726			166,18	166,28
Axial-OS-05	chr5	12128831	MantaBND:1:165155:165156:0:1:0:0	BND					183	transcript_ablation	HIGH	LOC106558788	LOC106558788	transcript	XR_005359130.1	94,33	87,35
Axial-OS-05	chr24	38924342	MantaBND:1:165155:165156:0:1:0:1	BND					183	transcript_ablation	HIGH	LOC106558788	LOC106558788	transcript	XR_005359130.1	94,33	87,35
Axial-OS-08	chr9	16438352	MantaBND:220855:0:1:0:0:0:1	BND			0,1		130	transcript_ablation	HIGH	LOC106559243	LOC106559243	transcript	XR_005364320.1	268,44	279,60
Axial-OS-08	chr28	41610975	MantaBND:220855:0:1:0:0:0:0	BND			0,1		130	transcript_ablation	HIGH	LOC106559243	LOC106559243	transcript	XR_005364320.1	268,44	279,60
Axial-OS-08	chr5	85658775	MantaBND:1:173310:199019:0:0:0:0	BND			0,1		131	transcript_ablation	HIGH	LOC106559249	LOC106559249	transcript	XR_005364309.1	276,67	218,46
Axial-OS-08	chr9	15902108	MantaBND:1:173310:199019:0:0:0:1	BND			0,1		131	transcript_ablation	HIGH	LOC106559249	LOC106559249	transcript	XR_005364309.1	276,67	218,46
Axial-OS-08	chr13	5918070	MantaDEL:1:207363:207364:0:1:0	DEL	-8521	5926591	0,4	0,4	143	intragenic_variant	MODIFIER	LOC106559617	LOC106559617	gene_variant	LOC106559617	298,88	314,68
Axial-OS-08	chr18	18601448	MantaDEL:132149:0:1:0:0:0	DEL	-271556	18873004			384	feature_ablation	HIGH	LOC106559939&LOC119877236&MAGI2	LOC106559939&LOC119877236&MAGI2	gene_variant	MAGI2	7,71	9,45
Axial-OS-04	chr5	16722918	MantaBND:1:80334:84653:0:0:0:0	BND			0,4		131	gene_fusion&frameshift_variant	HIGH	LOC111090178&SIK3	LOC111090178&SIK3	transcript	XM_038536044.1	122,32	117,22
Axial-OS-04	chr16	42652094	MantaBND:1:80334:84653:0:0:0:1	BND			0,4		131	gene_fusion&frameshift_variant	HIGH	LOC111090178&SIK3	LOC111090178&SIK3	transcript	XR_005371113.1	122,32	117,22
Axial-OS-04	chr16	15743608	MantaBND:1:165652:165653:0:0:0:0	BND			0,1		138	gene_fusion	HIGH	LOC111090252&SACM1L	LOC111090252&SACM1L	transcript	XR_005371337.1	127,45	115,33
Axial-OS-04	chr20	43155767	MantaBND:1:165652:165653:0:0:0:1	BND			0,1		138	gene_fusion	HIGH	LOC111090252&SACM1L	LOC111090252&SACM1L	transcript	XM_038566677.1	127,45	115,33
Axial-OS-08	chr10	54815503	MantaBND:1:63688:63694:1:0:0:0	BND			0,5		84	transcript_ablation	HIGH	LOC111090521	LOC111090521	transcript	XR_005372165.1	160,0	59,48
Axial-OS-08	chr17	16218099	MantaBND:1:63688:63694:1:0:0:1	BND			0,5		84	transcript_ablation	HIGH	LOC111090521	LOC111090521	transcript	XR_005372165.1	160,0	59,48
Axial-OS-08	chr15	28113611	MantaBND:1:72902:72903:0:0:0:0	BND					100	gene_fusion&frameshift_variant	HIGH	LOC111090664&MGAT4C	LOC111090664&MGAT4C	transcript	XM_038558589.1	90,8	103,36
Axial-OS-08	chr17	50898935	MantaBND:1:72902:72903:0:0:0:1	BND					100	gene_fusion&frameshift_variant	HIGH	LOC111090664&MGAT4C	LOC111090664&MGAT4C	transcript	XR_005372568.1	90,8	103,36
Axial-OS-02	chr4	77277557	MantaBND:2:200337:200418:0:0:0:1	BND			0,2		74	transcript_ablation	HIGH	LOC111090928	LOC111090928	transcript	XR_005373309.1	106,14	63,20
Axial-OS-02	chr4	77277645	MantaBND:2:200302:200337:1:0:0:0	BND					78	transcript_ablation	HIGH	LOC111090928	LOC111090928	transcript	XR_005373309.1	123,15	118,16
Axial-OS-02	chr18	27287357	MantaBND:2:200337:200418:0:0:0:0	BND			0,2		74	transcript_ablation	HIGH	LOC111090928	LOC111090928	transcript	XR_005373309.1	106,14	63,20
Axial-OS-02	chr18	27295677	MantaBND:2:200302:200337:1:0:0:1	BND					78	transcript_ablation	HIGH	LOC111090928	LOC111090928	transcript	XR_005373309.1	123,15	118,16
Axial-OS-02	chr18	27300798	MantaBND:4978:0:2:0:0:0:0	BND			0,2		157	gene_fusion&frameshift_variant	HIGH	LOC111090928&STXBP5L	LOC111090928&STXBP5L	transcript	XR_005373309.1	102,35	98,23
Axial-OS-02	chr33	25052354	MantaBND:4978:0:2:0:0:0:1	BND			0,2		157	gene_fusion	HIGH	LOC111090928&STXBP5L	LOC111090928&STXBP5L	transcript	XM_038582976.1	102,35	98,23
Axial-OS-08	chr19	10562597	MantaDEL:121568:0:1:0:0:0	DEL	-369199	10931796	0,2	0,2	268	transcript_ablation	HIGH	LOC111091102	LOC111091102	transcript	XR_005373904.1	79,73	60,56
Axial-OS-08	chr19	22261830	MantaDUP:TANDEM:13317:0:1:0:0:0	DUP	38518	22300348	0,2	0,2	239	splice_acceptor_variant&splice_region_variant&intron_variant&non_coding_transcript_exon_variant	HIGH	LOC111091129	LOC111091129	transcript	XR_005374009.1	94,76	59,46
Axial-OS-08	chr19	22299881	MantaDUP:TANDEM:13317:1:2:0:0:0	DUP	329	22300210	0,1	0,1	66	intergenic_region	MODIFIER	LOC111091129-LOC100683328	LOC111091129-LOC100683328	intergenic_region	LOC111091129-LOC100683328	160,5	222,59
Axial-OS-05	chr20	19225443	MantaDUP:TANDEM:1:135438:135439:0:0:0	DUP	12175	19237618			77	intergenic_region	MODIFIER	LOC111091268-PPP4R2	LOC111091268-PPP4R2	intergenic_region	LOC111091268-PPP4R2	94,26	87,13
Axial-OS-04	chr20	29781933	MantaDEL:207879:0:1:0:0:0	DEL	-89483	29871416	0,1	0,1	176	splice_donor_variant&splice_region_variant&intron_variant&non_coding_transcript_exon_variant	HIGH	LOC111091296	LOC111091296	transcript	XR_005374847.1	141,61	136,27
Axial-OS-04	chr5	32002087	MantaBND:1:192545:198618:0:0:0:0	BND					119	bidirectional_gene_fusion	HIGH	LOC111091339&TM4SF5	LOC111091339&TM4SF5	transcript	XM_038536577.1	134,33	131,30
Axial-OS-04	chr20	42501902	MantaBND:1:192545:198618:0:0:0:1	BND					119	bidirectional_gene_fusion	HIGH	LOC111091339&TM4SF5	LOC111091339&TM4SF5	transcript	XR_005374973.1	134,33	131,30
Axial-OS-08	chr13	26032879	MantaBND:34146:0:1:0:1:0:0	BND					197	transcript_ablation	HIGH	LOC111091595	LOC111091595	transcript	XR_005375349.1	165,49	61,53
Axial-OS-08	chr21	8790842	MantaBND:34146:0:1:0:1:0:1	BND					197	transcript_ablation	HIGH	LOC111091595	LOC111091595	transcript	XR_005375349.1	165,49	61,53
Axial-OS-08	chr21	8778348	MantaINV:206106:0:1:0:0:0	INV	18073	8796421	0,2	-2,0	157	intragenic_variant	MODIFIER	LOC111091595	LOC111091595	gene_variant	LOC111091595	194,69	188,40
Axial-OS-05	chr11	21122422	MantaBND:15690:1:6:0:1:0:0	BND					92	transcript_ablation	HIGH	LOC111092652	LOC111092652	transcript	XR_005379392.1	103,8	96,16
Axial-OS-05	chr13	33929636	MantaBND:15690:1:3:0:0:0:1	BND					89	transcript_ablation	HIGH	LOC111092652	LOC111092652	transcript	XR_005379392.1	131,4	132,23
Axial-OS-05	chr26	24456144	MantaBND:15690:1:3:0:0:0:0	BND					89	transcript_ablation	HIGH	LOC111092652	LOC111092652	transcript	XR_005379392.1	131,4	132,23
Axial-OS-05	chr26	24456149	MantaBND:15690:1:6:0:1:0:1	BND					92	transcript_ablation	HIGH	LOC111092652	LOC111092652	transcript	XR_005379392.1	103,8	96,16
Axial-OS-08	chr31	13256350	MantaDEL:1:19355:247167:0:0:0	DEL	-213188	13469538	0,1	0,1	158	transcript_ablation	HIGH	LOC111093429	LOC111093429	transcript	XR_005381955.1	190,73	197,48
Axial-OS-08	chr2	75238269	MantaDEL:1:158391:158391:1:0:1	DEL	-252	75238521	0,2		208	intron_variant	MODIFIER	LOC111093588	LOC111093588	transcript	XR_005356026.1	10,0	9,47
Axial-OS-06	chr32	25860874	MantaDEL:4:168103:168105:0:0:0	DEL	-150655	26011529			70	transcript_ablation	HIGH	LOC111093611	LOC111093611	transcript	XR_005382852.1	126,14	127,20
Axial-OS-08	chr11	51074070	MantaBND:1:50888:50997:0:0:0:0	BND					137	transcript_ablation	HIGH	LOC111093755	LOC111093755	transcript	XR_005383017.1	166,49	164,35
Axial-OS-08	chr33	917989	MantaBND:1:50888:50997:0:0:0:1	BND					137	transcript_ablation	HIGH	LOC111093755	LOC111093755	transcript	XR_005383017.1	166,49	164,35
Axial-OS-02	chr33	19993356	MantaDUP:TANDEM:4062:0:0:0:0:0	DUP	1379	19994735	0,2	0,2	87	intron_variant	MODIFIER	LOC111093796	LOC111093796	transcript	XR_005383345.1	149,27	158,17
Axial-OS-06	chr34	10845816	MantaDEL:4:1379:185049:0:2:0	DEL	-12920	10858736	0,1	0,1	61	intergenic_region	MODIFIER	LOC111093956-LOC111093880	LOC111093956-LOC111093880	intergenic_region	LOC111093956-LOC111093880	169,15	116,6
Axial-OS-04	chr6	10817493	MantaBND:1:148329:158964:1:0:0:1	BND					80	transcript_ablation	HIGH	LOC111094385	LOC111094385	transcript	XR_005384940.1	154,19	154,25
Axial-OS-04	chr37	2774621	MantaBND:1:148329:158964:1:0:0:0	BND					80	transcript_ablation	HIGH	LOC111094385	LOC111094385	transcript	XR_005384940.1	154,19	154,25
Axial-OS-05	chr23	15647326	MantaDEL:1:130610:130611:0:0:0	DEL	-89489	15736815			153	transcript_ablation	HIGH	LOC111094508	LOC111094508	transcript	XR_005376928.1	103,31	56,26
Axial-OS-05	chr5	42065427	MantaBND:1:68456:96477:0:1:0:0	BND			0,1		68	transcript_ablation	HIGH	LOC111094541	LOC111094541	transcript	XR_005385523.1	152,4	134,19
Axial-OS-05	chr38	13324259	MantaBND:1:68456:96477:0:1:0:1	BND			0,1		68	transcript_ablation	HIGH	LOC111094541	LOC111094541	transcript	XR_005385523.1	152,4	134,19
Axial-OS-08	chr18	28299531	MantaBND:1:145072:145073:0:0:0:0	BND			0,2		123	bidirectional_gene_fusion	HIGH	LOC111094761&LRRC4C	LOC111094761&LRRC4C	transcript	XM_038562989.1	95,0	90,40
Axial-OS-08	chrX	116791234	MantaBND:1:145072:145073:0:0:0:1	BND			0,2		123	bidirectional_gene_fusion	HIGH	LOC111094761&LRRC4C	LOC111094761&LRRC4C	transcript	XR_005386492.1	95,0	90,40
Axial-OS-04	chr1	35239880	MantaDEL:1:227999:227999:3:1:0	DEL	-251	35240131	0,3		68	upstream_gene_variant	MODIFIER	LOC111095543	LOC111095543	transcript	XR_005353612.1	89,0	87,25
Axial-OS-02	chr4	64632207	MantaBND:124700:0:1:0:0:0:1	BND			0,7		78	transcript_ablation	HIGH	LOC111095612	LOC111095612	transcript	XR_005358483.1	203,18	181,23
Axial-OS-02	chr38	6005851	MantaBND:124700:0:1:0:0:0:0	BND			0,7		78	transcript_ablation	HIGH	LOC111095612	LOC111095612	transcript	XR_005358483.1	203,18	181,23
Axial-OS-02	chr4	84435259	MantaINV:246246:0:0:0:0:0	INV	535	84435794	0,1	-1,0	70	downstream_gene_variant	MODIFIER	LOC111095739	LOC111095739	transcript	XR_005357665.1	121,16	109,20
Axial-OS-04	chr5	18313055	MantaBND:77922:0:1:0:0:0:0	BND					166	bidirectional_gene_fusion	HIGH	LOC111095828&TTC7A	LOC111095828&TTC7A	transcript	XR_005359262.1	147,43	127,25
Axial-OS-04	chr10	50264042	MantaBND:77922:0:1:0:0:0:1	BND					166	bidirectional_gene_fusion	HIGH	LOC111095828&TTC7A	LOC111095828&TTC7A	transcript	XM_038551218.1	147,43	127,25
Axial-OS-08	chr5	49340753	MantaINV:1:191335:191337:0:1:0	INV	259850	49600603	0,1	-1,0	119	inversion	MODERATE	LOC111095937&LOC111095938&LOC119871878	LOC111095937&LOC111095938&LOC119871878	gene_variant	LOC119871878	197,30	222,52
Axial-OS-08	chr6	45170990	MantaBND:1:12288:12290:0:0:0:1	BND			0,1		132	transcript_ablation	HIGH	LOC111096361	LOC111096361	transcript	XR_005360406.1	153,33	230,56
Axial-OS-08	chrX	49290794	MantaBND:1:12288:12290:0:0:0:0	BND			0,1		132	transcript_ablation	HIGH	LOC111096361	LOC111096361	transcript	XR_005360406.1	153,33	230,56
Axial-OS-02	chr7	46713762	MantaDUP:TANDEM:2:161450:161450:2:1:0	DUP	104	46713866	0,5	0,5	47	intergenic_region	MODIFIER	LOC111096754-LOC111096899	LOC111096754-LOC111096899	intergenic_region	LOC111096754-LOC111096899	111,1	150,17
Axial-OS-02	chr4	79601355	MantaBND:2:185122:185123:0:0:0:1	BND			0,4		236	transcript_ablation	HIGH	LOC111097022_2	LOC111097022_2	transcript	XR_005363222.1	146,42	161,97
Axial-OS-02	chr4	79602634	MantaBND:2:185122:185123:1:1:0:1	BND			0,5		236	transcript_ablation	HIGH	LOC111097022_2	LOC111097022_2	transcript	XR_005363222.1	227,13	218,17
Axial-OS-02	chr8	26235447	MantaBND:2:185122:185123:0:0:0:0	BND			0,4		236	transcript_ablation	HIGH	LOC111097022_2	LOC111097022_2	transcript	XR_005363222.1	146,42	161,97
Axial-OS-02	chr8	26235510	MantaBND:2:185121:185122:0:0:0:1	BND					226	transcript_ablation	HIGH	LOC111097022_2	LOC111097022_2	transcript	XR_005363222.1	126,32	128,54
Axial-OS-02	chr8	26235534	MantaBND:2:185121:185122:1:2:0:1	BND					102	transcript_ablation	HIGH	LOC111097022_2	LOC111097022_2	transcript	XR_005363222.1	121,20	151,24
Axial-OS-02	chr8	26235945	MantaBND:2:185122:185123:1:1:0:0	BND			0,5		236	transcript_ablation	HIGH	LOC111097022_2	LOC111097022_2	transcript	XR_005363222.1	227,13	218,17
Axial-OS-02	chr8	26236065	MantaBND:2:185121:185122:2:1:0:0	BND					226	transcript_ablation	HIGH	LOC111097022_2	LOC111097022_2	transcript	XR_005363222.1	195,24	176,35
Axial-OS-02	chr20	9659923	MantaBND:2:185121:185122:0:0:0:0	BND					226	transcript_ablation	HIGH	LOC111097022_2	LOC111097022_2	transcript	XR_005363222.1	126,32	128,54
Axial-OS-02	chr20	9660747	MantaBND:2:185121:185122:2:1:0:1	BND					226	transcript_ablation	HIGH	LOC111097022_2	LOC111097022_2	transcript	XR_005363222.1	195,24	176,35
Axial-OS-02	chr20	9660747	MantaBND:2:185121:185122:1:2:0:0	BND					102	transcript_ablation	HIGH	LOC111097022_2	LOC111097022_2	transcript	XR_005363222.1	121,20	151,24
Axial-OS-02	chr8	26235791	MantaDEL:2:185122:185122:1:1:0	DEL	-60	26235851			40	intron_variant	MODIFIER	LOC111097022_2	LOC111097022_2	transcript	XR_005363222.1	46,0	188,24
Axial-OS-02	chr8	25879074	MantaDUP:TANDEM:2:185122:219547:0:1:0	DUP	357326	26236400	0,1	0,1	98	duplication	MODIFIER	LOC111097022_2	LOC111097022_2	transcript	XR_005363222.1	142,33	165,24
Axial-OS-02	chr8	26355773	MantaDUP:TANDEM:2:220576:220576:0:0:0	DUP	970	26356743	0,4	0,4	98	intergenic_region	MODIFIER	LOC111097022_2-RPS29	LOC111097022_2-RPS29	intergenic_region	LOC111097022_2-RPS29	163,33	154,33
Axial-OS-02	chr4	64112183	MantaBND:2:183478:183479:0:0:0:1	BND					80	transcript_ablation	HIGH	LOC111097093	LOC111097093	transcript	XR_005363498.1	242,27	218,17
Axial-OS-02	chr8	44810728	MantaBND:2:183478:183479:0:0:0:0	BND					80	transcript_ablation	HIGH	LOC111097093	LOC111097093	transcript	XR_005363498.1	242,27	218,17
Axial-OS-06	chr11	68337885	MantaDEL:57623:0:1:0:1:0	DEL	-215	68338100	0,8		32	downstream_gene_variant	MODIFIER	LOC111097887	LOC111097887	transcript	XR_005367183.1	76,0	92,19
Axial-OS-08	chr11	44702014	MantaBND:1:50229:50512:0:0:0:1	BND			0,4		256	gene_fusion	HIGH	LOC111098070&PCDH15	LOC111098070&PCDH15	transcript	XR_005366850.1	114,54	82,40
Axial-OS-08	chr26	34561297	MantaBND:1:50229:50512:0:0:0:0	BND			0,4		256	gene_fusion	HIGH	LOC111098070&PCDH15	LOC111098070&PCDH15	transcript	XM_038576024.1	114,54	82,40
Axial-OS-08	chr11	50923482	MantaINV:1:50996:50997:0:1:0	INV	149600	51073082			60	inversion	MODERATE	LOC111098082&LOC119874089&LOC119874090&UBAP2	LOC111098082&LOC119874089&LOC119874090&UBAP2	gene_variant	UBAP2	319,25	352,25
Axial-OS-08	chr12	13908595	MantaDUP:TANDEM:43713:0:1:0:0:0	DUP	64177	13972772	0,2	0,2	197	duplication	MODERATE	LOC111098268&LOC111098273&RUNX2	LOC111098268&LOC111098273&RUNX2	gene_variant	RUNX2	202,89	194,52
Axial-OS-05	chr13	11602959	MantaDEL:25842:0:1:0:2:0	DEL	-4420	11607379	0,4	0,4	135	intergenic_region	MODIFIER	LOC111098526-LOC102156032	LOC111098526-LOC102156032	intergenic_region	LOC111098526-LOC102156032	128,52	120,29
Axial-OS-08	chr13	40033866	MantaDEL:1:26274:26275:1:0:0	DEL	-1487	40035353			330	intron_variant	MODIFIER	LOC111098603	LOC111098603	transcript	XR_005368967.1	214,152	199,145
Axial-OS-02	chr14	9891839	MantaDUP:TANDEM:98578:0:0:0:0:0	DUP	847	9892686			70	intergenic_region	MODIFIER	LOC111098662-LOC100688776	LOC111098662-LOC100688776	intergenic_region	LOC111098662-LOC100688776	198,27	188,24
Axial-OS-02	chr2	60133611	MantaBND:2:85174:85883:0:0:0:1	BND			0,3		257	transcript_ablation	HIGH	LOC111098672	LOC111098672	transcript	XR_005369176.1	299,104	261,269
Axial-OS-02	chr14	25355319	MantaBND:2:85174:85883:0:0:0:0	BND			0,3		257	transcript_ablation	HIGH	LOC111098672	LOC111098672	transcript	XR_005369176.1	299,104	261,269
Axial-OS-02	chr14	25343574	MantaINV:2:83343:83343:3:0:0	INV	174	25343748	0,4	-4,0	143	intron_variant	MODIFIER	LOC111098672	LOC111098672	transcript	XR_005369176.1	313,138	503,206
Axial-OS-02	chr14	35111458	MantaINV:2:183295:183295:6:1:0	INV	981	35112439	0,2	-2,0	56	intergenic_region	MODIFIER	LOC111098679-LOC111098680	LOC111098679-LOC111098680	intergenic_region	LOC111098679-LOC111098680	699,67	737,44
Axial-OS-06	chr15	20216360	MantaDEL:4:66031:66034:0:0:0	DEL	-49039	20265399	0,3	0,3	142	feature_ablation	HIGH	LOC111099017&LOC119877029&LOC119877048	LOC111099017&LOC119877029&LOC119877048	gene_variant	LOC119877029	71,43	34,17
Axial-OS-08	chr18	42481234	MantaDEL:136316:0:0:0:0:0	DEL	-89	42481323			217	splice_acceptor_variant&splice_region_variant&intron_variant&non_coding_transcript_exon_variant	HIGH	LOC119864226	LOC119864226	transcript	XR_005373440.1	0,0	4,50
Axial-OS-02	chr19	55505924	MantaINV:2:7360:7360:11:0:0	INV	1451	55507375	0,1	-1,0	157	splice_donor_variant&splice_region_variant&5_prime_UTR_variant&intron_variant	HIGH	LOC119864371	LOC119864371	transcript	XM_038564540.1	210,61	183,38
Axial-OS-06	chr20	42074615	MantaDEL:4:124211:124212:0:0:0	DEL	-92173	42166788	0,8	0,8	117	feature_ablation	HIGH	LOC119864698&SETD2&TRNAK-CUU_29	LOC119864698&SETD2&TRNAK-CUU_29	gene_variant	SETD2	76,38	67,19
Axial-OS-08	chr10	31887826	MantaBND:1:153029:153041:0:0:0:1	BND					147	bidirectional_gene_fusion	HIGH	LOC119864737&SYN3	LOC119864737&SYN3	transcript	XM_038550747.1	121,5	121,48
Axial-OS-08	chr13	25291018	MantaBND:1:153029:153041:0:0:0:0	BND					147	bidirectional_gene_fusion	HIGH	LOC119864737&SYN3	LOC119864737&SYN3	transcript	XR_005368299.1	121,5	121,48
Axial-OS-08	chr13	26073254	MantaBND:34122:0:1:0:0:0:0	BND					171	transcript_ablation	HIGH	LOC119864857	LOC119864857	transcript	XR_005368306.1	161,59	149,33
Axial-OS-08	chr21	8736530	MantaBND:34122:0:1:0:0:0:1	BND					171	transcript_ablation	HIGH	LOC119864857	LOC119864857	transcript	XR_005368306.1	161,59	149,33
Axial-OS-08	chr13	26028147	MantaBND:34123:0:1:0:0:0:0	BND					212	transcript_ablation	HIGH	LOC119864871	LOC119864871	transcript	XR_005375348.1	142,54	121,50
Axial-OS-08	chr21	8754617	MantaBND:34123:0:1:0:0:0:1	BND					212	transcript_ablation	HIGH	LOC119864871	LOC119864871	transcript	XR_005375348.1	142,54	121,50
Axial-OS-08	chr21	17168714	MantaDEL:1:47022:47027:0:2:0	DEL	-68768	17237482			131	intergenic_region	MODIFIER	LOC119864878-LOC119877385	LOC119864878-LOC119877385	intergenic_region	LOC119864878-LOC119877385	173,61	271,46
Axial-OS-02	chr21	18931333	MantaDEL:185520:0:1:0:0:0	DEL	-6049	18937382	0,1	0,1	156	intron_variant	MODIFIER	LOC119864965	LOC119864965	transcript	XR_005375606.1	48,28	51,19
Axial-OS-04	chr21	18972126	MantaDEL:1:80856:169530:0:0:0	DEL	-307119	19279245	0,3	0,3	140	transcript_ablation	HIGH	LOC119864968	LOC119864968	transcript	XR_005375610.1	143,46	55,20
Axial-OS-05	chr21	24724994	MantaBND:1:105210:105211:0:1:0:1	BND			0,3		141	gene_fusion&frameshift_variant	HIGH	LOC119864980&RNF215	LOC119864980&RNF215	transcript	XR_005375672.1	92,34	56,14
Axial-OS-05	chr26	23935566	MantaBND:1:105210:105211:0:1:0:0	BND			0,3		141	gene_fusion&frameshift_variant	HIGH	LOC119864980&RNF215	LOC119864980&RNF215	transcript	XM_038575644.1	92,34	56,14
Axial-OS-08	chr21	35198786	MantaDEL:1:66945:232324:0:0:0	DEL	-190478	35389264			193	transcript_ablation	HIGH	LOC119865077	LOC119865077	transcript	XR_005375939.1	387,172	443,111
Axial-OS-08	chr21	14425878	MantaDEL:1:67639:86148:0:0:0	DEL	-371952	14797830	0,1	0,1	334	transcript_ablation	HIGH	LOC119865084	LOC119865084	transcript	XR_005375944.1	57,82	62,51
Axial-OS-08	chr22	23170446	MantaBND:181059:0:1:0:1:0:0	BND			0,1		85	transcript_ablation	HIGH	LOC119865105	LOC119865105	transcript	XM_038569394.1	226,26	221,17
Axial-OS-08	chr23	1160099	MantaBND:181059:0:1:0:1:0:1	BND			0,1		85	transcript_ablation	HIGH	LOC119865105	LOC119865105	transcript	XM_038569394.1	226,26	221,17
Axial-OS-08	chr22	38317667	MantaDEL:1:146969:146969:1:2:1	DEL	-338	38318005			68	intergenic_region	MODIFIER	LOC119865106-LOC100686066	LOC119865106-LOC100686066	intergenic_region	LOC119865106-LOC100686066	85,0	16,41
Axial-OS-06	chr13	14590944	MantaBND:4:5404:5406:0:3:0:1	BND			0,7		68	transcript_ablation	HIGH	LOC119867148	LOC119867148	transcript	XR_005382551.1	123,0	99,30
Axial-OS-06	chr32	31837450	MantaBND:4:5404:5406:0:3:0:0	BND			0,7		68	transcript_ablation	HIGH	LOC119867148	LOC119867148	transcript	XR_005382551.1	123,0	99,30
Axial-OS-08	chr32	31228850	MantaDEL:1:86384:86384:0:0:0	DEL	-151	31229001			30	intron_variant	MODIFIER	LOC119867149	LOC119867149	transcript	XR_005382550.1	0,0	0,49
Axial-OS-02	chr32	29137635	MantaDUP:TANDEM:2:9153:9153:1:0:0	DUP	990	29138625			58	upstream_gene_variant	MODIFIER	LOC119867151	LOC119867151	transcript	XR_005382549.1	143,12	154,21
Axial-OS-02	chr14	4351776	MantaDEL:2:17790:79553:0:0:0	DEL	-22188	4373964			164	transcript_ablation	HIGH	LOC119867158	LOC119867158	transcript	XR_005369143.1	348,121	308,52
Axial-OS-06	chr34	23977225	MantaDEL:276360:0:1:0:0:0	DEL	-486	23977711			38	intergenic_region	MODIFIER	LOC119867448-FGF12	LOC119867448-FGF12	intergenic_region	LOC119867448-FGF12	138,15	126,14
Axial-OS-08	chr1	119233982	MantaBND:1:32939:32940:1:0:0:1	BND			0,2		88	transcript_ablation	HIGH	LOC119868168	LOC119868168	transcript	XR_005385916.1	153,9	194,21
Axial-OS-08	chrX	16879911	MantaBND:1:32939:32940:1:0:0:0	BND			0,2		88	transcript_ablation	HIGH	LOC119868168	LOC119868168	transcript	XR_005385916.1	153,9	194,21
Axial-OS-04	chrX	93432237	MantaDEL:28166:0:0:0:0:0	DEL	-511	93432748	0,3		43	intergenic_region	MODIFIER	LOC119868707-LOC102155795	LOC119868707-LOC102155795	intergenic_region	LOC119868707-LOC102155795	154,14	148,17
Axial-OS-04	chrX	93432112	MantaDUP:TANDEM:28166:0:1:0:1:0	DUP	129	93432241			57	intergenic_region	MODIFIER	LOC119868707-LOC102155795	LOC119868707-LOC102155795	intergenic_region	LOC119868707-LOC102155795	129,0	191,26
Axial-OS-04	chr1	79090902	MantaBND:72610:0:1:0:0:0:0	BND			0,2		117	transcript_ablation	HIGH	LOC119870828	LOC119870828	transcript	XR_005354083.1	149,23	147,32
Axial-OS-04	chr10	18919283	MantaBND:72610:0:1:0:0:0:1	BND			0,2		117	transcript_ablation	HIGH	LOC119870828	LOC119870828	transcript	XR_005354083.1	149,23	147,32
Axial-OS-04	chr1	79110042	MantaBND:1:83164:85058:0:0:0:0	BND					142	bidirectional_gene_fusion	HIGH	LOC119870828&STOX2	LOC119870828&STOX2	transcript	XR_005354083.1	148,39	127,37
Axial-OS-04	chr16	47447065	MantaBND:1:83164:85058:0:0:0:1	BND					142	bidirectional_gene_fusion	HIGH	LOC119870828&STOX2	LOC119870828&STOX2	transcript	XM_038560434.1	148,39	127,37
Axial-OS-04	chr5	40593701	MantaBND:73384:0:1:0:0:0:1	BND			0,3		112	gene_fusion&frameshift_variant	HIGH	LOC119871861&ZC3H7B	LOC119871861&ZC3H7B	transcript	XR_005359583.1	163,42	128,18
Axial-OS-04	chr10	24896373	MantaBND:73384:0:1:0:0:0:0	BND			0,3		112	gene_fusion&frameshift_variant	HIGH	LOC119871861&ZC3H7B	LOC119871861&ZC3H7B	transcript	XM_038550435.1	163,42	128,18
Axial-OS-08	chr5	49794479	MantaDEL:257033:0:1:0:3:0	DEL	-12921	49807400	0,2	0,2	156	intergenic_region	MODIFIER	LOC119871878-LOC111096113	LOC119871878-LOC111096113	intergenic_region	LOC119871878-LOC111096113	212,78	155,49
Axial-OS-08	chr5	88788102	MantaDUP:TANDEM:1:199317:199320:0:0:0	DUP	5526	88793628	0,2	0,2	152	intergenic_region	MODIFIER	LOC119871972-LOC111096136	LOC119871972-LOC111096136	intergenic_region	LOC119871972-LOC111096136	405,149	392,94
Axial-OS-06	chr5	469639	MantaINV:4:139088:139088:2:2:0	INV	1345	470984	0,3	-3,0	63	intergenic_region	MODIFIER	LOC119871986-LOC102156249	LOC119871986-LOC102156249	intergenic_region	LOC119871986-LOC102156249	187,29	163,19
Axial-OS-08	chr5	8830311	MantaBND:243506:0:1:0:0:0:1	BND					174	gene_fusion&frameshift_variant	HIGH	LOC119872239&LOC119876281	LOC119872239&LOC119876281	transcript	XM_038535564.1	176,47	171,47
Axial-OS-08	chr6	42844800	MantaBND:243506:0:1:0:0:0:0	BND					174	gene_fusion&frameshift_variant	HIGH	LOC119872239&LOC119876281	LOC119872239&LOC119876281	transcript	XR_005361040.1	176,47	171,47
Axial-OS-05	chr7	66714370	MantaDEL:1:109743:109838:0:2:0	DEL	-98813	66813183	0,4	0,4	72	transcript_ablation	HIGH	LOC119872604	LOC119872604	transcript	XR_005362582.1	119,2	139,22
Axial-OS-08	chr8	40786116	MantaINS:1:240509:240509:1:0:0	INS	139	40786116	0,10		75	intergenic_region	MODIFIER	LOC119872875-CCDC196	LOC119872875-CCDC196	intergenic_region	LOC119872875-CCDC196	0,2	54,43
Axial-OS-02	chr8	48889697	MantaDEL:308489:0:0:0:0:0	DEL	-594	48890291			64	intron_variant	MODIFIER	LOC119872905	LOC119872905	transcript	XR_005363562.1	195,25	110,21
Axial-OS-02	chr8	37434942	MantaDEL:100645:0:0:0:0:0	DEL	-407	37435349			41	intergenic_region	MODIFIER	LOC119872997-LOC100688232	LOC119872997-LOC100688232	intergenic_region	LOC119872997-LOC100688232	253,15	262,19
Axial-OS-02	chr8	37513400	MantaINV:306919:0:1:0:1:0	INV	21682	37535082			110	intergenic_region	MODIFIER	LOC119872997-LOC100688232	LOC119872997-LOC100688232	intergenic_region	LOC119872997-LOC100688232	284,29	256,25
Axial-OS-02	chr8	37513417	MantaINV:306919:0:1:1:2:0	INV	21792	37535209			110	intergenic_region	MODIFIER	LOC119872997-LOC100688232	LOC119872997-LOC100688232	intergenic_region	LOC119872997-LOC100688232	290,29	143,13
Axial-OS-08	chr9	59002081	MantaBND:67735:0:1:0:0:0:0	BND					272	transcript_ablation	HIGH	LOC119873376	LOC119873376	transcript	XR_005365010.1	118,50	117,55
Axial-OS-08	chr10	15024898	MantaBND:67735:0:1:0:0:0:1	BND					272	transcript_ablation	HIGH	LOC119873376	LOC119873376	transcript	XR_005365010.1	118,50	117,55
Axial-OS-08	chr11	5107050	MantaDEL:1:43892:43894:0:0:0	DEL	-10159	5117209	0,4	0,4	265	intergenic_region	MODIFIER	LOC119874019-LOC119876777	LOC119874019-LOC119876777	intergenic_region	LOC119874019-LOC119876777	121,89	109,66
Axial-OS-08	chr11	5111537	MantaINV:1:43891:43892:0:0:0	INV	6367	5117904			194	intergenic_region	MODIFIER	LOC119874019-LOC119876777	LOC119874019-LOC119876777	intergenic_region	LOC119874019-LOC119876777	99,45	115,46
Axial-OS-08	chr11	33178349	MantaBND:58936:0:1:0:3:0:0	BND					34	transcript_ablation	HIGH	LOC119874040	LOC119874040	transcript	XR_005366388.1	283,6	217,18
Axial-OS-08	chr15	14910561	MantaBND:58936:0:1:0:3:0:1	BND					34	transcript_ablation	HIGH	LOC119874040	LOC119874040	transcript	XR_005366388.1	283,6	217,18
Axial-OS-08	chr11	47514352	MantaDUP:TANDEM:1:50493:50494:0:0:0	DUP	278177	47792529			105	duplication	MODERATE	LOC119874044&LOC119874045	LOC119874044&LOC119874045			254,53	191,53
Axial-OS-08	chr11	43488387	MantaDEL:1:50345:50346:0:0:0	DEL	-17526	43505913			189	intergenic_region	MODIFIER	LOC119874099-LOC111098069	LOC119874099-LOC111098069	intergenic_region	LOC119874099-LOC111098069	202,91	206,63
Axial-OS-08	chr12	53655084	MantaDUP:TANDEM:1:1525:40325:0:0:0	DUP	6210	53661294	0,2	0,2	143	intergenic_region	MODIFIER	LOC119874379-LOC102151427	LOC119874379-LOC102151427	intergenic_region	LOC119874379-LOC102151427	105,38	147,53
Axial-OS-08	chr13	60225095	MantaBND:39796:0:1:0:0:0:0	BND			0,2		232	transcript_ablation	HIGH	LOC119874467	LOC119874467	transcript	XM_038556238.1	272,100	235,87
Axial-OS-08	chr38	2141274	MantaBND:39796:0:1:0:0:0:1	BND			0,2		232	transcript_ablation	HIGH	LOC119874467	LOC119874467	transcript	XM_038556238.1	272,100	235,87
Axial-OS-08	chr16	51101021	MantaDEL:1:81546:81548:0:0:0	DEL	-409050	51510071	0,3	0,3	256	feature_ablation	HIGH	LOC119874675&LOC119874733	LOC119874675&LOC119874733			61,49	54,45
Axial-OS-08	chr16	51100836	MantaDUP:TANDEM:1:81546:81547:0:0:0	DUP	391567	51492403	0,3	0,3	290	duplication	MODERATE	LOC119874675&LOC119874733	LOC119874675&LOC119874733			54,53	54,58
Axial-OS-05	chr5	41409910	MantaINV:126737:1:2:0:0:0	INV	9954	41419864			159	upstream_gene_variant	MODIFIER	LOC119876273	LOC119876273	transcript	XR_005358882.1	87,34	67,22
Axial-OS-06	chr8	30409135	MantaBND:4:28541:28546:0:0:0:1	BND			0,13		38	transcript_ablation	HIGH	LOC119876491	LOC119876491	transcript	XR_005363300.1	113,0	66,31
Axial-OS-06	chrX	94749233	MantaBND:4:28541:28546:0:0:0:0	BND			0,13		38	transcript_ablation	HIGH	LOC119876491	LOC119876491	transcript	XR_005363300.1	113,0	66,31
Axial-OS-08	chr5	85578342	MantaBND:1:198519:198689:0:0:0:1	BND			0,1		63	transcript_ablation	HIGH	LOC119876629	LOC119876629	transcript	XM_038546968.1	255,17	297,30
Axial-OS-08	chr9	16539563	MantaBND:1:198519:198689:0:0:0:0	BND			0,1		63	transcript_ablation	HIGH	LOC119876629	LOC119876629	transcript	XM_038546968.1	255,17	297,30
Axial-OS-08	chr10	29187504	MantaINV:1:58317:58318:0:0:0	INV	9746	29197250	0,1	-1,0	98	intergenic_region	MODIFIER	LOC119876699-RBFOX2	LOC119876699-RBFOX2	intergenic_region	LOC119876699-RBFOX2	442,57	406,57
Axial-OS-08	chr19	8970081	MantaDUP:TANDEM:121224:0:0:0:0:0	DUP	1131	8971212	0,3	0,3	139	intragenic_variant	MODIFIER	LOC119877287	LOC119877287	gene_variant	LOC119877287	212,67	212,49
Axial-OS-08	chr22	18535579	MantaDEL:1:144549:144600:0:1:0	DEL	-173314	18708893			387	transcript_ablation	HIGH	LOC119877390	LOC119877390	transcript	XM_038569371.1	86,150	89,90
Axial-OS-08	chr33	2839898	MantaDEL:1:252:252:1:0:1	DEL	-411	2840309			98	upstream_gene_variant	MODIFIER	LOC119877819	LOC119877819	transcript	XR_005383026.1	112,45	105,76
Axial-OS-08	chrX	93957369	MantaDEL:27409:0:1:0:0:0	DEL	-37776	93995145	0,3	0,3	306	intergenic_region	MODIFIER	LOC119878081-LOC106558401	LOC119878081-LOC106558401	intergenic_region	LOC119878081-LOC106558401	3,91	3,57
Axial-OS-08	chr16	26281392	MantaDUP:TANDEM:91803:0:0:2:0:0	DUP	1035	26282427	0,1	0,1	171	exon_region	MODIFIER	LOC475575	LOC475575	transcript	XM_038559192.1	112,69	91,43
Axial-OS-08	chr13	1792338	MantaDUP:TANDEM:30319:0:1:0:0:0	DUP	160168	1952506	0,1	0,1	82	bidirectional_gene_fusion	HIGH	LOC606860&VPS13B	LOC606860&VPS13B	gene_variant	VPS13B	528,67	579,57
Axial-OS-02	chr14	5186053	MantaDEL:97940:0:1:0:0:0	DEL	-44087	5230140			444	intragenic_variant	MODIFIER	LOC608210	LOC608210	gene_variant	LOC608210	209,858	230,532
Axial-OS-04	chr10	22641300	MantaBND:73109:0:1:0:1:0:1	BND			0,2		159	bidirectional_gene_fusion	HIGH	LOC609235&SAMM50	LOC609235&SAMM50	transcript	XM_038550268.1	161,43	130,35
Axial-OS-04	chr20	42212592	MantaBND:73109:0:1:0:1:0:0	BND			0,2		159	bidirectional_gene_fusion	HIGH	LOC609235&SAMM50	LOC609235&SAMM50	transcript	XM_038565280.1	161,43	130,35
Axial-OS-04	chr5	57944729	MantaBND:1:83730:83736:0:0:0:0	BND			0,2		114	bidirectional_gene_fusion	HIGH	LOC610578&MMEL1	LOC610578&MMEL1	transcript	XM_038537707.1	145,23	134,24
Axial-OS-04	chr16	14509939	MantaBND:1:83730:83736:0:0:0:1	BND			0,2		114	bidirectional_gene_fusion	HIGH	LOC610578&MMEL1	LOC610578&MMEL1	transcript	XM_038559591.1	145,23	134,24
Axial-OS-08	chr10	37875653	MantaDUP:TANDEM:1:60080:60083:0:0:0	DUP	8063	37883716	0,1	0,1	62	intergenic_region	MODIFIER	LOC611115-LOC102154849	LOC611115-LOC102154849	intergenic_region	LOC611115-LOC102154849	523,30	465,37
Axial-OS-08	chr10	37875744	MantaINV:1:60080:60083:2:0:0	INV	7975	37883719			106	intergenic_region	MODIFIER	LOC611115-LOC102154849	LOC611115-LOC102154849	intergenic_region	LOC611115-LOC102154849	526,90	460,57
Axial-OS-08	chr11	37018525	MantaDEL:1:48803:49095:0:0:0	DEL	-102780	37121305	0,3	0,3	426	intragenic_variant	MODIFIER	LOC611222	LOC611222	gene_variant	LOC611222	4,80	3,53
Axial-OS-08	chr10	43616734	MantaBND:30971:0:1:0:0:0:1	BND			0,2		106	transcript_ablation	HIGH	LRP12	LRP12	transcript	XM_038555314.1	368,52	353,44
Axial-OS-08	chr13	5871527	MantaBND:30971:0:1:0:0:0:0	BND			0,2		106	transcript_ablation	HIGH	LRP12	LRP12	transcript	XM_038555314.1	368,52	353,44
Axial-OS-08	chr19	45110155	MantaBND:1:79590:105455:1:0:0:1	BND					83	transcript_ablation	HIGH	LRP1B	LRP1B	transcript	XM_038565111.1	180,17	154,39
Axial-OS-08	chr22	58256758	MantaBND:1:79590:105455:1:0:0:0	BND					83	transcript_ablation	HIGH	LRP1B	LRP1B	transcript	XM_038565111.1	180,17	154,39
Axial-OS-04	chr5	56216863	MantaBND:1:201176:201184:0:1:0:1	BND			0,2		121	transcript_ablation	HIGH	LRRC2	LRRC2	transcript	XM_038566658.1	127,23	116,33
Axial-OS-04	chr20	42571278	MantaBND:1:201176:201184:0:1:0:0	BND			0,2		121	transcript_ablation	HIGH	LRRC2	LRRC2	transcript	XM_038566658.1	127,23	116,33
Axial-OS-02	chr4	82765755	MantaBND:2:219191:219231:0:1:0:1	BND					111	transcript_ablation	HIGH	LRRC4C	LRRC4C	transcript	XM_038562989.1	138,23	128,24
Axial-OS-02	chr18	28187561	MantaBND:2:219191:219231:0:1:0:0	BND					111	transcript_ablation	HIGH	LRRC4C	LRRC4C	transcript	XM_038562989.1	138,23	128,24
Axial-OS-04	chr15	26942381	MantaINS:107271:0:0:0:3:0	INS	232	26942383			61	intron_variant	MODIFIER	LRRIQ1	LRRIQ1	transcript	XR_005370425.1	1,3	91,32
Axial-OS-02	chr24	8287541	MantaDEL:123023:0:1:0:0:0	DEL	-5598	8293139			130	intron_variant	MODIFIER	MACROD2	MACROD2	transcript	XM_038571576.1	90,37	99,25
Axial-OS-06	chr24	8081126	MantaDEL:143103:0:1:0:0:0	DEL	-37329	8118455	0,5	0,5	82	intron_variant	MODIFIER	MACROD2	MACROD2	transcript	XM_038571576.1	86,19	70,13
Axial-OS-08	chr2	83451746	MantaBND:1:144278:210481:0:2:0:1	BND					216	gene_fusion	HIGH	MAP2K6&VPS13D	MAP2K6&VPS13D	transcript	XM_038531966.1	208,51	209,53
Axial-OS-08	chr9	10995440	MantaBND:1:144278:210481:0:2:0:0	BND					216	gene_fusion	HIGH	MAP2K6&VPS13D	MAP2K6&VPS13D	transcript	XM_038546742.1	208,51	209,53
Axial-OS-04	chr10	24394833	MantaBND:73338:0:1:0:0:0:0	BND			0,2		122	transcript_ablation	HIGH	MAP4	MAP4	transcript	XM_038566575.1	151,35	151,27
Axial-OS-04	chr20	41320045	MantaBND:73338:0:1:0:0:0:1	BND			0,2		122	transcript_ablation	HIGH	MAP4	MAP4	transcript	XM_038566575.1	151,35	151,27
Axial-OS-04	chr5	31998692	MantaBND:1:122461:165557:0:0:0:1	BND			0,1		108	gene_fusion	HIGH	MAP4&TM4SF5	MAP4&TM4SF5	transcript	XM_038536577.1	146,27	117,23
Axial-OS-04	chr20	41330902	MantaBND:1:122461:165557:0:0:0:0	BND			0,1		108	gene_fusion	HIGH	MAP4&TM4SF5	MAP4&TM4SF5	transcript	XM_038566575.1	146,27	117,23
Axial-OS-08	chr10	42245599	MantaBND:30183:0:1:0:0:0:1	BND					111	gene_fusion&frameshift_variant	HIGH	MAP4K4&STK3	MAP4K4&STK3	transcript	XM_038550931.1	215,38	194,38
Axial-OS-08	chr13	975167	MantaBND:30183:0:1:0:0:0:0	BND					111	gene_fusion&frameshift_variant	HIGH	MAP4K4&STK3	MAP4K4&STK3	transcript	XM_038555152.1	215,38	194,38
Axial-OS-08	chr6	18279978	MantaBND:1:27072:27073:0:0:0:1	BND			0,1		220	gene_fusion&frameshift_variant	HIGH	MAPK3&SLC10A4	MAPK3&SLC10A4	transcript	NM_001252035.1_3	117,37	131,50
Axial-OS-08	chr13	44991413	MantaBND:1:27072:27073:0:0:0:0	BND			0,1		220	gene_fusion&frameshift_variant	HIGH	MAPK3&SLC10A4	MAPK3&SLC10A4	transcript	XM_038555075.1	117,37	131,50
Axial-OS-08	chr23	46245333	MantaINV:1:155167:155168:0:0:0	INV	26784	46272117			384	intragenic_variant	MODIFIER	MED12L	MED12L	gene_variant	MED12L	114,215	85,147
Axial-OS-08	chr26	30485368	MantaBND:225:0:1:1:0:0:0	BND			0,2		125	transcript_ablation	HIGH	MED15	MED15	transcript	XM_038575938.1	115,6	110,47
Axial-OS-08	chr33	1464188	MantaBND:225:0:1:1:0:0:1	BND			0,2		125	transcript_ablation	HIGH	MED15	MED15	transcript	XM_038575938.1	115,6	110,47
Axial-OS-08	chr26	30485309	MantaINV:225:1:1:0:1:0	INV	168	30485477	0,3	-3,0	100	intragenic_variant	MODIFIER	MED15	MED15	gene_variant	MED15	99,27	127,43
Axial-OS-04	chr5	56656880	MantaBND:1:201215:201216:0:0:0:0	BND					130	gene_fusion&frameshift_variant	HIGH	MEI1&NOC2L	MEI1&NOC2L	transcript	XM_038537530.1	170,35	146,30
Axial-OS-04	chr10	24498429	MantaBND:1:201215:201216:0:0:0:1	BND					130	gene_fusion	HIGH	MEI1&NOC2L	MEI1&NOC2L	transcript	XM_038550391.1	170,35	146,30
Axial-OS-08	chr10	45001567	MantaBND:65446:2:3:0:0:0:0	BND			0,12		51	gene_fusion&frameshift_variant	HIGH	MGAT4A&TRIM24	MGAT4A&TRIM24	transcript	XM_038551070.1	108,2	12,39
Axial-OS-08	chr16	9863108	MantaBND:65446:2:3:0:0:0:1	BND			0,12		51	gene_fusion&frameshift_variant	HIGH	MGAT4A&TRIM24	MGAT4A&TRIM24	transcript	XM_038559426.1	108,2	12,39
Axial-OS-08	chr31	31238277	MantaDEL:355037:0:1:0:0:0	DEL	-391	31238668	0,12		37	intron_variant	MODIFIER	MORC3	MORC3	transcript	XM_038581448.1	323,4	279,16
Axial-OS-08	chr11	33904123	MantaBND:21313:1:2:0:0:0:1	BND			0,1		115	transcript_ablation	HIGH	MPDZ	MPDZ	transcript	XM_038552393.1	443,64	393,106
Axial-OS-08	chr17	43832377	MantaBND:21313:1:2:0:0:0:0	BND			0,1		115	transcript_ablation	HIGH	MPDZ	MPDZ	transcript	XM_038552393.1	443,64	393,106
Axial-OS-08	chr11	43748986	MantaBND:1:50246:50247:0:0:0:1	BND			0,3		189	transcript_ablation	HIGH	MRAS	MRAS	transcript	XM_038571007.1	306,91	279,96
Axial-OS-08	chr23	35124226	MantaBND:1:50246:50247:0:0:0:0	BND			0,3		189	transcript_ablation	HIGH	MRAS	MRAS	transcript	XM_038571007.1	306,91	279,96
Axial-OS-08	chr10	39407118	MantaBND:1:60258:60259:0:0:0:1	BND			0,1		147	bidirectional_gene_fusion	HIGH	MRPS9&STK3	MRPS9&STK3	transcript	XM_038550897.1	219,60	147,46
Axial-OS-08	chr13	1004892	MantaBND:1:60258:60259:0:0:0:0	BND			0,1		147	bidirectional_gene_fusion	HIGH	MRPS9&STK3	MRPS9&STK3	transcript	XM_038555152.1	219,60	147,46
Axial-OS-02	chr5	66824379	MantaBND:2:176698:176699:0:0:0:1	BND			0,4		161	transcript_ablation	HIGH	MTHFSD	MTHFSD	transcript	XM_038538111.1	149,28	157,28
Axial-OS-02	chr23	6941745	MantaBND:2:176698:176699:0:0:0:0	BND			0,4		161	transcript_ablation	HIGH	MTHFSD	MTHFSD	transcript	XM_038538111.1	149,28	157,28
Axial-OS-05	chr26	23515733	MantaBND:123965:0:1:0:0:0:1	BND					133	transcript_ablation	HIGH	MTMR3	MTMR3	transcript	XM_038575607.1	90,27	82,14
Axial-OS-05	chr35	15085267	MantaBND:123965:0:1:0:0:0:0	BND					133	transcript_ablation	HIGH	MTMR3	MTMR3	transcript	XM_038575607.1	90,27	82,14
Axial-OS-04	chr16	14927268	MantaBND:1:71827:80817:0:0:0:0	BND					111	gene_fusion	HIGH	MYL3&ZNF398	MYL3&ZNF398	transcript	XM_038559616.1	152,37	112,24
Axial-OS-04	chr20	42352630	MantaBND:1:71827:80817:0:0:0:1	BND					111	gene_fusion	HIGH	MYL3&ZNF398	MYL3&ZNF398	transcript	XM_038566641.1	152,37	112,24
Axial-OS-08	chr34	39314970	MantaDEL:321386:0:1:0:0:0	DEL	-50329	39365299			260	intron_variant	MODIFIER	NAALADL2	NAALADL2	transcript	XM_038583935.1	104,95	113,54
Axial-OS-04	chr10	24267462	MantaBND:73318:0:1:0:0:0:0	BND					138	transcript_ablation	HIGH	NAGA	NAGA	transcript	XM_038550350.1	133,31	125,36
Axial-OS-04	chr20	43292454	MantaBND:73318:0:1:0:0:0:1	BND					138	transcript_ablation	HIGH	NAGA	NAGA	transcript	XM_038550350.1	133,31	125,36
Axial-OS-08	chr21	20424132	MantaINV:1:102045:162781:1:0:0	INV	308282	20732414			85	gene_fusion	HIGH	NARS2&USP35	NARS2&USP35	gene_variant	NARS2	216,0	203,36
Axial-OS-05	chr5	39936469	MantaBND:1:103616:103617:0:0:0:1	BND			0,1		115	transcript_ablation	HIGH	NCOR1	NCOR1	transcript	XM_038537000.1	75,20	78,14
Axial-OS-05	chr26	5245701	MantaBND:1:103616:103617:0:0:0:0	BND			0,1		115	transcript_ablation	HIGH	NCOR1	NCOR1	transcript	XM_038537000.1	75,20	78,14
Axial-OS-08	chr25	32932158	MantaDEL:1:141264:141264:1:0:0	DEL	-148	32932306			48	intergenic_region	MODIFIER	NEFM-LOC100685204	NEFM-LOC100685204	intergenic_region	NEFM-LOC100685204	53,0	65,26
Axial-OS-02	chr21	43332061	MantaDUP:TANDEM:62337:2:3:0:0:0	DUP	132	43332193	0,14	0,14	47	intragenic_variant	MODIFIER	NELL1	NELL1	gene_variant	NELL1	52,1	72,26
Axial-OS-08	chr9	41527359	MantaBND:1:101556:101557:0:0:0:0	BND			0,2		157	transcript_ablation	HIGH	NF1	NF1	transcript	XR_005364696.1	257,69	222,53
Axial-OS-08	chr9	41542355	MantaBND:71177:0:1:0:1:0:1	BND					136	transcript_ablation	HIGH	NF1	NF1	transcript	XR_005364696.1	389,75	346,56
Axial-OS-08	chr10	38053835	MantaBND:71177:0:1:0:1:0:0	BND					136	transcript_ablation	HIGH	NF1	NF1	transcript	XR_005364696.1	389,75	346,56
Axial-OS-08	chr10	60519131	MantaBND:1:101556:101557:0:0:0:1	BND			0,2		157	transcript_ablation	HIGH	NF1	NF1	transcript	XR_005364696.1	257,69	222,53
Axial-OS-04	chr5	80668911	MantaINV:1:203419:203420:0:1:0	INV	394173	81063084	0,1	-1,0	40	bidirectional_gene_fusion	HIGH	NFAT5&UTP4	NFAT5&UTP4	gene_variant	NFAT5	725,19	626,11
Axial-OS-08	chr9	42385292	MantaBND:315237:0:1:0:0:0:1	BND					238	bidirectional_gene_fusion	HIGH	NLK&TRIO	NLK&TRIO	transcript	XM_038548220.1	106,47	105,52
Axial-OS-08	chr34	596691	MantaBND:315237:0:1:0:0:0:0	BND					238	bidirectional_gene_fusion	HIGH	NLK&TRIO	NLK&TRIO	transcript	XM_038583299.1	106,47	105,52
Axial-OS-04	chr5	31479697	MantaBND:72879:0:1:0:0:0:1	BND					127	gene_fusion&frameshift_variant	HIGH	NLRP1&TBC1D22A	NLRP1&TBC1D22A	transcript	XR_005359433.1	175,33	144,23
Axial-OS-04	chr10	20211698	MantaBND:72879:0:1:0:0:0:0	BND					127	gene_fusion&frameshift_variant	HIGH	NLRP1&TBC1D22A	NLRP1&TBC1D22A	transcript	XM_038550203.1	175,33	144,23
Axial-OS-08	chr9	18310954	MantaBND:4741:3:4:0:0:0:1	BND					99	transcript_ablation	HIGH	NMT1	NMT1	transcript	XM_038547051.1	67,16	155,45
Axial-OS-08	chr19	13113162	MantaBND:4741:3:4:0:0:0:0	BND					99	transcript_ablation	HIGH	NMT1	NMT1	transcript	XM_038547051.1	67,16	155,45
Axial-OS-08	chr10	53227387	MantaBND:1:59901:62614:0:1:0:0	BND			0,2		167	transcript_ablation	HIGH	NRXN1	NRXN1	transcript	XM_038551252.1	382,58	393,96
Axial-OS-08	chr23	8410334	MantaBND:1:59901:62614:0:1:0:1	BND			0,2		167	transcript_ablation	HIGH	NRXN1	NRXN1	transcript	XM_038551252.1	382,58	393,96
Axial-OS-08	chr10	53213852	MantaBND:31445:0:2:0:0:0:0	BND					186	bidirectional_gene_fusion	HIGH	NRXN1&RSPO2	NRXN1&RSPO2	transcript	XM_038551252.1	217,54	231,83
Axial-OS-08	chr13	8898831	MantaBND:31445:0:2:0:0:0:1	BND					186	bidirectional_gene_fusion	HIGH	NRXN1&RSPO2	NRXN1&RSPO2	transcript	XM_038555332.1	217,54	231,83
Axial-OS-08	chr6	62892173	MantaBND:1:63300:63301:0:0:0:1	BND			0,3		180	gene_fusion&frameshift_variant	HIGH	NRXN1&ZNHIT6	NRXN1&ZNHIT6	transcript	XR_005361332.1	133,66	98,37
Axial-OS-08	chr10	52631914	MantaBND:1:63300:63301:0:0:0:0	BND			0,3		180	gene_fusion&frameshift_variant	HIGH	NRXN1&ZNHIT6	NRXN1&ZNHIT6	transcript	XM_038551252.1	133,66	98,37
Axial-OS-08	chr9	16871838	MantaINV:328191:0:1:0:0:0	INV	2361	16874199	0,5	-5,0	100	intron_variant	MODIFIER	NSF	NSF	transcript	XM_038546995.1	374,77	288,31
Axial-OS-08	chr10	11211927	MantaBND:1:55463:55525:0:0:0:1	BND			0,2		166	bidirectional_gene_fusion	HIGH	NSMCE2&NUP107	NSMCE2&NUP107	transcript	XM_038549967.1	160,44	152,39
Axial-OS-08	chr13	23562058	MantaBND:1:55463:55525:0:0:0:0	BND			0,2		166	bidirectional_gene_fusion	HIGH	NSMCE2&NUP107	NSMCE2&NUP107	transcript	XM_038555501.1	160,44	152,39
Axial-OS-08	chr10	11226011	MantaBND:31859:0:1:0:0:0:1	BND					174	transcript_ablation	HIGH	NUP107	NUP107	transcript	XM_038549967.1	150,38	152,59
Axial-OS-08	chr13	11561987	MantaBND:31859:0:1:0:0:0:0	BND					174	transcript_ablation	HIGH	NUP107	NUP107	transcript	XM_038549967.1	150,38	152,59
Axial-OS-02	chr7	43096623	MantaBND:2:29074:129069:0:1:0:1	BND					50	transcript_ablation	HIGH	NUP210L	NUP210L	transcript	XM_038543269.1	148,5	43,18
Axial-OS-02	chr25	38573250	MantaBND:2:29074:129069:0:1:0:0	BND					50	transcript_ablation	HIGH	NUP210L	NUP210L	transcript	XM_038543269.1	148,5	43,18
Axial-OS-08	chr10	16553355	MantaINV:67952:0:0:1:1:0	INV	1172	16554527	0,1	-1,0	143	intergenic_region	MODIFIER	OR6C2IP-LOC119873748	OR6C2IP-LOC119873748	intergenic_region	OR6C2IP-LOC119873748	134,50	90,35
Axial-OS-08	chr10	13219926	MantaBND:1:56566:56567:0:0:0:1	BND					144	transcript_ablation	HIGH	OXR1	OXR1	transcript	XM_038555317.1	264,64	231,48
Axial-OS-08	chr13	7586475	MantaBND:1:56566:56567:0:0:0:0	BND					144	transcript_ablation	HIGH	OXR1	OXR1	transcript	XM_038555317.1	264,64	231,48
Axial-OS-08	chr13	49432831	MantaBND:37522:0:1:0:0:0:0	BND			0,3		180	transcript_ablation	HIGH	PAICS	PAICS	transcript	XM_038556166.1	190,54	174,60
Axial-OS-08	chr22	17402631	MantaBND:37522:0:1:0:0:0:1	BND			0,3		180	transcript_ablation	HIGH	PAICS	PAICS	transcript	XM_038556166.1	190,54	174,60
Axial-OS-08	chr11	53529836	MantaBND:39430:0:1:0:0:0:1	BND			0,1		77	gene_fusion&frameshift_variant	HIGH	PAX5&UBA6	PAX5&UBA6	transcript	XM_038552835.1	466,33	360,26
Axial-OS-08	chr13	59037412	MantaBND:39430:0:1:0:0:0:0	BND			0,1		77	gene_fusion&frameshift_variant	HIGH	PAX5&UBA6	PAX5&UBA6	transcript	XM_038556197.1	466,33	360,26
Axial-OS-08	chr11	52931876	MantaBND:1:50512:50882:0:0:0:0	BND					207	transcript_ablation	HIGH	PCDH15	PCDH15	transcript	XM_038576024.1	159,56	157,44
Axial-OS-08	chr26	34562206	MantaBND:1:50512:50882:0:0:0:1	BND					207	transcript_ablation	HIGH	PCDH15	PCDH15	transcript	XM_038576024.1	159,56	157,44
Axial-OS-08	chr11	23824178	MantaBND:56408:0:1:0:0:0:1	BND					387	gene_fusion&frameshift_variant	HIGH	PCDH15&SLC25A48	PCDH15&SLC25A48	transcript	XR_005366707.1	53,65	4,60
Axial-OS-08	chr26	34567146	MantaBND:56408:0:1:0:0:0:0	BND					387	gene_fusion	HIGH	PCDH15&SLC25A48	PCDH15&SLC25A48	transcript	XM_038576024.1	53,65	4,60
Axial-OS-02	chr12	72967115	MantaINV:48603:0:0:0:1:0	INV	392	72967507	0,1	-1,0	93	intergenic_region	MODIFIER	PDCD2-CHR_END	PDCD2-CHR_END	intergenic_region	PDCD2-CHR_END	224,49	213,30
Axial-OS-04	chr20	18843397	MantaDEL:206021:0:1:0:0:0	DEL	-9486	18852883	0,3	0,3	113	intron_variant	MODIFIER	PDZRN3	PDZRN3	transcript	XM_038565837.1	139,44	108,21
Axial-OS-04	chr5	31386617	MantaDUP:TANDEM:262547:0:1:0:0:0	DUP	678524	32065141	0,1	0,1	163	frameshift_variant	HIGH	PELP1	PELP1	transcript	XM_038536578.1	140,56	118,30
Axial-OS-05	chr5	42085881	MantaBND:131143:0:1:0:0:0:1	BND			0,1		244	bidirectional_gene_fusion	HIGH	PEMT&SGMS1	PEMT&SGMS1	transcript	XM_038537117.1	73,40	57,31
Axial-OS-05	chr26	37691561	MantaBND:131143:0:1:0:0:0:0	BND			0,1		244	bidirectional_gene_fusion	HIGH	PEMT&SGMS1	PEMT&SGMS1	transcript	XM_038576035.1	73,40	57,31
Axial-OS-04	chr5	32412253	MantaBND:1:155956:198527:0:0:0:1	BND			0,5		116	bidirectional_gene_fusion	HIGH	PHF23&SUGP2	PHF23&SUGP2	transcript	XM_038536639.1	138,28	120,27
Axial-OS-04	chr20	44510181	MantaBND:1:155956:198527:0:0:0:0	BND			0,5		116	bidirectional_gene_fusion	HIGH	PHF23&SUGP2	PHF23&SUGP2	transcript	XR_005374998.1	138,28	120,27
Axial-OS-08	chr5	39896482	MantaBND:1:34991:171801:0:2:0:0	BND			0,13		71	transcript_ablation	HIGH	PIGL	PIGL	transcript	XM_038537016.1	112,0	1,35
Axial-OS-08	chr29	1378030	MantaBND:1:34991:171801:0:2:0:1	BND			0,13		71	transcript_ablation	HIGH	PIGL	PIGL	transcript	XM_038537016.1	112,0	1,35
Axial-OS-08	chr29	40417481	MantaDEL:226644:0:1:0:1:0	DEL	-104	40417585	0,3		39	upstream_gene_variant	MODIFIER	PLEKHF2	PLEKHF2	transcript	XM_038579812.1	25,0	61,18
Axial-OS-04	chr5	32539967	MantaBND:1:26049:165692:0:1:0:0	BND					129	transcript_ablation	HIGH	PLSCR3	PLSCR3	transcript	XM_038536697.1	152,37	130,28
Axial-OS-04	chr20	43298297	MantaBND:1:26049:165692:0:1:0:1	BND					129	transcript_ablation	HIGH	PLSCR3	PLSCR3	transcript	XM_038536697.1	152,37	130,28
Axial-OS-04	chr5	78413588	MantaBND:1:71849:198166:0:0:0:1	BND					69	transcript_ablation	HIGH	PMFBP1	PMFBP1	transcript	XM_038538461.1	229,12	201,22
Axial-OS-04	chr6	83129	MantaBND:1:71849:198166:0:0:0:0	BND					69	transcript_ablation	HIGH	PMFBP1	PMFBP1	transcript	XM_038538461.1	229,12	201,22
Axial-OS-04	chr5	18805561	MantaBND:73393:0:1:0:0:0:1	BND			0,1		130	transcript_ablation	HIGH	POLR3H	POLR3H	transcript	XM_038550424.1	169,29	116,27
Axial-OS-04	chr10	24693916	MantaBND:73393:0:1:0:0:0:0	BND			0,1		130	transcript_ablation	HIGH	POLR3H	POLR3H	transcript	XM_038550424.1	169,29	116,27
Axial-OS-08	chr20	37928357	MantaDEL:1:28780:159253:0:0:0	DEL	-5683	37934040	0,3	0,3	408	upstream_gene_variant	MODIFIER	PPM1M	PPM1M	transcript	XM_038566256.1	4,51	4,48
Axial-OS-08	chr10	49409500	MantaBND:1:23840:23842:0:0:0:0	BND					118	bidirectional_gene_fusion	HIGH	PRKCE&STK3	PRKCE&STK3	transcript	XM_038551200.1	235,11	192,63
Axial-OS-08	chr13	1014429	MantaBND:1:23840:23842:0:0:0:1	BND					118	bidirectional_gene_fusion	HIGH	PRKCE&STK3	PRKCE&STK3	transcript	XM_038555152.1	235,11	192,63
Axial-OS-06	chr1	51507894	MantaDEL:265225:0:1:0:0:0	DEL	-252189	51760083	0,3	0,3	101	exon_loss_variant&splice_region_variant	HIGH	PRKN	PRKN	transcript	XM_038526511.1	93,25	88,17
Axial-OS-06	chr1	51538745	MantaDEL:265242:0:1:0:1:0	DEL	-61343	51600088			70	intron_variant	MODIFIER	PRKN	PRKN	transcript	XM_038526511.1	66,15	73,10
Axial-OS-06	chr8	22734532	MantaDEL:292791:0:1:0:0:0	DEL	-4678	22739210	0,4	0,4	122	splice_donor_variant&5_prime_UTR_truncation&exon_loss_variant&splice_region_variant&intron_variant	HIGH	PRPF39	PRPF39	transcript	XM_038544616.1	79,39	70,21
Axial-OS-06	chr5	82169596	MantaDEL:4:155736:155736:25:0:0	DEL	-313	82169909			50	frameshift_variant&synonymous_variant	HIGH	PSKH1	PSKH1	transcript	XM_038538544.1	151,0	202,23
Axial-OS-06	chr5	82169308	MantaDUP:TANDEM:4:155736:155736:13:1:0	DUP	480	82169788	0,2	0,2	62	frameshift_variant	HIGH	PSKH1	PSKH1	transcript	XM_038538544.1	187,15	163,19
Axial-OS-06	chr5	82169869	MantaINS:4:155736:155736:6:0:0	INS	164	82169869	0,17		39	frameshift_variant&stop_gained	HIGH	PSKH1	PSKH1	transcript	XM_038538544.1	0,0	85,16
Axial-OS-06	chr5	82147673	MantaINV:4:106783:155736:2:0:0	INV	21672	82169345	0,3	-3,0	106	gene_fusion	HIGH	PSKH1&PSMB10	PSKH1&PSMB10	gene_variant	PSMB10	202,10	141,50
Axial-OS-06	chr5	82147763	MantaINV:4:106783:155736:5:0:0	INV	22308	82170071	0,2	-2,0	155	gene_fusion	HIGH	PSKH1&PSMB10	PSKH1&PSMB10	gene_variant	PSMB10	190,35	151,61
Axial-OS-08	chr6	42893569	MantaBND:72452:0:1:0:1:0:1	BND					134	gene_fusion&frameshift_variant	HIGH	PSMA5&TSGA10	PSMA5&TSGA10	transcript	XM_038541080.1	237,44	220,41
Axial-OS-08	chr10	44633653	MantaBND:72452:0:1:0:1:0:0	BND					134	gene_fusion&frameshift_variant	HIGH	PSMA5&TSGA10	PSMA5&TSGA10	transcript	XR_005365783.1	237,44	220,41
Axial-OS-05	chr5	41418641	MantaBND:126737:0:1:0:0:0:1	BND			0,1		167	transcript_ablation	HIGH	PSMD9	PSMD9	transcript	XM_038574961.1	83,27	69,31
Axial-OS-05	chr26	7610218	MantaBND:126737:0:1:0:0:0:0	BND			0,1		167	transcript_ablation	HIGH	PSMD9	PSMD9	transcript	XM_038574961.1	83,27	69,31
Axial-OS-02	chr4	80838251	MantaBND:2:45058:184735:0:0:0:1	BND			0,3		99	transcript_ablation	HIGH	PTGR2	PTGR2	transcript	XM_038545243.1	181,27	174,25
Axial-OS-02	chr8	47394456	MantaBND:2:45058:184735:0:0:0:0	BND			0,3		99	transcript_ablation	HIGH	PTGR2	PTGR2	transcript	XM_038545243.1	181,27	174,25
Axial-OS-08	chr21	37010227	MantaDEL:1:166509:166618:0:2:0	DEL	-15458	37025685			218	exon_loss_variant	HIGH	PTH	PTH	transcript	NM_001003302.1_3	278,191	238,43
Axial-OS-02	chr12	27268315	MantaINV:41310:0:1:0:1:0	INV	3041	27271356			65	exon_region	MODIFIER	PTP4A1	PTP4A1	transcript	XM_038554427.1	131,11	156,18
Axial-OS-05	chr11	30619631	MantaDEL:50345:0:1:0:1:0	DEL	-31829	30651460	0,4	0,4	139	intron_variant	MODIFIER	PTPRD	PTPRD	transcript	XM_038552341.1	106,31	82,24
Axial-OS-08	chr11	30366373	MantaBND:1:71367:71369:0:0:0:1	BND			0,3		154	transcript_ablation	HIGH	PTPRD	PTPRD	transcript	XM_038552341.1	508,105	474,88
Axial-OS-08	chr23	5068042	MantaBND:1:71367:71369:0:0:0:0	BND			0,3		154	transcript_ablation	HIGH	PTPRD	PTPRD	transcript	XM_038552341.1	508,105	474,88
Axial-OS-04	chr5	41991996	MantaBND:1:199661:199754:0:0:0:1	BND			0,3		127	gene_fusion&frameshift_variant	HIGH	RAI1&SACM1L	RAI1&SACM1L	transcript	XM_038537113.1	128,27	131,30
Axial-OS-04	chr20	43152252	MantaBND:1:199661:199754:0:0:0:0	BND			0,3		127	gene_fusion&frameshift_variant	HIGH	RAI1&SACM1L	RAI1&SACM1L	transcript	XM_038566677.1	128,27	131,30
Axial-OS-02	chr4	41808296	MantaBND:157388:0:1:0:0:0:1	BND			0,2		78	transcript_ablation	HIGH	RANBP17	RANBP17	transcript	XR_005358198.1	156,19	182,19
Axial-OS-02	chr4	41968429	MantaBND:2:217652:217654:0:0:0:1	BND					62	transcript_ablation	HIGH	RANBP17	RANBP17	transcript	XR_005358198.1	150,8	171,15
Axial-OS-02	chr18	6363647	MantaBND:2:217652:217654:0:0:0:0	BND					62	transcript_ablation	HIGH	RANBP17	RANBP17	transcript	XR_005358198.1	150,8	171,15
Axial-OS-02	chr25	28443393	MantaBND:157388:0:1:0:0:0:0	BND			0,2		78	transcript_ablation	HIGH	RANBP17	RANBP17	transcript	XR_005358198.1	156,19	182,19
Axial-OS-05	chr5	42178227	MantaBND:143441:0:1:0:0:0:0	BND					214	transcript_ablation	HIGH	RASD1	RASD1	transcript	XM_038537121.1	94,33	101,49
Axial-OS-05	chr24	39087068	MantaBND:143441:0:1:0:0:0:1	BND					214	transcript_ablation	HIGH	RASD1	RASD1	transcript	XM_038537121.1	94,33	101,49
Axial-OS-06	chr6	35429839	MantaDEL:210515:0:1:0:1:0	DEL	-66068	35495907	0,1	0,1	126	intron_variant	MODIFIER	RBFOX1	RBFOX1	transcript	XM_038540435.1	36,16	27,12
Axial-OS-08	chr6	35184607	MantaDEL:1:28594:187897:0:0:0	DEL	-83726	35268333			351	intron_variant	MODIFIER	RBFOX1	RBFOX1	transcript	XM_038540435.1	7,54	6,35
Axial-OS-08	chr6	35279919	MantaDEL:242852:0:1:0:0:0	DEL	-82799	35362718	0,2	0,2	369	intron_variant	MODIFIER	RBFOX1	RBFOX1	transcript	XM_038540435.1	13,85	15,50
Axial-OS-08	chr6	35465276	MantaDEL:242889:0:1:0:0:0	DEL	-89202	35554478	0,2	0,2	421	intron_variant	MODIFIER	RBFOX1	RBFOX1	transcript	XM_038540435.1	10,78	7,40
Axial-OS-02	chr4	64928947	MantaBND:51749:0:1:0:1:0:1	BND			0,1		93	transcript_ablation	HIGH	RIN2	RIN2	transcript	XM_038571452.1	189,23	198,23
Axial-OS-02	chr24	3753719	MantaBND:51749:0:1:0:1:0:0	BND			0,1		93	transcript_ablation	HIGH	RIN2	RIN2	transcript	XM_038571452.1	189,23	198,23
Axial-OS-02	chr24	3764631	MantaBND:2:1525:1527:0:0:0:1	BND					130	bidirectional_gene_fusion	HIGH	RIN2&STXBP5L	RIN2&STXBP5L	transcript	XM_038571452.1	86,20	58,27
Axial-OS-02	chr24	3772662	MantaBND:2:1525:1526:0:1:0:0	BND					145	bidirectional_gene_fusion	HIGH	RIN2&STXBP5L	RIN2&STXBP5L	transcript	XM_038571452.1	96,24	98,31
Axial-OS-02	chr33	24964965	MantaBND:2:1525:1526:0:1:0:1	BND					145	bidirectional_gene_fusion	HIGH	RIN2&STXBP5L	RIN2&STXBP5L	transcript	XM_038582976.1	96,24	98,31
Axial-OS-02	chr33	24965030	MantaBND:2:1525:1527:0:0:0:0	BND					130	bidirectional_gene_fusion	HIGH	RIN2&STXBP5L	RIN2&STXBP5L	transcript	XM_038582976.1	86,20	58,27
Axial-OS-08	chr27	40989206	MantaDEL:159774:0:0:2:0:0	DEL	-552	40989758	0,4		139	intergenic_region	MODIFIER	RND1-CCDC65	RND1-CCDC65	intergenic_region	RND1-CCDC65	113,48	109,51
Axial-OS-02	chr24	26453861	MantaINS:150508:0:0:0:0:0	INS	62	26453861	0,62		41	3_prime_UTR_variant	MODIFIER	RPN2	RPN2	transcript	XM_038572265.1	0,0	21,17
Axial-OS-08	chr9	34391960	MantaBND:1:58316:58317:1:2:0:1	BND					52	transcript_ablation	HIGH	RPS6KB1	RPS6KB1	transcript	XR_005364614.1	319,11	306,48
Axial-OS-08	chr10	29188381	MantaBND:1:58316:58317:1:2:0:0	BND					52	transcript_ablation	HIGH	RPS6KB1	RPS6KB1	transcript	XR_005364614.1	319,11	306,48
Axial-OS-08	chr9	28176035	MantaBND:30716:0:2:0:0:0:1	BND					126	transcript_ablation	HIGH	RRM2B	RRM2B	transcript	XR_005368448.1	458,33	446,109
Axial-OS-08	chr11	71725924	MantaBND:30471:0:1:0:1:0:1	BND			0,1		115	transcript_ablation	HIGH	RRM2B	RRM2B	transcript	XR_005368448.1	340,60	353,59
Axial-OS-08	chr13	3919012	MantaBND:30471:0:1:0:1:0:0	BND			0,1		115	transcript_ablation	HIGH	RRM2B	RRM2B	transcript	XR_005368448.1	340,60	353,59
Axial-OS-08	chr13	3964943	MantaBND:30716:0:2:0:0:0:0	BND					126	transcript_ablation	HIGH	RRM2B	RRM2B	transcript	XR_005368448.1	458,33	446,109
Axial-OS-08	chr10	8912122	MantaBND:31486:0:1:0:0:0:1	BND					263	transcript_ablation	HIGH	RSPO2	RSPO2	transcript	XM_038555332.1	209,101	141,85
Axial-OS-08	chr10	13221344	MantaBND:1:56566:56568:0:0:0:1	BND			0,3		153	transcript_ablation	HIGH	RSPO2	RSPO2	transcript	XM_038555332.1	238,63	226,53
Axial-OS-08	chr13	8901292	MantaBND:31486:0:1:0:0:0:0	BND					263	transcript_ablation	HIGH	RSPO2	RSPO2	transcript	XM_038555332.1	209,101	141,85
Axial-OS-08	chr13	8906721	MantaBND:1:56566:56568:0:0:0:0	BND			0,3		153	transcript_ablation	HIGH	RSPO2	RSPO2	transcript	XM_038555332.1	238,63	226,53
Axial-OS-08	chr13	8936027	MantaDEL:1:22585:22586:0:0:0	DEL	-3752	8939779	0,1	0,1	136	intron_variant	MODIFIER	RSPO2	RSPO2	transcript	XM_038555332.1	238,78	189,58
Axial-OS-04	chr1	78604968	MantaBND:1:63679:201754:0:0:0:0	BND			0,2		141	transcript_ablation	HIGH	SAMD11	SAMD11	transcript	XM_038537523.1	141,26	132,36
Axial-OS-04	chr5	56614654	MantaBND:1:63679:201754:0:0:0:1	BND			0,2		141	transcript_ablation	HIGH	SAMD11	SAMD11	transcript	XM_038537523.1	141,26	132,36
Axial-OS-08	chr20	42175663	MantaDEL:1:121739:159900:0:0:0	DEL	-14015	42189678	0,5	0,5	451	exon_loss_variant	HIGH	SETD2	SETD2	transcript	XR_005374956.1	9,74	8,53
Axial-OS-04	chr10	24827138	MantaBND:73392:0:1:0:0:0:1	BND			0,1		105	bidirectional_gene_fusion	HIGH	SETD2&TEF	SETD2&TEF	transcript	XM_038550432.1	167,34	139,27
Axial-OS-04	chr20	42111871	MantaBND:73392:0:1:0:0:0:0	BND			0,1		105	bidirectional_gene_fusion	HIGH	SETD2&TEF	SETD2&TEF	transcript	XR_005374956.1	167,34	139,27
Axial-OS-08	chr11	54623274	MantaBND:25501:1:3:0:0:0:0	BND					90	transcript_ablation	HIGH	SHB	SHB	transcript	XM_038552876.1	211,22	234,23
Axial-OS-08	chr23	1157146	MantaBND:25501:1:3:0:0:0:1	BND					90	transcript_ablation	HIGH	SHB	SHB	transcript	XM_038552876.1	211,22	234,23
Axial-OS-08	chr11	54620233	MantaINV:25501:1:2:0:0:0	INV	2561	54622794	0,4	-4,0	71	intron_variant	MODIFIER	SHB	SHB	transcript	XM_038552876.1	394,37	351,33
Axial-OS-05	chr35	14951927	MantaBND:15680:0:1:0:1:0:1	BND			0,2		145	transcript_ablation	HIGH	SHROOM2	SHROOM2	transcript	XM_038586792.1	113,27	78,27
Axial-OS-05	chrX	6597388	MantaBND:15680:0:1:0:1:0:0	BND			0,2		145	transcript_ablation	HIGH	SHROOM2	SHROOM2	transcript	XM_038586792.1	113,27	78,27
Axial-OS-04	chr5	16698256	MantaBND:1:8870:62437:0:1:0:0	BND			0,2		128	transcript_ablation	HIGH	SIK3	SIK3	transcript	XM_038536044.1	135,27	153,33
Axial-OS-04	chr10	21075619	MantaBND:1:8870:62437:0:1:0:1	BND			0,2		128	transcript_ablation	HIGH	SIK3	SIK3	transcript	XM_038536044.1	135,27	153,33
Axial-OS-04	chr5	16734389	MantaBND:72855:0:1:0:0:0:1	BND			0,1		135	bidirectional_gene_fusion	HIGH	SIK3&TBC1D22A	SIK3&TBC1D22A	transcript	XM_038536044.1	165,32	162,28
Axial-OS-04	chr10	20346901	MantaBND:72855:0:1:0:0:0:0	BND			0,1		135	bidirectional_gene_fusion	HIGH	SIK3&TBC1D22A	SIK3&TBC1D22A	transcript	XM_038550203.1	165,32	162,28
Axial-OS-02	chr8	45497734	MantaBND:2:206641:219237:0:0:0:0	BND			0,4		159	transcript_ablation	HIGH	SIPA1L1	SIPA1L1	transcript	XM_038545122.1	136,26	133,44
Axial-OS-02	chr18	29830029	MantaBND:2:206641:219237:0:0:0:1	BND			0,4		159	transcript_ablation	HIGH	SIPA1L1	SIPA1L1	transcript	XM_038545122.1	136,26	133,44
Axial-OS-08	chr6	42255702	MantaBND:1:60937:60951:0:0:0:1	BND					233	transcript_ablation	HIGH	SLC6A17	SLC6A17	transcript	XM_038541044.1	159,46	174,95
Axial-OS-08	chr6	42261626	MantaBND:1:60938:60952:0:0:0:1	BND			0,3		149	transcript_ablation	HIGH	SLC6A17	SLC6A17	transcript	XM_038541044.1	249,18	271,92
Axial-OS-08	chr10	8904784	MantaBND:1:60938:60952:0:0:0:0	BND			0,3		149	transcript_ablation	HIGH	SLC6A17	SLC6A17	transcript	XM_038541044.1	249,18	271,92
Axial-OS-08	chr10	8907598	MantaBND:1:60937:60951:0:0:0:0	BND					233	transcript_ablation	HIGH	SLC6A17	SLC6A17	transcript	XM_038541044.1	159,46	174,95
Axial-OS-06	chr34	11893384	MantaINV:274811:0:1:0:1:0	INV	16577	11909961	0,3	-3,0	52	intragenic_variant	MODIFIER	SLC9A3	SLC9A3	gene_variant	SLC9A3	230,15	188,7
Axial-OS-05	chr7	66813342	MantaBND:1:109738:109743:0:0:0:1	BND					93	transcript_ablation	HIGH	SLCO1C1	SLCO1C1	transcript	XM_038576973.1	83,12	106,21
Axial-OS-05	chr27	19642528	MantaBND:1:109738:109743:0:0:0:0	BND					93	transcript_ablation	HIGH	SLCO1C1	SLCO1C1	transcript	XM_038576973.1	83,12	106,21
Axial-OS-02	chr4	86774030	MantaBND:2:212129:212188:0:0:0:1	BND					112	transcript_ablation	HIGH	SMARCAL1	SMARCAL1	transcript	XR_005385376.1	152,28	130,22
Axial-OS-02	chr37	23249766	MantaBND:2:212129:212188:0:0:0:0	BND					112	transcript_ablation	HIGH	SMARCAL1	SMARCAL1	transcript	XR_005385376.1	152,28	130,22
Axial-OS-04	chr10	21626426	MantaBND:1:71827:80815:0:1:0:1	BND			0,1		112	gene_fusion	HIGH	SMC1B&ZNF398	SMC1B&ZNF398	transcript	XM_038550230.1	162,25	146,24
Axial-OS-04	chr16	14927777	MantaBND:1:71827:80815:0:1:0:0	BND			0,1		112	gene_fusion	HIGH	SMC1B&ZNF398	SMC1B&ZNF398	transcript	XM_038559616.1	162,25	146,24
Axial-OS-08	chr10	61431597	MantaBND:33184:0:1:0:0:0:1	BND					307	transcript_ablation	HIGH	SNTB1	SNTB1	transcript	XM_038555424.1	229,109	218,134
Axial-OS-08	chr13	19821362	MantaBND:33184:0:1:0:0:0:0	BND					307	transcript_ablation	HIGH	SNTB1	SNTB1	transcript	XM_038555424.1	229,109	218,134
Axial-OS-08	chr1	8112640	MantaDEL:1:218131:218222:0:0:0	DEL	-33441	8146081	0,1	0,1	228	exon_loss_variant	HIGH	SOCS6	SOCS6	transcript	XM_038525803.1	112,87	103,48
Axial-OS-08	chr3	86020836	MantaINV:286066:0:1:0:0:0	INV	2365	86023201			140	intergenic_region	MODIFIER	SOD3-DHX15	SOD3-DHX15	intergenic_region	SOD3-DHX15	262,79	197,59
Axial-OS-04	chr10	21132350	MantaBND:73001:0:1:0:1:0:1	BND					104	gene_fusion&frameshift_variant	HIGH	SORBS2&WNT7B	SORBS2&WNT7B	transcript	XM_038550215.1	156,26	151,28
Axial-OS-04	chr10	21139761	MantaBND:1:143445:195599:0:1:0:0	BND			0,2		137	gene_fusion&frameshift_variant	HIGH	SORBS2&WNT7B	SORBS2&WNT7B	transcript	XM_038550215.1	163,28	136,33
Axial-OS-04	chr16	45818069	MantaBND:1:143445:195599:0:1:0:1	BND			0,2		137	gene_fusion&frameshift_variant	HIGH	SORBS2&WNT7B	SORBS2&WNT7B	transcript	XM_038560332.1	163,28	136,33
Axial-OS-04	chr16	45830081	MantaBND:73001:0:1:0:1:0:0	BND					104	gene_fusion&frameshift_variant	HIGH	SORBS2&WNT7B	SORBS2&WNT7B	transcript	XM_038560332.1	156,26	151,28
Axial-OS-08	chr23	34481167	MantaINV:192776:0:1:0:1:0	INV	142148	34623315			412	inversion	MODERATE	SOX14	SOX14			113,168	97,97
Axial-OS-08	chr10	56799486	MantaDEL:74816:0:1:0:0:0	DEL	-1378	56800864	0,1	0,1	181	frameshift_variant&splice_donor_variant&splice_region_variant&intron_variant	HIGH	SPTBN1	SPTBN1	transcript	XM_038551274.1	132,51	127,42
Axial-OS-08	chr10	37967621	MantaDEL:71080:0:1:0:0:0	DEL	-72065	38039686	0,1	0,1	168	exon_loss_variant	HIGH	ST6GAL2	ST6GAL2	transcript	XM_038550872.1	563,208	545,131
Axial-OS-08	chr10	38031125	MantaDEL:71103:0:0:1:7:0	DEL	-490	38031615	0,1		95	3_prime_UTR_variant	MODIFIER	ST6GAL2	ST6GAL2	transcript	XM_038550872.1	571,126	509,122
Axial-OS-08	chr10	38017917	MantaDUP:TANDEM:71080:0:2:0:0:0	DUP	22895	38040812	0,1	0,1	173	splice_acceptor_variant&splice_region_variant&3_prime_UTR_variant&intron_variant	HIGH	ST6GAL2	ST6GAL2	transcript	XM_038550872.1	502,193	554,124
Axial-OS-08	chr13	1014237	MantaINV:1:23840:23840:3:0:0	INV	1114	1015351	0,2	-2,0	161	intron_variant	MODIFIER	STK3	STK3	transcript	XM_038555152.1	101,35	109,43
Axial-OS-04	chr16	47441771	MantaBND:99974:0:1:0:0:0:0	BND			0,1		172	transcript_ablation	HIGH	STOX2	STOX2	transcript	XM_038560434.1	131,31	135,43
Axial-OS-04	chr20	42338020	MantaBND:99974:0:1:0:0:0:1	BND			0,1		172	transcript_ablation	HIGH	STOX2	STOX2	transcript	XM_038560434.1	131,31	135,43
Axial-OS-08	chr9	59727042	MantaBND:1:237376:237461:0:0:0:1	BND			0,3		156	transcript_ablation	HIGH	STRBP	STRBP	transcript	XR_005365016.1	240,61	221,52
Axial-OS-08	chr10	12632508	MantaBND:1:237376:237461:0:0:0:0	BND			0,3		156	transcript_ablation	HIGH	STRBP	STRBP	transcript	XR_005365016.1	240,61	221,52
Axial-OS-04	chr1	109896241	MantaBND:1:197937:202009:0:0:0:0	BND			0,1		129	transcript_ablation	HIGH	STRN4	STRN4	transcript	XM_038528491.1	143,35	121,18
Axial-OS-04	chr5	66567479	MantaBND:1:197937:202009:0:0:0:1	BND			0,1		129	transcript_ablation	HIGH	STRN4	STRN4	transcript	XM_038528491.1	143,35	121,18
Axial-OS-02	chr25	28429347	MantaBND:4978:0:1:0:1:0:0	BND			0,1		90	transcript_ablation	HIGH	STXBP5L	STXBP5L	transcript	XM_038582976.1	119,25	109,29
Axial-OS-02	chr33	25052343	MantaBND:4978:0:1:0:1:0:1	BND			0,1		90	transcript_ablation	HIGH	STXBP5L	STXBP5L	transcript	XM_038582976.1	119,25	109,29
Axial-OS-02	chr8	43657604	MantaBND:2:212837:212838:0:1:0:1	BND			0,1		67	transcript_ablation	HIGH	SUSD6	SUSD6	transcript	XM_038545067.1	227,15	147,23
Axial-OS-02	chr37	27153710	MantaBND:2:212837:212838:0:1:0:0	BND			0,1		67	transcript_ablation	HIGH	SUSD6	SUSD6	transcript	XM_038545067.1	227,15	147,23
Axial-OS-08	chr23	986966	MantaINV:43077:0:1:0:0:0	INV	99481	1086447			155	splice_acceptor_variant&splice_region_variant&3_prime_UTR_variant&intron_variant	HIGH	SYNDIG1	SYNDIG1	transcript	XM_038570216.1	137,50	117,31
Axial-OS-08	chr5	85635041	MantaBND:1:15002:198549:0:0:0:1	BND					123	transcript_ablation	HIGH	TANC2	TANC2	transcript	XM_038546931.1	155,58	135,61
Axial-OS-08	chr9	15697435	MantaBND:1:15002:198549:0:0:0:0	BND					123	transcript_ablation	HIGH	TANC2	TANC2	transcript	XM_038546931.1	155,58	135,61
Axial-OS-08	chr11	55107463	MantaINV:1:53484:53487:0:0:0	INV	66901	55174364	0,1	-1,0	125	bidirectional_gene_fusion	HIGH	TDRD7&TMOD1	TDRD7&TMOD1	gene_variant	TDRD7	337,91	368,55
Axial-OS-05	chr24	44827621	MantaBND:126740:0:1:0:0:0:0	BND			0,1		200	transcript_ablation	HIGH	TMEM120B	TMEM120B	transcript	XM_038574967.1	105,43	103,26
Axial-OS-05	chr26	7734851	MantaBND:126740:0:1:0:0:0:1	BND			0,1		200	transcript_ablation	HIGH	TMEM120B	TMEM120B	transcript	XM_038574967.1	105,43	103,26
Axial-OS-04	chr5	75860653	MantaDUP:TANDEM:1:197158:202818:0:0:0	DUP	11192	75871845	0,1	0,1	338	frameshift_variant&splice_region_variant	HIGH	TMEM170A	TMEM170A	transcript	XM_038538297.1	248,329	239,185
Axial-OS-02	chr14	33967372	MantaINV:102920:0:1:0:2:0	INV	2640	33970012	0,4	-4,0	61	intron_variant	MODIFIER	TMEM196	TMEM196	transcript	XM_038557057.1	680,72	659,53
Axial-OS-02	chr14	13385666	MantaDEL:98923:0:1:0:0:0	DEL	-21747	13407413	0,1	0,1	45	intergenic_region	MODIFIER	TMEM243-LOC111098739	TMEM243-LOC111098739	intergenic_region	TMEM243-LOC111098739	810,31	813,17
Axial-OS-02	chr4	14188743	MantaDEL:236782:0:1:0:0:0	DEL	-32609	14221352			146	exon_loss_variant	HIGH	TMEM26	TMEM26	transcript	XM_038534028.1	104,46	97,27
Axial-OS-08	chr13	35265895	MantaINV:35250:0:0:0:0:0	INV	691	35266586			213	intron_variant	MODIFIER	TRAPPC9	TRAPPC9	transcript	XM_038555604.1	224,103	196,57
Axial-OS-08	chr35	25919058	MantaDUP:TANDEM:1:118726:118726:2:1:0	DUP	172	25919230			69	upstream_gene_variant	MODIFIER	TRNAV-AAC_4	TRNAV-AAC_4	transcript	unassigned_transcript_893.1	111,2	183,49
Axial-OS-04	chr1	85524772	MantaBND:1:37536:104487:0:0:0:1	BND					66	transcript_ablation	HIGH	TSPAN12	TSPAN12	transcript	XM_038557478.1	143,0	46,33
Axial-OS-04	chr14	59130172	MantaBND:1:37536:104487:0:0:0:0	BND					66	transcript_ablation	HIGH	TSPAN12	TSPAN12	transcript	XM_038557478.1	143,0	46,33
Axial-OS-08	chr11	50923474	MantaINV:1:50996:50996:2:0:0	INV	343	50923817	0,3	-3,0	59	intron_variant	MODIFIER	UBAP2	UBAP2	transcript	XM_038552616.1	351,35	381,32
Axial-OS-02	chr4	40920384	MantaINV:2:29438:29438:4:1:0	INV	294	40920678	0,5	-5,0	54	intragenic_variant	MODIFIER	UBTD2	UBTD2	gene_variant	UBTD2	286,19	299,27
Axial-OS-04	chr1	78778800	MantaBND:263731:0:1:0:0:0:1	BND			0,2		105	transcript_ablation	HIGH	ULK2	ULK2	transcript	XM_038537031.1	134,15	117,32
Axial-OS-04	chr5	40584537	MantaBND:263731:0:1:0:0:0:0	BND			0,2		105	transcript_ablation	HIGH	ULK2	ULK2	transcript	XM_038537031.1	134,15	117,32
Axial-OS-08	chr10	62571349	MantaBND:1:62614:62615:0:0:0:1	BND					144	transcript_ablation	HIGH	USP34	USP34	transcript	XM_038551363.1	443,47	336,92
Axial-OS-08	chr23	8410565	MantaBND:1:62614:62615:0:0:0:0	BND					144	transcript_ablation	HIGH	USP34	USP34	transcript	XM_038551363.1	443,47	336,92
Axial-OS-08	chr6	11607847	MantaDEL:239878:0:1:0:0:0	DEL	-949	11608796			156	intron_variant	MODIFIER	USP42	USP42	transcript	XM_038539479.1	113,39	109,43
Axial-OS-08	chr10	29682544	MantaBND:1:31434:31576:0:1:0:0	BND					200	transcript_ablation	HIGH	VPS13B	VPS13B	transcript	XM_038555163.1	390,196	395,195
Axial-OS-08	chr13	1344278	MantaBND:1:31434:31576:0:1:0:1	BND					200	transcript_ablation	HIGH	VPS13B	VPS13B	transcript	XM_038555163.1	390,196	395,195
Axial-OS-08	chr13	1621100	MantaBND:30263:0:1:0:0:0:0	BND					136	transcript_ablation	HIGH	VPS13B	VPS13B	transcript	XM_038555163.1	265,62	288,54
Axial-OS-08	chr29	17799880	MantaBND:30263:0:1:0:0:0:1	BND					136	transcript_ablation	HIGH	VPS13B	VPS13B	transcript	XM_038555163.1	265,62	288,54
Axial-OS-08	chr18	10943960	MantaINV:1:106455:106804:0:2:0	INV	174704	11118664			48	inversion	HIGH	VPS41	VPS41	transcript	XM_038562670.1	354,15	331,10
Axial-OS-08	chr18	11025929	MantaINV:130853:1:2:0:0:0	INV	77513	11103442	0,1	-1,0	50	inversion	HIGH	VPS41	VPS41	transcript	XM_038562670.1	316,11	301,17
Axial-OS-08	chr18	11106547	MantaDEL:1:106785:106804:0:0:0	DEL	-11431	11117978	0,1	0,1	52	intergenic_region	MODIFIER	VPS41-LOC119864320	VPS41-LOC119864320	intergenic_region	VPS41-LOC119864320	316,11	300,17
Axial-OS-08	chr18	11103226	MantaINV:130853:0:3:0:0:0	INV	20010	11123236	0,1	-1,0	56	intergenic_region	MODIFIER	VPS41-LOC119864320	VPS41-LOC119864320	intergenic_region	VPS41-LOC119864320	340,17	309,16
Axial-OS-08	chr6	11988475	MantaBND:1:160205:160206:0:0:0:1	BND					281	gene_fusion&frameshift_variant	HIGH	VRK2&ZDHHC4	VRK2&ZDHHC4	transcript	XM_038539493.1	103,68	122,58
Axial-OS-08	chr10	59664822	MantaBND:1:160205:160206:0:0:0:0	BND					281	gene_fusion&frameshift_variant	HIGH	VRK2&ZDHHC4	VRK2&ZDHHC4	transcript	XM_038551316.1	103,68	122,58
Axial-OS-08	chr10	37882830	MantaBND:1:60080:60081:0:0:0:0	BND			0,2		123	transcript_ablation	HIGH	WASHC5	WASHC5	transcript	XM_038555499.1	366,64	308,42
Axial-OS-08	chr13	23476197	MantaBND:1:60080:60081:0:0:0:1	BND			0,2		123	transcript_ablation	HIGH	WASHC5	WASHC5	transcript	XM_038555499.1	366,64	308,42
Axial-OS-08	chr13	23477544	MantaDEL:1:60081:60081:10:1:0	DEL	-298	23477842			94	intron_variant	MODIFIER	WASHC5	WASHC5	transcript	XM_038555499.1	73,0	80,43
Axial-OS-08	chr13	23477643	MantaDUP:TANDEM:1:60081:60081:9:0:0	DUP	482	23478125	0,1	0,1	101	intron_variant	MODIFIER	WASHC5	WASHC5	transcript	XM_038555499.1	109,11	106,37
Axial-OS-08	chr10	60561542	MantaBND:75413:0:1:0:0:0:0	BND					209	transcript_ablation	HIGH	WEE2	WEE2	transcript	XM_038559370.1	146,60	153,47
Axial-OS-08	chr16	7262871	MantaBND:75413:0:1:0:0:0:1	BND					209	transcript_ablation	HIGH	WEE2	WEE2	transcript	XM_038559370.1	146,60	153,47
Axial-OS-08	chr10	11198564	MantaBND:1:25002:25007:0:0:0:0	BND			0,4		184	transcript_ablation	HIGH	ZHX2	ZHX2	transcript	XM_038555427.1	160,45	146,39
Axial-OS-08	chr13	21797139	MantaBND:1:25002:25007:0:0:0:1	BND			0,4		184	transcript_ablation	HIGH	ZHX2	ZHX2	transcript	XM_038555427.1	160,45	146,39
Axial-OS-05	chr5	39413913	MantaBND:1:52808:105800:0:0:0:0	BND					172	transcript_ablation	HIGH	ZNF286A	ZNF286A	transcript	XM_038536971.1	117,38	115,39
Axial-OS-05	chr26	22814129	MantaBND:1:52808:105800:0:0:0:1	BND					172	transcript_ablation	HIGH	ZNF286A	ZNF286A	transcript	XM_038536971.1	117,38	115,39
Axial-OS-05	chr2	64764251	MantaBND:1:51763:105175:0:1:0:1	BND			0,2		87	transcript_ablation	HIGH	ZNF423	ZNF423	transcript	XM_038531091.1	130,5	52,25
Axial-OS-05	chr2	64764370	MantaBND:1:105173:105174:0:0:0:1	BND			0,3		94	transcript_ablation	HIGH	ZNF423	ZNF423	transcript	XM_038531091.1	73,4	40,20
Axial-OS-05	chr24	44361598	MantaBND:1:51763:105175:0:1:0:0	BND			0,2		87	transcript_ablation	HIGH	ZNF423	ZNF423	transcript	XM_038531091.1	130,5	52,25
Axial-OS-05	chr26	23117737	MantaBND:1:105173:105174:0:0:0:0	BND			0,3		94	transcript_ablation	HIGH	ZNF423	ZNF423	transcript	XM_038531091.1	73,4	40,20
Axial-OS-04	chr5	58729912	MantaBND:1:80333:80335:0:0:0:1	BND			0,2		84	transcript_ablation	HIGH	ZNF775	ZNF775	transcript	XM_038559680.1	135,1	105,24
Axial-OS-04	chr5	65603824	MantaBND:1:169135:169136:0:0:0:1	BND			0,2		126	transcript_ablation	HIGH	ZNF775	ZNF775	transcript	XM_038559680.1	153,29	140,27
Axial-OS-04	chr16	15418931	MantaBND:1:80333:80335:0:0:0:0	BND			0,2		84	transcript_ablation	HIGH	ZNF775	ZNF775	transcript	XM_038559680.1	135,1	105,24
Axial-OS-04	chr16	15434735	MantaBND:1:169135:169136:0:0:0:0	BND			0,2		126	transcript_ablation	HIGH	ZNF775	ZNF775	transcript	XM_038559680.1	153,29	140,27
Axial-OS-08	chr14	14900016	MantaDEL:1:6738:93787:0:2:0	DEL	-19285	14919301	0,3	0,3	99	intron_variant	MODIFIER	ZNF804B	ZNF804B	transcript	XM_038556731.1	92,8	109,43
Axial-OS-07	chr11	41002019	MantaDEL:52746:0:1:0:0:0	DEL	-18181154	59183173	0,2	0,2	63	chromosome_number_variation	HIGH			chromosome	11	142,17	131,8
Axial-OS-07	chr11	6246390	MantaDUP:TANDEM:47277:0:1:0:0:0	DUP	37778304	44024694			59	duplication	HIGH			chromosome	11	126,18	112,3
Axial-OS-07	chr11	2593192	MantaINV:46888:0:1:0:1:0	INV	5941079	8534271	0,2	-2,0	61	inversion	HIGH			chromosome	11	184,18	158,8
Axial-OS-07	chr11	9194225	MantaINV:0:37137:37138:0:0:0	INV	35863345	45057570			63	inversion	HIGH			chromosome	11	167,16	119,9
Axial-OS-01	chr17	14309236	MantaBND:3:93401:93402:0:2:0:1	BND			0,17		32	feature_fusion	LOW			intergenic_region	LOC100682982-OSR1	87,3	5,24
Axial-OS-01	chr22	38137916	MantaBND:3:93401:93402:0:2:0:0	BND			0,17		32	feature_fusion	LOW			intergenic_region	SLITRK6-LOC119865106	87,3	5,24
Axial-OS-02	chr4	64852511	MantaBND:4978:1:3:0:0:0:1	BND			0,4		91	feature_fusion	LOW			transcript	XR_005358737.1	208,25	241,32
Axial-OS-02	chr4	66240996	MantaBND:2:136035:183590:0:0:0:1	BND			0,2		134	feature_fusion	LOW			intergenic_region	LOC111095725-LOC119876199	120,41	105,12
Axial-OS-02	chr4	77017930	MantaBND:2:219283:219399:0:0:0:0	BND					97							236,28	178,33
Axial-OS-02	chr4	77025619	MantaBND:2:219239:219408:0:0:0:0	BND					89							142,4	134,42
Axial-OS-02	chr5	55947896	MantaBND:2:169333:169335:0:0:0:0	BND					102	feature_fusion	LOW			transcript	XM_038537491.1	158,21	170,24
Axial-OS-02	chr5	55948023	MantaBND:2:149856:169333:1:0:0:1	BND					106	feature_fusion	LOW			transcript	XM_038537491.1	226,23	211,23
Axial-OS-02	chr6	47269857	MantaBND:2:149856:169335:0:0:0:0	BND			0,2		105	feature_fusion	LOW			intergenic_region	LOC100683118-LOC607460	188,17	206,24
Axial-OS-02	chr6	47270497	MantaBND:2:149856:169333:1:0:0:0	BND					106	feature_fusion	LOW			intergenic_region	LOC100683118-LOC607460	226,23	211,23
Axial-OS-02	chr8	18186079	MantaBND:2:136035:183590:0:0:0:0	BND			0,2		134	feature_fusion	LOW			intergenic_region	LOC102156547-LOC119876584	120,41	105,12
Axial-OS-02	chr8	37431820	MantaBND:128541:1:2:0:0:0:1	BND			0,1		89	feature_fusion	LOW			intergenic_region	LOC119872997-LOC100688232	200,21	193,27
Axial-OS-02	chr8	37519332	MantaBND:128511:0:1:0:0:0:1	BND					70	feature_fusion	LOW			intergenic_region	LOC119872997-LOC100688232	197,21	219,13
Axial-OS-02	chr8	37519599	MantaBND:128511:1:2:0:0:0:0	BND			0,1		75	feature_fusion	LOW			intergenic_region	LOC119872997-LOC100688232	244,21	222,19
Axial-OS-02	chr8	45490851	MantaBND:2:219283:219399:0:0:0:1	BND					97							236,28	178,33
Axial-OS-02	chr12	17528912	MantaBND:2:91267:91268:0:0:0:0	BND					112	feature_fusion	LOW			intergenic_region	LOC610048-MMUT	92,5	68,36
Axial-OS-02	chr12	51956885	MantaBND:2:107422:107916:0:0:0:1	BND			0,6		110	feature_fusion	LOW			intergenic_region	LOC111098176-EPHA7	102,14	107,25
Axial-OS-02	chr13	20380942	MantaBND:2:107422:107916:0:0:0:0	BND			0,6		110	feature_fusion	LOW			transcript	XR_005368601.1	102,14	107,25
Axial-OS-02	chr19	7633863	MantaBND:2:91267:91268:0:0:0:1	BND					112	feature_fusion	LOW			intergenic_region	LOC119864373-LOC119864520	92,5	68,36
Axial-OS-02	chr19	49168618	MantaBND:114963:0:1:0:1:0:0	BND			0,1		169	feature_fusion	LOW			intergenic_region	LOC111091194-LOC119864494	83,36	82,25
Axial-OS-02	chr24	3585005	MantaBND:2:219239:219408:0:0:0:1	BND					89							142,4	134,42
Axial-OS-02	chr25	28429257	MantaBND:4978:1:3:0:0:0:0	BND			0,4		91	feature_fusion	LOW			intergenic_region	MIR124-1-KIF13B	208,25	241,32
Axial-OS-02	chr34	28763474	MantaBND:2:149856:169335:0:0:0:1	BND			0,2		105	feature_fusion	LOW			intergenic_region	LOC111093938-LOC119867539	188,17	206,24
Axial-OS-02	chr34	28763937	MantaBND:2:169333:169335:0:0:0:1	BND					102	feature_fusion	LOW			intergenic_region	LOC111093938-LOC119867539	158,21	170,24
Axial-OS-02	chr35	2792296	MantaBND:128511:0:1:0:0:0:0	BND					70	feature_fusion	LOW			intergenic_region	LOC100684691-LOC111094071	197,21	219,13
Axial-OS-02	chr35	2798562	MantaBND:128541:1:2:0:0:0:0	BND			0,1		89	feature_fusion	LOW			intergenic_region	LOC100684691-LOC111094071	200,21	193,27
Axial-OS-02	chr35	2799887	MantaBND:128511:1:2:0:0:0:1	BND			0,1		75	feature_fusion	LOW			intergenic_region	LOC100684691-LOC111094071	244,21	222,19
Axial-OS-02	chr38	7937451	MantaBND:114963:0:1:0:1:0:1	BND			0,1		169	feature_fusion	LOW			intergenic_region	LOC111094559-LOC100687286	83,36	82,25
Axial-OS-02	chr4	40443370	MantaDEL:2:181809:181810:0:1:0	DEL	-27512297	67955667			60	chromosome_number_variation	HIGH			chromosome	4	255,25	163,15
Axial-OS-02	chr4	42604465	MantaDEL:2:181155:181474:0:0:0	DEL	-925159	43529624	0,1	0,1	81	chromosome_number_variation	HIGH			chromosome	4	154,23	154,11
Axial-OS-02	chr4	51571614	MantaDEL:2:182211:182212:0:0:0	DEL	-34962515	86534129			100	chromosome_number_variation	HIGH			chromosome	4	137,38	157,28
Axial-OS-02	chr4	53241017	MantaDEL:241843:0:1:0:1:0	DEL	-31708693	84949710	0,3	0,3	65	chromosome_number_variation	HIGH			chromosome	4	180,20	199,9
Axial-OS-02	chr4	64103693	MantaDEL:243288:0:1:0:0:0	DEL	-11476779	75580472			79	chromosome_number_variation	HIGH			chromosome	4	259,35	246,25
Axial-OS-02	chr8	39214323	MantaDEL:307182:0:1:0:1:0	DEL	-4089053	43303376			81	chromosome_number_variation	HIGH			chromosome	8	232,36	167,29
Axial-OS-02	chr8	61249678	MantaDEL:310301:0:1:0:0:0	DEL	-1866342	63116020			119	chromosome_number_variation	HIGH			chromosome	8	98,32	95,25
Axial-OS-02	chr12	13114360	MantaDEL:2:28384:28385:0:1:0	DEL	-8476802	21591162	0,2	0,2	186	chromosome_number_variation	HIGH			chromosome	12	446,205	348,132
Axial-OS-02	chr12	13223004	MantaDEL:2:30803:30804:0:0:0	DEL	-8986604	22209608			218	chromosome_number_variation	HIGH			chromosome	12	531,158	496,166
Axial-OS-02	chr12	30176764	MantaDEL:41700:0:1:0:0:0	DEL	-35628409	65805173	0,2	0,2	128	chromosome_number_variation	HIGH			chromosome	12	90,39	98,33
Axial-OS-02	chr14	7742726	MantaDEL:2:78216:78591:0:0:0	DEL	-6916999	14659725	0,2	0,2	39	chromosome_number_variation	HIGH			chromosome	14	509,15	540,10
Axial-OS-02	chr14	9925398	MantaDEL:98622:0:1:0:0:0	DEL	-3571532	13496930	0,3	0,3	55	chromosome_number_variation	HIGH			chromosome	14	473,37	507,26
Axial-OS-02	chr14	12770229	MantaDEL:98993:0:1:0:0:0	DEL	-18839311	31609540			108	chromosome_number_variation	HIGH			chromosome	14	661,121	675,59
Axial-OS-02	chr14	13666985	MantaDEL:2:80349:80358:0:0:0	DEL	-5297712	18964697	0,2	0,2	52	chromosome_number_variation	HIGH			chromosome	14	633,38	625,31
Axial-OS-02	chr14	17859301	MantaDEL:100066:0:1:0:0:0	DEL	-10815827	28675128	0,1	0,1	296	chromosome_number_variation	HIGH			chromosome	14	379,340	383,218
Axial-OS-02	chr14	19389195	MantaDEL:100274:0:1:0:0:0	DEL	-1018119	20407314	0,2	0,2	70	chromosome_number_variation	HIGH			chromosome	14	406,48	433,29
Axial-OS-02	chrX	50923244	MantaDEL:20200:0:1:0:1:0	DEL	-9890155	60813399			111	chromosome_number_variation	HIGH			chromosome	X	59,42	69,20
Axial-OS-02	chr4	39512999	MantaDUP:TANDEM:2:160212:181462:0:0:0	DUP	27967632	67480631	0,3	0,3	147	duplication	HIGH			chromosome	4	163,71	175,48
Axial-OS-02	chr4	43302745	MantaDUP:TANDEM:2:35299:181810:0:0:0	DUP	24652992	67955737	0,1	0,1	95	duplication	HIGH			chromosome	4	152,38	181,26
Axial-OS-02	chr4	49776460	MantaDUP:TANDEM:2:2164:120102:0:0:0	DUP	34749013	84525473			84	duplication	HIGH			chromosome	4	169,33	140,16
Axial-OS-02	chr4	52131220	MantaDUP:TANDEM:2:183774:183984:0:0:0	DUP	20211424	72342644	0,3	0,3	108	duplication	HIGH			chromosome	4	237,67	208,37
Axial-OS-02	chr4	65396206	MantaDUP:TANDEM:2:78872:185123:0:0:0	DUP	14205519	79601725	0,2	0,2	83	duplication	HIGH			chromosome	4	200,30	165,25
Axial-OS-02	chr4	68425418	MantaDUP:TANDEM:243881:0:1:0:1:0	DUP	12557694	80983112			110	duplication	HIGH			chromosome	4	144,43	121,24
Axial-OS-02	chr8	27383881	MantaDUP:TANDEM:2:219399:219602:0:0:0	DUP	18107887	45491768			104	duplication	HIGH			chromosome	8	172,45	172,16
Axial-OS-02	chr12	4139404	MantaDUP:TANDEM:36818:0:1:0:0:0	DUP	11719569	15858973	0,2	0,2	290	duplication	HIGH			chromosome	12	151,218	186,150
Axial-OS-02	chr12	13230595	MantaDUP:TANDEM:2:28442:28443:0:1:0	DUP	9554485	22785080	0,2	0,2	180	duplication	HIGH			chromosome	12	487,216	482,146
Axial-OS-02	chr14	9892280	MantaDUP:TANDEM:98578:0:1:0:1:0	DUP	3751666	13643946	0,3	0,3	59	duplication	HIGH			chromosome	14	541,36	549,32
Axial-OS-02	chr14	11771543	MantaDUP:TANDEM:98741:0:1:0:0:0	DUP	25186185	36957728	0,2	0,2	139	duplication	HIGH			chromosome	14	398,140	419,91
Axial-OS-02	chr14	17571089	MantaDUP:TANDEM:2:85068:85162:0:0:0	DUP	22831313	40402402			225	duplication	HIGH			chromosome	14	602,298	615,245
Axial-OS-02	chr14	51465662	MantaDUP:TANDEM:106118:0:1:0:0:0	DUP	4242241	55707903	0,3	0,3	156	duplication	HIGH			chromosome	14	121,38	107,30
Axial-OS-02	chr35	11121932	MantaDUP:TANDEM:2:117364:117696:0:0:0	DUP	3566998	14688930			100	duplication	HIGH			chromosome	35	147,29	82,24
Axial-OS-02	chr35	11198809	MantaDUP:TANDEM:2:87083:95988:0:1:0	DUP	4931125	16129934	0,5	0,5	96	duplication	HIGH			chromosome	35	127,32	135,24
Axial-OS-02	chr38	1251663	MantaDUP:TANDEM:2:94462:102519:0:0:0	DUP	6654441	7906104			138	duplication	HIGH			chromosome	38	123,39	102,24
Axial-OS-02	chr12	22209573	MantaINS:2:30804:30804:2:5:0	INS		22209608			114							17,0	83,148
Axial-OS-02	chr4	22747891	MantaINV:2:532:180785:0:0:0	INV	8798870	31546761			68	inversion	HIGH			chromosome	4	120,15	121,11
Axial-OS-02	chr4	37946541	MantaINV:239966:0:1:0:0:0	INV	30187645	68134186	0,2	-2,0	72	inversion	HIGH			chromosome	4	171,21	175,19
Axial-OS-02	chr4	39709580	MantaINV:119605:1:2:0:0:0	INV	37177067	76886647	0,2	-2,0	93	inversion	HIGH			chromosome	4	259,45	253,34
Axial-OS-02	chr4	40533662	MantaINV:240357:0:1:0:0:0	INV	44544366	85078028	0,2	-2,0	72	inversion	HIGH			chromosome	4	230,29	235,19
Axial-OS-02	chr4	41802679	MantaINV:2:17293:181375:0:0:0	INV	23037519	64840198	0,1	-1,0	72	inversion	HIGH			chromosome	4	209,22	149,27
Axial-OS-02	chr4	42267715	MantaINV:2:182717:182795:0:0:0	INV	22762111	65029826			161	inversion	HIGH			chromosome	4	171,79	132,57
Axial-OS-02	chr4	54131310	MantaINV:2:182028:182157:0:0:0	INV	11930580	66061890	0,2	-2,0	122	inversion	HIGH			chromosome	4	178,56	183,30
Axial-OS-02	chr4	62546884	MantaINV:242971:0:1:0:0:0	INV	4734410	67281294			166	inversion	HIGH			chromosome	4	213,89	205,53
Axial-OS-02	chr4	65384126	MantaINV:243510:0:1:0:0:0	INV	21262182	86646308	0,1	-1,0	99	inversion	HIGH			chromosome	4	160,34	171,33
Axial-OS-02	chr4	74014148	MantaINV:244745:0:1:0:2:0	INV	8748912	82763060	0,5	-5,0	80	inversion	HIGH			chromosome	4	180,41	82,25
Axial-OS-02	chr8	26356098	MantaINV:2:220575:220576:0:1:0	INV	16973726	43329824			94	inversion	HIGH			chromosome	8	167,35	271,22
Axial-OS-02	chr8	38080622	MantaINV:2:219778:220131:0:1:0	INV	1900265	39980887	0,1	-1,0	66	inversion	HIGH			chromosome	8	262,27	229,19
Axial-OS-02	chr8	41198133	MantaINV:2:220585:220950:0:1:0	INV	7712943	48911076	0,1	-1,0	87	inversion	HIGH			chromosome	8	206,39	149,19
Axial-OS-02	chr12	8106700	MantaINV:2:27787:27788:0:0:0	INV	9268327	17375027			74	inversion	HIGH			chromosome	12	326,45	324,28
Axial-OS-02	chr12	13051920	MantaINV:2:29518:29520:0:0:0	INV	10466951	23518871	0,1	-1,0	198	inversion	HIGH			chromosome	12	560,237	481,143
Axial-OS-02	chr12	13222385	MantaINV:2:30803:30807:0:0:0	INV	9560358	22782743			154	inversion	HIGH			chromosome	12	485,175	492,132
Axial-OS-02	chr12	13307317	MantaINV:38750:0:1:0:1:0	INV	10291475	23598792	0,1	-1,0	201	inversion	HIGH			chromosome	12	517,254	600,147
Axial-OS-02	chr12	14207331	MantaINV:38934:0:1:0:1:0	INV	9320857	23528188			191	inversion	HIGH			chromosome	12	576,236	452,148
Axial-OS-02	chr14	5067761	MantaINV:98127:0:1:0:0:0	INV	29517661	34585422	0,3	-3,0	72	inversion	HIGH			chromosome	14	474,69	452,49
Axial-OS-02	chr14	5488295	MantaINV:98016:0:1:0:0:0	INV	26690850	32179145			178	inversion	HIGH			chromosome	14	695,375	624,225
Axial-OS-02	chr14	6170193	MantaINV:2:83345:83346:0:0:0	INV	19181970	25352163	0,3	-3,0	248	inversion	HIGH			chromosome	14	496,339	489,218
Axial-OS-02	chr14	33213824	MantaINV:2:31391:87369:0:1:0	INV	900578	34114402			95	inversion	HIGH			chromosome	14	604,121	600,85
Axial-OS-02	chr14	36542232	MantaINV:2:86746:86748:0:3:0	INV	3059507	39601739	0,1	-1,0	73	inversion	HIGH			chromosome	14	872,89	859,61
Axial-OS-02	chr38	1834330	MantaINV:2:34590:42635:0:0:0	INV	6383838	8218168			125	inversion	HIGH			chromosome	38	112,33	94,33
Axial-OS-04	chr1	389828	MantaBND:1:60868:165654:0:0:0:0	BND					149							125,30	117,38
Axial-OS-04	chr1	389830	MantaBND:1:165653:165654:0:0:0:0	BND					127							146,37	133,34
Axial-OS-04	chr1	395437	MantaBND:1:58943:150719:0:0:0:0	BND			0,3		100							149,16	123,24
Axial-OS-04	chr1	450596	MantaBND:89095:0:1:0:0:0:1	BND					137	feature_fusion	LOW			transcript	XM_038529556.1	130,35	136,30
Axial-OS-04	chr1	78821703	MantaBND:72564:0:1:0:1:0:1	BND			0,3		120	feature_fusion	LOW			intergenic_region	LOC111090728-LOC100685388	174,25	148,29
Axial-OS-04	chr1	78821706	MantaBND:72564:1:3:0:0:0:1	BND			0,2		92	feature_fusion	LOW			intergenic_region	LOC111090728-LOC100685388	155,5	113,23
Axial-OS-04	chr1	78821826	MantaBND:72564:1:2:0:0:0:1	BND					93	feature_fusion	LOW			intergenic_region	LOC111090728-LOC100685388	157,6	113,29
Axial-OS-04	chr1	78845563	MantaBND:95725:0:1:0:1:0:1	BND			0,2		107	feature_fusion	LOW			intergenic_region	LOC111090728-LOC100685388	170,22	120,25
Axial-OS-04	chr5	15332489	MantaBND:1:71849:71852:0:0:0:1	BND			0,1		267	feature_fusion	LOW			transcript	XR_005359194.1	231,64	228,194
Axial-OS-04	chr5	18808337	MantaBND:73338:0:2:0:1:0:1	BND			0,4		123	feature_fusion	LOW			intergenic_region	LOC100685502-LOC102153352	144,26	158,31
Axial-OS-04	chr5	19336806	MantaBND:1:61494:61553:0:1:0:1	BND					114	feature_fusion	LOW			transcript	XR_005359270.1	124,25	133,26
Axial-OS-04	chr5	31455743	MantaBND:73338:0:3:0:0:0:1	BND					129	feature_fusion	LOW			intergenic_region	LOC119872009-NLRP1	149,30	150,40
Axial-OS-04	chr5	41982689	MantaBND:1:58943:150719:0:0:0:1	BND			0,3		100							149,16	123,24
Axial-OS-04	chr5	55579774	MantaBND:72564:1:2:0:0:0:0	BND					93	feature_fusion	LOW			transcript	XM_038537483.1	157,6	113,29
Axial-OS-04	chr5	57992742	MantaBND:72564:1:3:0:0:0:0	BND			0,2		92	feature_fusion	LOW			intergenic_region	LOC119871898-ACTRT2	155,5	113,23
Axial-OS-04	chr5	60756548	MantaBND:72606:0:1:0:1:0:1	BND					128	feature_fusion	LOW			transcript	XM_038537795.1	167,31	142,30
Axial-OS-04	chr5	60759182	MantaBND:1:172610:172611:0:1:0:1	BND			0,2		108	feature_fusion	LOW			transcript	XM_038537795.1	151,25	110,33
Axial-OS-04	chr5	65723777	MantaBND:1:60868:165654:0:0:0:1	BND					149							125,30	117,38
Axial-OS-04	chr5	66554917	MantaBND:89095:0:1:0:0:0:0	BND					137	feature_fusion	LOW			intergenic_region	LOC119876310-LOC111096005	130,35	136,30
Axial-OS-04	chr6	82258	MantaBND:1:71849:71852:0:0:0:0	BND			0,1		267	feature_fusion	LOW			intergenic_region	LOC119876328-LOC106558875	231,64	228,194
Axial-OS-04	chr10	18535642	MantaBND:72564:0:1:0:1:0:0	BND			0,3		120	feature_fusion	LOW			transcript	XR_005365157.1	174,25	148,29
Axial-OS-04	chr10	18879255	MantaBND:72606:0:1:0:1:0:0	BND					128	feature_fusion	LOW			intergenic_region	LOC106559363-TAFA5	167,31	142,30
Axial-OS-04	chr10	22339150	MantaBND:1:61494:61553:0:1:0:0	BND					114	feature_fusion	LOW			intergenic_region	RTL6-LOC102153700	124,25	133,26
Axial-OS-04	chr10	23889766	MantaBND:1:172610:172611:0:1:0:0	BND			0,2		108	feature_fusion	LOW			transcript	XM_038550325.1	151,25	110,33
Axial-OS-04	chr10	24394256	MantaBND:73338:0:2:0:1:0:0	BND			0,4		123	feature_fusion	LOW			transcript	XM_038550385.1	144,26	158,31
Axial-OS-04	chr10	24395124	MantaBND:73338:0:3:0:0:0:0	BND					129	feature_fusion	LOW			transcript	XM_038550385.1	149,30	150,40
Axial-OS-04	chr16	15743610	MantaBND:1:165653:165654:0:0:0:1	BND					127							146,37	133,34
Axial-OS-04	chr16	24177448	MantaBND:95725:0:1:0:1:0:0	BND			0,2		107	feature_fusion	LOW			intergenic_region	IKBKB-PLAT	170,22	120,25
Axial-OS-04	chr5	6249760	MantaDEL:1:106682:196934:0:0:0	DEL	-6108613	12358373	0,2	0,2	45	chromosome_number_variation	HIGH			chromosome	5	880,33	716,18
Axial-OS-04	chr5	6290776	MantaDEL:1:196634:196635:0:0:0	DEL	-961813	7252589	0,2	0,2	268	chromosome_number_variation	HIGH			chromosome	5	421,371	393,198
Axial-OS-04	chr5	7482835	MantaDEL:258416:0:1:0:0:0	DEL	-4998458	12481293	0,2	0,2	43	chromosome_number_variation	HIGH			chromosome	5	965,29	845,19
Axial-OS-04	chr5	7542174	MantaDEL:1:196676:196678:0:0:0	DEL	-70444338	77986512			332	chromosome_number_variation	HIGH			chromosome	5	372,347	344,227
Axial-OS-04	chr5	8559322	MantaDEL:1:195892:196024:0:0:0	DEL	-1089876	9649198	0,1	0,1	197	chromosome_number_variation	HIGH			chromosome	5	510,269	490,161
Axial-OS-04	chr5	8830460	MantaDEL:1:199471:199473:0:0:0	DEL	-72810874	81641334			40	chromosome_number_variation	HIGH			chromosome	5	855,23	790,16
Axial-OS-04	chr5	9710402	MantaDEL:259001:0:1:0:0:0	DEL	-69866887	79577289	0,1	0,1	97	chromosome_number_variation	HIGH			chromosome	5	650,98	614,61
Axial-OS-04	chr5	9879264	MantaDEL:1:74906:197159:0:0:0	DEL	-66007886	75887150			295	chromosome_number_variation	HIGH			chromosome	5	261,220	247,196
Axial-OS-04	chr5	9969866	MantaDEL:1:173942:197175:0:3:0	DEL	-67957902	77927768			292	chromosome_number_variation	HIGH			chromosome	5	263,310	252,207
Axial-OS-04	chr5	10890958	MantaDEL:1:143558:196098:0:0:0	DEL	-4458493	15349451			225	chromosome_number_variation	HIGH			chromosome	5	383,199	307,139
Axial-OS-04	chr5	12655993	MantaDEL:259589:0:1:0:1:0	DEL	-1922244	14578237	0,2	0,2	360	chromosome_number_variation	HIGH			chromosome	5	255,400	227,208
Axial-OS-04	chr5	15321096	MantaDEL:1:197737:197742:1:1:0	DEL	-62624055	77945151	0,1	0,1	336	chromosome_number_variation	HIGH			chromosome	5	256,693	230,442
Axial-OS-04	chr5	16444503	MantaDEL:1:198008:198012:0:0:0	DEL	-61352981	77797484	0,2	0,2	46	chromosome_number_variation	HIGH			chromosome	5	464,12	401,16
Axial-OS-04	chr5	16698186	MantaDEL:1:8870:197937:0:0:0	DEL	-49869305	66567491	0,1	0,1	376	chromosome_number_variation	HIGH			chromosome	5	122,394	121,203
Axial-OS-04	chr5	16752208	MantaDEL:1:250097:250313:0:0:0	DEL	-3153544	19905752			158	chromosome_number_variation	HIGH			chromosome	5	119,49	123,27
Axial-OS-04	chr5	19011197	MantaDEL:1:11576:197847:0:0:0	DEL	-21876827	40888024	0,1	0,1	110	chromosome_number_variation	HIGH			chromosome	5	139,40	127,23
Axial-OS-04	chr5	19771743	MantaDEL:1:198853:198971:0:0:0	DEL	-11271509	31043252			172	chromosome_number_variation	HIGH			chromosome	5	126,62	104,28
Axial-OS-04	chr5	32554360	MantaDEL:262724:0:1:0:0:0	DEL	-25984519	58538879			172	chromosome_number_variation	HIGH			chromosome	5	166,65	121,38
Axial-OS-04	chr5	56959047	MantaDEL:1:201241:201242:0:1:0	DEL	-3671661	60630708	0,1	0,1	174	chromosome_number_variation	HIGH			chromosome	5	152,58	140,28
Axial-OS-04	chr5	67526639	MantaDEL:1:202109:202110:0:0:0	DEL	-8120436	75647075	0,4	0,4	312	chromosome_number_variation	HIGH			chromosome	5	159,250	124,211
Axial-OS-04	chr5	79264691	MantaDEL:1:203167:203168:0:0:0	DEL	-2685812	81950503	0,3	0,3	52	chromosome_number_variation	HIGH			chromosome	5	402,30	402,14
Axial-OS-04	chr5	80218753	MantaDEL:1:197867:203657:0:0:0	DEL	-1504631	81723384	0,2	0,2	42	chromosome_number_variation	HIGH			chromosome	5	838,26	775,16
Axial-OS-04	chr11	11013193	MantaDEL:23771:0:1:0:0:0	DEL	-1799604	12812797	0,1	0,1	93	chromosome_number_variation	HIGH			chromosome	11	245,33	224,16
Axial-OS-04	chr20	41332908	MantaDEL:1:74384:122469:0:0:0	DEL	-1179283	42512191			144	chromosome_number_variation	HIGH			chromosome	20	138,53	128,31
Axial-OS-04	chr38	9548555	MantaDEL:146303:0:1:0:0:0	DEL	-4840919	14389474	0,1	0,1	58	chromosome_number_variation	HIGH			chromosome	38	163,15	151,5
Axial-OS-04	chr5	432098	MantaDUP:TANDEM:1:50103:143428:0:0:0	DUP	7166609	7598707	0,3	0,3	75	duplication	HIGH			chromosome	5	276,40	244,24
Axial-OS-04	chr5	3866047	MantaDUP:TANDEM:257899:0:1:0:0:0	DUP	4118050	7984097			91	duplication	HIGH			chromosome	5	305,41	283,36
Axial-OS-04	chr5	4801956	MantaDUP:TANDEM:258085:0:1:0:1:0	DUP	7695294	12497250	0,3	0,3	53	duplication	HIGH			chromosome	5	529,46	485,17
Axial-OS-04	chr5	5179935	MantaDUP:TANDEM:258121:0:1:0:0:0	DUP	68335032	73514967	0,5	0,5	268	duplication	HIGH			chromosome	5	228,151	187,90
Axial-OS-04	chr5	5566563	MantaDUP:TANDEM:258200:0:1:0:1:0	DUP	5340239	10906802	0,3	0,3	121	duplication	HIGH			chromosome	5	438,109	386,74
Axial-OS-04	chr5	5997841	MantaDUP:TANDEM:1:196495:196496:0:1:0	DUP	4946400	10944241	0,1	0,1	274	duplication	HIGH			chromosome	5	462,361	406,199
Axial-OS-04	chr5	7410560	MantaDUP:TANDEM:258490:0:1:0:0:0	DUP	5216537	12627097			46	duplication	HIGH			chromosome	5	708,24	503,21
Axial-OS-04	chr5	7542171	MantaDUP:TANDEM:1:6536:196676:0:0:0	DUP	2481116	10023287	0,4	0,4	274	duplication	HIGH			chromosome	5	349,249	341,176
Axial-OS-04	chr5	8441710	MantaDUP:TANDEM:1:203260:203261:0:1:0	DUP	71246929	79688639			130	duplication	HIGH			chromosome	5	644,163	565,107
Axial-OS-04	chr5	8921527	MantaDUP:TANDEM:1:210166:210167:0:1:0	DUP	70691785	79613312	0,2	0,2	49	duplication	HIGH			chromosome	5	685,37	571,21
Axial-OS-04	chr5	8946884	MantaDUP:TANDEM:121329:0:1:0:0:0	DUP	72065171	81012055	0,1	0,1	45	duplication	HIGH			chromosome	5	807,37	732,18
Axial-OS-04	chr5	9970001	MantaDUP:TANDEM:1:51903:197175:0:0:0	DUP	67963281	77933282			331	duplication	HIGH			chromosome	5	248,336	268,193
Axial-OS-04	chr5	10020153	MantaDUP:TANDEM:1:42973:196132:0:0:0	DUP	67969473	77989626			317	duplication	HIGH			chromosome	5	269,275	199,203
Axial-OS-04	chr5	14740976	MantaDUP:TANDEM:1:203202:203203:0:0:0	DUP	64614512	79355488			69	duplication	HIGH			chromosome	5	461,51	414,31
Axial-OS-04	chr5	15319178	MantaDUP:TANDEM:1:197737:197739:0:0:0	DUP	60575226	75894404	0,2	0,2	266	duplication	HIGH			chromosome	5	268,312	94,161
Axial-OS-04	chr5	15334827	MantaDUP:TANDEM:1:190072:198217:0:0:0	DUP	60532373	75867200			301	duplication	HIGH			chromosome	5	209,333	174,189
Axial-OS-04	chr5	18863246	MantaDUP:TANDEM:260677:0:1:0:0:0	DUP	38915869	57779115	0,1	0,1	141	duplication	HIGH			chromosome	5	144,45	109,28
Axial-OS-04	chr5	31323412	MantaDUP:TANDEM:1:201727:201728:1:0:0	DUP	24841326	56164738			97	duplication	HIGH			chromosome	5	100,19	94,23
Axial-OS-04	chr5	40787168	MantaDUP:TANDEM:263721:0:1:0:0:0	DUP	1177865	41965033	0,3	0,3	159	duplication	HIGH			chromosome	5	143,56	115,26
Axial-OS-04	chr5	42005235	MantaDUP:TANDEM:1:106553:200188:0:0:0	DUP	24275984	66281219	0,1	0,1	148	duplication	HIGH			chromosome	5	130,46	104,26
Axial-OS-04	chr5	75867453	MantaDUP:TANDEM:1:197742:198217:0:0:0	DUP	2079696	77947149	0,1	0,1	213	duplication	HIGH			chromosome	5	433,332	433,186
Axial-OS-04	chr5	76272892	MantaDUP:TANDEM:1:197174:198166:0:0:0	DUP	2141451	78414343			80	duplication	HIGH			chromosome	5	287,34	248,26
Axial-OS-04	chr5	79108382	MantaDUP:TANDEM:268813:0:1:0:0:0	DUP	1296577	80404959	0,2	0,2	53	duplication	HIGH			chromosome	5	757,42	678,30
Axial-OS-04	chr5	80160987	MantaDUP:TANDEM:268960:0:1:0:0:0	DUP	1753932	81914919	0,2	0,2	230	duplication	HIGH			chromosome	5	318,254	313,141
Axial-OS-04	chr16	24343790	MantaDUP:TANDEM:95743:0:1:0:0:0	DUP	22886901	47230691			140	duplication	HIGH			chromosome	16	116,47	112,27
Axial-OS-04	chr38	9462343	MantaDUP:TANDEM:1:70515:121139:0:1:0	DUP	654013	10116356	0,1	0,1	68	duplication	HIGH			chromosome	38	196,21	166,7
Axial-OS-04	chr6	62019645	MantaINS:254546:0:0:0:2:0	INS		62019645	0,15	0,15	66							0,0	57,25
Axial-OS-04	chr8	23867570	MantaINS:1:248056:248056:6:3:0	INS		23867570	0,16	0,16	35							0,0	45,26
Axial-OS-04	chr10	21626425	MantaINS:1:80815:80815:1:2:0	INS		21626425			67							0,0	90,28
Axial-OS-04	chr10	21630778	MantaINS:1:973:973:3:2:0	INS		21630779			54							0,0	106,25
Axial-OS-04	chr16	8410939	MantaINS:1:250954:250954:0:3:0	INS		8410939	0,18	0,18	58							0,0	58,40
Axial-OS-04	chr5	5574514	MantaINV:258206:0:1:0:1:0	INV	7066920	12641434	0,1	-1,0	63	inversion	HIGH			chromosome	5	430,38	368,20
Axial-OS-04	chr5	5576439	MantaINV:1:197241:197692:0:0:0	INV	8997756	14574195	0,3	-3,0	145	inversion	HIGH			chromosome	5	327,111	284,59
Axial-OS-04	chr5	6155107	MantaINV:1:210165:210167:0:2:0	INV	2766396	8921503	0,1	-1,0	43	inversion	HIGH			chromosome	5	760,28	643,17
Axial-OS-04	chr5	6279828	MantaINV:258322:0:1:0:1:0	INV	6086602	12366430	0,4	-4,0	63	inversion	HIGH			chromosome	5	776,60	762,41
Axial-OS-04	chr5	7558444	MantaINV:1:107590:233546:0:0:0	INV	7779316	15337760	0,2	-2,0	309	inversion	HIGH			chromosome	5	400,397	353,237
Axial-OS-04	chr5	8560353	MantaINV:1:196024:196098:0:1:0	INV	2330979	10891332	0,2	-2,0	70	inversion	HIGH			chromosome	5	690,102	423,48
Axial-OS-04	chr5	8808066	MantaINV:1:43728:128767:0:4:0	INV	73005823	81813889			61	inversion	HIGH			chromosome	5	742,69	529,41
Axial-OS-04	chr5	8808112	MantaINV:1:43736:128767:0:2:0	INV	906991	9715103	0,1	-1,0	58	inversion	HIGH			chromosome	5	763,55	659,33
Axial-OS-04	chr5	8819439	MantaINV:1:45081:197080:0:2:0	INV	3543143	12362582	0,2	-2,0	41	inversion	HIGH			chromosome	5	902,19	886,17
Axial-OS-04	chr5	8889592	MantaINV:258931:1:2:0:1:0	INV	3727930	12617522	0,1	-1,0	96	inversion	HIGH			chromosome	5	696,152	559,84
Axial-OS-04	chr5	9168907	MantaINV:1:196684:196741:0:0:0	INV	5449707	14618614	0,4	-4,0	387	inversion	HIGH			chromosome	5	258,420	237,284
Axial-OS-04	chr5	9495320	MantaINV:258931:0:1:0:1:0	INV	3121174	12616494	0,4	-4,0	108	inversion	HIGH			chromosome	5	527,108	449,57
Axial-OS-04	chr5	9499339	MantaINV:1:217507:217519:0:0:0	INV	3125816	12625155	0,3	-3,0	75	inversion	HIGH			chromosome	5	420,48	328,26
Axial-OS-04	chr5	9635808	MantaINV:1:188990:197126:0:1:0	INV	1564132	11199940			75	inversion	HIGH			chromosome	5	346,51	302,33
Axial-OS-04	chr5	9879481	MantaINV:1:74906:197158:0:1:0	INV	65993633	75873114			381	inversion	HIGH			chromosome	5	271,314	280,205
Axial-OS-04	chr5	9969285	MantaINV:1:197175:197176:0:0:0	INV	5333611	15302896			297	inversion	HIGH			chromosome	5	275,329	245,221
Axial-OS-04	chr5	9979054	MantaINV:1:196521:196730:0:0:0	INV	67972987	77952041	0,1	-1,0	243	inversion	HIGH			chromosome	5	250,303	149,181
Axial-OS-04	chr5	10651262	MantaINV:1:94613:191290:0:5:0	INV	62827126	73478388	0,1	-1,0	302	inversion	HIGH			chromosome	5	225,201	190,110
Axial-OS-04	chr5	10747424	MantaINV:1:51903:91123:1:0:0	INV	67186792	77934216			199	inversion	HIGH			chromosome	5	369,120	322,185
Axial-OS-04	chr5	10907781	MantaINV:258200:1:2:0:0:0	INV	1735635	12643416	0,1	-1,0	268	inversion	HIGH			chromosome	5	397,358	222,197
Axial-OS-04	chr5	11501891	MantaINV:259324:0:1:0:1:0	INV	67505113	79007004	0,1	-1,0	38	inversion	HIGH			chromosome	5	577,15	506,11
Axial-OS-04	chr5	11611221	MantaINV:1:197288:197289:0:2:0	INV	2320427	13931648	0,1	-1,0	42	inversion	HIGH			chromosome	5	432,19	418,12
Axial-OS-04	chr5	11752845	MantaINV:1:197173:197180:0:0:0	INV	66510782	78263627	0,1	-1,0	177	inversion	HIGH			chromosome	5	379,109	337,180
Axial-OS-04	chr5	12452263	MantaINV:1:21761:198058:0:1:0	INV	69283153	81735416			41	inversion	HIGH			chromosome	5	924,23	801,15
Axial-OS-04	chr5	12517749	MantaINV:1:90881:198008:0:2:0	INV	65279797	77797546			43	inversion	HIGH			chromosome	5	706,16	575,17
Axial-OS-04	chr5	12640879	MantaINV:258206:1:2:0:1:0	INV	69179800	81820679			128	inversion	HIGH			chromosome	5	446,118	390,75
Axial-OS-04	chr5	15802074	MantaINV:1:197866:197867:0:0:0	INV	65921706	81723780	0,2	-2,0	46	inversion	HIGH			chromosome	5	820,35	670,20
Axial-OS-04	chr5	16470516	MantaINV:1:198008:198010:0:0:0	INV	61327212	77797728	0,2	-2,0	44	inversion	HIGH			chromosome	5	436,2	358,15
Axial-OS-04	chr5	16724055	MantaINV:1:80334:198261:0:0:0	INV	14162102	30886157	0,1	-1,0	142	inversion	HIGH			chromosome	5	144,53	123,34
Axial-OS-04	chr5	16734380	MantaINV:72855:1:3:0:0:0	INV	24075609	40809989	0,2	-2,0	142	inversion	HIGH			chromosome	5	119,39	121,25
Axial-OS-04	chr5	16748279	MantaINV:1:198419:198492:0:0:0	INV	14239470	30987749			179	inversion	HIGH			chromosome	5	139,59	150,43
Axial-OS-04	chr5	18805695	MantaINV:73393:1:2:0:1:0	INV	13217180	32022875	0,2	-2,0	122	inversion	HIGH			chromosome	5	140,55	47,36
Axial-OS-04	chr5	19176757	MantaINV:260720:0:1:0:0:0	INV	37863651	57040408	0,1	-1,0	111	inversion	HIGH			chromosome	5	154,46	132,29
Axial-OS-04	chr5	19655322	MantaINV:1:201177:201186:0:0:0	INV	36499036	56154358	0,2	-2,0	143	inversion	HIGH			chromosome	5	131,55	97,23
Axial-OS-04	chr5	33090532	MantaINV:262714:0:1:0:1:0	INV	32614432	65704964			165	inversion	HIGH			chromosome	5	153,60	128,25
Axial-OS-04	chr5	33109131	MantaINV:262721:0:1:0:0:0	INV	25456936	58566067	0,2	-2,0	150	inversion	HIGH			chromosome	5	176,55	139,21
Axial-OS-04	chr5	57114396	MantaINV:265962:0:1:0:0:0	INV	7962902	65077298	0,3	-3,0	103	inversion	HIGH			chromosome	5	138,35	122,16
Axial-OS-04	chr5	66765900	MantaINV:1:40264:202043:0:0:0	INV	13591629	80357529	0,6	-6,0	53	inversion	HIGH			chromosome	5	756,40	644,17
Axial-OS-04	chr5	66967714	MantaINV:1:202072:202097:0:1:0	INV	12051865	79019579			37	inversion	HIGH			chromosome	5	731,15	545,7
Axial-OS-04	chr5	77767197	MantaINV:1:21761:146620:0:0:0	INV	3967268	81734465	0,8	-8,0	55	inversion	HIGH			chromosome	5	593,35	539,14
Axial-OS-04	chr5	79519796	MantaINV:220719:0:1:0:0:0	INV	1116631	80636427	0,3	-3,0	48	inversion	HIGH			chromosome	5	795,34	683,16
Axial-OS-04	chr5	80369641	MantaINV:268945:0:1:0:1:0	INV	8184413	88554054	0,3	-3,0	52	inversion	HIGH			chromosome	5	507,31	473,14
Axial-OS-04	chr5	81120452	MantaINV:1:50144:203542:0:0:0	INV	7469763	88590215			51	inversion	HIGH			chromosome	5	524,26	182,14
Axial-OS-04	chr10	21630779	MantaINV:1:973:61413:0:0:0	INV	1690926	23321705			113	inversion	HIGH			chromosome	10	198,53	181,29
Axial-OS-04	chr16	15039158	MantaINV:1:80357:80358:0:0:0	INV	757725	15796883			145	inversion	HIGH			chromosome	16	148,52	140,23
Axial-OS-04	chr20	41321289	MantaINV:1:33123:74384:0:0:0	INV	1190899	42512188			130	inversion	HIGH			chromosome	20	126,52	132,23
Axial-OS-04	chr38	10023048	MantaINV:146413:0:1:0:3:0	INV	2967094	12990142	0,4	-4,0	72	inversion	HIGH			chromosome	38	164,24	158,13
Axial-OS-05	chr5	11934381	MantaBND:1:66329:66331:0:0:0:1	BND			0,1		150	feature_fusion	LOW			transcript	XR_005359124.1	101,21	81,25
Axial-OS-05	chr5	41550894	MantaBND:123933:0:1:0:0:0:1	BND			0,1		202	feature_fusion	LOW			transcript	XM_038537084.1	89,37	79,27
Axial-OS-05	chr11	21122429	MantaBND:15690:5:6:0:1:0:0	BND					64	feature_fusion	LOW			intergenic_region	SHROOM1-GDF9	159,1	153,20
Axial-OS-05	chr11	21122566	MantaBND:15690:6:7:0:0:0:0	BND			0,4		83	feature_fusion	LOW			intergenic_region	SHROOM1-GDF9	136,3	118,23
Axial-OS-05	chr13	33929747	MantaBND:15690:5:6:0:1:0:1	BND					64	feature_fusion	LOW			intergenic_region	LOC102155138-FAM135B	159,1	153,20
Axial-OS-05	chr16	47765483	MantaBND:1:66329:66331:0:0:0:0	BND			0,1		150	feature_fusion	LOW			intergenic_region	RWDD4-ING2	101,21	81,25
Axial-OS-05	chr22	50971135	MantaBND:15690:6:7:0:0:0:1	BND			0,4		83	feature_fusion	LOW			transcript	XR_005376078.1	136,3	118,23
Axial-OS-05	chr35	14888763	MantaBND:123933:0:1:0:0:0:0	BND			0,1		202	feature_fusion	LOW			intergenic_region	LOC119867617-LOC111093970	89,37	79,27
Axial-OS-05	chr16	49239711	MantaDEL:81715:0:1:0:1:0	DEL	-1146198	50385909			261	chromosome_number_variation	HIGH			chromosome	16	39,57	39,35
Axial-OS-05	chr21	11091444	MantaDEL:174948:0:1:0:0:0	DEL	-9823678	20915122			149	chromosome_number_variation	HIGH			chromosome	21	73,33	65,13
Axial-OS-05	chr26	1586563	MantaDUP:TANDEM:126363:0:1:0:0:0	DUP	21618839	23205402			170	duplication	HIGH			chromosome	26	79,39	55,29
Axial-OS-05	chr1	11531718	MantaINS:1:191242:191242:1:2:0	INS		11531718	0,15	0,15	50							0,0	26,27
Axial-OS-05	chr6	51284497	MantaINS:1:161772:161772:1:3:0	INS		51284499			81							0,0	45,25
Axial-OS-05	chr8	37560098	MantaINS:1:212080:212080:0:2:0	INS		37560098	0,14	0,14	57							1,0	41,15
Axial-OS-05	chr9	4014047	MantaINS:1:7467:7467:1:3:0	INS		4014064			100							4,0	46,30
Axial-OS-05	chr17	25629612	MantaINS:1:55237:55237:2:2:0	INS		25629612	0,10	0,10	65							0,0	41,22
Axial-OS-05	chr20	28043630	MantaINS:1:136217:136217:0:2:0	INS		28043630	0,15	0,15	104							0,0	34,36
Axial-OS-05	chr28	16488783	MantaINS:1:145597:145597:0:5:0	INS		16488783	0,3	0,3	103							0,0	27,29
Axial-OS-05	chr26	1542336	MantaINV:1:105181:105182:0:0:0	INV	21780243	23322579			242	inversion	HIGH			chromosome	26	63,57	55,43
Axial-OS-05	chr26	5147960	MantaINV:1:105169:105170:0:1:0	INV	17896508	23044468	0,1	-1,0	205	inversion	HIGH			chromosome	26	80,45	82,31
Axial-OS-05	chr26	8368753	MantaINV:126840:0:1:0:0:0	INV	14476692	22845445			184	inversion	HIGH			chromosome	26	94,44	87,25
Axial-OS-06	chr3	78755396	MantaBND:4:40301:40302:0:0:0:0	BND			0,3		71	feature_fusion	LOW			intergenic_region	LOC111095393-LOC100685608	70,6	106,23
Axial-OS-06	chr11	49511554	MantaBND:4:40301:40302:0:0:0:1	BND			0,3		71	feature_fusion	LOW			intergenic_region	LOC106559522-LOC119874046	70,6	106,23
Axial-OS-06	chr5	470889	MantaDEL:4:139088:151345:0:0:0	DEL	-64181100	64651989			82	chromosome_number_variation	HIGH			chromosome	5	201,34	174,15
Axial-OS-06	chr5	4623050	MantaDEL:216550:0:1:0:0:0	DEL	-64905602	69528652	0,2	0,2	231	chromosome_number_variation	HIGH			chromosome	5	65,70	62,47
Axial-OS-06	chr5	70948650	MantaDEL:4:155082:155083:0:0:0	DEL	-1443577	72392227			57	chromosome_number_variation	HIGH			chromosome	5	171,15	167,7
Axial-OS-06	chr5	76929949	MantaDEL:4:106617:155736:4:4:0	DEL	-5239466	82169415	0,4	0,4	100	chromosome_number_variation	HIGH			chromosome	5	210,66	232,9
Axial-OS-06	chr34	4156864	MantaDEL:4:184890:184893:0:2:0	DEL	-1279291	5436155			56	chromosome_number_variation	HIGH			chromosome	34	167,10	127,16
Axial-OS-06	chr34	4909839	MantaDEL:4:185046:185089:0:0:0	DEL	-6717558	11627397			103	chromosome_number_variation	HIGH			chromosome	34	182,40	163,26
Axial-OS-06	chr34	7119044	MantaDEL:4:75608:184657:0:0:0	DEL	-28147606	35266650			159	chromosome_number_variation	HIGH			chromosome	34	134,62	133,37
Axial-OS-06	chr34	7935419	MantaDEL:274341:0:1:0:0:0	DEL	-9374968	17310387	0,3	0,3	64	chromosome_number_variation	HIGH			chromosome	34	180,24	164,15
Axial-OS-06	chr34	11069471	MantaDEL:274687:0:1:0:0:0	DEL	-6739197	17808668	0,3	0,3	61	chromosome_number_variation	HIGH			chromosome	34	189,25	165,20
Axial-OS-06	chr34	12669702	MantaDEL:274253:2:3:0:1:0	DEL	-6158151	18827853	0,1	0,1	78	chromosome_number_variation	HIGH			chromosome	34	185,29	183,23
Axial-OS-06	chr34	12686540	MantaDEL:4:185308:185309:0:0:0	DEL	-2353922	15040462	0,2	0,2	174	chromosome_number_variation	HIGH			chromosome	34	84,68	96,45
Axial-OS-06	chr34	19436370	MantaDEL:274987:0:1:0:0:0	DEL	-3026481	22462851	0,3	0,3	61	chromosome_number_variation	HIGH			chromosome	34	150,17	139,13
Axial-OS-06	chr34	19817517	MantaDEL:275886:0:1:0:0:0	DEL	-14154657	33972174	0,2	0,2	63	chromosome_number_variation	HIGH			chromosome	34	159,20	52,8
Axial-OS-06	chr34	20360118	MantaDEL:275902:0:1:0:0:0	DEL	-2060890	22421008	0,1	0,1	68	chromosome_number_variation	HIGH			chromosome	34	144,21	139,10
Axial-OS-06	chr34	20430453	MantaDEL:275906:0:1:0:0:0	DEL	-13461028	33891481			71	chromosome_number_variation	HIGH			chromosome	34	164,23	153,17
Axial-OS-06	chr34	21348956	MantaDEL:230593:0:1:0:1:0	DEL	-5292643	26641599			130	chromosome_number_variation	HIGH			chromosome	34	63,33	37,10
Axial-OS-06	chr34	26639767	MantaDEL:276696:0:1:0:0:0	DEL	-7417096	34056863	0,1	0,1	112	chromosome_number_variation	HIGH			chromosome	34	104,36	101,22
Axial-OS-06	chr34	27460671	MantaDEL:4:185994:186004:0:0:0	DEL	-13948119	41408790	0,1	0,1	95	chromosome_number_variation	HIGH			chromosome	34	82,24	92,15
Axial-OS-06	chr34	27737307	MantaDEL:276941:0:1:0:0:0	DEL	-8475114	36212421			94	chromosome_number_variation	HIGH			chromosome	34	93,26	97,16
Axial-OS-06	chr34	27930084	MantaDEL:276938:0:1:0:0:0	DEL	-5594376	33524460	0,3	0,3	294	chromosome_number_variation	HIGH			chromosome	34	20,54	13,36
Axial-OS-06	chr34	3428676	MantaDUP:TANDEM:273843:0:1:0:0:0	DUP	20577740	24006416	0,2	0,2	91	duplication	HIGH			chromosome	34	84,22	68,14
Axial-OS-06	chr34	3445875	MantaDUP:TANDEM:4:60126:185950:0:0:0	DUP	19959082	23404957	0,2	0,2	73	duplication	HIGH			chromosome	34	140,27	132,16
Axial-OS-06	chr34	3735506	MantaDUP:TANDEM:273883:0:1:0:0:0	DUP	6785910	10521416	0,2	0,2	121	duplication	HIGH			chromosome	34	143,51	124,27
Axial-OS-06	chr34	5063932	MantaDUP:TANDEM:274066:0:1:0:1:0	DUP	6541417	11605349			137	duplication	HIGH			chromosome	34	171,59	160,30
Axial-OS-06	chr34	6307804	MantaDUP:TANDEM:193770:0:1:0:0:0	DUP	18169279	24477083			91	duplication	HIGH			chromosome	34	159,31	162,16
Axial-OS-06	chr34	6532469	MantaDUP:TANDEM:274194:0:1:0:0:0	DUP	28812503	35344972	0,1	0,1	76	duplication	HIGH			chromosome	34	134,24	143,15
Axial-OS-06	chr34	6857215	MantaDUP:TANDEM:274220:0:1:0:0:0	DUP	6113538	12970753	0,1	0,1	98	duplication	HIGH			chromosome	34	155,37	145,16
Axial-OS-06	chr34	7069781	MantaDUP:TANDEM:274253:0:2:0:0:0	DUP	11757693	18827474	0,2	0,2	71	duplication	HIGH			chromosome	34	245,35	210,16
Axial-OS-06	chr34	7917436	MantaDUP:TANDEM:274345:0:1:0:0:0	DUP	18502170	26419606	0,3	0,3	70	duplication	HIGH			chromosome	34	127,20	139,11
Axial-OS-06	chr34	9264237	MantaDUP:TANDEM:4:142058:185008:0:2:0	DUP	25848025	35112262			89	duplication	HIGH			chromosome	34	66,20	55,8
Axial-OS-06	chr34	10336817	MantaDUP:TANDEM:4:184372:184440:0:0:0	DUP	10714796	21051613			148	duplication	HIGH			chromosome	34	55,29	59,21
Axial-OS-06	chr34	10757653	MantaDUP:TANDEM:4:185891:186002:0:0:0	DUP	15836524	26594177			87	duplication	HIGH			chromosome	34	126,28	98,16
Axial-OS-06	chr34	10864240	MantaDUP:TANDEM:4:132636:185416:0:2:0	DUP	8522849	19387089	0,1	0,1	64	duplication	HIGH			chromosome	34	168,19	159,10
Axial-OS-06	chr34	11803091	MantaDUP:TANDEM:274756:0:1:0:0:0	DUP	8038669	19841760			56	duplication	HIGH			chromosome	34	215,23	208,12
Axial-OS-06	chr2	59231388	MantaINS:4:173274:173274:1:2:0	INS		59231388	0,2	0,2	66							0,2	28,20
Axial-OS-06	chr5	59430161	MantaINS:4:154401:154401:2:3:0	INS		59430166			134							1,0	9,19
Axial-OS-06	chr5	74775386	MantaINS:4:155597:155597:0:3:0	INS		74775386	0,16	0,16	51							0,0	47,17
Axial-OS-06	chr14	22296415	MantaINS:98695:0:0:0:2:0	INS		22296415	0,5	0,5	69							0,2	36,22
Axial-OS-06	chr20	52424594	MantaINS:4:125608:125608:0:3:0	INS		52424594	0,5	0,5	55							0,0	32,24
Axial-OS-06	chr28	1537299	MantaINS:4:131631:131631:0:3:0	INS		1537299	0,15	0,15	56							0,1	26,22
Axial-OS-06	chrX	105878341	MantaINS:4:15954:15954:0:2:0	INS		105878341	0,5	0,5	53							0,0	57,21
Axial-OS-06	chr5	159857	MantaINV:216280:0:1:0:1:0	INV	68021264	68181121	0,1	-1,0	52	inversion	HIGH			chromosome	5	236,15	214,12
Axial-OS-06	chr5	1296861	MantaINV:216360:0:1:0:0:0	INV	67953058	69249919			300	inversion	HIGH			chromosome	5	76,140	79,81
Axial-OS-06	chr5	4121573	MantaINV:4:154817:154818:0:0:0	INV	59703889	63825462	0,2	-2,0	252	inversion	HIGH			chromosome	5	91,94	77,46
Axial-OS-06	chr5	66120582	MantaINV:223788:0:2:0:0:0	INV	9643498	75764080			47	inversion	HIGH			chromosome	5	222,15	232,5
Axial-OS-06	chr5	74250401	MantaINV:4:156169:156171:0:0:0	INV	6598744	80849145			55	inversion	HIGH			chromosome	5	191,15	178,8
Axial-OS-06	chr5	76929955	MantaINV:4:106617:155736:2:1:0	INV	5239641	82169596	0,3	-3,0	96	inversion	HIGH			chromosome	5	202,42	209,32
Axial-OS-06	chr31	10995738	MantaINV:134065:1:2:0:0:0	INV	23829024	34824762	0,6	-6,0	66	inversion	HIGH			chromosome	31	119,17	101,9
Axial-OS-06	chr34	4820146	MantaINV:274003:0:1:0:1:0	INV	18871027	23691173	0,2	-2,0	67	inversion	HIGH			chromosome	34	152,24	89,12
Axial-OS-06	chr34	4901790	MantaINV:274069:0:1:0:0:0	INV	22824583	27726373	0,2	-2,0	65	inversion	HIGH			chromosome	34	130,17	115,12
Axial-OS-06	chr34	5436784	MantaINV:4:184892:184893:0:0:0	INV	18549091	23985875			85	inversion	HIGH			chromosome	34	178,38	161,14
Axial-OS-06	chr34	6879263	MantaINV:4:164803:184955:0:0:0	INV	10935463	17814726	0,2	-2,0	52	inversion	HIGH			chromosome	34	193,18	139,11
Axial-OS-06	chr34	7067365	MantaINV:4:184544:184662:0:1:0	INV	6419485	13486850	0,2	-2,0	85	inversion	HIGH			chromosome	34	168,32	125,26
Axial-OS-06	chr34	7080409	MantaINV:4:82758:184954:0:0:0	INV	10729991	17810400	0,3	-3,0	54	inversion	HIGH			chromosome	34	233,22	242,9
Axial-OS-06	chr34	8498323	MantaINV:274381:0:1:0:0:0	INV	12158574	20656897			131	inversion	HIGH			chromosome	34	85,41	72,22
Axial-OS-06	chr34	10479723	MantaINV:274652:0:1:0:0:0	INV	8593135	19072858	0,2	-2,0	71	inversion	HIGH			chromosome	34	204,28	130,19
Axial-OS-06	chr34	11418432	MantaINV:4:185077:185078:0:0:0	INV	10054732	21473164			158	inversion	HIGH			chromosome	34	148,62	133,39
Axial-OS-06	chr34	13578504	MantaINV:4:26887:68964:0:1:0	INV	7053832	20632336	0,2	-2,0	65	inversion	HIGH			chromosome	34	135,18	138,10
Axial-OS-06	chr34	15157263	MantaINV:44503:0:1:0:2:0	INV	20789975	35947238			129	inversion	HIGH			chromosome	34	108,43	86,16
Axial-OS-06	chr34	17844673	MantaINV:275569:0:1:0:1:0	INV	9575144	27419817			60	inversion	HIGH			chromosome	34	169,24	169,14
Axial-OS-06	chr34	18589423	MantaINV:275661:0:1:0:0:0	INV	7625420	26214843	0,2	-2,0	79	inversion	HIGH			chromosome	34	138,23	134,17
Axial-OS-06	chr34	18829174	MantaINV:274253:2:4:0:2:0	INV	22531166	41360340			111	inversion	HIGH			chromosome	34	131,37	115,26
Axial-OS-06	chr34	19467577	MantaINV:4:185891:185939:0:1:0	INV	7127887	26595464			66	inversion	HIGH			chromosome	34	109,10	129,17
Axial-OS-06	chr34	19746548	MantaINV:275761:0:1:0:1:0	INV	1090302	20836850	0,1	-1,0	85	inversion	HIGH			chromosome	34	179,35	141,15
Axial-OS-06	chr34	20382909	MantaINV:4:112917:185826:0:0:0	INV	6089767	26472676	0,1	-1,0	66	inversion	HIGH			chromosome	34	160,22	132,10
Axial-OS-06	chr34	24858545	MantaINV:276479:0:1:0:0:0	INV	1634290	26492835	0,1	-1,0	71	inversion	HIGH			chromosome	34	102,18	98,11
Axial-OS-06	chr34	26814992	MantaINV:276764:0:1:0:0:0	INV	7168437	33983429	0,8	-8,0	85	inversion	HIGH			chromosome	34	102,23	99,14
Axial-OS-06	chr34	33986576	MantaINV:277787:0:1:0:1:0	INV	1918770	35905346	0,1	-1,0	115	inversion	HIGH			chromosome	34	66,24	61,23
Axial-OS-06	chr34	35554947	MantaINV:278042:0:1:0:0:0	INV	714864	36269811			89	inversion	HIGH			chromosome	34	105,26	99,17
Axial-OS-08	chr1	119234237	MantaBND:1:32940:81529:1:2:0:0	BND			0,3		165	feature_fusion	LOW			intergenic_region	LOC111098310-KCTD15	143,49	176,39
Axial-OS-08	chr4	57976100	MantaBND:1:120037:120040:0:0:0:1	BND			0,5		44	feature_fusion	LOW			transcript	XR_005358396.1	108,0	86,43
Axial-OS-08	chr5	5864569	MantaBND:1:59902:59903:0:0:0:1	BND					131	feature_fusion	LOW			intergenic_region	KCNJ1-FLI1	283,36	258,38
Axial-OS-08	chr5	49340855	MantaBND:1:191333:191335:0:0:0:0	BND					133	feature_fusion	LOW			intergenic_region	LOC106558827-LOC119871878	148,15	70,38
Axial-OS-08	chr6	41859298	MantaBND:1:1837:162821:0:0:0:1	BND			0,1		326	feature_fusion	LOW			intergenic_region	KCNA3-KCNA2	86,98	105,85
Axial-OS-08	chr8	49397293	MantaBND:1:22364:22367:0:1:0:1	BND					58	feature_fusion	LOW			intergenic_region	IFT43-GPATCH2L	287,9	188,33
Axial-OS-08	chr9	6312983	MantaBND:1:153294:153648:0:1:0:1	BND			0,2		95	feature_fusion	LOW			transcript	XM_038546639.1	349,46	290,38
Axial-OS-08	chr9	9984729	MantaBND:1:149715:150714:0:0:0:1	BND					275	feature_fusion	LOW			intergenic_region	LOC119875846-LOC119873423	313,95	303,103
Axial-OS-08	chr9	56581968	MantaBND:1:171186:171187:0:0:0:0	BND					215	feature_fusion	LOW			intergenic_region	LOC102155666-LOC119873441	95,49	124,51
Axial-OS-08	chr10	12224215	MantaBND:1:56388:56393:0:0:0:1	BND					102	feature_fusion	LOW			intergenic_region	MYRFL-LOC100686334	182,19	174,52
Axial-OS-08	chr10	29864591	MantaBND:57662:3:4:0:0:0:0	BND			0,2		73	feature_fusion	LOW			intergenic_region	HMGXB4-LOC119873761	602,43	346,51
Axial-OS-08	chr10	29864612	MantaBND:57662:2:3:0:1:0:1	BND			0,1		89	feature_fusion	LOW			intergenic_region	HMGXB4-LOC119873761	412,48	296,38
Axial-OS-08	chr10	29873144	MantaBND:1:58458:58459:0:0:0:0	BND			0,1		90	feature_fusion	LOW			transcript	XR_005365177.1	708,56	670,60
Axial-OS-08	chr10	30160889	MantaBND:30735:0:1:0:0:0:1	BND			0,1		426	feature_fusion	LOW			intergenic_region	LOC111097835-LOC102153408	262,256	260,345
Axial-OS-08	chr10	30435008	MantaBND:1:58617:58625:0:0:0:0	BND					219							188,48	166,57
Axial-OS-08	chr10	36143690	MantaBND:1:59902:59903:0:0:0:0	BND					131	feature_fusion	LOW			transcript	XM_038550841.1	283,36	258,38
Axial-OS-08	chr10	37228781	MantaBND:70918:0:1:0:0:0:0	BND					119	feature_fusion	LOW			intergenic_region	LOC100855857-LOC119876701	313,47	324,55
Axial-OS-08	chr10	37875749	MantaBND:1:60082:60083:0:0:0:1	BND					64	feature_fusion	LOW			intergenic_region	LOC611115-LOC102154849	315,2	312,35
Axial-OS-08	chr10	43430943	MantaBND:72285:0:1:0:1:0:1	BND					143	feature_fusion	LOW			transcript	XM_038551010.1	286,51	277,56
Axial-OS-08	chr10	49876471	MantaBND:1:23260:23261:0:0:0:1	BND			0,1		95							223,17	228,34
Axial-OS-08	chr10	55451536	MantaBND:35874:0:1:0:0:0:1	BND			0,4		309	feature_fusion	LOW			intergenic_region	LOC100688606-LOC102151272	224,106	228,126
Axial-OS-08	chr10	60593372	MantaBND:1:225895:225896:0:0:0:0	BND					203	feature_fusion	LOW			intergenic_region	LOC111097768-LOC111097769	132,57	157,58
Axial-OS-08	chr11	13587000	MantaBND:1:44837:44916:0:0:0:1	BND			0,3		483	feature_fusion	LOW			intergenic_region	CSNK1G3-LOC102153457	138,193	116,193
Axial-OS-08	chr11	15259910	MantaBND:36918:0:1:0:0:0:0	BND					130	feature_fusion	LOW			transcript	XM_038551608.1	269,46	255,50
Axial-OS-08	chr11	27221532	MantaBND:57662:2:3:0:1:0:0	BND			0,1		89	feature_fusion	LOW			intergenic_region	LOC100855983-LOC100856006	412,48	296,38
Axial-OS-08	chr11	32385333	MantaBND:1:48555:48556:1:0:0:0	BND					261	feature_fusion	LOW			intergenic_region	LOC481540-LOC119876768	127,7	100,144
Axial-OS-08	chr11	32638340	MantaBND:58751:0:1:0:1:0:0	BND			0,2		70							365,30	314,19
Axial-OS-08	chr11	33603004	MantaBND:57662:3:4:0:0:0:1	BND			0,2		73	feature_fusion	LOW			intergenic_region	LOC111097935-MPDZ	602,43	346,51
Axial-OS-08	chr11	33608647	MantaBND:1:140072:140081:0:0:0:1	BND					73	feature_fusion	LOW			intergenic_region	LOC111097935-MPDZ	664,32	665,56
Axial-OS-08	chr11	43379575	MantaBND:1:58459:58665:0:0:0:0	BND			0,6		98	feature_fusion	LOW			intergenic_region	LOC100856699-IZUMO3	567,57	557,62
Axial-OS-08	chr11	43379816	MantaBND:1:58458:58459:0:0:0:1	BND			0,1		90	feature_fusion	LOW			intergenic_region	LOC100856699-IZUMO3	708,56	670,60
Axial-OS-08	chr12	71466722	MantaBND:1:8191:8192:0:0:0:0	BND			0,6		125	feature_fusion	LOW			intergenic_region	LOC111098196-LOC111098197	98,0	92,44
Axial-OS-08	chr13	3870773	MantaBND:1:58459:58665:0:0:0:1	BND			0,6		98	feature_fusion	LOW			transcript	XM_038555233.1	567,57	557,62
Axial-OS-08	chr13	4222187	MantaBND:1:140072:140081:0:0:0:0	BND					73	feature_fusion	LOW			intergenic_region	LOC100684172-LOC481990	664,32	665,56
Axial-OS-08	chr13	4914978	MantaBND:30735:0:1:0:0:0:0	BND			0,1		426	feature_fusion	LOW			intergenic_region	FZD6-CTHRC1	262,256	260,345
Axial-OS-08	chr13	6298356	MantaBND:1:22364:22367:0:1:0:0	BND					58	feature_fusion	LOW			intergenic_region	LOC111098434-LOC119863982	287,9	188,33
Axial-OS-08	chr13	6741514	MantaBND:22638:0:1:0:0:0:1	BND			0,4		56							388,11	341,20
Axial-OS-08	chr13	10812813	MantaBND:1:23260:23261:0:0:0:0	BND			0,1		95							223,17	228,34
Axial-OS-08	chr13	10822700	MantaBND:1:58617:58625:0:0:0:1	BND					219							188,48	166,57
Axial-OS-08	chr13	18618018	MantaBND:1:56388:56393:0:0:0:0	BND					102	feature_fusion	LOW			intergenic_region	PECRP-LOC119874484	182,19	174,52
Axial-OS-08	chr13	20093160	MantaBND:22669:0:1:0:0:0:1	BND					107							442,60	422,55
Axial-OS-08	chr13	24288398	MantaBND:1:60082:60083:0:0:0:0	BND					64	feature_fusion	LOW			intergenic_region	LOC102151540-LOC111098483	315,2	312,35
Axial-OS-08	chr13	24321205	MantaBND:33907:0:1:0:0:0:1	BND			0,3		308	feature_fusion	LOW			intergenic_region	LOC102151540-LOC111098483	145,110	125,81
Axial-OS-08	chr13	40045248	MantaBND:35874:0:1:0:0:0:0	BND			0,4		309	feature_fusion	LOW			intergenic_region	LOC111098603-LOC111098604	224,106	228,126
Axial-OS-08	chr13	46264384	MantaBND:36918:0:1:0:0:0:1	BND					130	feature_fusion	LOW			transcript	XM_038556083.1	269,46	255,50
Axial-OS-08	chr16	7181401	MantaBND:1:225896:225897:0:0:0:1	BND					220	feature_fusion	LOW			intergenic_region	PRSS37-LOC119869661	100,66	116,50
Axial-OS-08	chr16	51084784	MantaBND:1:32940:81529:1:2:0:1	BND			0,3		165	feature_fusion	LOW			intergenic_region	LOC119874732-LOC119874733	143,49	176,39
Axial-OS-08	chr18	37430804	MantaBND:1:48555:48556:1:0:0:1	BND					261	feature_fusion	LOW			intergenic_region	LOC111090955-OR10V5	127,7	100,144
Axial-OS-08	chr19	13238520	MantaBND:70918:0:1:0:0:0:1	BND					119	feature_fusion	LOW			intergenic_region	LOC119864378-LOC102151797	313,47	324,55
Axial-OS-08	chr21	3551186	MantaBND:1:1837:162821:0:0:0:0	BND			0,1		326	feature_fusion	LOW			intergenic_region	LOC100688359-LOC119865078	86,98	105,85
Axial-OS-08	chr21	8772944	MantaBND:72285:0:1:0:1:0:0	BND					143	feature_fusion	LOW			transcript	XR_005375348.1	286,51	277,56
Axial-OS-08	chr22	20752033	MantaBND:71909:3:4:0:0:0:1	BND					181	feature_fusion	LOW			intergenic_region	LOC111091756-LOC111091781	228,22	287,96
Axial-OS-08	chr22	20752204	MantaBND:71909:0:2:0:2:0:0	BND			0,4		145	feature_fusion	LOW			intergenic_region	LOC111091756-LOC111091781	238,28	248,70
Axial-OS-08	chr22	20752859	MantaBND:71909:0:1:0:0:0:0	BND			0,3		226	feature_fusion	LOW			intergenic_region	LOC111091756-LOC111091781	259,107	223,71
Axial-OS-08	chr22	23815312	MantaBND:58751:0:1:0:1:0:1	BND			0,2		70							365,30	314,19
Axial-OS-08	chr23	6220398	MantaBND:1:149715:150714:0:0:0:0	BND					275	feature_fusion	LOW			intergenic_region	ARPP21-LOC111091961	313,95	303,103
Axial-OS-08	chr23	21502202	MantaBND:71909:0:1:0:0:0:1	BND			0,3		226	feature_fusion	LOW			intergenic_region	LOC119865305-ZNF385D	259,107	223,71
Axial-OS-08	chr23	21510091	MantaBND:71909:0:2:0:2:0:1	BND			0,4		145	feature_fusion	LOW			intergenic_region	LOC119865305-ZNF385D	238,28	248,70
Axial-OS-08	chr23	25013192	MantaBND:71909:3:4:0:0:0:0	BND					181	feature_fusion	LOW			intergenic_region	LOC119865374-LOC119865467	228,22	287,96
Axial-OS-08	chr23	42215787	MantaBND:1:153294:153648:0:1:0:0	BND			0,2		95	feature_fusion	LOW			intergenic_region	LOC119865491-PLSCR5	349,46	290,38
Axial-OS-08	chr26	25963075	MantaBND:1:225896:225897:0:0:0:0	BND					220	feature_fusion	LOW			intergenic_region	LOC491363-LOC612173	100,66	116,50
Axial-OS-08	chr26	25963142	MantaBND:1:225895:225896:0:0:0:1	BND					203	feature_fusion	LOW			intergenic_region	LOC491363-LOC612173	132,57	157,58
Axial-OS-08	chr29	10940718	MantaBND:33907:0:1:0:0:0:0	BND			0,3		308	feature_fusion	LOW			intergenic_region	LOC111093171-LOC119866671	145,110	125,81
Axial-OS-08	chr35	26373972	MantaBND:1:120037:120040:0:0:0:0	BND			0,5		44	feature_fusion	LOW			transcript	XR_005384440.1	108,0	86,43
Axial-OS-08	chrX	5630813	MantaBND:1:8191:8192:0:0:0:1	BND			0,6		125	feature_fusion	LOW			intergenic_region	ANOS1-LOC102153595_1	98,0	92,44
Axial-OS-08	chrX	34043271	MantaBND:1:44837:44916:0:0:0:0	BND			0,3		483	feature_fusion	LOW			intergenic_region	LOC106558372-LOC102153801	138,193	116,193
Axial-OS-08	chrX	48608263	MantaBND:1:171186:171187:0:0:0:1	BND					215	feature_fusion	LOW			intergenic_region	LOC119878027-LOC100686667	95,49	124,51
Axial-OS-08	chrX	48800796	MantaBND:22669:0:1:0:0:0:0	BND					107							442,60	422,55
Axial-OS-08	chrX	50050756	MantaBND:22638:0:1:0:0:0:0	BND			0,4		56							388,11	341,20
Axial-OS-08	chrX	117345482	MantaBND:1:191333:191335:0:0:0:1	BND					133	feature_fusion	LOW			intergenic_region	LOC100684056-FMR1	148,15	70,38
Axial-OS-08	chr5	53725428	MantaDEL:1:196937:197027:0:0:0	DEL	-17326933	71052361			138	chromosome_number_variation	HIGH			chromosome	5	238,70	161,60
Axial-OS-08	chr10	9019636	MantaDEL:1:60949:60950:0:0:0	DEL	-26885472	35905108			320	chromosome_number_variation	HIGH			chromosome	10	143,153	163,93
Axial-OS-08	chr10	9264059	MantaDEL:1:60897:60898:0:1:0	DEL	-25048908	34312967	0,2	0,2	169	chromosome_number_variation	HIGH			chromosome	10	202,67	181,44
Axial-OS-08	chr10	13500301	MantaDEL:1:51664:60939:0:0:0	DEL	-22584922	36085223	0,1	0,1	263	chromosome_number_variation	HIGH			chromosome	10	177,113	182,82
Axial-OS-08	chr10	34313355	MantaDEL:1:60868:60897:0:1:0	DEL	-3210324	37523679			155	chromosome_number_variation	HIGH			chromosome	10	225,77	209,57
Axial-OS-08	chr10	48804038	MantaDEL:1:23261:23262:0:1:0	DEL	-1072121	49876159	0,2	0,2	84	chromosome_number_variation	HIGH			chromosome	10	328,34	205,26
Axial-OS-08	chr11	13393557	MantaDEL:1:49264:49284:0:0:0	DEL	-21625580	35019137	0,1	0,1	121	chromosome_number_variation	HIGH			chromosome	11	310,76	311,48
Axial-OS-08	chr11	17767990	MantaDEL:1:140080:140081:0:0:0	DEL	-15840895	33608885			205	chromosome_number_variation	HIGH			chromosome	11	311,172	290,111
Axial-OS-08	chr11	25275138	MantaDEL:1:32744:47034:0:3:0	DEL	-2538958	27814096			172	chromosome_number_variation	HIGH			chromosome	11	213,81	214,57
Axial-OS-08	chr11	28318728	MantaDEL:57930:0:1:0:0:0	DEL	-6246832	34565560	0,1	0,1	119	chromosome_number_variation	HIGH			chromosome	11	484,89	410,56
Axial-OS-08	chr11	30929436	MantaDEL:1:47350:47351:0:0:0	DEL	-3651850	34581286			161	chromosome_number_variation	HIGH			chromosome	11	563,156	513,96
Axial-OS-08	chr11	30932558	MantaDEL:1:29120:29121:0:0:0	DEL	-2776601	33709159	0,2	0,2	107	chromosome_number_variation	HIGH			chromosome	11	824,85	737,106
Axial-OS-08	chr11	36180406	MantaDEL:1:50403:50404:0:0:0	DEL	-9738757	45919163			444	chromosome_number_variation	HIGH			chromosome	11	102,285	103,176
Axial-OS-08	chr11	47546572	MantaDEL:1:50533:50534:0:0:0	DEL	-753246	48299818			139	chromosome_number_variation	HIGH			chromosome	11	255,71	269,41
Axial-OS-08	chr11	55174424	MantaDEL:1:47009:53484:0:0:0	DEL	-15377517	70551941			200	chromosome_number_variation	HIGH			chromosome	11	232,107	282,64
Axial-OS-08	chr13	1319407	MantaDEL:1:21951:21952:0:0:0	DEL	-2491819	3811226	0,1	0,1	102	chromosome_number_variation	HIGH			chromosome	13	429,76	439,51
Axial-OS-08	chr13	40689754	MantaDEL:35917:0:1:0:0:0	DEL	-5089742	45779496			163	chromosome_number_variation	HIGH			chromosome	13	177,76	183,40
Axial-OS-08	chr20	20876291	MantaDEL:199620:0:1:0:0:0	DEL	-23638032	44514323	0,1	0,1	218	chromosome_number_variation	HIGH			chromosome	20	110,67	104,35
Axial-OS-08	chr20	29546126	MantaDEL:13851:0:1:0:0:0	DEL	-677653	30223779	0,2	0,2	405	chromosome_number_variation	HIGH			chromosome	20	10,81	10,41
Axial-OS-08	chr21	14095050	MantaDEL:207030:0:1:0:0:0	DEL	-10637536	24732586			363	chromosome_number_variation	HIGH			chromosome	21	108,196	106,134
Axial-OS-08	chr21	18519645	MantaDEL:207826:0:1:0:0:0	DEL	-16004178	34523823			128	chromosome_number_variation	HIGH			chromosome	21	307,80	263,47
Axial-OS-08	chr21	20913830	MantaDEL:1:67133:165293:0:0:0	DEL	-1380426	22294256			212	chromosome_number_variation	HIGH			chromosome	21	166,96	175,61
Axial-OS-08	chr21	38519395	MantaDEL:1:168387:168390:0:0:0	DEL	-3038045	41557440	0,1	0,1	444	chromosome_number_variation	HIGH			chromosome	21	94,265	115,175
Axial-OS-08	chr23	1692661	MantaDEL:187873:0:2:0:0:0	DEL	-41842099	43534760			414	chromosome_number_variation	HIGH			chromosome	23	117,220	126,147
Axial-OS-08	chr23	1693894	MantaDEL:187873:0:3:0:0:0	DEL	-44573617	46267511			482	chromosome_number_variation	HIGH			chromosome	23	129,199	136,172
Axial-OS-08	chr23	3719432	MantaDEL:1:150380:150381:0:0:0	DEL	-38101147	41820579	0,3	0,3	136	chromosome_number_variation	HIGH			chromosome	23	287,92	300,61
Axial-OS-08	chr23	5704205	MantaDEL:188518:0:1:0:0:0	DEL	-6853164	12557369	0,1	0,1	141	chromosome_number_variation	HIGH			chromosome	23	440,154	443,97
Axial-OS-08	chr23	22724084	MantaDEL:1:152736:152737:0:0:0	DEL	-10794633	33518717	0,1	0,1	391	chromosome_number_variation	HIGH			chromosome	23	104,157	103,100
Axial-OS-08	chr23	23531488	MantaDEL:1:152339:152345:0:0:0	DEL	-1889208	25420696			291	chromosome_number_variation	HIGH			chromosome	23	83,51	103,88
Axial-OS-08	chr23	25514358	MantaDEL:1:93258:153447:0:0:0	DEL	-8976808	34491166			468	chromosome_number_variation	HIGH			chromosome	23	101,153	95,124
Axial-OS-08	chr23	41447889	MantaDEL:1:153540:153701:0:0:0	DEL	-661340	42109229			239	chromosome_number_variation	HIGH			chromosome	23	265,182	186,107
Axial-OS-08	chr23	42369788	MantaDEL:194320:0:1:0:0:0	DEL	-1144220	43514008	0,1	0,1	107	chromosome_number_variation	HIGH			chromosome	23	437,78	392,43
Axial-OS-08	chr29	11065040	MantaDEL:1:148828:174817:0:0:0	DEL	-5706051	16771091			255	chromosome_number_variation	HIGH			chromosome	29	187,160	214,101
Axial-OS-08	chr29	11705622	MantaDEL:1:174575:174576:0:0:0	DEL	-4854686	16560308	0,1	0,1	215	chromosome_number_variation	HIGH			chromosome	29	93,62	96,47
Axial-OS-08	chr38	527024	MantaDEL:1:113311:113312:0:0:0	DEL	-349516	876540	0,2	0,2	153	chromosome_number_variation	HIGH			chromosome	38	181,52	186,61
Axial-OS-08	chr1	109477908	MantaDUP:TANDEM:1:38955:153088:0:5:0	DUP	3945793	113423701	0,1	0,1	132	duplication	HIGH			chromosome	1	207,61	171,40
Axial-OS-08	chr2	4054412	MantaDUP:TANDEM:288149:0:1:0:0:0	DUP	4627487	8681899			241	duplication	HIGH			chromosome	2	100,69	109,39
Axial-OS-08	chr9	28694879	MantaDUP:TANDEM:329108:0:1:0:0:0	DUP	853961	29548840			271	duplication	HIGH			chromosome	9	98,21	98,114
Axial-OS-08	chr9	30652327	MantaDUP:TANDEM:1:106621:205131:0:0:0	DUP	6965536	37617863			388	duplication	HIGH			chromosome	9	128,173	102,111
Axial-OS-08	chr10	8763792	MantaDUP:TANDEM:1:83466:83467:0:0:0	DUP	22563195	31326987	0,2	0,2	137	duplication	HIGH			chromosome	10	304,85	292,54
Axial-OS-08	chr10	8904663	MantaDUP:TANDEM:1:60938:60950:0:0:0	DUP	26999495	35904158			196	duplication	HIGH			chromosome	10	226,73	231,116
Axial-OS-08	chr10	27405185	MantaDUP:TANDEM:1:58084:58085:0:0:0	DUP	2397824	29803009	0,2	0,2	121	duplication	HIGH			chromosome	10	555,96	516,70
Axial-OS-08	chr10	29602989	MantaDUP:TANDEM:1:102631:102636:0:0:0	DUP	16954629	46557618	0,1	0,1	105	duplication	HIGH			chromosome	10	514,78	553,59
Axial-OS-08	chr10	31252666	MantaDUP:TANDEM:1:49824:59502:0:0:0	DUP	6784434	38037100			219	duplication	HIGH			chromosome	10	368,207	340,133
Axial-OS-08	chr11	18721571	MantaDUP:TANDEM:1:45249:45250:0:0:0	DUP	24663449	43385020	0,2	0,2	160	duplication	HIGH			chromosome	11	142,68	165,48
Axial-OS-08	chr11	22878053	MantaDUP:TANDEM:1:44627:47465:0:2:0	DUP	21068280	43946333			199	duplication	HIGH			chromosome	11	150,61	129,51
Axial-OS-08	chr11	27117873	MantaDUP:TANDEM:1:62492:62754:0:0:0	DUP	28037329	55155202	0,2	0,2	232	duplication	HIGH			chromosome	11	198,108	181,64
Axial-OS-08	chr11	28000012	MantaDUP:TANDEM:1:47217:47218:0:0:0	DUP	20930477	48930489			131	duplication	HIGH			chromosome	11	258,59	276,54
Axial-OS-08	chr11	30903976	MantaDUP:TANDEM:58515:0:1:0:0:0	DUP	24282315	55186291	0,3	0,3	192	duplication	HIGH			chromosome	11	289,160	288,100
Axial-OS-08	chr11	33611057	MantaDUP:TANDEM:59132:0:1:0:0:0	DUP	995049	34606106			132	duplication	HIGH			chromosome	11	679,162	620,98
Axial-OS-08	chr11	43303584	MantaDUP:TANDEM:60368:0:1:0:0:0	DUP	2623671	45927255	0,1	0,1	427	duplication	HIGH			chromosome	11	89,245	95,160
Axial-OS-08	chr11	55235631	MantaDUP:TANDEM:1:47008:47009:0:1:0	DUP	15319273	70554904			155	duplication	HIGH			chromosome	11	183,56	172,45
Axial-OS-08	chr13	2718686	MantaDUP:TANDEM:1:168391:168400:0:0:0	DUP	2182317	4901003			84	duplication	HIGH			chromosome	13	627,80	702,50
Axial-OS-08	chr13	3686444	MantaDUP:TANDEM:30619:0:1:0:0:0	DUP	43938391	47624835			192	duplication	HIGH			chromosome	13	347,131	366,98
Axial-OS-08	chr13	4991000	MantaDUP:TANDEM:19344:0:1:0:0:0	DUP	15431010	20422010			222	duplication	HIGH			chromosome	13	213,90	207,84
Axial-OS-08	chr13	5879323	MantaDUP:TANDEM:1:168689:168690:0:0:0	DUP	20157061	26036384	0,3	0,3	169	duplication	HIGH			chromosome	13	215,95	225,57
Axial-OS-08	chr13	7267689	MantaDUP:TANDEM:31260:0:1:0:0:0	DUP	2015551	9283240	0,1	0,1	195	duplication	HIGH			chromosome	13	187,83	194,55
Axial-OS-08	chr13	21799067	MantaDUP:TANDEM:1:23332:25007:0:0:0	DUP	17716606	39515673	0,4	0,4	77	duplication	HIGH			chromosome	13	268,14	302,48
Axial-OS-08	chr13	30583693	MantaDUP:TANDEM:1:18781:25455:0:0:0	DUP	19268575	49852268			269	duplication	HIGH			chromosome	13	115,82	113,43
Axial-OS-08	chr13	44083590	MantaDUP:TANDEM:1:27647:27648:0:1:0	DUP	6352995	50436585			245	duplication	HIGH			chromosome	13	98,53	69,81
Axial-OS-08	chr13	62025412	MantaDUP:TANDEM:1:103336:103337:0:0:0	DUP	816291	62841703			110	duplication	HIGH			chromosome	13	285,58	284,35
Axial-OS-08	chr18	10622955	MantaDUP:TANDEM:1:106865:107025:0:0:0	DUP	1705423	12328378			120	duplication	HIGH			chromosome	18	220,59	263,39
Axial-OS-08	chr18	10827710	MantaDUP:TANDEM:130883:0:2:0:0:0	DUP	1638276	12465986			68	duplication	HIGH			chromosome	18	215,26	221,19
Axial-OS-08	chr20	20867967	MantaDUP:TANDEM:199609:0:1:0:0:0	DUP	23768041	44636008	0,2	0,2	220	duplication	HIGH			chromosome	20	108,73	114,47
Axial-OS-08	chr21	19875230	MantaDUP:TANDEM:1:29354:163511:0:0:0	DUP	1017399	20892629			188	duplication	HIGH			chromosome	21	162,42	151,89
Axial-OS-08	chr21	20576727	MantaDUP:TANDEM:1:165293:165298:0:0:0	DUP	1718839	22295566	0,4	0,4	173	duplication	HIGH			chromosome	21	119,60	121,47
Axial-OS-08	chr21	35169012	MantaDUP:TANDEM:210507:0:1:0:0:0	DUP	1862192	37031204	0,1	0,1	187	duplication	HIGH			chromosome	21	386,122	369,88
Axial-OS-08	chr21	37053365	MantaDUP:TANDEM:1:158393:158403:0:1:0	DUP	5995645	43049010			144	duplication	HIGH			chromosome	21	229,67	215,41
Axial-OS-08	chr23	1693361	MantaDUP:TANDEM:187873:0:1:0:0:0	DUP	41889564	43582925			397	duplication	HIGH			chromosome	23	106,229	102,154
Axial-OS-08	chr23	2883769	MantaDUP:TANDEM:1:84230:151047:0:0:0	DUP	43318763	46202532	0,3	0,3	343	duplication	HIGH			chromosome	23	118,235	78,145
Axial-OS-08	chr23	4947909	MantaDUP:TANDEM:188439:0:1:0:1:0	DUP	4129852	9077761			149	duplication	HIGH			chromosome	23	528,167	532,99
Axial-OS-08	chr23	5509929	MantaDUP:TANDEM:188583:0:1:0:0:0	DUP	20691364	26201293	0,3	0,3	163	duplication	HIGH			chromosome	23	370,133	371,87
Axial-OS-08	chr23	8318292	MantaDUP:TANDEM:1:150343:150357:0:0:0	DUP	857423	9175715			204	duplication	HIGH			chromosome	23	343,150	358,95
Axial-OS-08	chr23	9175720	MantaDUP:TANDEM:1:150343:150730:0:0:0	DUP	4694846	13870566	0,2	0,2	288	duplication	HIGH			chromosome	23	166,162	167,119
Axial-OS-08	chr23	9776351	MantaDUP:TANDEM:189256:0:1:0:0:0	DUP	24686059	34462410			342	duplication	HIGH			chromosome	23	201,173	171,91
Axial-OS-08	chr23	15627452	MantaDUP:TANDEM:1:103243:152114:0:0:0	DUP	28830040	44457492	0,3	0,3	292	duplication	HIGH			chromosome	23	183,174	179,111
Axial-OS-08	chr23	21245062	MantaDUP:TANDEM:190974:0:1:0:0:0	DUP	1657983	22903045	0,3	0,3	408	duplication	HIGH			chromosome	23	94,178	103,95
Axial-OS-08	chr23	21806501	MantaDUP:TANDEM:191093:0:1:0:0:0	DUP	12814517	34621018	0,5	0,5	370	duplication	HIGH			chromosome	23	112,152	113,109
Axial-OS-08	chr23	22880577	MantaDUP:TANDEM:1:152326:152327:0:1:0	DUP	3134685	26015262	0,2	0,2	266	duplication	HIGH			chromosome	23	195,150	200,104
Axial-OS-08	chr23	23539481	MantaDUP:TANDEM:191308:0:1:0:0:0	DUP	6290504	29829985	0,4	0,4	406	duplication	HIGH			chromosome	23	111,172	120,107
Axial-OS-08	chr23	25965836	MantaDUP:TANDEM:1:152508:152509:0:0:0	DUP	7897449	33863285	0,4	0,4	272	duplication	HIGH			chromosome	23	194,173	220,111
Axial-OS-08	chr23	28336677	MantaDUP:TANDEM:1:2187:153045:0:1:0	DUP	6147287	34483964			304	duplication	HIGH			chromosome	23	94,160	52,99
Axial-OS-08	chr29	9791772	MantaDUP:TANDEM:222156:0:1:0:1:0	DUP	7286145	17077917			129	duplication	HIGH			chromosome	29	275,72	260,54
Axial-OS-08	chrX	52654829	MantaDUP:TANDEM:22946:0:1:0:0:0	DUP	2396041	55050870	0,2	0,2	65	duplication	HIGH			chromosome	X	225,22	231,14
Axial-OS-08	chrX	53077028	MantaDUP:TANDEM:22960:0:1:0:1:0	DUP	1840294	54917322	0,1	0,1	69	duplication	HIGH			chromosome	X	219,29	232,9
Axial-OS-08	chr1	39307968	MantaINS:1:161990:161990:3:2:0	INS		39307968	0,10	0,10	125							0,1	59,48
Axial-OS-08	chr9	6966602	MantaINS:1:131092:131092:2:9:0	INS		6966602	0,18	0,18	88							0,6	52,87
Axial-OS-08	chr10	37883717	MantaINS:1:60080:60080:10:3:0	INS		37883719			45							1,0	255,38
Axial-OS-08	chr11	34330719	MantaINS:1:48949:48949:0:3:0	INS		34330719	0,10	0,10	51							4,1	225,41
Axial-OS-08	chr11	50353282	MantaINS:1:71368:71368:3:2:0	INS		50353303			131							13,0	97,87
Axial-OS-08	chr11	54619780	MantaINS:25501:2:2:1:3:0	INS		54619788			53							5,0	146,32
Axial-OS-08	chr12	7931416	MantaINS:1:32321:32321:0:2:0	INS		7931416	0,7	0,7	77							0,2	49,37
Axial-OS-08	chr12	71466721	MantaINS:1:8192:8192:3:5:0	INS		71466721	0,9	0,9	107							2,0	43,87
Axial-OS-08	chr14	41703200	MantaINS:1:97231:97231:1:3:0	INS		41703202			80							0,0	55,29
Axial-OS-08	chr15	64002263	MantaINS:1:90598:90598:2:3:0	INS		64002263	0,14	0,14	89							0,0	47,47
Axial-OS-08	chr21	1413363	MantaINS:1:6534:6534:2:2:0	INS		1413363	0,15	0,15	141							0,2	1,51
Axial-OS-08	chr26	25476889	MantaINS:1:122585:122585:0:2:0	INS		25476889	0,13	0,13	61							0,0	1,33
Axial-OS-08	chr29	2094429	MantaINS:1:173828:173828:0:3:0	INS		2094429	0,7	0,7	125							0,3	52,54
Axial-OS-08	chr30	185318	MantaINS:1:250226:250226:2:3:0	INS		185318	0,9	0,9	86							0,0	37,33
Axial-OS-08	chr34	29034925	MantaINS:1:230006:230006:0:3:0	INS		29034925	0,17	0,17	59							2,0	50,21
Axial-OS-08	chr2	1310587	MantaINV:287841:0:1:0:1:0	INV	7314075	8624662	0,2	-2,0	227	inversion	HIGH			chromosome	2	113,75	140,45
Axial-OS-08	chr2	1376097	MantaINV:1:39787:212262:2:0:0	INV	8025181	9401278	0,1	-1,0	201	inversion	HIGH			chromosome	2	97,67	85,40
Axial-OS-08	chr2	3808716	MantaINV:1:147220:212487:0:0:0	INV	4880810	8689526			224	inversion	HIGH			chromosome	2	105,83	97,59
Axial-OS-08	chr2	3835641	MantaINV:288158:0:1:0:0:0	INV	1051343	4886984			232	inversion	HIGH			chromosome	2	125,84	134,64
Axial-OS-08	chr9	28410339	MantaINV:1:164737:235803:0:1:0	INV	2017793	30428132	0,2	-2,0	344	inversion	HIGH			chromosome	9	98,133	121,137
Axial-OS-08	chr9	28695088	MantaINV:329108:0:3:0:0:0	INV	1960699	30655787	0,1	-1,0	303	inversion	HIGH			chromosome	9	109,109	116,81
Axial-OS-08	chr9	30426539	MantaINV:1:235802:235803:0:1:0	INV	6902940	37329479			389	inversion	HIGH			chromosome	9	114,165	111,106
Axial-OS-08	chr9	31069962	MantaINV:329336:0:1:0:0:0	INV	7059862	38129824			248	inversion	HIGH			chromosome	9	108,74	59,58
Axial-OS-08	chr10	8766461	MantaINV:1:153026:153041:1:0:0	INV	23121750	31888211	0,1	-1,0	362	inversion	HIGH			chromosome	10	167,143	165,92
Axial-OS-08	chr10	8907780	MantaINV:1:60937:60947:0:0:0	INV	29040977	37948757			112	inversion	HIGH			chromosome	10	407,39	419,91
Axial-OS-08	chr10	12598778	MantaINV:67431:0:1:0:0:0	INV	3245734	15844512			169	inversion	HIGH			chromosome	10	188,83	181,63
Axial-OS-08	chr10	13286534	MantaINV:67508:0:2:0:0:0	INV	39907264	53193798			264	inversion	HIGH			chromosome	10	152,120	146,88
Axial-OS-08	chr10	13499983	MantaINV:1:60939:60947:0:1:0	INV	24448612	37948595			98	inversion	HIGH			chromosome	10	390,41	421,81
Axial-OS-08	chr10	16553646	MantaINV:67952:0:2:1:0:0	INV	3026147	19579793			162	inversion	HIGH			chromosome	10	117,52	129,42
Axial-OS-08	chr10	16779986	MantaINV:67988:0:1:0:0:0	INV	12747057	29527043			427	inversion	HIGH			chromosome	10	115,455	106,310
Axial-OS-08	chr10	16783850	MantaINV:67975:0:1:0:0:0	INV	12730991	29514841			435	inversion	HIGH			chromosome	10	107,471	95,301
Axial-OS-08	chr10	31325970	MantaINV:1:7399:83467:0:1:0	INV	15135545	46461515	0,1	-1,0	64	inversion	HIGH			chromosome	10	408,12	372,45
Axial-OS-08	chr10	31345939	MantaINV:70073:0:2:0:0:0	INV	21830911	53176850	0,1	-1,0	295	inversion	HIGH			chromosome	10	166,126	143,116
Axial-OS-08	chr10	31493894	MantaINV:1:59881:60090:0:0:0	INV	6459537	37953431			171	inversion	HIGH			chromosome	10	457,162	434,96
Axial-OS-08	chr10	31540418	MantaINV:70151:0:1:0:0:0	INV	4632930	36173348			276	inversion	HIGH			chromosome	10	219,153	213,99
Axial-OS-08	chr10	31889782	MantaINV:1:153041:153042:0:1:0	INV	4521061	36410843			265	inversion	HIGH			chromosome	10	204,147	129,88
Axial-OS-08	chr10	36140135	MantaINV:1:59900:59901:0:0:0	INV	17086168	53226303			245	inversion	HIGH			chromosome	10	170,99	156,100
Axial-OS-08	chr10	37944706	MantaINV:1:60084:60085:0:0:0	INV	15162912	53107618			185	inversion	HIGH			chromosome	10	388,144	384,78
Axial-OS-08	chr10	41786547	MantaINV:71827:0:1:0:0:0	INV	7474279	49260826			134	inversion	HIGH			chromosome	10	323,89	292,59
Axial-OS-08	chr10	52990227	MantaINV:74013:0:1:0:0:0	INV	9605376	62595603			290	inversion	HIGH			chromosome	10	153,140	138,85
Axial-OS-08	chr10	53490318	MantaINV:1:84864:84871:0:0:0	INV	7055055	60545373			193	inversion	HIGH			chromosome	10	200,102	213,66
Axial-OS-08	chr10	60365856	MantaINV:1:65188:65189:0:4:0	INV	1903935	62269791	0,1	-1,0	251	inversion	HIGH			chromosome	10	222,149	206,93
Axial-OS-08	chr11	24114890	MantaINV:57320:0:1:0:0:0	INV	23318038	47432928	0,3	-3,0	198	inversion	HIGH			chromosome	11	149,81	153,50
Axial-OS-08	chr11	27128743	MantaINV:1:54222:54224:0:0:0	INV	6900990	34029733	0,2	-2,0	188	inversion	HIGH			chromosome	11	371,147	363,115
Axial-OS-08	chr11	27397455	MantaINV:1:46969:47009:0:0:0	INV	43157065	70554520	0,1	-1,0	183	inversion	HIGH			chromosome	11	211,67	180,62
Axial-OS-08	chr11	29036865	MantaINV:58102:0:1:0:0:0	INV	26126584	55163449	0,1	-1,0	291	inversion	HIGH			chromosome	11	268,170	223,117
Axial-OS-08	chr11	29040616	MantaINV:58024:0:1:0:0:0	INV	4689659	33730275	0,2	-2,0	132	inversion	HIGH			chromosome	11	672,178	640,113
Axial-OS-08	chr11	30366430	MantaINV:1:71367:71368:0:2:0	INV	19986087	50352517			234	inversion	HIGH			chromosome	11	225,130	242,97
Axial-OS-08	chr11	33097679	MantaINV:25501:0:1:0:0:0	INV	21524697	54622376			71	inversion	HIGH			chromosome	11	452,41	421,29
Axial-OS-08	chr13	2719087	MantaINV:1:168396:168400:0:1:0	INV	709937	3429024			93	inversion	HIGH			chromosome	13	503,66	535,45
Axial-OS-08	chr13	5764346	MantaINV:1:22322:22323:0:2:0	INV	20281580	26045926	0,1	-1,0	161	inversion	HIGH			chromosome	13	284,88	270,59
Axial-OS-08	chr13	7268437	MantaINV:31260:0:2:0:0:0	INV	2012570	9281007	0,1	-1,0	170	inversion	HIGH			chromosome	13	316,101	289,60
Axial-OS-08	chr13	10820704	MantaINV:1:181070:181071:0:0:0	INV	19873427	30694131			180	inversion	HIGH			chromosome	13	117,55	96,33
Axial-OS-08	chr13	11517683	MantaINV:31805:0:1:0:0:0	INV	10269402	21787085	0,1	-1,0	216	inversion	HIGH			chromosome	13	124,79	104,51
Axial-OS-08	chr13	23477837	MantaINV:1:29536:60081:0:1:0	INV	796759	24274596			166	inversion	HIGH			chromosome	13	122,42	74,44
Axial-OS-08	chr13	23561083	MantaINV:1:55525:55526:0:0:0	INV	39441733	63002816	0,1	-1,0	112	inversion	HIGH			chromosome	13	237,24	213,39
Axial-OS-08	chr13	45402748	MantaINV:1:27097:27098:0:0:0	INV	12220457	57623205	0,2	-2,0	292	inversion	HIGH			chromosome	13	118,114	110,66
Axial-OS-08	chr13	45556986	MantaINV:36709:0:1:0:0:0	INV	6174162	51731148			181	inversion	HIGH			chromosome	13	218,75	186,43
Axial-OS-08	chr20	20870736	MantaINV:1:159591:159666:0:0:0	INV	23770707	44641443	0,2	-2,0	297	inversion	HIGH			chromosome	20	113,86	111,64
Axial-OS-08	chr21	11223140	MantaINV:1:53691:122278:0:0:0	INV	1148476	12371616	0,2	-2,0	118	inversion	HIGH			chromosome	21	128,41	192,32
Axial-OS-08	chr21	14077296	MantaINV:207034:0:1:0:0:0	INV	3108622	17185918	0,2	-2,0	486	inversion	HIGH			chromosome	21	108,268	119,184
Axial-OS-08	chr21	17394119	MantaINV:1:29354:163707:0:0:0	INV	2481048	19875167			89	inversion	HIGH			chromosome	21	274,18	249,48
Axial-OS-08	chr21	17402118	MantaINV:1:102045:163807:1:0:0	INV	3330373	20732491			76	inversion	HIGH			chromosome	21	367,9	357,49
Axial-OS-08	chr21	17647096	MantaINV:1:166637:166638:0:1:0	INV	17030212	34677308			122	inversion	HIGH			chromosome	21	362,61	209,45
Axial-OS-08	chr21	18516575	MantaINV:207755:0:1:0:1:0	INV	7928894	26445469	0,1	-1,0	186	inversion	HIGH			chromosome	21	171,75	145,49
Axial-OS-08	chr21	19874835	MantaINV:1:21161:29354:0:2:0	INV	1029318	20904153	0,2	-2,0	157	inversion	HIGH			chromosome	21	155,53	149,48
Axial-OS-08	chr21	19875018	MantaINV:1:29354:162781:0:0:0	INV	549286	20424304			201	inversion	HIGH			chromosome	21	100,11	119,62
Axial-OS-08	chr21	19883252	MantaINV:208013:0:1:0:1:0	INV	833175	20716427			134	inversion	HIGH			chromosome	21	234,70	158,41
Axial-OS-08	chr21	20055628	MantaINV:207030:1:2:0:0:0	INV	4677434	24733062			302	inversion	HIGH			chromosome	21	152,125	156,113
Axial-OS-08	chr21	27867223	MantaINV:91438:0:1:0:0:0	INV	9818275	37685498	0,4	-4,0	365	inversion	HIGH			chromosome	21	164,187	151,108
Axial-OS-08	chr21	34710807	MantaINV:1:28921:35695:0:3:0	INV	2210554	36921361			135	inversion	HIGH			chromosome	21	551,116	532,96
Axial-OS-08	chr21	34719518	MantaINV:1:27855:151552:0:0:0	INV	711935	35431453	0,5	-5,0	162	inversion	HIGH			chromosome	21	334,155	302,91
Axial-OS-08	chr21	35197197	MantaINV:1:232324:232326:0:0:0	INV	1404893	36602090			105	inversion	HIGH			chromosome	21	537,94	593,52
Axial-OS-08	chr21	35329024	MantaINV:210527:0:1:0:0:0	INV	1602025	36931049			175	inversion	HIGH			chromosome	21	422,124	420,80
Axial-OS-08	chr21	35516172	MantaINV:1:149844:167264:0:0:0	INV	6768437	42284609			119	inversion	HIGH			chromosome	21	395,74	378,47
Axial-OS-08	chr21	37422188	MantaINV:210917:0:1:0:0:0	INV	5252023	42674211	0,3	-3,0	398	inversion	HIGH			chromosome	21	160,232	156,142
Axial-OS-08	chr23	5067188	MantaINV:1:71369:71372:0:0:0	INV	21129481	26196669	0,10	-10,0	145	inversion	HIGH			chromosome	23	398,135	369,88
Axial-OS-08	chr23	7083286	MantaINV:188781:0:1:0:1:0	INV	8109971	15193257	0,3	-3,0	190	inversion	HIGH			chromosome	23	173,84	197,53
Axial-OS-08	chr23	7608518	MantaINV:1:38895:150836:0:2:0	INV	37439711	45048229	0,1	-1,0	250	inversion	HIGH			chromosome	23	211,147	151,90
Axial-OS-08	chr23	9178117	MantaINV:1:150443:150448:0:0:0	INV	6774896	15953013	0,2	-2,0	354	inversion	HIGH			chromosome	23	197,175	148,103
Axial-OS-08	chr23	10005924	MantaINV:189303:0:1:0:0:0	INV	3862784	13868708	0,3	-3,0	352	inversion	HIGH			chromosome	23	173,162	147,104
Axial-OS-08	chr23	13868708	MantaINV:189303:1:2:0:0:0	INV	712452	14581160			373	inversion	HIGH			chromosome	23	117,145	110,90
Axial-OS-08	chr23	15088745	MantaINV:1:152089:152098:0:0:0	INV	37961085	53049830			284	inversion	HIGH			chromosome	23	102,93	92,67
Axial-OS-08	chr23	21260294	MantaINV:191052:0:1:0:0:0	INV	2723819	23984113			403	inversion	HIGH			chromosome	23	115,162	82,74
Axial-OS-08	chr23	21791324	MantaINV:191109:0:1:0:0:0	INV	12825928	34617252	0,1	-1,0	522	inversion	HIGH			chromosome	23	123,212	105,145
Axial-OS-08	chr23	21796092	MantaINV:1:18300:152693:0:0:0	INV	12721020	34517112	0,2	-2,0	397	inversion	HIGH			chromosome	23	112,171	97,89
Axial-OS-08	chr23	22334660	MantaINV:191198:0:1:0:0:0	INV	12294999	34629659	0,2	-2,0	174	inversion	HIGH			chromosome	23	321,106	318,85
Axial-OS-08	chr23	22334985	MantaINV:191198:0:2:0:1:0	INV	20569288	42904273			227	inversion	HIGH			chromosome	23	327,146	317,107
Axial-OS-08	chr23	23514667	MantaINV:191299:0:1:0:1:0	INV	10717515	34232182			406	inversion	HIGH			chromosome	23	107,171	102,111
Axial-OS-08	chr23	43914591	MantaINV:194530:0:1:0:1:0	INV	2289963	46204554	0,3	-3,0	330	inversion	HIGH			chromosome	23	121,255	122,138
Axial-OS-08	chr30	6551749	MantaINV:1:250210:250223:0:0:0	INV	5625107	12176856	0,2	-2,0	226	inversion	HIGH			chromosome	30	122,83	103,48
Axial-OS-08	chrX	48247000	MantaINV:22600:0:1:0:0:0	INV	2768440	51015440			258	inversion	HIGH			chromosome	X	251,126	223,94
