# Supplementary material for: Characterization of the genomic landscape of canine oral osteosarcoma reveals similarities with appendicular osteosarcoma
Source: PLoS One. 2025 Jun 10;20(6):e0325181. doi: 10.1371/journal.pone.0325181 (PMC12151373; doi:10.1371/journal.pone.0325181)
Supplement: S5 Table — Structural variants that are classified “chromosomal” and the genes within those regions in each sample. (XLSX) [file pone.0325181.s005.xlsx]

## Sheet: S5 Table SVs chromosome-level
Sample ID	CHROM	POS	END	SVTYPE	ID	GENE_OVERLAPS
Axial-OS-08	chr1	109477907	113423701	DUP	MantaDUP:TANDEM:1:38955:153088:0:5:0	SAE1,LOC119869956,ZC3H4,TMEM160,NPAS1,ARHGAP35,LOC111097719,AP2S1,LOC111090832,SLC1A5,FKRP,STRN4,PRKD2,LOC119869963,DACT3,GNG8,PTGIR,CALM3,LOC102151617,PNMA8C,PNMA8B,CCDC8,LOC119870964,LOC111097749,PNMA8A,LOC119870007,PPP5C,LOC102152105,HIF3A,LOC484431,LOC119869844,LOC612207,PGLYRP1,CCDC61,MIR769,NOVA2,NANOS2,MYPOP,IRF2BP1,FOXA3,SYMPK,RSPH6A,DMWD,DMPK,LOC111097810,SIX5,MEIOSIN,FBXO46,QPCTL,SNRPD2…
Axial-OS-08	chr10	8763791	31326987	DUP	MantaDUP:TANDEM:1:83466:83467:0:0:0	HMGA2,LOC100684165,LLPH,TMBIM4,IRAK3,LOC111097585,HELB,GRIP1,LOC119876755,LOC106559345,LOC106559346,CAND1,LOC111097851,LOC111097821,LOC111097822,LOC102151646,DYRK2,LOC111097823,LOC111097587,LOC111097588,LOC111097589,LOC119873747,LOC111097824,LOC111097825,LOC119873585,LOC102151964,IFNG,IL26,IL22,LOC119873809,MDM1,LOC102152432,LOC111097592,LOC111097591,RAP1B,NUP107,SLC35E3,LOC119873587,MDM2,CPM,LOC…
Axial-OS-08	chr10	8766460	31888211	INV	MantaINV:1:153026:153041:1:0:0	HMGA2,LOC100684165,LLPH,TMBIM4,IRAK3,LOC111097585,HELB,GRIP1,LOC119876755,LOC106559345,LOC106559346,CAND1,LOC111097851,LOC111097821,LOC111097822,LOC102151646,DYRK2,LOC111097823,LOC111097587,LOC111097588,LOC111097589,LOC119873747,LOC111097824,LOC111097825,LOC119873585,LOC102151964,IFNG,IL26,IL22,LOC119873809,MDM1,LOC102152432,LOC111097592,LOC111097591,RAP1B,NUP107,SLC35E3,LOC119873587,MDM2,CPM,LOC…
Axial-OS-08	chr10	8904662	35904158	DUP	MantaDUP:TANDEM:1:60938:60950:0:0:0	LLPH,TMBIM4,IRAK3,LOC111097585,HELB,GRIP1,LOC119876755,LOC106559345,LOC106559346,CAND1,LOC111097851,LOC111097821,LOC111097822,LOC102151646,DYRK2,LOC111097823,LOC111097587,LOC111097588,LOC111097589,LOC119873747,LOC111097824,LOC111097825,LOC119873585,LOC102151964,IFNG,IL26,IL22,LOC119873809,MDM1,LOC102152432,LOC111097592,LOC111097591,RAP1B,NUP107,SLC35E3,LOC119873587,MDM2,CPM,LOC119873586,LOC119873…
Axial-OS-08	chr10	8907779	37948757	INV	MantaINV:1:60937:60947:0:0:0	LLPH,TMBIM4,IRAK3,LOC111097585,HELB,GRIP1,LOC119876755,LOC106559345,LOC106559346,CAND1,LOC111097851,LOC111097821,LOC111097822,LOC102151646,DYRK2,LOC111097823,LOC111097587,LOC111097588,LOC111097589,LOC119873747,LOC111097824,LOC111097825,LOC119873585,LOC102151964,IFNG,IL26,IL22,LOC119873809,MDM1,LOC102152432,LOC111097592,LOC111097591,RAP1B,NUP107,SLC35E3,LOC119873587,MDM2,CPM,LOC119873586,LOC119873…
Axial-OS-08	chr10	9019635	35905108	DEL	MantaDEL:1:60949:60950:0:0:0	TMBIM4,IRAK3,LOC111097585,HELB,GRIP1,LOC119876755,LOC106559345,LOC106559346,CAND1,LOC111097851,LOC111097821,LOC111097822,LOC102151646,DYRK2,LOC111097823,LOC111097587,LOC111097588,LOC111097589,LOC119873747,LOC111097824,LOC111097825,LOC119873585,LOC102151964,IFNG,IL26,IL22,LOC119873809,MDM1,LOC102152432,LOC111097592,LOC111097591,RAP1B,NUP107,SLC35E3,LOC119873587,MDM2,CPM,LOC119873586,LOC119873588,L…
Axial-OS-08	chr10	9264058	34312967	DEL	MantaDEL:1:60897:60898:0:1:0	GRIP1,LOC119876755,LOC106559345,LOC106559346,CAND1,LOC111097851,LOC111097821,LOC111097822,LOC102151646,DYRK2,LOC111097823,LOC111097587,LOC111097588,LOC111097589,LOC119873747,LOC111097824,LOC111097825,LOC119873585,LOC102151964,IFNG,IL26,IL22,LOC119873809,MDM1,LOC102152432,LOC111097592,LOC111097591,RAP1B,NUP107,SLC35E3,LOC119873587,MDM2,CPM,LOC119873586,LOC119873588,LOC111097826,LOC102153150,LOC100…
Axial-OS-08	chr10	12598777	15844512	INV	MantaINV:67431:0:1:0:0:0	KCNMB4,PTPRB,PTPRR,TSPAN8,LOC119873827,LOC100684550,LOC119873814,LOC100684625,LGR5,LOC111097599,ZFC3H1,LOC100684767,THAP2,TMEM19,RAB21,LOC111097600,TBC1D15,LOC119873815,TPH2,LOC102155519,TRHDE,LOC111097602,LOC119873594,LOC102153670,LOC102155615,LOC111097603,ATXN7L3B,LOC119876718,LOC119876717
Axial-OS-08	chr10	13286533	53193798	INV	MantaINV:67508:0:2:0:0:0	LOC100684625,LGR5,LOC111097599,ZFC3H1,LOC100684767,THAP2,TMEM19,RAB21,LOC111097600,TBC1D15,LOC119873815,TPH2,LOC102155519,TRHDE,LOC111097602,LOC119873594,LOC102153670,LOC102155615,LOC111097603,ATXN7L3B,LOC119876718,LOC119876717,LOC106559348,KCNC2,LOC119873595,CAPS2,GLIPR1L1,GLIPR1L2,LOC111097606,GLIPR1,KRR1,OR6C45P,OR6C38,OR6C1MP,LOC119873562,OR6C253P,OR6C2F,OR6C2IP,LOC119873748,cOR6C32P,OR6C35,O…
Axial-OS-08	chr10	13499982	37948595	INV	MantaINV:1:60939:60947:0:1:0	LGR5,LOC111097599,ZFC3H1,LOC100684767,THAP2,TMEM19,RAB21,LOC111097600,TBC1D15,LOC119873815,TPH2,LOC102155519,TRHDE,LOC111097602,LOC119873594,LOC102153670,LOC102155615,LOC111097603,ATXN7L3B,LOC119876718,LOC119876717,LOC106559348,KCNC2,LOC119873595,CAPS2,GLIPR1L1,GLIPR1L2,LOC111097606,GLIPR1,KRR1,OR6C45P,OR6C38,OR6C1MP,LOC119873562,OR6C253P,OR6C2F,OR6C2IP,LOC119873748,cOR6C32P,OR6C35,OR6C17,OR11G28…
Axial-OS-08	chr10	13500300	36085223	DEL	MantaDEL:1:51664:60939:0:0:0	LGR5,LOC111097599,ZFC3H1,LOC100684767,THAP2,TMEM19,RAB21,LOC111097600,TBC1D15,LOC119873815,TPH2,LOC102155519,TRHDE,LOC111097602,LOC119873594,LOC102153670,LOC102155615,LOC111097603,ATXN7L3B,LOC119876718,LOC119876717,LOC106559348,KCNC2,LOC119873595,CAPS2,GLIPR1L1,GLIPR1L2,LOC111097606,GLIPR1,KRR1,OR6C45P,OR6C38,OR6C1MP,LOC119873562,OR6C253P,OR6C2F,OR6C2IP,LOC119873748,cOR6C32P,OR6C35,OR6C17,OR11G28…
Axial-OS-08	chr10	16553645	19579793	INV	MantaINV:67952:0:2:1:0:0	LOC119873748,cOR6C32P,OR6C35,OR6C17,OR11G28P,LOC119873749,OR4F33P,OR4K14,LOC102156851,LOC100685032,LOC119873751,OR6C6K,OR6C49P,OR6C20P,OR6C78P,LOC119876698,LOC119873597,OR6C90,LOC119873596,OR28H04P,LOC119873752,LOC119873753,OR6C87,LOC119873563,LOC119873754,LOC119873565,LOC608046,LOC102153342,LOC119875792,LOC111094987,LOC111094988,RABL2B,ACR,LOC102153294,SHANK3,ARSA,MAPK8IP2,LOC119873599,CHKB,CPT1…
Axial-OS-08	chr10	16779985	29527043	INV	MantaINV:67988:0:1:0:0:0	LOC119873751,OR6C6K,OR6C49P,OR6C20P,OR6C78P,LOC119876698,LOC119873597,OR6C90,LOC119873596,OR28H04P,LOC119873752,LOC119873753,OR6C87,LOC119873563,LOC119873754,LOC119873565,LOC608046,LOC102153342,LOC119875792,LOC111094987,LOC111094988,RABL2B,ACR,LOC102153294,SHANK3,ARSA,MAPK8IP2,LOC119873599,CHKB,CPT1B,SYCE3,KLHDC7B,LOC111097610,LOC481187,ODF3B,NCAPH2,LMF2,MIOX,ADM2,SBF1,PPP6R2,LOC111097611,LOC1198…
Axial-OS-08	chr10	16783849	29514841	INV	MantaINV:67975:0:1:0:0:0	LOC119873751,OR6C6K,OR6C49P,OR6C20P,OR6C78P,LOC119876698,LOC119873597,OR6C90,LOC119873596,OR28H04P,LOC119873752,LOC119873753,OR6C87,LOC119873563,LOC119873754,LOC119873565,LOC608046,LOC102153342,LOC119875792,LOC111094987,LOC111094988,RABL2B,ACR,LOC102153294,SHANK3,ARSA,MAPK8IP2,LOC119873599,CHKB,CPT1B,SYCE3,KLHDC7B,LOC111097610,LOC481187,ODF3B,NCAPH2,LMF2,MIOX,ADM2,SBF1,PPP6R2,LOC111097611,LOC1198…
Axial-OS-04	chr10	21630778	23321705	INV	MantaINV:1:973:61413:0:0:0	SMC1B,LOC111097620,FAM118A,LOC119876742,UPK3A,LOC100688809,KIAA0930,LOC111097624,MIR1249,NUP50,LOC119873723,LOC119873756,LOC102153479,PHF21B,LOC119873609,LOC111097626,ARHGAP8,LOC119873610,PRR5,LOC119873612,LOC119873611,RTL6,LOC102153700,SHISAL1,PARVG,LOC119873613,LOC119873614,PARVB,SAMM50,LOC119873615,PNPLA3,PNPLA5,SULT4A1,LOC119873616,LOC111097629,EFCAB6,LOC119873617,LOC111097630,LOC119873618,MP…
Axial-OS-08	chr10	27405184	29803009	DUP	MantaDUP:TANDEM:1:58084:58085:0:0:0	CSNK1E,TMEM184B,MAFF,PLA2G6,BAIAP2L2,LOC119873632,SLC16A8,PICK1,LOC111097651,LOC111097653,SOX10,POLR2F,C10H22orf23,MICALL1,EIF3L,LOC111097654,LOC111097655,ANKRD54,GALR3,GCAT,H1-0,TRIOBP,LOC111097656,LOC119873726,NOL12,LOC119873788,LGALS1,PDXP,SH3BP1,GGA1,LOC106559379,LGALS2,CDC42EP1,LOC119873759,CARD10,MFNG,LOC119873760,ELFN2,LOC119873633,MIR8828,LOC102156668,CYTH4,RAC2,MIR1835,SSTR3,C1QTNF6,LOC1…
Axial-OS-08	chr10	29602988	46557618	DUP	MantaDUP:TANDEM:1:102631:102636:0:0:0	RASD2,LOC102152977,MCM5,HMOX1,TOM1,LOC102153082,LOC119873637,HMGXB4,LOC119873761,ISX,LOC111097835,LOC102153408,LOC100684279,LOC111097836,LARGE1,LOC119873792,LOC111097664,LOC119873762,LOC119876723,LOC111097668,LOC111097669,SYN3,LOC100684425,LOC102154248,LOC102154205,TIMP3,LOC119873638,FBXO7,BPIFC,RTCB,LOC111097670,ASCL4,LOC119873807,PRDM4,LOC119876724,LOC119873640,PWP1,BTBD11,LOC119873641,LOC11109…
Axial-OS-08	chr10	31252665	38037100	DUP	MantaDUP:TANDEM:1:49824:59502:0:0:0	LARGE1,LOC119873762,LOC119876723,LOC111097668,LOC111097669,SYN3,LOC100684425,LOC102154248,LOC102154205,TIMP3,LOC119873638,FBXO7,BPIFC,RTCB,LOC111097670,ASCL4,LOC119873807,PRDM4,LOC119876724,LOC119873640,PWP1,BTBD11,LOC119873641,LOC111097672,LOC119873642,LOC111097673,CRY1,MTERF2,LOC119873643,TMEM263,LOC119876747,LOC111097674,LOC119873801,RIC8B,LOC119873645,LOC119873644,RFX4,LOC111097676,LOC1198736…
Axial-OS-08	chr10	31325969	46461515	INV	MantaINV:1:7399:83467:0:1:0	LARGE1,LOC119873762,LOC119876723,LOC111097668,LOC111097669,SYN3,LOC100684425,LOC102154248,LOC102154205,TIMP3,LOC119873638,FBXO7,BPIFC,RTCB,LOC111097670,ASCL4,LOC119873807,PRDM4,LOC119876724,LOC119873640,PWP1,BTBD11,LOC119873641,LOC111097672,LOC119873642,LOC111097673,CRY1,MTERF2,LOC119873643,TMEM263,LOC119876747,LOC111097674,LOC119873801,RIC8B,LOC119873645,LOC119873644,RFX4,LOC111097676,LOC1198736…
Axial-OS-08	chr10	31345938	53176850	INV	MantaINV:70073:0:2:0:0:0	LARGE1,LOC119873762,LOC119876723,LOC111097668,LOC111097669,SYN3,LOC100684425,LOC102154248,LOC102154205,TIMP3,LOC119873638,FBXO7,BPIFC,RTCB,LOC111097670,ASCL4,LOC119873807,PRDM4,LOC119876724,LOC119873640,PWP1,BTBD11,LOC119873641,LOC111097672,LOC119873642,LOC111097673,CRY1,MTERF2,LOC119873643,TMEM263,LOC119876747,LOC111097674,LOC119873801,RIC8B,LOC119873645,LOC119873644,RFX4,LOC111097676,LOC1198736…
Axial-OS-08	chr10	31493893	37953431	INV	MantaINV:1:59881:60090:0:0:0	LOC111097668,SYN3,LOC100684425,LOC102154248,LOC102154205,TIMP3,LOC119873638,FBXO7,BPIFC,RTCB,LOC111097670,ASCL4,LOC119873807,PRDM4,LOC119876724,LOC119873640,PWP1,BTBD11,LOC119873641,LOC111097672,LOC119873642,LOC111097673,CRY1,MTERF2,LOC119873643,TMEM263,LOC119876747,LOC111097674,LOC119873801,RIC8B,LOC119873645,LOC119873644,RFX4,LOC111097676,LOC119873646,LOC119873763,POLR3B,LOC119873647,TCP11L2,LO…
Axial-OS-08	chr10	31540417	36173348	INV	MantaINV:70151:0:1:0:0:0	SYN3,LOC100684425,LOC102154248,LOC102154205,TIMP3,LOC119873638,FBXO7,BPIFC,RTCB,LOC111097670,ASCL4,LOC119873807,PRDM4,LOC119876724,LOC119873640,PWP1,BTBD11,LOC119873641,LOC111097672,LOC119873642,LOC111097673,CRY1,MTERF2,LOC119873643,TMEM263,LOC119876747,LOC111097674,LOC119873801,RIC8B,LOC119873645,LOC119873644,RFX4,LOC111097676,LOC119873646,LOC119873763,POLR3B,LOC119873647,TCP11L2,LOC608929,LOC11…
Axial-OS-08	chr10	31889781	36410843	INV	MantaINV:1:153041:153042:0:1:0	SYN3,LOC119873638,FBXO7,BPIFC,RTCB,LOC111097670,ASCL4,LOC119873807,PRDM4,LOC119876724,LOC119873640,PWP1,BTBD11,LOC119873641,LOC111097672,LOC119873642,LOC111097673,CRY1,MTERF2,LOC119873643,TMEM263,LOC119876747,LOC111097674,LOC119873801,RIC8B,LOC119873645,LOC119873644,RFX4,LOC111097676,LOC119873646,LOC119873763,POLR3B,LOC119873647,TCP11L2,LOC608929,LOC111097677,LOC111097678,CKAP4,LOC119873764,LOC10…
Axial-OS-08	chr10	34313354	37523679	DEL	MantaDEL:1:60868:60897:0:1:0	WASHC4,ALDH1L2,C10H12orf45,LOC119873727,SLC41A2,CHST11,LOC100686874,LOC102151808,LOC102152060,LOC119876725,TXNRD1,EID3,LOC119873648,LOC119876700,SOWAHC,SEPTIN10,LOC106559442,SH3RF3,LOC111097682,LOC119873829,EDAR,LOC119873806,CCDC138,RANBP2,LOC102153183,LOC119873836,LIMS1,LOC106559425,LOC100688773,GCC2,LOC111097683,SULT1C4,LOC119876726,SULT1C2,SULT1C3,LOC106559386,LOC100688002,LOC111097685,LOC4813…
Axial-OS-08	chr10	36140134	53226303	INV	MantaINV:1:59900:59901:0:0:0	CCDC138,RANBP2,LOC102153183,LOC119873836,LIMS1,LOC106559425,LOC100688773,GCC2,LOC111097683,SULT1C4,LOC119876726,SULT1C2,SULT1C3,LOC106559386,LOC100688002,LOC111097685,LOC481310,LOC100688991,LOC102154326,LOC100688158,SLC5A7,LOC100855857,LOC119876701,LOC100682592,LOC609217,LOC119873797,LOC100688434,LOC111097843,LOC100682742,LOC611115,LOC102154849,ST6GAL2,LOC100682954,LOC119876702,LOC119873820,LOC11…
Axial-OS-08	chr10	37944705	53107618	INV	MantaINV:1:60084:60085:0:0:0	LOC102154849,ST6GAL2,LOC100682954,LOC119876702,LOC119873820,LOC119873802,LOC119873650,UXS1,ECRG4,LOC111097687,LOC111097688,NCK2,LOC106559419,LOC111097690,LOC119873770,LOC102155326,LOC111097692,FHL2,LOC111097691,LOC119873812,C10H2orf49,LOC106559387,TGFBRAP1,LOC119876748,GPR45,LOC111097693,MRPS9,LOC111097694,LOC119876727,POU3F3,LOC119873653,LOC111097696,LOC102156196,LOC111097697,LOC111097698,LOC111…
Axial-OS-08	chr10	41786546	49260826	INV	MantaINV:71827:0:1:0:0:0	IL1RL2,LOC119873772,IL1R1,LOC119876756,LOC102157304,IL1R2,MAP4K4,LOC119876728,LOC100683383,LOC100683457,RFX8,LOC119863875,LOC111097704,CREG2,LOC119873655,RNF149,LOC119873789,CNOT11,LOC119873773,TBC1D8,RPL31,NPAS2,LOC111097706,LOC111097705,LOC111097707,LOC119873656,PDCL3,LOC119873657,LOC111097708,LOC100684050,NMS,LOC611567,CHST10,LOC119876729,LONRF2,LOC119873774,AFF3,LOC111097709,LOC111097712,LOC1…
Axial-OS-08	chr10	48804037	49876159	DEL	MantaDEL:1:23261:23262:0:1:0	SRBD1,LOC474576,LOC106559413,LOC119876732,PRKCE,LOC111097734,LOC111097732,LOC111097735,LOC111097736,EPAS1,LOC119873669,LOC111097737,TMEM247,LOC111097847,ATP6V1E2,RHOQ,PIGF
Axial-OS-08	chr10	52990226	62595603	INV	MantaINV:74013:0:1:0:0:0	NRXN1,LOC111097751,LOC119873673,LOC111097750,LOC102157367,LOC119873816,LOC119876704,LOC119876705,LOC100683314,LOC119873777,LOC100688606,LOC102151272,LOC111097752,LOC119873674,LOC119873736,ASB3,CHAC2,ERLEC1,LOC119873778,GPR75,PSME4,LOC102151783,ACYP2,LOC102152216,LOC119873737,TSPYL6,LOC106559427,C10H2orf73,LOC119876749,LOC111097754,LOC119876733,LOC111097848,LOC119873675,SPTBN1,LOC119873838,EML6,LO…
Axial-OS-08	chr10	53490317	60545373	INV	MantaINV:1:84864:84871:0:0:0	NRXN1,LOC102157367,LOC119873816,LOC119876704,LOC119876705,LOC100683314,LOC119873777,LOC100688606,LOC102151272,LOC111097752,LOC119873674,LOC119873736,ASB3,CHAC2,ERLEC1,LOC119873778,GPR75,PSME4,LOC102151783,ACYP2,LOC102152216,LOC119873737,TSPYL6,LOC106559427,C10H2orf73,LOC119876749,LOC111097754,LOC119876733,LOC111097848,LOC119873675,SPTBN1,LOC119873838,EML6,LOC119873677,LOC119873676,RTN4,LOC1006842…
Axial-OS-08	chr10	60365855	62269791	INV	MantaINV:1:65188:65189:0:4:0	LOC111097769,LOC102154692,LOC102154794,LOC111097770,LOC102154879,LOC111097773,LOC119873690,LOC102155088,LOC111097771,LOC102154951,LOC100685318,LOC119876736,BCL11A,LOC106559422,LOC111097854,LOC100683611,PAPOLG,LOC102155693
Axial-OS-07	chr11	2593191	8534271	INV	MantaINV:46888:0:1:0:1:0	ADAMTS2,LOC111097978,ZNF879,GRM6,ZNF454,LOC119876789,OR1AD1,LOC607157,LOC119876790,PROP1,LOC119874017,LOC119873850,LOC100687855,VN2R302P,OR1X2,LOC100688004,ZNF354A,CLK4,COL23A1,LOC119873851,LOC111097979,PHYKPL,HNRNPAB,LOC102155710,LOC111097980,NHP2,RMND5B,N4BP3,B4GALT7,TMED9,LOC474642,YTHDC2,LOC119876791,LOC102156427,LOC119874018,LOC111097982,KCNN2,LOC100688909,LOC119876792,LOC119874019,LOC119876…
Axial-OS-07	chr11	6246389	44024694	DUP	MantaDUP:TANDEM:47277:0:1:0:0:0	COMMD10,LOC119873855,LOC111097990,SEMA6A,LOC102152574,LOC119873857,LOC119873856,LOC119874021,LOC111097917,LOC100687242,LOC106559451,LOC100687398,LOC102152834,LOC111097992,LOC100687490,LOC100687574,LOC102153083,DTWD2,LOC102153456,DMXL1,TNFAIP8,HSD17B4,FAM170A,LOC119873858,LOC106559456,LOC119874004,LOC119876761,LOC119876778,LOC102151165,LOC111097922_1,LOC111097922_2,LOC100684353,LOC119874007,LOC111…
Axial-OS-07	chr11	9194224	45057570	INV	MantaINV:0:37137:37138:0:0:0	LOC119874004,LOC119876761,LOC119876778,LOC102151165,LOC111097922_1,LOC111097922_2,LOC100684353,LOC119874007,LOC111097997,LOC119874006,LOC100686979,LOC100686900,LOC119874091,PRR16,LOC106559461,LOC119873864,LOC119873865,LOC119876762,LOC119876795,LOC119876794,LOC102151636,LOC119873859,LOC100687370,LOC106559531,LOC608550,SRFBP1,LOC106559462,LOX,LOC111097999,LOC474655,SNCAIP,LOC474656,LOC111098000,LOC…
Axial-OS-04	chr11	11013192	12812797	DEL	MantaDEL:23771:0:1:0:0:0	LOC102151636,LOC119873859,LOC100687370,LOC106559531,LOC608550,SRFBP1,LOC106559462,LOX,LOC111097999,LOC474655,SNCAIP,LOC474656,LOC111098000,LOC119874025,LOC608625,SNX2,SNX24,LOC111097969,LOC102152525,LOC119873867,PPIC
Axial-OS-08	chr11	13393556	35019137	DEL	MantaDEL:1:49264:49284:0:0:0	LOC102153457,LOC111098003,LOC119873871,MIR8830-2,MIR8830-1,MIR8830-3,ZNF608,LOC119873873,LOC119873872,LOC119876763,LOC119873874,LOC119874028,LOC119874029,LOC119873875,LOC106559535,LOC111097924,LOC119874108,LOC111097925,LOC111098006,LOC609022,LOC111097926,LOC119874030,LOC609035,LOC607841,LOC119873876,LOC111098007,LOC100683951,GRAMD2B,LOC119874129,LOC119873877,ALDH7A1,PHAX,TEX43,LOC119874008,LMNB1,…
Axial-OS-08	chr11	17767989	33608885	DEL	MantaDEL:1:140080:140081:0:0:0	SLC27A6,LOC102157337,ISOC1,LOC111098014,ADAMTS19,LOC119874124,LOC119873882,MINAR2,LOC106559469,LOC111098015,LOC111098016,CHSY3,LOC102151274,LOC111097928,LOC119874009,LOC100685666,LOC100685744,LOC119874088,HINT1,LYRM7,CDC42SE2,LOC102156641,LOC119874123,LOC111098018,RAPGEF6,FNIP1,LOC119873883,LOC608048,MEIKIN,ACSL6,IL3,CSF2,P4HA2,PDLIM4,LOC119874132,SLC22A4,SLC22A5,LOC111098019,RAD50,IRF1,IL5,LOC11…
Axial-OS-08	chr11	18721570	43385020	DUP	MantaDUP:TANDEM:1:45249:45250:0:0:0	CHSY3,LOC111097928,LOC119874009,LOC100685666,LOC100685744,LOC119874088,HINT1,LYRM7,CDC42SE2,LOC102156641,LOC119874123,LOC111098018,RAPGEF6,FNIP1,LOC119873883,LOC608048,MEIKIN,ACSL6,IL3,CSF2,P4HA2,PDLIM4,LOC119874132,SLC22A4,SLC22A5,LOC111098019,RAD50,IRF1,IL5,LOC119876798,LOC119873884,LOC119874127,IL13,IL4,KIF3A,LOC119876779,SEPTIN8,LOC102154746,SOWAHA,SHROOM1,GDF9,UQCRQ,LEAP2,AFF4,LOC111098022,Z…
Axial-OS-08	chr11	22878052	43946333	DUP	MantaDUP:TANDEM:1:44627:47465:0:2:0	DDX46,C11H5orf24,TXNDC15,PCBD2,CATSPER3,LOC119876838,PITX1,LOC119876800,LOC119873894,MACROH2A1,LOC119873893,LOC119873892,LOC102152092,TIFAB,NEUROG1,LOC102152433,CXCL14,LOC119873895,LOC119873896,LOC102152598,LOC119863907,SLC25A48,LOC119873897,IL9,FBXL21P,LECT2,LOC106559518,TGFBI,LOC111097931,LOC119874033,SMAD5,SMIM32,LOC106559472,TRPC7,LOC111098032,LOC102153297,LOC111098033,LOC610201,LOC481522,SPO…
Axial-OS-08	chr11	24114889	47432928	INV	MantaINV:57320:0:1:0:0:0	LOC106559472,TRPC7,LOC111098032,LOC102153297,LOC111098033,LOC610201,LOC481522,SPOCK1,LOC106559513,LOC111097932,KLHL3,MIR874,HNRNPA0,LOC119876766,LOC119876767,LOC119874014,LOC102154099,LOC106559473,MYOT,PKD2L2,FAM13B,WNT8A,LOC100855733,NME5,BRD8,LOC119873901,KIF20A,CDC23,LOC119874105,GFRA3,CDC25C,SLBP2,FAM53C,KDM3B,REEP2,EGR1,TRNAK-UUU_5,LOC106559474,ETF1,LOC119873902,HSPA9,LOC119874081,LOC1198740…
Axial-OS-08	chr11	25275137	27814096	DEL	MantaDEL:1:32744:47034:0:3:0	KLHL3,MIR874,HNRNPA0,LOC119876766,LOC119876767,LOC119874014,LOC102154099,LOC106559473,MYOT,PKD2L2,FAM13B,WNT8A,LOC100855733,NME5,BRD8,LOC119873901,KIF20A,CDC23,LOC119874105,GFRA3,CDC25C,SLBP2,FAM53C,KDM3B,REEP2,EGR1,TRNAK-UUU_5,LOC106559474,ETF1,LOC119873902,HSPA9,LOC119874081,LOC119874080,LOC102156696,CTNNA1,LRRTM2,LOC119873903,SIL1,LOC111098037,LOC119874121,LOC119873904,LOC119874078,LOC481530,M…
Axial-OS-08	chr11	27117872	55155202	DUP	MantaDUP:TANDEM:1:62492:62754:0:0:0	LOC100855983,LOC100856006,IL33,TPD52L3,LOC100684073,LOC119874100,LOC608838,UHRF2,LOC119873906,GLDC,LOC119873907,LOC610717,LOC119873908,KDM4C,LOC102154562,LOC100685349,LOC102151810,LOC119874036,LOC119874037,LOC102152219,DMAC1,LOC119874119,LOC119874038,LOC100685504,PTPRD,LOC119874073,LOC100684282,LOC484977,LOC111098038,LOC474706,LOC119876827,LOC119874070,LOC111097934,LOC119874111,LOC106559519,LOC48…
Axial-OS-08	chr11	27128742	34029733	INV	MantaINV:1:54222:54224:0:0:0	LOC100855983,LOC100856006,IL33,TPD52L3,LOC100684073,LOC119874100,LOC608838,UHRF2,LOC119873906,GLDC,LOC119873907,LOC610717,LOC119873908,KDM4C,LOC102154562,LOC100685349,LOC102151810,LOC119874036,LOC119874037,LOC102152219,DMAC1,LOC119874119,LOC119874038,LOC100685504,PTPRD,LOC119874073,LOC100684282,LOC484977,LOC111098038,LOC474706,LOC119876827,LOC119874070,LOC111097934,LOC119874111,LOC106559519,LOC48…
Axial-OS-08	chr11	27397454	70554520	INV	MantaINV:1:46969:47009:0:0:0	TPD52L3,LOC100684073,LOC119874100,LOC608838,UHRF2,LOC119873906,GLDC,LOC119873907,LOC610717,LOC119873908,KDM4C,LOC102154562,LOC100685349,LOC102151810,LOC119874036,LOC119874037,LOC102152219,DMAC1,LOC119874119,LOC119874038,LOC100685504,PTPRD,LOC119874073,LOC100684282,LOC484977,LOC111098038,LOC474706,LOC119876827,LOC119874070,LOC111097934,LOC119874111,LOC106559519,LOC481540,LOC119876768,LOC100684799,…
Axial-OS-08	chr11	28000011	48930489	DUP	MantaDUP:TANDEM:1:47217:47218:0:0:0	KDM4C,LOC100685349,LOC102151810,LOC119874036,LOC119874037,LOC102152219,DMAC1,LOC119874119,LOC119874038,LOC100685504,PTPRD,LOC119874073,LOC100684282,LOC484977,LOC111098038,LOC474706,LOC119876827,LOC119874070,LOC111097934,LOC119874111,LOC106559519,LOC481540,LOC119876768,LOC100684799,LOC100856273,LOC100856119,LOC111098039,LOC100684947,LOC119874040,LOC119873909,TYRP1,LOC111098040,LURAP1L,LOC111097935…
Axial-OS-08	chr11	28318727	34565560	DEL	MantaDEL:57930:0:1:0:0:0	LOC119874037,LOC102152219,DMAC1,LOC119874119,LOC119874038,LOC100685504,PTPRD,LOC119874073,LOC100684282,LOC484977,LOC111098038,LOC474706,LOC119876827,LOC119874070,LOC111097934,LOC119874111,LOC106559519,LOC481540,LOC119876768,LOC100684799,LOC100856273,LOC100856119,LOC111098039,LOC100684947,LOC119874040,LOC119873909,TYRP1,LOC111098040,LURAP1L,LOC111097935,MPDZ,LOC119876801,LOC106559528,LOC106559520,…
Axial-OS-08	chr11	29036864	55163449	INV	MantaINV:58102:0:1:0:0:0	LOC100685504,PTPRD,LOC119874073,LOC100684282,LOC484977,LOC111098038,LOC474706,LOC119876827,LOC119874070,LOC111097934,LOC119874111,LOC106559519,LOC481540,LOC119876768,LOC100684799,LOC100856273,LOC100856119,LOC111098039,LOC100684947,LOC119874040,LOC119873909,TYRP1,LOC111098040,LURAP1L,LOC111097935,MPDZ,LOC119876801,LOC106559528,LOC106559520,LOC111098043,LOC111097936,LOC111098044,LOC111098045,LOC119…
Axial-OS-08	chr11	29040615	33730275	INV	MantaINV:58024:0:1:0:0:0	LOC100685504,PTPRD,LOC119874073,LOC100684282,LOC484977,LOC111098038,LOC474706,LOC119876827,LOC119874070,LOC111097934,LOC119874111,LOC106559519,LOC481540,LOC119876768,LOC100684799,LOC100856273,LOC100856119,LOC111098039,LOC100684947,LOC119874040,LOC119873909,TYRP1,LOC111098040,LURAP1L,LOC111097935
Axial-OS-08	chr11	30366429	50352517	INV	MantaINV:1:71367:71368:0:2:0	PTPRD,LOC111098038,LOC474706,LOC119876827,LOC119874070,LOC111097934,LOC119874111,LOC106559519,LOC481540,LOC119876768,LOC100684799,LOC100856273,LOC100856119,LOC111098039,LOC100684947,LOC119874040,LOC119873909,TYRP1,LOC111098040,LURAP1L,LOC111097935,MPDZ,LOC119876801,LOC106559528,LOC106559520,LOC111098043,LOC111097936,LOC111098044,LOC111098045,LOC119876802,LOC102153458,NFIB,LOC119873911,LOC11109804…
Axial-OS-08	chr11	30903975	55186291	DUP	MantaDUP:TANDEM:58515:0:1:0:0:0	PTPRD,LOC119876827,LOC119874070,LOC111097934,LOC119874111,LOC106559519,LOC481540,LOC119876768,LOC100684799,LOC100856273,LOC100856119,LOC111098039,LOC100684947,LOC119874040,LOC119873909,TYRP1,LOC111098040,LURAP1L,LOC111097935,MPDZ,LOC119876801,LOC106559528,LOC106559520,LOC111098043,LOC111097936,LOC111098044,LOC111098045,LOC119876802,LOC102153458,NFIB,LOC119873911,LOC111098046,LOC119873912,ZDHHC21,…
Axial-OS-08	chr11	30929435	34581286	DEL	MantaDEL:1:47350:47351:0:0:0	PTPRD,LOC119876827,LOC119874070,LOC111097934,LOC119874111,LOC106559519,LOC481540,LOC119876768,LOC100684799,LOC100856273,LOC100856119,LOC111098039,LOC100684947,LOC119874040,LOC119873909,TYRP1,LOC111098040,LURAP1L,LOC111097935,MPDZ,LOC119876801,LOC106559528,LOC106559520,LOC111098043,LOC111097936,LOC111098044,LOC111098045,LOC119876802,LOC102153458
Axial-OS-08	chr11	30932557	33709159	DEL	MantaDEL:1:29120:29121:0:0:0	PTPRD,LOC119876827,LOC119874070,LOC111097934,LOC119874111,LOC106559519,LOC481540,LOC119876768,LOC100684799,LOC100856273,LOC100856119,LOC111098039,LOC100684947,LOC119874040,LOC119873909,TYRP1,LOC111098040,LURAP1L,LOC111097935
Axial-OS-08	chr11	33097678	54622376	INV	MantaINV:25501:0:1:0:0:0	LOC100684947,LOC119874040,LOC119873909,TYRP1,LOC111098040,LURAP1L,LOC111097935,MPDZ,LOC119876801,LOC106559528,LOC106559520,LOC111098043,LOC111097936,LOC111098044,LOC111098045,LOC119876802,LOC102153458,NFIB,LOC119873911,LOC111098046,LOC119873912,ZDHHC21,LOC111098047,CER1,FREM1,LOC111097937,LOC111098048,TTC39B,LOC119874041,SNAPC3,PSIP1,LOC119868789,CCDC171,LOC119874076,LOC111098050,LOC102155446,LOC…
Axial-OS-08	chr11	33611056	34606106	DUP	MantaDUP:TANDEM:59132:0:1:0:0:0	MPDZ,LOC119876801,LOC106559528,LOC106559520,LOC111098043,LOC111097936,LOC111098044,LOC111098045,LOC119876802,LOC102153458
Axial-OS-08	chr11	36180405	45919163	DEL	MantaDEL:1:50403:50404:0:0:0	CCDC171,LOC111098050,LOC102155446,LOC119873913,LOC111098054,LOC111097938,LOC111098055,LOC111098056,LOC119874042,LOC111097940,BNC2,LOC111098058,LOC611222,CNTLN,LOC119876803,LOC119873914,LOC102156029,SH3GL2,LOC119874043,LOC102156260,LOC111098059,LOC119873915,ADAMTSL1,LOC119873916,LOC102156079,SAXO1,LOC119873917,LOC106559480,LOC111098060,RRAGA,HAUS6,LOC119874085,PLIN2,LOC111098061,DENND4C,LOC1008563…
Axial-OS-07	chr11	41002018	59183173	DEL	MantaDEL:52746:0:1:0:0:0	MIR31,MTAP,LOC119873924,LOC111098066,CDKN2A,LOC119873925,CDKN2B,LOC102153066,DMRTA1,LOC119876829,LOC100685452,LOC106559483,LOC102153298,LOC119876769,LOC100686786,LOC102153334,LOC111097943,ELAVL2,LOC111098068,LOC119874116,LOC119874074,LOC111097944,LOC100856699,IZUMO3,LOC119874099,LOC111098069,LOC100686955,LOC100685742,LOC119874126,LOC111097906,TUSC1,LOC111098071,LOC111098070,LOC119873928,LOC111098…
Axial-OS-08	chr11	43303583	45927255	DUP	MantaDUP:TANDEM:60368:0:1:0:0:0	LOC111097944,LOC100856699,IZUMO3,LOC119874099,LOC111098069,LOC100686955,LOC100685742,LOC119874126,LOC111097906,TUSC1,LOC111098071,LOC111098070,LOC119873928,LOC111098072,LOC111097907,LOC111098073,MIR8831,LOC106559484,LOC111098074,LOC106559485,TRNAK-CUU_24,CAAP1,LOC102154328,PLAA,IFT74,LRRC19,MIR872,TEK,LOC102152733,EQTN,LOC100687517,LOC111097945,MOB3B,LOC119873929,IFNK,C11H9orf72
Axial-OS-08	chr11	47546571	48299818	DEL	MantaDEL:1:50533:50534:0:0:0	LOC119874044,LOC119874045,LOC611718,LOC106559530,LOC119874117
Axial-OS-08	chr11	55174423	70551941	DEL	MantaDEL:1:47009:53484:0:0:0	TMOD1,LOC106559495,TSTD2,NCBP1,XPA,LOC111098101,LOC111098103,LOC111098100,LOC111098102,LOC119874060,FOXE1,TRMO,HEMGN,ANP32B,NANS,TRIM14,CORO2A,TBC1D2,GABBR2,LOC102154880,ANKS6,LOC119873952,GALNT12,LOC119874065,LOC119873953,COL15A1,LOC106559497,LOC106559496,LOC111098105,TGFBR1,LOC612149,ALG2,SEC61B,LOC111098106,LOC102153673,LOC111097951,LOC102153715,LOC111097952,LOC100684471,LOC100684552,LOC102153…
Axial-OS-08	chr11	55235630	70554904	DUP	MantaDUP:TANDEM:1:47008:47009:0:1:0	TMOD1,LOC106559495,TSTD2,NCBP1,XPA,LOC111098101,LOC111098103,LOC111098100,LOC111098102,LOC119874060,FOXE1,TRMO,HEMGN,ANP32B,NANS,TRIM14,CORO2A,TBC1D2,GABBR2,LOC102154880,ANKS6,LOC119873952,GALNT12,LOC119874065,LOC119873953,COL15A1,LOC106559497,LOC106559496,LOC111098105,TGFBR1,LOC612149,ALG2,SEC61B,LOC111098106,LOC102153673,LOC111097951,LOC102153715,LOC111097952,LOC100684471,LOC100684552,LOC102153…
Axial-OS-02	chr12	4139403	15858973	DUP	MantaDUP:TANDEM:36818:0:1:0:0:0	LOC111098229,LOC119874150,SNRPC,UHRF1BP1,LOC608169,TAF11,LOC119876869,ANKS1A,TCP11,SCUBE3,ZNF76,DEF6,PPARD,FANCE,RPL10A,TEAD3,TULP1,LOC608284,FKBP5,LOC119874322,LOC119874152,ARMC12,CLPSL2,CLPS,LHFPL5,SRPK1,LOC111098232,LOC111098233,LOC100688609,LOC106559591,SLC26A8,LOC119874153,MAPK14,LOC102153575,MAPK13,BRPF3,LOC119876870,PNPLA1,BNIP5,ETV7,PXT1,LOC608388,KCTD20,STK38,LOC119874155,SRSF3,LOC111098…
Axial-OS-02	chr12	8106699	17375027	INV	MantaINV:2:27787:27788:0:0:0	DNAH8,GLP1R,SAYSD1,LOC102156801,KCNK5,LOC102156981,LOC119874158,KCNK17,KCNK16,KIF6,LOC119874159,LOC111098249,LOC102157226,DAAM2,MOCS1,LOC111098250,LOC106559603,LOC111098251,LRFN2,LOC119874331,LOC111098252,LOC111098253,LOC111098151,LOC111098152,LOC119874267,LOC111098254,UNC5CL,TSPO2,APOBEC2,OARD1,NFYA,LOC119874160,LOC481790,LOC111098255,TREM2,LOC119863908,LOC100683513,LOC608975,TREML2,LOC102153134…
Axial-OS-02	chr12	13051919	23518871	INV	MantaINV:2:29518:29520:0:0:0	TRNAE-CUC_5,LOC111098271,LOC111098270,SUPT3H,LOC111098272,LOC119874172,RUNX2,LOC111098268,LOC111098273,LOC102156578,LOC111098269,LOC102156644,LOC102156802,CLIC5,LOC119876902,LOC119874324,ENPP4,ENPP5,RCAN2,LOC609874,LOC119874173,CYP39A1,LOC119874332,SLC25A27,TDRD6_1,LOC119876874,TDRD6_2,PLA2G7,ANKRD66,MEP1A,LOC119874174,ADGRF5,ADGRF1,TNFRSF21,PPIAP3,LOC102153269,CD2AP,ADGRF2,ADGRF4,OPN5,LOC1198743…
Axial-OS-02	chr12	13114359	21591162	DEL	MantaDEL:2:28384:28385:0:1:0	LOC111098271,LOC111098270,SUPT3H,LOC111098272,LOC119874172,RUNX2,LOC111098268,LOC111098273,LOC102156578,LOC111098269,LOC102156644,LOC102156802,CLIC5,LOC119876902,LOC119874324,ENPP4,ENPP5,RCAN2,LOC609874,LOC119874173,CYP39A1,LOC119874332,SLC25A27,TDRD6_1,LOC119876874,TDRD6_2,PLA2G7,ANKRD66,MEP1A,LOC119874174,ADGRF5,ADGRF1,TNFRSF21,PPIAP3,LOC102153269,CD2AP,ADGRF2,ADGRF4,OPN5,LOC119874378,LOC119876…
Axial-OS-02	chr12	13222384	22782743	INV	MantaINV:2:30803:30807:0:0:0	LOC111098271,LOC111098270,SUPT3H,LOC111098272,LOC119874172,RUNX2,LOC111098268,LOC111098273,LOC102156578,LOC111098269,LOC102156644,LOC102156802,CLIC5,LOC119876902,LOC119874324,ENPP4,ENPP5,RCAN2,LOC609874,LOC119874173,CYP39A1,LOC119874332,SLC25A27,TDRD6_1,LOC119876874,TDRD6_2,PLA2G7,ANKRD66,MEP1A,LOC119874174,ADGRF5,ADGRF1,TNFRSF21,PPIAP3,LOC102153269,CD2AP,ADGRF2,ADGRF4,OPN5,LOC119874378,LOC119876…
Axial-OS-02	chr12	13223003	22209608	DEL	MantaDEL:2:30803:30804:0:0:0	LOC111098271,LOC111098270,SUPT3H,LOC111098272,LOC119874172,RUNX2,LOC111098268,LOC111098273,LOC102156578,LOC111098269,LOC102156644,LOC102156802,CLIC5,LOC119876902,LOC119874324,ENPP4,ENPP5,RCAN2,LOC609874,LOC119874173,CYP39A1,LOC119874332,SLC25A27,TDRD6_1,LOC119876874,TDRD6_2,PLA2G7,ANKRD66,MEP1A,LOC119874174,ADGRF5,ADGRF1,TNFRSF21,PPIAP3,LOC102153269,CD2AP,ADGRF2,ADGRF4,OPN5,LOC119874378,LOC119876…
Axial-OS-02	chr12	13230594	22785080	DUP	MantaDUP:TANDEM:2:28442:28443:0:1:0	LOC111098271,LOC111098270,SUPT3H,LOC111098272,LOC119874172,RUNX2,LOC111098268,LOC111098273,LOC102156578,LOC111098269,LOC102156644,LOC102156802,CLIC5,LOC119876902,LOC119874324,ENPP4,ENPP5,RCAN2,LOC609874,LOC119874173,CYP39A1,LOC119874332,SLC25A27,TDRD6_1,LOC119876874,TDRD6_2,PLA2G7,ANKRD66,MEP1A,LOC119874174,ADGRF5,ADGRF1,TNFRSF21,PPIAP3,LOC102153269,CD2AP,ADGRF2,ADGRF4,OPN5,LOC119874378,LOC119876…
Axial-OS-02	chr12	13307316	23598792	INV	MantaINV:38750:0:1:0:1:0	SUPT3H,LOC111098272,LOC119874172,RUNX2,LOC111098268,LOC111098273,LOC102156578,LOC111098269,LOC102156644,LOC102156802,CLIC5,LOC119876902,LOC119874324,ENPP4,ENPP5,RCAN2,LOC609874,LOC119874173,CYP39A1,LOC119874332,SLC25A27,TDRD6_1,LOC119876874,TDRD6_2,PLA2G7,ANKRD66,MEP1A,LOC119874174,ADGRF5,ADGRF1,TNFRSF21,PPIAP3,LOC102153269,CD2AP,ADGRF2,ADGRF4,OPN5,LOC119874378,LOC119876862,LOC119874175,PTCHD4,LO…
Axial-OS-02	chr12	14207330	23528188	INV	MantaINV:38934:0:1:0:1:0	LOC102156644,LOC102156802,CLIC5,LOC119876902,LOC119874324,ENPP4,ENPP5,RCAN2,LOC609874,LOC119874173,CYP39A1,LOC119874332,SLC25A27,TDRD6_1,LOC119876874,TDRD6_2,PLA2G7,ANKRD66,MEP1A,LOC119874174,ADGRF5,ADGRF1,TNFRSF21,PPIAP3,LOC102153269,CD2AP,ADGRF2,ADGRF4,OPN5,LOC119874378,LOC119876862,LOC119874175,PTCHD4,LOC119874360,LOC111098154,LOC111098155,LOC111098156,LOC100686422,LOC119874359,LOC610048,LOC61…
Axial-OS-02	chr12	30176763	65805173	DEL	MantaDEL:41700:0:1:0:0:0	LOC119876849,LOC119876864,LOC100683729,LOC119874261,LOC610839,ADGRB3,LOC111098304,LOC111098305,LOC119874385,LOC119874193,LOC111098308,LOC119876905,LOC100856404,LMBRD1,COL19A1,COL9A1,LOC111098309,FAM135A,SDHAF4,LOC119876877,LOC119874194,SMAP1,LOC106559561,LOC119874369,LOC100684310,B3GAT2,LOC474964,OGFRL1,LOC119874195,MIR30C-2,MIR30A,LOC111098169,LOC100683288,LOC100683366,LOC106559570,RIMS1,LOC1110…
Axial-OS-08	chr13	1319406	3811226	DEL	MantaDEL:1:21951:21952:0:0:0	VPS13B,LOC119865542,LOC119865384,MIR599,MIR875,LOC606860,RGS22,LOC102154516,LOC119876925,FBXO43,POLR2K,SPAG1,LOC100683518,RNF19A,LOC119865492,LOC119874424,LOC111098645,LOC111098492,LOC119874425,LOC102155121,LOC106559620,LOC119874426,ANKRD46,SNX31,PABPC1,LOC119864992,LOC119876950,LOC119864717,YWHAZ,LOC102154179,LOC111098493,LOC119874429,LOC111098494,LOC102155901,ZNF706,LOC102155988,LOC119864266,LO…
Axial-OS-08	chr13	2718685	4901003	DUP	MantaDUP:TANDEM:1:168391:168400:0:0:0	LOC119864992,LOC119876950,LOC119864717,YWHAZ,LOC102154179,LOC111098493,LOC119874429,LOC111098494,LOC102155901,ZNF706,LOC102155988,LOC119864266,LOC119864268,LOC111098495,GRHL2,NCALD,LOC119864990,LOC111098498,LOC100684029,LOC119876951,RRM2B,LOC102156908,UBR5,LOC100684172,LOC481990,LOC481991,LOC119874481,ODF1,LOC102157312,LOC111098502,KLF10,LOC111098503,LOC119864940,LOC119864614,LOC119864572,AZIN1,L…
Axial-OS-08	chr13	2719086	3429024	INV	MantaINV:1:168396:168400:0:1:0	LOC119864992,LOC119876950,LOC119864717,YWHAZ,LOC102154179,LOC111098493,LOC119874429,LOC111098494,LOC102155901,ZNF706,LOC102155988,LOC119864266,LOC119864268,LOC111098495,GRHL2
Axial-OS-08	chr13	3686443	47624835	DUP	MantaDUP:TANDEM:30619:0:1:0:0:0	NCALD,LOC100684029,LOC119876951,RRM2B,LOC102156908,UBR5,LOC100684172,LOC481990,LOC481991,LOC119874481,ODF1,LOC102157312,LOC111098502,KLF10,LOC111098503,LOC119864940,LOC119864614,LOC119864572,AZIN1,LOC475060,ATP6V1C1,BAALC,LOC111098506,LOC119864693,LOC100688962,LOC111098507,FZD6,CTHRC1,SLC25A32,DCAF13,LOC100684530,RIMS2,LOC111098508,LOC119864683,LOC102154253,DCSTAMP,LOC119864904,DPYS,LRP12,LOC1065…
Axial-OS-08	chr13	4990999	20422010	DUP	MantaDUP:TANDEM:19344:0:1:0:0:0	DCAF13,LOC100684530,RIMS2,LOC111098508,LOC119864683,LOC102154253,DCSTAMP,LOC119864904,DPYS,LRP12,LOC106559617,LOC119864998,LOC111098509,LOC111098434,LOC119863982,LOC102153067,ZFPM2,LOC111098511,LOC111098510,LOC111098646,LOC102153110,LOC100684894,OXR1,LOC111098513,LOC111098515,ABRA,LOC102153821,LOC111098435,LOC119874482,LOC100684975,LOC111098516,LOC119865560,LOC111098517,LOC119864197,LOC119864203,…
Axial-OS-08	chr13	5764345	26045926	INV	MantaINV:1:22322:22323:0:2:0	DPYS,LRP12,LOC106559617,LOC119864998,LOC111098509,LOC111098434,LOC119863982,LOC102153067,ZFPM2,LOC111098511,LOC111098510,LOC111098646,LOC102153110,LOC100684894,OXR1,LOC111098513,LOC111098515,ABRA,LOC102153821,LOC111098435,LOC119874482,LOC100684975,LOC111098516,LOC119865560,LOC111098517,LOC119864197,LOC119864203,ANGPT1,LOC119874430,LOC119865515,LOC111098518,LOC111098519,LOC119865441,RSPO2,LOC10215…
Axial-OS-08	chr13	5879322	26036384	DUP	MantaDUP:TANDEM:1:168689:168690:0:0:0	LRP12,LOC106559617,LOC119864998,LOC111098509,LOC111098434,LOC119863982,LOC102153067,ZFPM2,LOC111098511,LOC111098510,LOC111098646,LOC102153110,LOC100684894,OXR1,LOC111098513,LOC111098515,ABRA,LOC102153821,LOC111098435,LOC119874482,LOC100684975,LOC111098516,LOC119865560,LOC111098517,LOC119864197,LOC119864203,ANGPT1,LOC119874430,LOC119865515,LOC111098518,LOC111098519,LOC119865441,RSPO2,LOC102154405,…
Axial-OS-08	chr13	7267688	9283240	DUP	MantaDUP:TANDEM:31260:0:1:0:0:0	LOC100684894,OXR1,LOC111098513,LOC111098515,ABRA,LOC102153821,LOC111098435,LOC119874482,LOC100684975,LOC111098516,LOC119865560,LOC111098517,LOC119864197,LOC119864203,ANGPT1,LOC119874430,LOC119865515,LOC111098518,LOC111098519,LOC119865441,RSPO2,LOC102154405,EIF3E,LOC111098520,LOC102154667
Axial-OS-08	chr13	7268436	9281007	INV	MantaINV:31260:0:2:0:0:0	LOC100684894,OXR1,LOC111098513,LOC111098515,ABRA,LOC102153821,LOC111098435,LOC119874482,LOC100684975,LOC111098516,LOC119865560,LOC111098517,LOC119864197,LOC119864203,ANGPT1,LOC119874430,LOC119865515,LOC111098518,LOC111098519,LOC119865441,RSPO2,LOC102154405,EIF3E,LOC111098520,LOC102154667
Axial-OS-08	chr13	10820703	30694131	INV	MantaINV:1:181070:181071:0:0:0	LOC100855601,LOC119864855,LOC111098436,LOC119865538,LOC482010,LOC100686405,LOC100686476,LOC482012,LOC111098526,LOC102156032,LOC100686565,LOC111098437,LOC482014,LOC102156107,LOC119864623,LOC106559613,CSMD3,LOC111098528,LOC111098527,LOC102156239,LOC119876953,LOC119865524,LOC119864787,LOC102154330,LOC111098529,LOC119864702,LOC119876952,LOC119865517,LOC111098438,LOC106559611,LOC100686788,LOC100686877…
Axial-OS-08	chr13	11517682	21787085	INV	MantaINV:31805:0:1:0:0:0	LOC111098526,LOC102156032,LOC100686565,LOC111098437,LOC482014,LOC102156107,LOC119864623,LOC106559613,CSMD3,LOC111098528,LOC111098527,LOC102156239,LOC119876953,LOC119865524,LOC119864787,LOC102154330,LOC111098529,LOC119864702,LOC119876952,LOC119865517,LOC111098438,LOC106559611,LOC100686788,LOC100686877,LOC100684001,LOC111098482,LOC119865426,TRPS1,LOC119874431,LOC475080,LOC100684188,LOC111098439,LOC…
Axial-OS-08	chr13	21799066	39515673	DUP	MantaDUP:TANDEM:1:23332:25007:0:0:0	ZHX2,DERL1,LOC102153799,TBC1D31,LOC102153461,TRNAM-CAU_5,FAM83A,C13H8orf76,ZHX1,ATAD2,LOC102154406,NTAQ1,LOC102154353,LOC111098542,FBXO32,LOC119864281,KLHL38,ANXA13,LOC100688352,FAM91A1,FER1L6,LOC119865187,TMEM65,TRMT12,LOC119864471,LOC111098545,RNF139,TATDN1,NDUFB9,MTSS1,LOC111098446,LOC119864496,LOC102156610,ZNF572,SQLE,WASHC5,NSMCE2,LOC111098547,LOC111098548,LOC119864907,TRIB1,LOC102157314,LOC…
Axial-OS-08	chr13	23477836	24274596	INV	MantaINV:1:29536:60081:0:1:0	WASHC5,NSMCE2,LOC111098547,LOC111098548,LOC119864907,TRIB1,LOC102157314,LOC102157370,LOC102151251,LOC102151170,LOC475097,LOC119876926,LOC111098549,LOC119865553,LOC102151540
Axial-OS-08	chr13	23561082	63002816	INV	MantaINV:1:55525:55526:0:0:0	NSMCE2,LOC111098547,LOC111098548,LOC119864907,TRIB1,LOC102157314,LOC102157370,LOC102151251,LOC102151170,LOC475097,LOC119876926,LOC111098549,LOC119865553,LOC102151540,LOC111098483,LOC119865453,LOC102151612,LRATD2,LOC111098550,LOC102151649,LOC111098551,LOC119864737,LOC119865528,LOC102151705,LOC106559615,LOC111098447,LOC111098448,MYC,LOC102151812,LOC100856037,LOC119874434,LOC119876927,LOC119864857,L…
Axial-OS-08	chr13	30583692	49852268	DUP	MantaDUP:TANDEM:1:18781:25455:0:0:0	LOC102153580,LOC111098558,ZFAT,LOC119876928,LOC119865434,LOC119864727,MIR30B,MIR30D,LOC111098560,LOC111098561,LOC102154124,LOC111098562,LOC111098563,LOC607082,LOC102154586,KHDRBS3,LOC119865525,LOC111098565,LOC102154211,LOC119864789,LOC119874487,LOC111098454,LOC119865432,LOC111098566,LOC102154799,LOC102154932,LOC119865518,LOC102154983,LOC111098567,LOC119865531,LOC111098568,LOC106559643,LOC10215513…
Axial-OS-08	chr13	40689753	45779496	DEL	MantaDEL:35917:0:1:0:0:0	LOC102156700,LOC119876909,LOC119876937,LOC119876936,MIR8880,LOC111098463,LOC111098462,LOC111098461,LOC119876938,LOC119876939,LOC111098464,KCTD8,LOC119876940,LOC111098607,LOC610748,YIPF7,GUF1,GNPDA2,LOC100856188,LOC111098465,LOC111098608,LOC100687522,LOC119874409,LOC119865550,LOC119865519,LOC119865447,LOC111098468,LOC111098467,GABRG1,GABRA2,LOC119864646,LOC119864645,LOC111098609,COX7B2,GABRA4,LOC1…
Axial-OS-08	chr13	44083589	50436585	DUP	MantaDUP:TANDEM:1:27647:27648:0:1:0	ATP10D,CORIN,LOC100687666,NFXL1,CNGA1,LOC100688058,LOC111098469,NIPAL1,TXK,LOC119876954,TEC,LOC106559633,LOC119865421,LOC119864953,SLAIN2,LOC102153367,SLC10A4,ZAR1,FRYL,LOC119865523,LOC100688353,OCIAD1,OCIAD2,LOC106559644,LOC102152415,LOC100688418,CWH43,LOC100688208,DCUN1D4,LOC100688639,LRRC66,SGCB,LOC106559657,SPATA18,LOC119864672,LOC119864745,LOC119864743,LOC102152757,LOC119874489,USP46,LOC1110…
Axial-OS-08	chr13	45402747	57623205	INV	MantaINV:1:27097:27098:0:0:0	CWH43,LOC100688208,DCUN1D4,LOC100688639,LRRC66,SGCB,LOC106559657,SPATA18,LOC119864672,LOC119864745,LOC119864743,LOC102152757,LOC119874489,USP46,LOC111098613,LOC119865435,LOC102155122,LOC119865438,RASL11B,SCFD2,LOC111098615,LOC111098616,FIP1L1,LNX1,LOC119864431,LOC111098618,LOC111098617,LOC111098427,LOC100856597,CHIC2,LOC119864428,GSX2,PDGFRA,KIT,LOC119876922,LOC111098471,LOC119865522,KDR,LOC11987…
Axial-OS-08	chr13	45556985	51731148	INV	MantaINV:36709:0:1:0:0:0	DCUN1D4,LOC100688639,LRRC66,SGCB,LOC106559657,SPATA18,LOC119864672,LOC119864745,LOC119864743,LOC102152757,LOC119874489,USP46,LOC111098613,LOC119865435,LOC102155122,LOC119865438,RASL11B,SCFD2,LOC111098615,LOC111098616,FIP1L1,LNX1,LOC119864431,LOC111098618,LOC111098617,LOC111098427,LOC100856597,CHIC2,LOC119864428,GSX2,PDGFRA,KIT,LOC119876922,LOC111098471,LOC119865522,KDR,LOC119874455,LOC111098619,S…
Axial-OS-08	chr13	62025411	62841703	DUP	MantaDUP:TANDEM:1:103336:103337:0:0:0	LOC611833,NPFFR2,ADAMTS3,LOC119865444,LOC102152779,LOC111098639,LOC111098638,LOC119864618
Axial-OS-02	chr14	5067760	34585422	INV	MantaINV:98127:0:1:0:0:0	LOC119867214,LOC102155123,LOC608210,LOC102155163,PODXL,MKLN1,LOC111098725,LOC111098724,LOC102155278,LOC119867007,LOC102155521,MIR29B-1,MIR29A,KLF14,TSGA13,LOC100686132,LOC119867683,COPG2,MEST,MIR335,CEP41,LOC475191,LOC607732,CPA1,CPA5,LOC111098728,CPA4,CPA2,SSMEM1,LOC119867710,TMEM209,KLHDC10,ZC3HC1,TRNAM-CAU_6,UBE2H,LOC102151305,MIR183,MIR96,MIR182,NRF1,LOC119867656,SMKR1,STRIP2,AHCYL2,LOC102152…
Axial-OS-02	chr14	5488294	32179145	INV	MantaINV:98016:0:1:0:0:0	MKLN1,LOC111098725,LOC111098724,LOC102155278,LOC119867007,LOC102155521,MIR29B-1,MIR29A,KLF14,TSGA13,LOC100686132,LOC119867683,COPG2,MEST,MIR335,CEP41,LOC475191,LOC607732,CPA1,CPA5,LOC111098728,CPA4,CPA2,SSMEM1,LOC119867710,TMEM209,KLHDC10,ZC3HC1,TRNAM-CAU_6,UBE2H,LOC102151305,MIR183,MIR96,MIR182,NRF1,LOC119867656,SMKR1,STRIP2,AHCYL2,LOC102152008,LOC100684173,LOC100688210,SMO,TSPAN33,LOC119867510,…
Axial-OS-02	chr14	6170192	25352163	INV	MantaINV:2:83345:83346:0:0:0	TSGA13,COPG2,MEST,MIR335,CEP41,LOC475191,LOC607732,CPA1,CPA5,LOC111098728,CPA4,CPA2,SSMEM1,LOC119867710,TMEM209,KLHDC10,ZC3HC1,TRNAM-CAU_6,UBE2H,LOC102151305,MIR183,MIR96,MIR182,NRF1,LOC119867656,SMKR1,STRIP2,AHCYL2,LOC102152008,LOC100684173,LOC100688210,SMO,TSPAN33,LOC119867510,TNPO3,LOC100685007,IRF5,KCP,LOC102151199,ATP6V1FNB,ATP6V1F,FLNC,LOC119866516,CCDC136,TRNAP-AGG_5,OPN1SW,CALU,FAM71F1,FA…
Axial-OS-02	chr14	7742725	14659725	DEL	MantaDEL:2:78216:78591:0:0:0	CALU,FAM71F1,FAM71F2,HILPDA,LOC111098730,LOC119866816,IMPDH1,PRRT4,RBM28,LOC106559717,LOC111098660,LEP,LOC111098731,MIR129-1,LOC119866729,SND1,LOC119866555,LOC111098732,LRRC4,LOC102153303,LOC119876969,PAX4,FSCN3,ARF5,GCC1,LOC111098734,ZNF800,GRM8,MIR592,LOC102153370,LOC100682898,LOC111098661,LOC111098662,LOC100688776,LOC119865745,LOC119867678,LOC100688839,LOC100688913,LOC111098663,LOC100683176,LO…
Axial-OS-02	chr14	9892279	13643946	DUP	MantaDUP:TANDEM:98578:0:1:0:1:0	LOC100688776,LOC119865745,LOC119867678,LOC100688839,LOC100688913,LOC111098663,LOC100683176,LOC609108,LOC100682596,POT1,GPR37,LOC102156199,LOC119867702,LOC482276,LOC111098735,LOC100683620,LOC609218,TMEM229A,LOC100682821,SPAM1,HYAL4,LOC609321,LOC119867662,LOC119874505,WASL,LOC119866141,LMOD2,LOC102157206,ASB15,NDUFA5,LOC111098737,LOC475215,LOC111098738,LOC482280,LOC119876984,LOC100683092,GRM3,ELAPO…
Axial-OS-02	chr14	9925397	13496930	DEL	MantaDEL:98622:0:1:0:0:0	LOC119865745,LOC100688839,LOC100688913,LOC111098663,LOC100683176,LOC609108,LOC100682596,POT1,GPR37,LOC102156199,LOC119867702,LOC482276,LOC111098735,LOC100683620,LOC609218,TMEM229A,LOC100682821,SPAM1,HYAL4,LOC609321,LOC119867662,LOC119874505,WASL,LOC119866141,LMOD2,LOC102157206,ASB15,NDUFA5,LOC111098737,LOC475215,LOC111098738,LOC482280,LOC119876984,LOC100683092,GRM3,ELAPOR2,LOC102152177,LOC1021514…
Axial-OS-02	chr14	11771542	36957728	DUP	MantaDUP:TANDEM:98741:0:1:0:0:0	LOC119874505,WASL,LOC119866141,LMOD2,LOC102157206,ASB15,NDUFA5,LOC111098737,LOC475215,LOC111098738,LOC482280,LOC119876984,LOC100683092,GRM3,ELAPOR2,LOC102152177,LOC102151480,DMTF1,TMEM243,LOC111098739,CROT,ABCB4,ABCB1,RUNDC3B,LOC119865968,LOC119865969,SLC25A40,DBF4,ADAM22,SRI,LOC102153368,LOC119876970,LOC111098741,LOC119865929,LOC119874506,LOC119867661,LOC100683619,TEX47,ZNF804B,LOC102153442,LOC1…
Axial-OS-02	chr14	12770228	31609540	DEL	MantaDEL:98993:0:1:0:0:0	GRM3,ELAPOR2,LOC102152177,LOC102151480,DMTF1,TMEM243,LOC111098739,CROT,ABCB4,ABCB1,RUNDC3B,LOC119865968,LOC119865969,SLC25A40,DBF4,ADAM22,SRI,LOC102153368,LOC119876970,LOC111098741,LOC119865929,LOC119874506,LOC119867661,LOC100683619,TEX47,ZNF804B,LOC102153442,LOC111098653,LOC106559683,LOC119867695,LOC119866626,LOC111098743,STEAP1,STEAP2,CFAP69,FAM237B,LOC111098747,GTPBP10,CLDN12,CDK14,PTTG1IP2,LO…
Axial-OS-02	chr14	13666984	18964697	DEL	MantaDEL:2:80349:80358:0:0:0	ABCB1,RUNDC3B,LOC119865968,LOC119865969,SLC25A40,DBF4,ADAM22,SRI,LOC102153368,LOC119876970,LOC111098741,LOC119865929,LOC119874506,LOC119867661,LOC100683619,TEX47,ZNF804B,LOC102153442,LOC111098653,LOC106559683,LOC119867695,LOC119866626,LOC111098743,STEAP1,STEAP2,CFAP69,FAM237B,LOC111098747,GTPBP10,CLDN12,CDK14,PTTG1IP2,LOC111098746,LOC119866940,LOC111098748,LOC119867046,FZD1,LOC102155309,MTERF1,LO…
Axial-OS-02	chr14	17571088	40402402	DUP	MantaDUP:TANDEM:2:85068:85162:0:0:0	AKAP9,CYP51A1,ANKIB1,LRRD1,LOC100684190,LOC482298,KRIT1,LOC119876971,LOC609865,GATAD1,LOC106559718,PEX1,RBM48,LOC609902,LOC100687068,CDK6,LOC102153512,LOC102152579,LOC119867719,LOC119876985,LOC111098751,LOC111098667,LOC111098752,LOC119876986,SAMD9L,LOC119876972,HEPACAM2,VPS50,LOC100684632,CALCR,MIR653,MIR489,LOC111098755,LOC111098757,LOC119876973,LOC100684774,TFPI2,GNGT1,LOC111098756,GNG11,BET1,L…
Axial-OS-02	chr14	17859300	28675128	DEL	MantaDEL:100066:0:1:0:0:0	ANKIB1,LOC119876971,LOC609865,GATAD1,LOC106559718,PEX1,RBM48,LOC609902,LOC100687068,CDK6,LOC102153512,LOC102152579,LOC119867719,LOC119876985,LOC111098751,LOC111098667,LOC111098752,LOC119876986,SAMD9L,LOC119876972,HEPACAM2,VPS50,LOC100684632,CALCR,MIR653,MIR489,LOC111098755,LOC111098757,LOC119876973,LOC100684774,TFPI2,GNGT1,LOC111098756,GNG11,BET1,LOC119867229,LOC610020,LOC111098759,LOC119866717,C…
Axial-OS-02	chr14	19389194	20407314	DEL	MantaDEL:100274:0:1:0:0:0	GNG11,BET1,LOC119867229,LOC610020,LOC111098759,LOC119866717,COL1A2,CASD1,LOC119867332,SGCE,PEG10,LOC111098668,LOC119867720,LOC119867491,LOC111098669,LOC119867669,PPP1R9A,LOC119867679
Axial-OS-02	chr14	33213823	34114402	INV	MantaINV:2:31391:87369:0:1:0	HDAC9,LOC119866867,TWIST1,LOC119866951,FERD3L,LOC111098676,LOC100686844,LOC111098677,POLR1F,TMEM196,LOC111098787,LOC111098678
Axial-OS-02	chr14	36542231	39601739	INV	MantaINV:2:86746:86748:0:3:0	IL6,TOMM7,LOC111098797,LOC100688793,LOC119867751,LOC111098798,FAM126A,LOC111098683,LOC119863900,LOC119868892,NUP42,GPNMB,MALSU1,IGF2BP3,LOC119867705,LOC119867715,LOC119867709,TRA2A,CCDC126,LOC102154588,LOC100682545,FAM221A,STK31,LOC102153874,LOC100856158,LOC611172,NPY,LOC111098799,MPP6,LOC119867684,LOC111098800,LOC102153048,GSDME,LOC119866098,OSBPL3,LOC100682919,CYCS,LOC102153462,LOC102153822,C14…
Axial-OS-02	chr14	51465661	55707903	DUP	MantaDUP:TANDEM:106118:0:1:0:0:0	LOC119876956,DOCK4,LOC102153873,ZNF277,LOC111098665,IFRD1,LSMEM1,TMEM168,BMT2,LOC100682938,LOC102155062,GPR85,SMIM30,LOC100687040,LOC102155421,LOC119876991,LOC106559704,LOC102155481,LOC111098836,LOC111098838,LOC100683151,PPP1R3A,LOC119874497,LOC111098839,LOC119874533,LOC106559679,FOXP2,LOC111098840,LOC111098843,LOC111098841,MDFIC,LOC111098844,LOC111098845,LOC119866897,LOC100683440,LOC100683520,LO…
Axial-OS-04	chr16	15039157	15796883	INV	MantaINV:1:80357:80358:0:0:0	ZNF783,TRNAC-GCA_7,TRNAC-GCA_8,LOC111090247,TRNAY-GUA_4,LOC111090248,ZNF777,ZNF746,TRNAC-GCA_9,TRNAC-GCA_10,TRNAC-GCA_11,TRNAC-GCA_12,TRNAC-GCA_13,TRNAC-GCA_14,TRNAC-GCA_15,TRNAC-GCA_16,TRNAC-GCA_17,KRBA1,ZNF467,SSPO,ZNF862,ATP6V0E2,REPIN1,ZBED6CL,RARRES2,ZNF775,LOC111090250,GIMAP8,GIMAP1,GIMAP4,GIMAP7,GIMAP6,LOC111090251,GIMAP2,LOC100687459,LOC102151258,TMEM176B,TMEM176A,AOC1,KCNH2,LOC111090252,…
Axial-OS-04	chr16	24343789	47230691	DUP	MantaDUP:TANDEM:95743:0:1:0:0:0	KAT6A,ANK1,LOC111090161,LOC111090274,MIR486,NKX6-3,MIR8854,GINS4,GOLGA7,LOC111090277,SFRP1,LOC111090278,LOC106559843,LOC111090162,ZMAT4,LOC111090279,LOC102151353,LOC111090280,LOC111090282,LOC119869579,TCIM,LOC111090284,IDO2,LOC475575,IDO1,LOC100688422,LOC102153319,ADAM18,LOC102153445,LOC102151507,LOC119877112,LOC111090163,ADAM2,LOC607729,LOC482848,LOC482849,ADAM32,LOC607754,MIR8799D,ADAM9,TM2D2,H…
Axial-OS-05	chr16	49239710	50385909	DEL	MantaDEL:81715:0:1:0:1:0	LOC119874673,LOC119874674,LOC119874730,LOC119874609
Axial-OS-08	chr18	10622954	12328378	DUP	MantaDUP:TANDEM:1:106865:107025:0:0:0	LOC106559959,LOC111090880,LOC111090881,LOC119864317,VPS41,LOC119864320,LOC111090882,AMPH,LOC111090883,LOC102154161,LOC119864163,LOC119877224,LOC119869281,LOC609288,LOC609263,LOC119877229,LOC119863964,LOC119864164,LOC119864100,LOC100856335,LOC100683694,LOC119864147,LOC100856380,LOC119864168,LOC119864166,LOC119864169,LOC119864167,LOC119877225,LOC102152421,STARD3NL,LOC119864170,LOC100683828,EPDR1,LO…
Axial-OS-08	chr18	10827709	12465986	DUP	MantaDUP:TANDEM:130883:0:2:0:0:0	LOC111090880,LOC119864317,VPS41,LOC119864320,LOC111090882,AMPH,LOC111090883,LOC102154161,LOC119864163,LOC119877224,LOC119869281,LOC609288,LOC609263,LOC119877229,LOC119863964,LOC119864164,LOC119864100,LOC100856335,LOC100683694,LOC119864147,LOC100856380,LOC119864168,LOC119864166,LOC119864169,LOC119864167,LOC119877225,LOC102152421,STARD3NL,LOC119864170,LOC100683828,EPDR1,LOC119864171,LOC106559945,SF…
Axial-OS-08	chr2	1310586	8624662	INV	MantaINV:287841:0:1:0:1:0	LOC102152672,LOC487072,FZD8,LOC119870077,GJD4,LOC100687364,CCNY,LOC102152870,LOC477950,LOC119870079,LOC111091150,CREM,CUL2,LOC119876098,LOC119876099,LOC100688855,LOC111094492,LOC119871071,LOC111091164,LOC119870082,PARD3,LOC100688924,LOC100687541,LOC119870611,LOC111091169,NRP1,LOC119876044,LOC119870087,LOC119876043,ITGB1,LOC100683136,CCDC7,LOC119869223,LOC119875638_1,LOC119876045,LOC119876046,YME1…
Axial-OS-08	chr2	1376096	9401278	INV	MantaINV:1:39787:212262:2:0:0	LOC102152672,LOC487072,FZD8,LOC119870077,GJD4,LOC100687364,CCNY,LOC102152870,LOC477950,LOC119870079,LOC111091150,CREM,CUL2,LOC119876098,LOC119876099,LOC100688855,LOC111094492,LOC119871071,LOC111091164,LOC119870082,PARD3,LOC100688924,LOC100687541,LOC119870611,LOC111091169,NRP1,LOC119876044,LOC119870087,LOC119876043,ITGB1,LOC100683136,CCDC7,LOC119869223,LOC119875638_1,LOC119876045,LOC119876046,YME1…
Axial-OS-08	chr2	3808715	8689526	INV	MantaINV:1:147220:212487:0:0:0	LOC119876044,LOC119876043,ITGB1,LOC100683136,CCDC7,LOC119869223,LOC119875638_1,LOC119876045,LOC119876046,YME1L1,MASTL,ACBD5,ABI1,PDSS1,LOC119870607,LOC119870519,APBB1IP,LOC111091234,LOC119870094,GAD2,MYO3A,LOC119871057,LOC119870533,LOC106560082,LOC100687257,GPR158,LOC119870536,LOC111091242,THNSL1,ENKUR,LOC111091256,LOC119870097,PRTFDC1,LOC111094495,LOC119870603,ARHGAP21,LOC119876037,KIAA1217,LOC1…
Axial-OS-08	chr2	3835640	4886984	INV	MantaINV:288158:0:1:0:0:0	LOC119876044,LOC119876043,ITGB1,LOC100683136,CCDC7,LOC119869223,LOC119875638_1,LOC119876045,LOC119876046,YME1L1,MASTL,ACBD5,ABI1,PDSS1
Axial-OS-08	chr2	4054411	8681899	DUP	MantaDUP:TANDEM:288149:0:1:0:0:0	CCDC7,LOC119869223,LOC119875638_1,LOC119876045,LOC119876046,YME1L1,MASTL,ACBD5,ABI1,PDSS1,LOC119870607,LOC119870519,APBB1IP,LOC111091234,LOC119870094,GAD2,MYO3A,LOC119871057,LOC119870533,LOC106560082,LOC100687257,GPR158,LOC119870536,LOC111091242,THNSL1,ENKUR,LOC111091256,LOC119870097,PRTFDC1,LOC111094495,LOC119870603,ARHGAP21,LOC119876037,KIAA1217,LOC111091293,LOC111091298,LOC102154730,OTUD1,LOC1…
Axial-OS-08	chr20	20867966	44636008	DUP	MantaDUP:TANDEM:199609:0:1:0:0:0	FOXP1,LOC111091278,LOC119864657,LOC119864658,LOC102155943,MDFIC2,LOC119864576,LOC102155999,MITF,LOC119864577,LOC119864578,FRMD4B,LMOD3,ARL6IP5,UBA3,LOC119864659,TMF1,LOC119864661,EOGT,TAFA4,LOC119877314,TAFA1,LOC119864579,LOC111091435,LOC111091280,LOC111091436,SUCLG2,LOC119864663,LOC119864662,KBTBD8,LOC102157163,LOC111091281,LOC111091282,LOC119864665,LOC111091284,LOC111091283,LOC119864581,LOC1198…
Axial-OS-08	chr20	20870735	44641443	INV	MantaINV:1:159591:159666:0:0:0	FOXP1,LOC111091278,LOC119864657,LOC119864658,LOC102155943,MDFIC2,LOC119864576,LOC102155999,MITF,LOC119864577,LOC119864578,FRMD4B,LMOD3,ARL6IP5,UBA3,LOC119864659,TMF1,LOC119864661,EOGT,TAFA4,LOC119877314,TAFA1,LOC119864579,LOC111091435,LOC111091280,LOC111091436,SUCLG2,LOC119864663,LOC119864662,KBTBD8,LOC102157163,LOC111091281,LOC111091282,LOC119864665,LOC111091284,LOC111091283,LOC119864581,LOC1198…
Axial-OS-08	chr20	20876290	44514323	DEL	MantaDEL:199620:0:1:0:0:0	FOXP1,LOC111091278,LOC119864657,LOC119864658,LOC102155943,MDFIC2,LOC119864576,LOC102155999,MITF,LOC119864577,LOC119864578,FRMD4B,LMOD3,ARL6IP5,UBA3,LOC119864659,TMF1,LOC119864661,EOGT,TAFA4,LOC119877314,TAFA1,LOC119864579,LOC111091435,LOC111091280,LOC111091436,SUCLG2,LOC119864663,LOC119864662,KBTBD8,LOC102157163,LOC111091281,LOC111091282,LOC119864665,LOC111091284,LOC111091283,LOC119864581,LOC1198…
Axial-OS-08	chr20	29546125	30223779	DEL	MantaDEL:13851:0:1:0:0:0	PTPRG,LOC102157323,LOC476570,LOC111091296,FHIT,LOC102151998,LOC119877316,LOC119864811,LOC102151929,LOC119877318
Axial-OS-04	chr20	41321288	42512188	INV	MantaINV:1:33123:74384:0:0:0	MAP4,LOC102156760,DHX30,LOC100684082,SMARCC1,LOC102151955,CSPG5,LOC608609,LOC119864587,ELP6,SCAP,LOC119864839,PTPN23,KLHL18,KIF9,SETD2,TRNAK-CUU_29,LOC119864698,LOC609235,NBEAL2,LOC119864701,CCDC12,LOC119864699,LOC119864700,PTH1R,MYL3,LOC609264,LOC100684662,LOC609278,LOC476645,LOC609323,PRSS50,TMIE,LOC111091449,ALS2CL,VN2R305P,LOC111091339,FAM240A
Axial-OS-04	chr20	41332907	42512191	DEL	MantaDEL:1:74384:122469:0:0:0	MAP4,LOC102156760,DHX30,LOC100684082,SMARCC1,LOC102151955,CSPG5,LOC608609,LOC119864587,ELP6,SCAP,LOC119864839,PTPN23,KLHL18,KIF9,SETD2,TRNAK-CUU_29,LOC119864698,LOC609235,NBEAL2,LOC119864701,CCDC12,LOC119864699,LOC119864700,PTH1R,MYL3,LOC609264,LOC100684662,LOC609278,LOC476645,LOC609323,PRSS50,TMIE,LOC111091449,ALS2CL,VN2R305P,LOC111091339,FAM240A
Axial-OS-05	chr21	11091443	20915122	DEL	MantaDEL:174948:0:1:0:0:0	GRM5,LOC119877383,LOC102154679,LOC119864956,LOC119865066,CTSC,LOC111091494,RAB38,LOC111091495,LOC119865076,LOC119864876,LOC111091496,LOC100684591,TMEM135,LOC119865063,LOC102155225,FZD4,LOC119865072,PRSS23,LOC119864958,ME3,LOC119864959,LOC111091497,LOC119864957,LOC102155629,LOC111091498,CCDC81,LOC102156566,HIKESHI,LOC102156370,EED,LOC106560201,LOC119864960,LOC102157195,PICALM,LOC119864961,LOC11109…
Axial-OS-08	chr21	11223139	12371616	INV	MantaINV:1:53691:122278:0:0:0	GRM5,LOC102154679,LOC119864956,LOC119865066,CTSC,LOC111091494,RAB38,LOC111091495,LOC119865076,LOC119864876
Axial-OS-08	chr21	14077295	17185918	INV	MantaINV:207034:0:1:0:0:0	DLG2,LOC119877374,LOC119865084,LOC111091502,LOC119877384,LOC102153013,LOC100686619,LOC111091508,CCDC90B,ANKRD42,LOC111091507,PCF11,LOC111091511,RAB30,DDIAS,PRCP,LOC119877351,LOC119864920,LOC119864921,LOC111091513,FAM181B,LOC100685760,LOC119864922,LOC111091607,LOC111091514,LOC111091603,LOC100685849,LOC119864877,LOC119864923,LOC119864878
Axial-OS-08	chr21	14095049	24732586	DEL	MantaDEL:207030:0:1:0:0:0	DLG2,LOC119865084,LOC111091502,LOC119877384,LOC102153013,LOC100686619,LOC111091508,CCDC90B,ANKRD42,LOC111091507,PCF11,LOC111091511,RAB30,DDIAS,PRCP,LOC119877351,LOC119864920,LOC119864921,LOC111091513,FAM181B,LOC100685760,LOC119864922,LOC111091607,LOC111091514,LOC111091603,LOC100685849,LOC119864877,LOC119864923,LOC119864878,LOC119877385,LOC119864967,LOC119877375,LOC106560161,LOC100686413,LOC119877…
Axial-OS-08	chr21	17394118	19875167	INV	MantaINV:1:29354:163707:0:0:0	LOC119877385,LOC119864967,LOC119877375,LOC106560161,LOC100686413,LOC119877376,LOC119864966,LOC102153662,LOC119864969,LOC119865090,LOC608770,LOC119864965,LOC119864968,TENM4,MIR708
Axial-OS-08	chr21	17402117	20732491	INV	MantaINV:1:102045:163807:1:0:0	LOC119877385,LOC119864967,LOC119877375,LOC106560161,LOC100686413,LOC119877376,LOC119864966,LOC102153662,LOC119864969,LOC119865090,LOC608770,LOC119864965,LOC119864968,TENM4,MIR708,LOC111091516,LOC119865085,LOC119864911,LOC111091517,LOC111091518,LOC119864879,NARS2,LOC119865097,LOC111091519,GAB2,LOC119877352,LOC106560187,MIR1838,USP35
Axial-OS-08	chr21	17647095	34677308	INV	MantaINV:1:166637:166638:0:1:0	LOC119864967,LOC119877375,LOC106560161,LOC100686413,LOC119877376,LOC119864966,LOC102153662,LOC119864969,LOC119865090,LOC608770,LOC119864965,LOC119864968,TENM4,MIR708,LOC111091516,LOC119865085,LOC119864911,LOC111091517,LOC111091518,LOC119864879,NARS2,LOC119865097,LOC111091519,GAB2,LOC119877352,LOC106560187,MIR1838,USP35,KCTD21,ALG8,LOC111091521,LOC100856299,LOC111091520,NDUFC2,THRSP,KCTD14,INTS4,L…
Axial-OS-08	chr21	18516574	26445469	INV	MantaINV:207755:0:1:0:1:0	LOC119864966,LOC102153662,LOC119864969,LOC119865090,LOC608770,LOC119864965,LOC119864968,TENM4,MIR708,LOC111091516,LOC119865085,LOC119864911,LOC111091517,LOC111091518,LOC119864879,NARS2,LOC119865097,LOC111091519,GAB2,LOC119877352,LOC106560187,MIR1838,USP35,KCTD21,ALG8,LOC111091521,LOC100856299,LOC111091520,NDUFC2,THRSP,KCTD14,INTS4,LOC102155491,LOC102156732,AAMDC,RSF1,LOC119864971,CLNS1A,AQP11,LOC…
Axial-OS-08	chr21	18519644	34523823	DEL	MantaDEL:207826:0:1:0:0:0	LOC119864966,LOC102153662,LOC119864969,LOC119865090,LOC608770,LOC119864965,LOC119864968,TENM4,MIR708,LOC111091516,LOC119865085,LOC119864911,LOC111091517,LOC111091518,LOC119864879,NARS2,LOC119865097,LOC111091519,GAB2,LOC119877352,LOC106560187,MIR1838,USP35,KCTD21,ALG8,LOC111091521,LOC100856299,LOC111091520,NDUFC2,THRSP,KCTD14,INTS4,LOC102155491,LOC102156732,AAMDC,RSF1,LOC119864971,CLNS1A,AQP11,LOC…
Axial-OS-08	chr21	19874834	20904153	INV	MantaINV:1:21161:29354:0:2:0	TENM4,LOC111091516,LOC119865085,LOC119864911,LOC111091517,LOC111091518,LOC119864879,NARS2,LOC119865097,LOC111091519,GAB2,LOC119877352,LOC106560187,MIR1838,USP35,KCTD21,ALG8,LOC111091521,LOC100856299,LOC111091520,NDUFC2,THRSP
Axial-OS-08	chr21	19875017	20424304	INV	MantaINV:1:29354:162781:0:0:0	TENM4,LOC111091516,LOC119865085,LOC119864911,LOC111091517,LOC111091518,LOC119864879,NARS2,LOC119865097
Axial-OS-08	chr21	19875229	20892629	DUP	MantaDUP:TANDEM:1:29354:163511:0:0:0	TENM4,LOC111091516,LOC119865085,LOC119864911,LOC111091517,LOC111091518,LOC119864879,NARS2,LOC119865097,LOC111091519,GAB2,LOC119877352,LOC106560187,MIR1838,USP35,KCTD21,ALG8,LOC111091521,LOC100856299,LOC111091520,NDUFC2,THRSP
Axial-OS-08	chr21	19883251	20716427	INV	MantaINV:208013:0:1:0:1:0	TENM4,LOC111091516,LOC119865085,LOC119864911,LOC111091517,LOC111091518,LOC119864879,NARS2,LOC119865097,LOC111091519,GAB2,LOC119877352,LOC106560187,MIR1838
Axial-OS-08	chr21	20055627	24733062	INV	MantaINV:207030:1:2:0:0:0	TENM4,LOC111091516,LOC119865085,LOC119864911,LOC111091517,LOC111091518,LOC119864879,NARS2,LOC119865097,LOC111091519,GAB2,LOC119877352,LOC106560187,MIR1838,USP35,KCTD21,ALG8,LOC111091521,LOC100856299,LOC111091520,NDUFC2,THRSP,KCTD14,INTS4,LOC102155491,LOC102156732,AAMDC,RSF1,LOC119864971,CLNS1A,AQP11,LOC111091522,PAK1,LOC119864972,LOC608960,LOC476799,GDPD4,LOC111091524,MYO7A,CAPN5,LOC607920,B3GNT6…
Axial-OS-08	chr21	20576726	22295566	DUP	MantaDUP:TANDEM:1:165293:165298:0:0:0	GAB2,LOC106560187,MIR1838,USP35,KCTD21,ALG8,LOC111091521,LOC100856299,LOC111091520,NDUFC2,THRSP,KCTD14,INTS4,LOC102155491,LOC102156732,AAMDC,RSF1,LOC119864971,CLNS1A,AQP11,LOC111091522,PAK1,LOC119864972,LOC608960,LOC476799,GDPD4,LOC111091524,MYO7A,CAPN5,LOC607920,B3GNT6,LOC119864973,ACER3,LOC100688645,TSKU,LOC106560172,LOC485179,LRRC32,LOC111091525,EMSY
Axial-OS-08	chr21	20913829	22294256	DEL	MantaDEL:1:67133:165293:0:0:0	KCTD14,INTS4,LOC102155491,LOC102156732,AAMDC,RSF1,LOC119864971,CLNS1A,AQP11,LOC111091522,PAK1,LOC119864972,LOC608960,LOC476799,GDPD4,LOC111091524,MYO7A,CAPN5,LOC607920,B3GNT6,LOC119864973,ACER3,LOC100688645,TSKU,LOC106560172,LOC485179,LRRC32,LOC111091525,EMSY
Axial-OS-08	chr21	27867222	37685498	INV	MantaINV:91438:0:1:0:0:0	LOC491653,LOC491652,OR52E2,OR52E1,OR52S1,OR52E2B,OR52J1,OR52E11P,LOC491645,OR52E22,OR52S2,OR52S21P,OR52J8,OR52AB2,OR52AB4,OR52AD1,LOC541584,OR52AB3,OR51AJ5P,LOC119877345,OR51L4,OR51L2,OR51L5,LOC119877382,OR51AJ4,OR52AA1BP,OR52AB1P,OR51V22,OR51G4,OR51AG3,OR51AA2,OR51AB4,OR51AC5P,OR51AC4,OR52Z16P,OR51V1B,OR52A18,OR52A5C,OR52A5,OR52AE11P,LOC119864936,LOC119877346,LOC119864937,OR52A24,LOC119864884,OR…
Axial-OS-08	chr21	34710806	36921361	INV	MantaINV:1:28921:35695:0:3:0	GALNT18,LOC119865098,LOC119865077,LOC100688756,LOC119864866,USP47,DKK3,LOC111091557,LOC100684665,LOC119865067,LOC102156996,MICAL2,LOC111091558,LOC119877364,PARVA,LOC119865074,LOC111091560,TEAD1,LOC119865012,RASSF10,ARNTL,LOC111091562
Axial-OS-08	chr21	34719517	35431453	INV	MantaINV:1:27855:151552:0:0:0	GALNT18,LOC119865098,LOC119865077,LOC100688756
Axial-OS-08	chr21	35169011	37031204	DUP	MantaDUP:TANDEM:210507:0:1:0:0:0	GALNT18,LOC119865077,LOC100688756,LOC119864866,USP47,DKK3,LOC111091557,LOC100684665,LOC119865067,LOC102156996,MICAL2,LOC111091558,LOC119877364,PARVA,LOC119865074,LOC111091560,TEAD1,LOC119865012,RASSF10,ARNTL,LOC111091562,BTBD10,PTH
Axial-OS-08	chr21	35197196	36602090	INV	MantaINV:1:232324:232326:0:0:0	GALNT18,LOC119865077,LOC100688756,LOC119864866,USP47,DKK3,LOC111091557,LOC100684665,LOC119865067,LOC102156996,MICAL2,LOC111091558,LOC119877364,PARVA,LOC119865074,LOC111091560,TEAD1,LOC119865012,RASSF10
Axial-OS-08	chr21	35329023	36931049	INV	MantaINV:210527:0:1:0:0:0	LOC119865077,LOC100688756,LOC119864866,USP47,DKK3,LOC111091557,LOC100684665,LOC119865067,LOC102156996,MICAL2,LOC111091558,LOC119877364,PARVA,LOC119865074,LOC111091560,TEAD1,LOC119865012,RASSF10,ARNTL,LOC111091562
Axial-OS-08	chr21	35516171	42284609	INV	MantaINV:1:149844:167264:0:0:0	USP47,DKK3,LOC111091557,LOC100684665,LOC119865067,LOC102156996,MICAL2,LOC111091558,LOC119877364,PARVA,LOC119865074,LOC111091560,TEAD1,LOC119865012,RASSF10,ARNTL,LOC111091562,BTBD10,PTH,LOC111089999,FAR1,LOC119864898,LOC111091563,LOC119865013,SPON1,LOC111091564,LOC106560193,RRAS2,COPB1,PSMA1,LOC111091601,LOC119865018,LOC119865015,LOC119865014,LOC119865017,LOC100683373,LOC111091565,LOC119865073,CAL…
Axial-OS-08	chr21	37053364	43049010	DUP	MantaDUP:TANDEM:1:158393:158403:0:1:0	LOC111089999,FAR1,LOC119864898,LOC111091563,LOC119865013,SPON1,LOC111091564,LOC106560193,RRAS2,COPB1,PSMA1,LOC111091601,LOC119865018,LOC119865015,LOC119865014,LOC119865017,LOC100683373,LOC111091565,LOC119865073,CALCB,CRSP-3,LOC102152988,CRSP-2,CALCA,INSC,LOC111091612,LOC111091566,SOX6,LOC102151396,LOC111091568,LOC102153260,LOC119877365,C21H11orf58,PLEKHA7,LOC102154263,LOC102154441,LOC119865088,RP…
Axial-OS-08	chr21	37422187	42674211	INV	MantaINV:210917:0:1:0:0:0	SPON1,LOC111091564,LOC106560193,RRAS2,COPB1,PSMA1,LOC111091601,LOC119865018,LOC119865015,LOC119865014,LOC119865017,LOC100683373,LOC111091565,LOC119865073,CALCB,CRSP-3,LOC102152988,CRSP-2,CALCA,INSC,LOC111091612,LOC111091566,SOX6,LOC102151396,LOC111091568,LOC102153260,LOC119877365,C21H11orf58,PLEKHA7,LOC102154263,LOC102154441,LOC119865088,RPS13,PIK3C2A,LOC119865020,NUCB2,NCR3LG1,LOC119865101,LOC10…
Axial-OS-08	chr21	38519394	41557440	DEL	MantaDEL:1:168387:168390:0:0:0	CALCA,INSC,LOC111091612,LOC111091566,SOX6,LOC102151396,LOC111091568,LOC102153260,LOC119877365,C21H11orf58,PLEKHA7,LOC102154263,LOC102154441,LOC119865088,RPS13,PIK3C2A,LOC119865020,NUCB2,NCR3LG1,LOC119865101,LOC106560159,KCNJ11,LOC119865023,ABCC8,LOC119865022,LOC119865021,USH1C,OTOG,MYOD1,KCNC1,SERGEF,LOC119865086,LOC119864916,LOC119865024,TPH1,LOC102155748,SAAL1,LOC119865026,LOC102155886,LOC75181…
Axial-OS-08	chr23	1692660	43534760	DEL	MantaDEL:187873:0:2:0:0:0	ABHD12,LOC102155658,GINS1,NINL,LOC119865478,LOC111091864,NANP,LOC119865334,MIR8807,ZKSCAN7,LOC100686940,ZNF852,ZNF445,LOC100687103,C23H3orf86,TCAIM,LOC119865335,TOPAZ1,LOC100687184,LOC119865473,LOC608299,LOC608314,MIR138A,LOC119865337,LOC106557605,LOC100687334,LOC111091893,LOC111091894,LOC102152722,ABHD5,LOC119877418,LOC119877417,LOC119865476,ANO10,LOC119877428,LOC607470,LOC106557594,SNRK,LOC1110…
Axial-OS-08	chr23	1693360	43582925	DUP	MantaDUP:TANDEM:187873:0:1:0:0:0	ABHD12,LOC102155658,GINS1,NINL,LOC119865478,LOC111091864,NANP,LOC119865334,MIR8807,ZKSCAN7,LOC100686940,ZNF852,ZNF445,LOC100687103,C23H3orf86,TCAIM,LOC119865335,TOPAZ1,LOC100687184,LOC119865473,LOC608299,LOC608314,MIR138A,LOC119865337,LOC106557605,LOC100687334,LOC111091893,LOC111091894,LOC102152722,ABHD5,LOC119877418,LOC119877417,LOC119865476,ANO10,LOC119877428,LOC607470,LOC106557594,SNRK,LOC1110…
Axial-OS-08	chr23	1693893	46267511	DEL	MantaDEL:187873:0:3:0:0:0	ABHD12,LOC102155658,GINS1,NINL,LOC119865478,LOC111091864,NANP,LOC119865334,MIR8807,ZKSCAN7,LOC100686940,ZNF852,ZNF445,LOC100687103,C23H3orf86,TCAIM,LOC119865335,TOPAZ1,LOC100687184,LOC119865473,LOC608299,LOC608314,MIR138A,LOC119865337,LOC106557605,LOC100687334,LOC111091893,LOC111091894,LOC102152722,ABHD5,LOC119877418,LOC119877417,LOC119865476,ANO10,LOC119877428,LOC607470,LOC106557594,SNRK,LOC1110…
Axial-OS-08	chr23	2883768	46202532	DUP	MantaDUP:TANDEM:1:84230:151047:0:0:0	ANO10,LOC607470,LOC106557594,SNRK,LOC111091943,LOC119865296,LOC102153192,LOC111091904,CLASP2,LOC102155733,LOC119877448,UBP1,FBXL2,LOC100856198,LOC119877429,LOC100684906,LOC111091860,SUSD5,CRTAP,GLB1,TMPPE,LOC119865339,LOC111091917,LOC100685071,CCR4,LOC102151129,TRIM71,LOC111091877,CNOT10,LOC119865498,LOC119865340,LOC100686293,PDCD6IP,LOC100685151,LOC111091861,LOC102155029,LOC119865341,LOC11109186…
Axial-OS-08	chr23	3719431	41820579	DEL	MantaDEL:1:150380:150381:0:0:0	FBXL2,LOC100856198,LOC119877429,LOC100684906,LOC111091860,SUSD5,CRTAP,GLB1,TMPPE,LOC119865339,LOC111091917,LOC100685071,CCR4,LOC102151129,TRIM71,LOC111091877,CNOT10,LOC119865498,LOC119865340,LOC100686293,PDCD6IP,LOC100685151,LOC111091861,LOC102155029,LOC119865341,LOC111091862,LOC119865485,LOC100685230,LOC111091968,LOC111091989,LOC106557616,LOC119865504,LOC119865475,LOC111091907,LOC100685466,LOC11…
Axial-OS-08	chr23	4947908	9077761	DUP	MantaDUP:TANDEM:188439:0:1:0:1:0	LOC111091862,LOC119865485,LOC100685230,LOC111091968,LOC111091989,LOC106557616,LOC119865504,LOC119865475,LOC111091907,LOC100685466,LOC119865342,ARPP21,LOC111091863,MIR128-2,LOC111091961,LOC100685544,LOC111091972,LOC100688852,LOC100689000,STAC,LOC102156232,LOC119865343,LOC100685633,DCLK3,TRANK1,LOC111091865,EPM2AIP1,MLH1,LRRFIP2,LOC102151663,GOLGA4,LOC102151596,LOC102151744,ITGA9,LOC111091868,LOC11…
Axial-OS-08	chr23	5067187	26196669	INV	MantaINV:1:71369:71372:0:0:0	LOC100685230,LOC111091968,LOC111091989,LOC106557616,LOC119865504,LOC119865475,LOC111091907,LOC100685466,LOC119865342,ARPP21,LOC111091863,MIR128-2,LOC111091961,LOC100685544,LOC111091972,LOC100688852,LOC100689000,STAC,LOC102156232,LOC119865343,LOC100685633,DCLK3,TRANK1,LOC111091865,EPM2AIP1,MLH1,LRRFIP2,LOC102151663,GOLGA4,LOC102151596,LOC102151744,ITGA9,LOC111091868,LOC111091867,LOC119877449,CTDSP…
Axial-OS-08	chr23	5509928	26201293	DUP	MantaDUP:TANDEM:188583:0:1:0:0:0	LOC111091989,LOC106557616,LOC119865504,LOC119865475,LOC111091907,LOC100685466,LOC119865342,ARPP21,LOC111091863,MIR128-2,LOC111091961,LOC100685544,LOC111091972,LOC100688852,LOC100689000,STAC,LOC102156232,LOC119865343,LOC100685633,DCLK3,TRANK1,LOC111091865,EPM2AIP1,MLH1,LRRFIP2,LOC102151663,GOLGA4,LOC102151596,LOC102151744,ITGA9,LOC111091868,LOC111091867,LOC119877449,CTDSPL,MIR26A-1,VILL,PLCD1,LOC1…
Axial-OS-08	chr23	5704204	12557369	DEL	MantaDEL:188518:0:1:0:0:0	LOC119865342,ARPP21,LOC111091863,MIR128-2,LOC111091961,LOC100685544,LOC111091972,LOC100688852,LOC100689000,STAC,LOC102156232,LOC119865343,LOC100685633,DCLK3,TRANK1,LOC111091865,EPM2AIP1,MLH1,LRRFIP2,LOC102151663,GOLGA4,LOC102151596,LOC102151744,ITGA9,LOC111091868,LOC111091867,LOC119877449,CTDSPL,MIR26A-1,VILL,PLCD1,LOC119865346,DLEC1,ACAA1,MYD88,LOC119865345,OXSR1,LOC607817,SLC22A13,SLC22A14,XYLB…
Axial-OS-08	chr23	7083285	15193257	INV	MantaINV:188781:0:1:0:1:0	EPM2AIP1,MLH1,LRRFIP2,LOC102151663,GOLGA4,LOC102151596,LOC102151744,ITGA9,LOC111091868,LOC111091867,LOC119877449,CTDSPL,MIR26A-1,VILL,PLCD1,LOC119865346,DLEC1,ACAA1,MYD88,LOC119865345,OXSR1,LOC607817,SLC22A13,SLC22A14,XYLB,ACVR2B,LOC119865347,EXOG,LOC485592,SCN5A,SCN10A,LOC111091870,SCN11A,LOC100687253,WDR48,LOC119865497,GORASP1,TTC21A,CSRNP1,LOC119865298,XIRP1,LOC100687413,CX3CR1,CCR8,SLC25A38,L…
Axial-OS-08	chr23	7608517	45048229	INV	MantaINV:1:38895:150836:0:2:0	ITGA9,LOC111091867,LOC119877449,CTDSPL,MIR26A-1,VILL,PLCD1,LOC119865346,DLEC1,ACAA1,MYD88,LOC119865345,OXSR1,LOC607817,SLC22A13,SLC22A14,XYLB,ACVR2B,LOC119865347,EXOG,LOC485592,SCN5A,SCN10A,LOC111091870,SCN11A,LOC100687253,WDR48,LOC119865497,GORASP1,TTC21A,CSRNP1,LOC119865298,XIRP1,LOC100687413,CX3CR1,CCR8,SLC25A38,LOC485601,LOC111091874,RPSA,LOC119865458,LOC119865457,LOC102154169,LOC111091875,LO…
Axial-OS-08	chr23	8318291	9175715	DUP	MantaDUP:TANDEM:1:150343:150357:0:0:0	SLC22A14,XYLB,ACVR2B,LOC119865347,EXOG,LOC485592,SCN5A,SCN10A,LOC111091870,SCN11A,LOC100687253,WDR48,LOC119865497,GORASP1,TTC21A,CSRNP1,LOC119865298,XIRP1,LOC100687413,CX3CR1
Axial-OS-08	chr23	9175719	13870566	DUP	MantaDUP:TANDEM:1:150343:150730:0:0:0	CX3CR1,CCR8,SLC25A38,LOC485601,LOC111091874,RPSA,LOC119865458,LOC119865457,LOC102154169,LOC111091875,LOC607986,LOC102154528,MYRIP,LOC100687655,LOC111091878,LOC119865348,LOC102154740,EIF1B,LOC100687730,ENTPD3,LOC119865349,RPL14,LOC111091879,ZNF619,ZNF620,ZNF621,LOC102155631,LOC119877450,LOC111091857,LOC106557623,LOC111091881,LOC111091974,LOC106557639,CTNNB1,ULK4,LOC102155750,LOC111091882,LOC608078…
Axial-OS-08	chr23	9178116	15953013	INV	MantaINV:1:150443:150448:0:0:0	CX3CR1,CCR8,SLC25A38,LOC485601,LOC111091874,RPSA,LOC119865458,LOC119865457,LOC102154169,LOC111091875,LOC607986,LOC102154528,MYRIP,LOC100687655,LOC111091878,LOC119865348,LOC102154740,EIF1B,LOC100687730,ENTPD3,LOC119865349,RPL14,LOC111091879,ZNF619,ZNF620,ZNF621,LOC102155631,LOC119877450,LOC111091857,LOC106557623,LOC111091881,LOC111091974,LOC106557639,CTNNB1,ULK4,LOC102155750,LOC111091882,LOC608078…
Axial-OS-08	chr23	9776350	34462410	DUP	MantaDUP:TANDEM:189256:0:1:0:0:0	MYRIP,LOC111091878,LOC119865348,LOC102154740,EIF1B,LOC100687730,ENTPD3,LOC119865349,RPL14,LOC111091879,ZNF619,ZNF620,ZNF621,LOC102155631,LOC119877450,LOC111091857,LOC106557623,LOC111091881,LOC111091974,LOC106557639,CTNNB1,ULK4,LOC102155750,LOC111091882,LOC608078,TRAK1,LOC111091883,CCK,LOC100688039,TRNAK-CUU_31,LOC111089989,LOC102156522,LYZL4,LOC119865352,LOC119865353,LOC119865299,VIPR1,LOC1198653…
Axial-OS-08	chr23	10005923	13868708	INV	MantaINV:189303:0:1:0:0:0	LOC102154740,EIF1B,LOC100687730,ENTPD3,LOC119865349,RPL14,LOC111091879,ZNF619,ZNF620,ZNF621,LOC102155631,LOC119877450,LOC111091857,LOC106557623,LOC111091881,LOC111091974,LOC106557639,CTNNB1,ULK4,LOC102155750,LOC111091882,LOC608078,TRAK1,LOC111091883,CCK,LOC100688039,TRNAK-CUU_31,LOC111089989,LOC102156522,LYZL4,LOC119865352,LOC119865353,LOC119865299,VIPR1,LOC119865354,SEC22C,LOC106557648,SS18L2,NK…
Axial-OS-08	chr23	13868707	14581160	INV	MantaINV:189303:1:2:0:0:0	LOC102154000,LOC111091890,LOC111091891,GADL1,LOC119865496,LOC119865358,TGFBR2,LOC111091844,LOC119865300,LOC119865301
Axial-OS-08	chr23	15088744	53049830	INV	MantaINV:1:152089:152098:0:0:0	RBMS3,LOC102154344,LOC119865465,LOC119865362,LOC119865361,LOC111094508,LOC102154899,LOC119865360,LOC119865363,ZCWPW2,LOC111091847,AZI2,CMC1,LOC102155200,LOC100683103,LOC111091934,EOMES,LOC111091971,LOC119865364,LOC111091896,SLC4A7,LOC119865365,LOC111091845,LOC106557642,NEK10,LOC102155806,LOC119865499,LOC111091899,LOC111091936,LOC111091935,LOC119865302,LOC111091876,LRRC3B,LOC119865366,LOC111091957…
Axial-OS-08	chr23	15627451	44457492	DUP	MantaDUP:TANDEM:1:103243:152114:0:0:0	RBMS3,LOC119865361,LOC111094508,LOC102154899,LOC119865360,LOC119865363,ZCWPW2,LOC111091847,AZI2,CMC1,LOC102155200,LOC100683103,LOC111091934,EOMES,LOC111091971,LOC119865364,LOC111091896,SLC4A7,LOC119865365,LOC111091845,LOC106557642,NEK10,LOC102155806,LOC119865499,LOC111091899,LOC111091936,LOC111091935,LOC119865302,LOC111091876,LRRC3B,LOC119865366,LOC111091957,LOC485640,LOC102156347,LOC119877430,LO…
Axial-OS-08	chr23	21245061	22903045	DUP	MantaDUP:TANDEM:190974:0:1:0:0:0	LOC100683763,LOC119865305,ZNF385D,LOC119865490,LOC102155971,LOC119865371,LOC106557609,LOC111091911,LOC119877420
Axial-OS-08	chr23	21260293	23984113	INV	MantaINV:191052:0:1:0:0:0	LOC100683763,LOC119865305,ZNF385D,LOC119865490,LOC102155971,LOC119865371,LOC106557609,LOC111091911,LOC119877420,LOC119865306,LOC111091914,LOC111091913,LOC111091912,LOC119877451,LOC100684062,LOC100684293,SGO1,KAT2B,LOC119865372,LOC119877433,PP2D1,RAB5A,LOC119865373,EFHB,LOC119877452,LOC100683764
Axial-OS-08	chr23	21791323	34617252	INV	MantaINV:191109:0:1:0:0:0	ZNF385D,LOC119865490,LOC102155971,LOC119865371,LOC106557609,LOC111091911,LOC119877420,LOC119865306,LOC111091914,LOC111091913,LOC111091912,LOC119877451,LOC100684062,LOC100684293,SGO1,KAT2B,LOC119865372,LOC119877433,PP2D1,RAB5A,LOC119865373,EFHB,LOC119877452,LOC100683764,LOC111091902,LOC106557622,LOC119865471,KCNH8,LOC111091981,LOC100684734,LOC119865374,LOC119865467,LOC102152799,SATB1,LOC119865375,…
Axial-OS-08	chr23	21796091	34517112	INV	MantaINV:1:18300:152693:0:0:0	ZNF385D,LOC119865490,LOC102155971,LOC119865371,LOC106557609,LOC111091911,LOC119877420,LOC119865306,LOC111091914,LOC111091913,LOC111091912,LOC119877451,LOC100684062,LOC100684293,SGO1,KAT2B,LOC119865372,LOC119877433,PP2D1,RAB5A,LOC119865373,EFHB,LOC119877452,LOC100683764,LOC111091902,LOC106557622,LOC119865471,KCNH8,LOC111091981,LOC100684734,LOC119865374,LOC119865467,LOC102152799,SATB1,LOC119865375,…
Axial-OS-08	chr23	21806500	34621018	DUP	MantaDUP:TANDEM:191093:0:1:0:0:0	ZNF385D,LOC119865490,LOC102155971,LOC119865371,LOC106557609,LOC111091911,LOC119877420,LOC119865306,LOC111091914,LOC111091913,LOC111091912,LOC119877451,LOC100684062,LOC100684293,SGO1,KAT2B,LOC119865372,LOC119877433,PP2D1,RAB5A,LOC119865373,EFHB,LOC119877452,LOC100683764,LOC111091902,LOC106557622,LOC119865471,KCNH8,LOC111091981,LOC100684734,LOC119865374,LOC119865467,LOC102152799,SATB1,LOC119865375,…
Axial-OS-08	chr23	22334659	34629659	INV	MantaINV:191198:0:1:0:0:0	ZNF385D,LOC119865371,LOC106557609,LOC111091911,LOC119877420,LOC119865306,LOC111091914,LOC111091913,LOC111091912,LOC119877451,LOC100684062,LOC100684293,SGO1,KAT2B,LOC119865372,LOC119877433,PP2D1,RAB5A,LOC119865373,EFHB,LOC119877452,LOC100683764,LOC111091902,LOC106557622,LOC119865471,KCNH8,LOC111091981,LOC100684734,LOC119865374,LOC119865467,LOC102152799,SATB1,LOC119865375,LOC111091969,LOC119865376,…
Axial-OS-08	chr23	22334984	42904273	INV	MantaINV:191198:0:2:0:1:0	ZNF385D,LOC119865371,LOC106557609,LOC111091911,LOC119877420,LOC119865306,LOC111091914,LOC111091913,LOC111091912,LOC119877451,LOC100684062,LOC100684293,SGO1,KAT2B,LOC119865372,LOC119877433,PP2D1,RAB5A,LOC119865373,EFHB,LOC119877452,LOC100683764,LOC111091902,LOC106557622,LOC119865471,KCNH8,LOC111091981,LOC100684734,LOC119865374,LOC119865467,LOC102152799,SATB1,LOC119865375,LOC111091969,LOC119865376,…
Axial-OS-08	chr23	22724083	33518717	DEL	MantaDEL:1:152736:152737:0:0:0	LOC119865371,LOC106557609,LOC111091911,LOC119877420,LOC119865306,LOC111091914,LOC111091913,LOC111091912,LOC119877451,LOC100684062,LOC100684293,SGO1,KAT2B,LOC119865372,LOC119877433,PP2D1,RAB5A,LOC119865373,EFHB,LOC119877452,LOC100683764,LOC111091902,LOC106557622,LOC119865471,KCNH8,LOC111091981,LOC100684734,LOC119865374,LOC119865467,LOC102152799,SATB1,LOC119865375,LOC111091969,LOC119865376,TBC1D5,T…
Axial-OS-08	chr23	22880576	26015262	DUP	MantaDUP:TANDEM:1:152326:152327:0:1:0	LOC119877420,LOC119865306,LOC111091914,LOC111091913,LOC111091912,LOC119877451,LOC100684062,LOC100684293,SGO1,KAT2B,LOC119865372,LOC119877433,PP2D1,RAB5A,LOC119865373,EFHB,LOC119877452,LOC100683764,LOC111091902,LOC106557622,LOC119865471,KCNH8,LOC111091981,LOC100684734,LOC119865374,LOC119865467,LOC102152799,SATB1,LOC119865375,LOC111091969,LOC119865376,TBC1D5,TRNAM-CAU_10,LOC119877447,LOC102152924
Axial-OS-08	chr23	23514666	34232182	INV	MantaINV:191299:0:1:0:1:0	LOC111091914,LOC111091913,LOC111091912,LOC119877451,LOC100684062,LOC100684293,SGO1,KAT2B,LOC119865372,LOC119877433,PP2D1,RAB5A,LOC119865373,EFHB,LOC119877452,LOC100683764,LOC111091902,LOC106557622,LOC119865471,KCNH8,LOC111091981,LOC100684734,LOC119865374,LOC119865467,LOC102152799,SATB1,LOC119865375,LOC111091969,LOC119865376,TBC1D5,TRNAM-CAU_10,LOC119877447,LOC102152924,LOC119865377,LOC119865489,L…
Axial-OS-08	chr23	23531487	25420696	DEL	MantaDEL:1:152339:152345:0:0:0	LOC111091912,LOC119877451,LOC100684062,LOC100684293,SGO1,KAT2B,LOC119865372,LOC119877433,PP2D1,RAB5A,LOC119865373,EFHB,LOC119877452,LOC100683764,LOC111091902,LOC106557622,LOC119865471,KCNH8,LOC111091981,LOC100684734,LOC119865374,LOC119865467,LOC102152799,SATB1,LOC119865375,LOC111091969,LOC119865376
Axial-OS-08	chr23	23539480	29829985	DUP	MantaDUP:TANDEM:191308:0:1:0:0:0	LOC111091912,LOC119877451,LOC100684062,LOC100684293,SGO1,KAT2B,LOC119865372,LOC119877433,PP2D1,RAB5A,LOC119865373,EFHB,LOC119877452,LOC100683764,LOC111091902,LOC106557622,LOC119865471,KCNH8,LOC111091981,LOC100684734,LOC119865374,LOC119865467,LOC102152799,SATB1,LOC119865375,LOC111091969,LOC119865376,TBC1D5,TRNAM-CAU_10,LOC119877447,LOC102152924,LOC119865377,LOC119865489,LOC119865378,PLCL2,LOC11109…
Axial-OS-08	chr23	25514357	34491166	DEL	MantaDEL:1:93258:153447:0:0:0	TBC1D5,TRNAM-CAU_10,LOC119877447,LOC102152924,LOC119865377,LOC119865489,LOC119865378,PLCL2,LOC111091920,LOC111091919,DAZL,RFTN1,LOC111091922,LOC111091921,OXNAD1,DPH3,GALNT15,LOC119865381,LOC119865308,LOC119877421,LOC111091923,LOC119865382,ANKRD28,LOC111091925,LOC111091926,BTD,LOC608697,EAF1,METTL6,LOC119865479,LOC111091927,SH3BP5,LOC119865387,LOC119865386,LOC119865461,CAPN7,LOC610614,LOC111091886…
Axial-OS-08	chr23	25965835	33863285	DUP	MantaDUP:TANDEM:1:152508:152509:0:0:0	TBC1D5,LOC119877447,LOC102152924,LOC119865377,LOC119865489,LOC119865378,PLCL2,LOC111091920,LOC111091919,DAZL,RFTN1,LOC111091922,LOC111091921,OXNAD1,DPH3,GALNT15,LOC119865381,LOC119865308,LOC119877421,LOC111091923,LOC119865382,ANKRD28,LOC111091925,LOC111091926,BTD,LOC608697,EAF1,METTL6,LOC119865479,LOC111091927,SH3BP5,LOC119865387,LOC119865386,LOC119865461,CAPN7,LOC610614,LOC111091886,LOC477063,LO…
Axial-OS-08	chr23	28336676	34483964	DUP	MantaDUP:TANDEM:1:2187:153045:0:1:0	COL6A6,LOC119865388,PIK3R4,LOC119877453,ATP2C1,ASTE1,NEK11,LOC100686386,LOC100686208,LOC100686294,LOC119865509,LOC111091931,NUDT16,LOC119877454,MRPL3,CPNE4,LOC111091932,LOC111091933,LOC106557647,TRNAC-GCA_18,TRNAC-GCA_19,ACP3,LOC119865487,DNAJC13,LOC119865390,ACAD11,LOC119865391,ACKR4,UBA5,NPHP3,LOC610786,LOC102152516,TMEM108,LOC111091939,LOC119865493,LOC111091938,LOC119865469,LOC111091937,LOC100…
Axial-OS-08	chr23	41447888	42109229	DEL	MantaDEL:1:153540:153701:0:0:0	LOC100688646,LOC111091976,LOC119865468,LOC111091977,PLSCR4
Axial-OS-08	chr23	42369787	43514008	DEL	MantaDEL:194320:0:1:0:0:0	LOC102152800,LOC111091980,ZIC4,LOC102152853,ZIC1,LOC100687698,LOC100682863,LOC111091962
Axial-OS-08	chr23	43914590	46204554	INV	MantaINV:194530:0:1:0:1:0	LOC119865483,LOC119865416,AGTR1,CPB1,CPA3,LOC102153472,LOC102153543,GYG1,HLTF,LOC100683054,HPS3,CP,LOC111091984,LOC611632,TM4SF18,LOC102156095,LOC119865314,LOC111091985,LOC106557611,TM4SF1,LOC111091986,TM4SF4,WWTR1,LOC119865418,LOC111091987,LOC119865417,COMMD2,RNF13,ANKUB1,LOC106557603,PFN2,LOC111091895,LOC102155078,LOC100855515,LOC119865420,LOC111091988,LOC119865422,LOC119865474,LOC100683577,LOC…
Axial-OS-05	chr26	1542335	23322579	INV	MantaINV:1:105181:105182:0:0:0	ADGRD1,RAN,STX2,RIMBP2,PIWIL1,LOC111092665,FZD10,TMEM132D,LOC119866275,GLT1D1,LOC102155367,SLC15A4,LOC119866134,TMEM132C,LOC119877578,LOC111092525,LOC111092628,LOC111092591,LOC119877579,LOC119866086,LOC477441,LOC102155781,LOC111092655,LOC106557823,TMEM132B,LOC102155832,LOC111092684,LOC100688042,LOC102155917,AACS,BRI3BP,DHX37,TRNAA-UGC_5,TRNAD-GUC_4,LOC106557839,TRNAF-GAA_6,TRNAD-GUC_5,TRNAA-UGC_6…
Axial-OS-05	chr26	1586562	23205402	DUP	MantaDUP:TANDEM:126363:0:1:0:0:0	RAN,STX2,RIMBP2,PIWIL1,LOC111092665,FZD10,TMEM132D,LOC119866275,GLT1D1,LOC102155367,SLC15A4,LOC119866134,TMEM132C,LOC119877578,LOC111092525,LOC111092628,LOC111092591,LOC119877579,LOC119866086,LOC477441,LOC102155781,LOC111092655,LOC106557823,TMEM132B,LOC102155832,LOC111092684,LOC100688042,LOC102155917,AACS,BRI3BP,DHX37,TRNAA-UGC_5,TRNAD-GUC_4,LOC106557839,TRNAF-GAA_6,TRNAD-GUC_5,TRNAA-UGC_6,UBC,LO…
Axial-OS-05	chr26	5147959	23044468	INV	MantaINV:1:105169:105170:0:1:0	BRI3BP,DHX37,TRNAA-UGC_5,TRNAD-GUC_4,LOC106557839,TRNAF-GAA_6,TRNAD-GUC_5,TRNAA-UGC_6,UBC,LOC119866290,LOC100688271,SCARB1,LOC111092668,LOC111092645,LOC119866119,LOC119877580,LOC119866087,LOC119866135,NCOR2,LOC119866136,RFLNA,LOC106557806,LOC119866138,LOC119866137,ZNF664,CCDC92,DNAH10,ATP6V0A2,LOC111092678,TCTN2,GTF2H3,EIF2B1,DDX55,TMED2,LOC111092589,RILPL1,SNRNP35,LOC106557826,RILPL2,LOC11986613…
Axial-OS-05	chr26	8368752	22845445	INV	MantaINV:126840:0:1:0:0:0	LOC111092697,ATP2A2,LOC102153400,ANAPC7,ARPC3,GPN3,FAM216A,VPS29,RAD9B,PPTC7,LOC119866148,TCTN1,LOC102154474,HVCN1,LOC111092526,PPP1CC,CCDC63,LOC119866149,MYL2,LOC111092599,CUX2,LOC111092601,LOC102155132,LOC119866293,LOC106557829,PHETA1,SH2B3,ATXN2,BRAP,ACAD10,LOC119866089,LOC102155782,ALDH2,LOC119866276,LOC100687157,MAPKAPK5,LOC119877622,LOC119877583,LOC119866150,LOC119877582,LOC119866151,LOC119…
Axial-OS-08	chr29	9791771	17077917	DUP	MantaDUP:TANDEM:222156:0:1:0:1:0	CYP7A1,LOC119866701,LOC482977,NSMAF,LOC119866669,TOX,LOC119866702,LOC102154479,LOC102152621,LOC111093171,LOC119866671,CA8,LOC111093142,LOC111093232,LOC609669,RAB2A,LOC111093112,LOC111093111,CHD7,LOC476530,LOC111093233,LOC111093179,LOC111093137,LOC100686827,CLVS1,ASPH,LOC111093157,LOC111093126,LOC102153180,LOC102153406,NKAIN3,LOC111093106,LOC119877725,LOC102153247,GGH,LOC111093132,TTPA,YTHDF3,LOC1…
Axial-OS-08	chr29	11065039	16771091	DEL	MantaDEL:1:148828:174817:0:0:0	LOC119866671,CA8,LOC111093142,LOC111093232,LOC609669,RAB2A,LOC111093112,LOC111093111,CHD7,LOC476530,LOC111093233,LOC111093179,LOC111093137,LOC100686827,CLVS1,ASPH,LOC111093157,LOC111093126,LOC102153180,LOC102153406,NKAIN3,LOC111093106,LOC119877725,LOC102153247,GGH,LOC111093132,TTPA,YTHDF3,LOC111093147,LOC111093146,LOC486972,LOC111093143,LOC102153892,LOC111093148,MIR124-2,LOC106558002,LOC119866672…
Axial-OS-08	chr29	11705621	16560308	DEL	MantaDEL:1:174575:174576:0:0:0	CHD7,LOC111093233,LOC111093179,LOC111093137,LOC100686827,CLVS1,ASPH,LOC111093157,LOC111093126,LOC102153180,LOC102153406,NKAIN3,LOC111093106,LOC119877725,LOC102153247,GGH,LOC111093132,TTPA,YTHDF3,LOC111093147,LOC111093146,LOC486972,LOC111093143,LOC102153892,LOC111093148,MIR124-2,LOC106558002,LOC119866672,BHLHE22,CYP7B1,LOC102153932,LOC119866704,LOC111093165,LOC102154202,LOC102154275,LOC111093155,L…
Axial-OS-08	chr30	6551748	12176856	INV	MantaINV:1:250210:250223:0:0:0	LOC102155895,LOC102155837,LOC119866868,LOC119866961,LOC102155568,THBS1,FSIP1,GPR176,LOC119866962,LOC111093307,LOC119866966,LOC100687820,EIF2AK4,SRP14,BMF,BUB1B,LOC102157096,PAK6,ANKRD63,PLCB2,INAFM2,CCDC9B,LOC111093290,DISP2,KNSTRN,IVD,BAHD1,LOC119866870,CHST14,LOC111093325,CCDC32,RPUSD2,TRNAS-GCU_5,KNL1,RAD51,RMDN3,LOC111093283,GCHFR,C30H15orf62,DNAJC17,ZFYVE19,PPP1R14D,SPINT1,RHOV,VPS18,LOC1110…
Axial-OS-06	chr31	10995737	34824762	INV	MantaINV:134065:1:2:0:0:0	ROBO2,LOC102153814,LOC119867102,LIPI,RBM11,LOC478384,HSPA13,LOC102154431,SAMSN1,LOC100684485,LOC111093489,LOC119867005,LOC111093548,NRIP1,LOC119867127,LOC119867136,LOC119867006,LOC100683656,LOC102154762,LOC111093545,USP25,LOC111093429,LOC119867042,LOC111093428,LOC111093424,LOC102154980,LOC111093426,MIR99A-1,MIRLET7C,MIR125B-2,LOC111093425,LOC111093427,LOC119877761,LOC119867043,LOC100685967,LOC119…
Axial-OS-06	chr34	3428675	24006416	DUP	MantaDUP:TANDEM:273843:0:1:0:0:0	CTNND2,LOC102154640,LOC119867544,LOC111093891,LOC607300,LOC119867468,ANKRD33B,LOC119867564,LOC106558190,LOC102155183,LOC102155232,ROPN1L,LOC119867469,MARCHF6,LOC119877857,LOC119877854,LOC119867419,CMBL,TRNAE-CUC_11,CCT5,ATPSCKMT,LOC119877858,LOC111093897,LOC119867470,LOC111093915,LOC102155897,LOC111093882,LOC606906,LOC111093931,LOC111093932,TAS2R1,LOC119867461,LOC119867575,SEMA5A,LOC111093959,LOC…
Axial-OS-06	chr34	3445874	23404957	DUP	MantaDUP:TANDEM:4:60126:185950:0:0:0	CTNND2,LOC102154640,LOC119867544,LOC111093891,LOC607300,LOC119867468,ANKRD33B,LOC119867564,LOC106558190,LOC102155183,LOC102155232,ROPN1L,LOC119867469,MARCHF6,LOC119877857,LOC119877854,LOC119867419,CMBL,TRNAE-CUC_11,CCT5,ATPSCKMT,LOC119877858,LOC111093897,LOC119867470,LOC111093915,LOC102155897,LOC111093882,LOC606906,LOC111093931,LOC111093932,TAS2R1,LOC119867461,LOC119867575,SEMA5A,LOC111093959,LOC…
Axial-OS-06	chr34	3735505	10521416	DUP	MantaDUP:TANDEM:273883:0:1:0:0:0	LOC119867544,LOC111093891,LOC607300,LOC119867468,ANKRD33B,LOC119867564,LOC106558190,LOC102155183,LOC102155232,ROPN1L,LOC119867469,MARCHF6,LOC119877857,LOC119877854,LOC119867419,CMBL,TRNAE-CUC_11,CCT5,ATPSCKMT,LOC119877858,LOC111093897,LOC119867470,LOC111093915,LOC102155897,LOC111093882,LOC606906,LOC111093931,LOC111093932,TAS2R1,LOC119867461,LOC119867575,SEMA5A,LOC111093959,LOC119867422,LOC1110938…
Axial-OS-06	chr34	4156863	5436155	DEL	MantaDEL:4:184890:184893:0:2:0	LOC119867419,CMBL,TRNAE-CUC_11,CCT5,ATPSCKMT,LOC119877858,LOC111093897,LOC119867470,LOC111093915,LOC102155897,LOC111093882,LOC606906,LOC111093931,LOC111093932,TAS2R1,LOC119867461,LOC119867575,SEMA5A,LOC111093959,LOC119867422,LOC111093884
Axial-OS-06	chr34	4820145	23691173	INV	MantaINV:274003:0:1:0:1:0	SEMA5A,LOC111093959,LOC119867422,LOC111093884,LOC111093954,LOC119867462,MTRR,FASTKD3,LOC119867423,C34H5orf49,ADCY2,LOC119867471,LOC119867424,LOC111093963,LOC119877855,LOC102154747,LOC102156905,LOC607847,TENT4A,LOC111093872,LOC119867558,SRD5A1,LOC111093921,NSUN2,UBE2QL1,LOC111093935,MED10,LOC111093907,LOC119867551,LOC119867472,LOC119867425,LOC111093950,LOC119867428,LOC119867427,ICE1,LOC119877859,A…
Axial-OS-06	chr34	4901789	27726373	INV	MantaINV:274069:0:1:0:0:0	SEMA5A,LOC111093959,LOC119867422,LOC111093884,LOC111093954,LOC119867462,MTRR,FASTKD3,LOC119867423,C34H5orf49,ADCY2,LOC119867471,LOC119867424,LOC111093963,LOC119877855,LOC102154747,LOC102156905,LOC607847,TENT4A,LOC111093872,LOC119867558,SRD5A1,LOC111093921,NSUN2,UBE2QL1,LOC111093935,MED10,LOC111093907,LOC119867551,LOC119867472,LOC119867425,LOC111093950,LOC119867428,LOC119867427,ICE1,LOC119877859,A…
Axial-OS-06	chr34	4909838	11627397	DEL	MantaDEL:4:185046:185089:0:0:0	SEMA5A,LOC111093959,LOC119867422,LOC111093884,LOC111093954,LOC119867462,MTRR,FASTKD3,LOC119867423,C34H5orf49,ADCY2,LOC119867471,LOC119867424,LOC111093963,LOC119877855,LOC102154747,LOC102156905,LOC607847,TENT4A,LOC111093872,LOC119867558,SRD5A1,LOC111093921,NSUN2,UBE2QL1,LOC111093935,MED10,LOC111093907,LOC119867551,LOC119867472,LOC119867425,LOC111093950,LOC119867428,LOC119867427,ICE1,LOC119877859,A…
Axial-OS-06	chr34	5063931	11605349	DUP	MantaDUP:TANDEM:274066:0:1:0:1:0	SEMA5A,LOC111093959,LOC119867422,LOC111093884,LOC111093954,LOC119867462,MTRR,FASTKD3,LOC119867423,C34H5orf49,ADCY2,LOC119867471,LOC119867424,LOC111093963,LOC119877855,LOC102154747,LOC102156905,LOC607847,TENT4A,LOC111093872,LOC119867558,SRD5A1,LOC111093921,NSUN2,UBE2QL1,LOC111093935,MED10,LOC111093907,LOC119867551,LOC119867472,LOC119867425,LOC111093950,LOC119867428,LOC119867427,ICE1,LOC119877859,A…
Axial-OS-06	chr34	5436783	23985875	INV	MantaINV:4:184892:184893:0:0:0	LOC111093954,LOC119867462,MTRR,FASTKD3,LOC119867423,C34H5orf49,ADCY2,LOC119867471,LOC119867424,LOC111093963,LOC119877855,LOC102154747,LOC102156905,LOC607847,TENT4A,LOC111093872,LOC119867558,SRD5A1,LOC111093921,NSUN2,UBE2QL1,LOC111093935,MED10,LOC111093907,LOC119867551,LOC119867472,LOC119867425,LOC111093950,LOC119867428,LOC119867427,ICE1,LOC119877859,ADAMTS16,LOC106558191,LOC119877860,LOC119867430…
Axial-OS-06	chr34	6307803	24477083	DUP	MantaDUP:TANDEM:193770:0:1:0:0:0	ADCY2,LOC119867471,LOC119867424,LOC111093963,LOC119877855,LOC102154747,LOC102156905,LOC607847,TENT4A,LOC111093872,LOC119867558,SRD5A1,LOC111093921,NSUN2,UBE2QL1,LOC111093935,MED10,LOC111093907,LOC119867551,LOC119867472,LOC119867425,LOC111093950,LOC119867428,LOC119867427,ICE1,LOC119877859,ADAMTS16,LOC106558191,LOC119877860,LOC119867430,LOC111093909,LOC119867553,LOC111093865,LOC111093920,LOC1110939…
Axial-OS-06	chr34	6532468	35344972	DUP	MantaDUP:TANDEM:274194:0:1:0:0:0	ADCY2,LOC119867424,LOC111093963,LOC119877855,LOC102154747,LOC102156905,LOC607847,TENT4A,LOC111093872,LOC119867558,SRD5A1,LOC111093921,NSUN2,UBE2QL1,LOC111093935,MED10,LOC111093907,LOC119867551,LOC119867472,LOC119867425,LOC111093950,LOC119867428,LOC119867427,ICE1,LOC119877859,ADAMTS16,LOC106558191,LOC119877860,LOC119867430,LOC111093909,LOC119867553,LOC111093865,LOC111093920,LOC111093944,LOC1110939…
Axial-OS-06	chr34	6857214	12970753	DUP	MantaDUP:TANDEM:274220:0:1:0:0:0	LOC119877855,LOC102154747,LOC102156905,LOC607847,TENT4A,LOC111093872,LOC119867558,SRD5A1,LOC111093921,NSUN2,UBE2QL1,LOC111093935,MED10,LOC111093907,LOC119867551,LOC119867472,LOC119867425,LOC111093950,LOC119867428,LOC119867427,ICE1,LOC119877859,ADAMTS16,LOC106558191,LOC119877860,LOC119867430,LOC111093909,LOC119867553,LOC111093865,LOC111093920,LOC111093944,LOC111093941,IRX1,LOC119867474,LOC11109391…
Axial-OS-06	chr34	6879262	17814726	INV	MantaINV:4:164803:184955:0:0:0	LOC119877855,LOC102154747,LOC102156905,LOC607847,TENT4A,LOC111093872,LOC119867558,SRD5A1,LOC111093921,NSUN2,UBE2QL1,LOC111093935,MED10,LOC111093907,LOC119867551,LOC119867472,LOC119867425,LOC111093950,LOC119867428,LOC119867427,ICE1,LOC119877859,ADAMTS16,LOC106558191,LOC119877860,LOC119867430,LOC111093909,LOC119867553,LOC111093865,LOC111093920,LOC111093944,LOC111093941,IRX1,LOC119867474,LOC11109391…
Axial-OS-06	chr34	7067364	13486850	INV	MantaINV:4:184544:184662:0:1:0	LOC102156905,LOC607847,TENT4A,LOC111093872,LOC119867558,SRD5A1,LOC111093921,NSUN2,UBE2QL1,LOC111093935,MED10,LOC111093907,LOC119867551,LOC119867472,LOC119867425,LOC111093950,LOC119867428,LOC119867427,ICE1,LOC119877859,ADAMTS16,LOC106558191,LOC119877860,LOC119867430,LOC111093909,LOC119867553,LOC111093865,LOC111093920,LOC111093944,LOC111093941,IRX1,LOC119867474,LOC111093919,LOC119867431,LOC11986743…
Axial-OS-06	chr34	7069780	18827474	DUP	MantaDUP:TANDEM:274253:0:2:0:0:0	LOC102156905,LOC607847,TENT4A,LOC111093872,LOC119867558,SRD5A1,LOC111093921,NSUN2,UBE2QL1,LOC111093935,MED10,LOC111093907,LOC119867551,LOC119867472,LOC119867425,LOC111093950,LOC119867428,LOC119867427,ICE1,LOC119877859,ADAMTS16,LOC106558191,LOC119877860,LOC119867430,LOC111093909,LOC119867553,LOC111093865,LOC111093920,LOC111093944,LOC111093941,IRX1,LOC119867474,LOC111093919,LOC119867431,LOC11986743…
Axial-OS-06	chr34	7080408	17810400	INV	MantaINV:4:82758:184954:0:0:0	LOC102156905,LOC607847,TENT4A,LOC111093872,LOC119867558,SRD5A1,LOC111093921,NSUN2,UBE2QL1,LOC111093935,MED10,LOC111093907,LOC119867551,LOC119867472,LOC119867425,LOC111093950,LOC119867428,LOC119867427,ICE1,LOC119877859,ADAMTS16,LOC106558191,LOC119877860,LOC119867430,LOC111093909,LOC119867553,LOC111093865,LOC111093920,LOC111093944,LOC111093941,IRX1,LOC119867474,LOC111093919,LOC119867431,LOC11986743…
Axial-OS-06	chr34	7119043	35266650	DEL	MantaDEL:4:75608:184657:0:0:0	LOC607847,TENT4A,LOC111093872,LOC119867558,SRD5A1,LOC111093921,NSUN2,UBE2QL1,LOC111093935,MED10,LOC111093907,LOC119867551,LOC119867472,LOC119867425,LOC111093950,LOC119867428,LOC119867427,ICE1,LOC119877859,ADAMTS16,LOC106558191,LOC119877860,LOC119867430,LOC111093909,LOC119867553,LOC111093865,LOC111093920,LOC111093944,LOC111093941,IRX1,LOC119867474,LOC111093919,LOC119867431,LOC119867432,LOC11109392…
Axial-OS-06	chr34	7917435	26419606	DUP	MantaDUP:TANDEM:274345:0:1:0:0:0	LOC111093950,LOC119867428,LOC119867427,ICE1,LOC119877859,ADAMTS16,LOC106558191,LOC119877860,LOC119867430,LOC111093909,LOC119867553,LOC111093865,LOC111093920,LOC111093944,LOC111093941,IRX1,LOC119867474,LOC111093919,LOC119867431,LOC119867432,LOC111093922,LOC119867475,IRX2,LOC111093956,LOC111093880,LOC111093879,LOC100682563,LOC111093855,IRX4,LOC119867476,LOC111093868,NDUFS6,MRPL36,LOC102152290,LPCAT…
Axial-OS-06	chr34	7935418	17310387	DEL	MantaDEL:274341:0:1:0:0:0	LOC111093950,LOC119867428,LOC119867427,ICE1,LOC119877859,ADAMTS16,LOC106558191,LOC119877860,LOC119867430,LOC111093909,LOC119867553,LOC111093865,LOC111093920,LOC111093944,LOC111093941,IRX1,LOC119867474,LOC111093919,LOC119867431,LOC119867432,LOC111093922,LOC119867475,IRX2,LOC111093956,LOC111093880,LOC111093879,LOC100682563,LOC111093855,IRX4,LOC119867476,LOC111093868,NDUFS6,MRPL36,LOC102152290,LPCAT…
Axial-OS-06	chr34	8498322	20656897	INV	MantaINV:274381:0:1:0:0:0	LOC106558191,LOC119877860,LOC119867430,LOC111093909,LOC119867553,LOC111093865,LOC111093920,LOC111093944,LOC111093941,IRX1,LOC119867474,LOC111093919,LOC119867431,LOC119867432,LOC111093922,LOC119867475,IRX2,LOC111093956,LOC111093880,LOC111093879,LOC100682563,LOC111093855,IRX4,LOC119867476,LOC111093868,NDUFS6,MRPL36,LOC102152290,LPCAT1,SLC6A3,CLPTM1L,LOC119867433,TERT,SLC6A18,SLC6A19,SLC12A7,NKD2,TR…
Axial-OS-06	chr34	9264236	35112262	DUP	MantaDUP:TANDEM:4:142058:185008:0:2:0	LOC111093944,LOC111093941,IRX1,LOC119867474,LOC111093919,LOC119867431,LOC119867432,LOC111093922,LOC119867475,IRX2,LOC111093956,LOC111093880,LOC111093879,LOC100682563,LOC111093855,IRX4,LOC119867476,LOC111093868,NDUFS6,MRPL36,LOC102152290,LPCAT1,SLC6A3,CLPTM1L,LOC119867433,TERT,SLC6A18,SLC6A19,SLC12A7,NKD2,TRIP13,BRD9,LOC609445,LOC102152910,TPPP,CEP72,LOC119867477,LOC111093962,SLC9A3,LOC119867478,E…
Axial-OS-06	chr34	10336816	21051613	DUP	MantaDUP:TANDEM:4:184372:184440:0:0:0	LOC119867475,IRX2,LOC111093956,LOC111093880,LOC111093879,LOC100682563,LOC111093855,IRX4,LOC119867476,LOC111093868,NDUFS6,MRPL36,LOC102152290,LPCAT1,SLC6A3,CLPTM1L,LOC119867433,TERT,SLC6A18,SLC6A19,SLC12A7,NKD2,TRIP13,BRD9,LOC609445,LOC102152910,TPPP,CEP72,LOC119867477,LOC111093962,SLC9A3,LOC119867478,EXOC3,LOC119867540,AHRR,LOC111093871,PDCD6,SDHA,CCDC127,LRRC14B,LOC119867480,LOC119867479,PLEKHG4…
Axial-OS-06	chr34	10479722	19072858	INV	MantaINV:274652:0:1:0:0:0	LOC111093956,LOC111093880,LOC111093879,LOC100682563,LOC111093855,IRX4,LOC119867476,LOC111093868,NDUFS6,MRPL36,LOC102152290,LPCAT1,SLC6A3,CLPTM1L,LOC119867433,TERT,SLC6A18,SLC6A19,SLC12A7,NKD2,TRIP13,BRD9,LOC609445,LOC102152910,TPPP,CEP72,LOC119867477,LOC111093962,SLC9A3,LOC119867478,EXOC3,LOC119867540,AHRR,LOC111093871,PDCD6,SDHA,CCDC127,LRRC14B,LOC119867480,LOC119867479,PLEKHG4B,LOC119867481,LOC…
Axial-OS-06	chr34	10757652	26594177	DUP	MantaDUP:TANDEM:4:185891:186002:0:0:0	LOC111093880,LOC111093879,LOC100682563,LOC111093855,IRX4,LOC119867476,LOC111093868,NDUFS6,MRPL36,LOC102152290,LPCAT1,SLC6A3,CLPTM1L,LOC119867433,TERT,SLC6A18,SLC6A19,SLC12A7,NKD2,TRIP13,BRD9,LOC609445,LOC102152910,TPPP,CEP72,LOC119867477,LOC111093962,SLC9A3,LOC119867478,EXOC3,LOC119867540,AHRR,LOC111093871,PDCD6,SDHA,CCDC127,LRRC14B,LOC119867480,LOC119867479,PLEKHG4B,LOC119867481,LOC119867482,LOC…
Axial-OS-06	chr34	10864239	19387089	DUP	MantaDUP:TANDEM:4:132636:185416:0:2:0	LOC111093880,LOC111093879,LOC100682563,LOC111093855,IRX4,LOC119867476,LOC111093868,NDUFS6,MRPL36,LOC102152290,LPCAT1,SLC6A3,CLPTM1L,LOC119867433,TERT,SLC6A18,SLC6A19,SLC12A7,NKD2,TRIP13,BRD9,LOC609445,LOC102152910,TPPP,CEP72,LOC119867477,LOC111093962,SLC9A3,LOC119867478,EXOC3,LOC119867540,AHRR,LOC111093871,PDCD6,SDHA,CCDC127,LRRC14B,LOC119867480,LOC119867479,PLEKHG4B,LOC119867481,LOC119867482,LOC…
Axial-OS-06	chr34	11069470	17808668	DEL	MantaDEL:274687:0:1:0:0:0	IRX4,LOC119867476,LOC111093868,NDUFS6,MRPL36,LOC102152290,LPCAT1,SLC6A3,CLPTM1L,LOC119867433,TERT,SLC6A18,SLC6A19,SLC12A7,NKD2,TRIP13,BRD9,LOC609445,LOC102152910,TPPP,CEP72,LOC119867477,LOC111093962,SLC9A3,LOC119867478,EXOC3,LOC119867540,AHRR,LOC111093871,PDCD6,SDHA,CCDC127,LRRC14B,LOC119867480,LOC119867479,PLEKHG4B,LOC119867481,LOC119867482,LOC119867435,LOC119867434,LOC119867436,LOC119867437,LOC…
Axial-OS-06	chr34	11418431	21473164	INV	MantaINV:4:185077:185078:0:0:0	CLPTM1L,LOC119867433,TERT,SLC6A18,SLC6A19,SLC12A7,NKD2,TRIP13,BRD9,LOC609445,LOC102152910,TPPP,CEP72,LOC119867477,LOC111093962,SLC9A3,LOC119867478,EXOC3,LOC119867540,AHRR,LOC111093871,PDCD6,SDHA,CCDC127,LRRC14B,LOC119867480,LOC119867479,PLEKHG4B,LOC119867481,LOC119867482,LOC119867435,LOC119867434,LOC119867436,LOC119867437,LOC119867483,LOC119867484,LOC119867486,MIR8790,LOC119867488,LOC119867487,LO…
Axial-OS-06	chr34	11803090	19841760	DUP	MantaDUP:TANDEM:274756:0:1:0:0:0	CEP72,LOC119867477,LOC111093962,SLC9A3,LOC119867478,EXOC3,LOC119867540,AHRR,LOC111093871,PDCD6,SDHA,CCDC127,LRRC14B,LOC119867480,LOC119867479,PLEKHG4B,LOC119867481,LOC119867482,LOC119867435,LOC119867434,LOC119867436,LOC119867437,LOC119867483,LOC119867484,LOC119867486,MIR8790,LOC119867488,LOC119867487,LOC119867438,LOC111093927,LOC119867439,ZMAT3,PIK3CA,KCNMB3,LOC111093910,ZNF639,MFN1,GNB4,LOC11986…
Axial-OS-06	chr34	12669701	18827853	DEL	MantaDEL:274253:2:3:0:1:0	LOC119867439,ZMAT3,PIK3CA,KCNMB3,LOC111093910,ZNF639,MFN1,GNB4,LOC119867489,LOC100687918,ACTL6A,MRPL47,NDUFB5,LOC102151300,LOC100687566,USP13,LOC119867490,LOC119867579,PEX5L,LOC119867583,LOC111093905,LOC111093961,TTC14,LOC119867492,CCDC39,LOC119867560,LOC119867549,FXR1,DNAJC19,LOC119867493,LOC100856648,SOX2,LOC119867494,LOC111093939,LOC119867440,LOC106558198,LOC106558228,LOC119867495,LOC111093869…
Axial-OS-06	chr34	12686539	15040462	DEL	MantaDEL:4:185308:185309:0:0:0	ZMAT3,PIK3CA,KCNMB3,LOC111093910,ZNF639,MFN1,GNB4,LOC119867489,LOC100687918,ACTL6A,MRPL47,NDUFB5,LOC102151300,LOC100687566,USP13,LOC119867490,LOC119867579,PEX5L,LOC119867583,LOC111093905,LOC111093961,TTC14,LOC119867492,CCDC39,LOC119867560,LOC119867549,FXR1,DNAJC19,LOC119867493,LOC100856648,SOX2
Axial-OS-06	chr34	13578503	20632336	INV	MantaINV:4:26887:68964:0:1:0	PEX5L,LOC119867583,LOC111093905,LOC111093961,TTC14,LOC119867492,CCDC39,LOC119867560,LOC119867549,FXR1,DNAJC19,LOC119867493,LOC100856648,SOX2,LOC119867494,LOC111093939,LOC119867440,LOC106558198,LOC106558228,LOC119867495,LOC111093869,LOC111093952,LOC102153896,LOC111093875,LOC106558203,LOC119867568,LOC102153935,LOC102153985,LOC106558227,ATP11B,LOC119867496,LOC119867550,DCUN1D1,LOC119867497,LOC106558…
Axial-OS-06	chr34	15157262	35947238	INV	MantaINV:44503:0:1:0:2:0	LOC106558228,LOC119867495,LOC111093869,LOC111093952,LOC102153896,LOC111093875,LOC106558203,LOC119867568,LOC102153935,LOC102153985,LOC106558227,ATP11B,LOC119867496,LOC119867550,DCUN1D1,LOC119867497,LOC106558213,MCCC1,LAMP3,MCF2L2,LOC111093955,B3GNT5,LOC102154484,LOC607225,LOC119867567,LOC119867580,LOC119867566,LOC111093847,LOC111093848,KLHL6,LOC119867577,LOC488097,LOC119867576,KLHL24,YEATS2,MAP6D1…
Axial-OS-06	chr34	17844672	27419817	INV	MantaINV:275569:0:1:0:1:0	VPS8,LOC111093914,LOC100685109,C34H3orf70,LOC100685185,LOC119867501,LOC119867500,LOC102152835,EHHADH,LOC119863930,MAP3K13,TMEM41A,LIPH,LOC106558207,SENP2,IGF2BP2,LOC111093887,LOC607760,TRA2B,ETV5,LOC119867559,DGKG,LOC106558211,LOC111093949,LOC119867441,CRYGS,LOC119867502,DNAJB11,LOC102154514,AHSG,FETUB,HRG,KNG1,EIF4A2,LOC119867582,LOC119867578,LOC119867565,LOC119867570,RFC4,ADIPOQ,ST6GAL1,LOC1198…
Axial-OS-06	chr34	18589422	26214843	INV	MantaINV:275661:0:1:0:0:0	IGF2BP2,LOC111093887,LOC607760,TRA2B,ETV5,LOC119867559,DGKG,LOC106558211,LOC111093949,LOC119867441,CRYGS,LOC119867502,DNAJB11,LOC102154514,AHSG,FETUB,HRG,KNG1,EIF4A2,LOC119867582,LOC119867578,LOC119867565,LOC119867570,RFC4,ADIPOQ,ST6GAL1,LOC119867503,LOC102155419,LOC111093901,RTP1,MASP1,LOC111093841,LOC111093842,RTP4,SST,RTP2,BCL6,LOC106558210,LOC119867504,LOC119867442,LOC111093958,LOC100687261,L…
Axial-OS-06	chr34	18829173	41360340	INV	MantaINV:274253:2:4:0:2:0	ETV5,LOC119867559,DGKG,LOC106558211,LOC111093949,LOC119867441,CRYGS,LOC119867502,DNAJB11,LOC102154514,AHSG,FETUB,HRG,KNG1,EIF4A2,LOC119867582,LOC119867578,LOC119867565,LOC119867570,RFC4,ADIPOQ,ST6GAL1,LOC119867503,LOC102155419,LOC111093901,RTP1,MASP1,LOC111093841,LOC111093842,RTP4,SST,RTP2,BCL6,LOC106558210,LOC119867504,LOC119867442,LOC111093958,LOC100687261,LOC119867506,LOC119867505,LOC119867508…
Axial-OS-06	chr34	19436369	22462851	DEL	MantaDEL:274987:0:1:0:0:0	FETUB,HRG,KNG1,EIF4A2,LOC119867582,LOC119867578,LOC119867565,LOC119867570,RFC4,ADIPOQ,ST6GAL1,LOC119867503,LOC102155419,LOC111093901,RTP1,MASP1,LOC111093841,LOC111093842,RTP4,SST,RTP2,BCL6,LOC106558210,LOC119867504,LOC119867442,LOC111093958,LOC100687261,LOC119867506,LOC119867505,LOC119867508,LOC119867507,LOC102156428,LOC119867509,LOC119867443,LOC102156936,LOC478670,LOC111093965,LOC102156479,MIR28…
Axial-OS-06	chr34	19467576	26595464	INV	MantaINV:4:185891:185939:0:1:0	KNG1,EIF4A2,LOC119867582,LOC119867578,LOC119867565,LOC119867570,RFC4,ADIPOQ,ST6GAL1,LOC119867503,LOC102155419,LOC111093901,RTP1,MASP1,LOC111093841,LOC111093842,RTP4,SST,RTP2,BCL6,LOC106558210,LOC119867504,LOC119867442,LOC111093958,LOC100687261,LOC119867506,LOC119867505,LOC119867508,LOC119867507,LOC102156428,LOC119867509,LOC119867443,LOC102156936,LOC478670,LOC111093965,LOC102156479,MIR28,LOC119867…
Axial-OS-06	chr34	19746547	20836850	INV	MantaINV:275761:0:1:0:1:0	ST6GAL1,LOC119867503,LOC102155419,LOC111093901,RTP1,MASP1,LOC111093841,LOC111093842,RTP4,SST,RTP2,BCL6,LOC106558210,LOC119867504,LOC119867442,LOC111093958,LOC100687261,LOC119867506,LOC119867505,LOC119867508,LOC119867507,LOC102156428,LOC119867509,LOC119867443,LOC102156936,LOC478670
Axial-OS-06	chr34	19817516	33972174	DEL	MantaDEL:275886:0:1:0:0:0	RTP1,MASP1,LOC111093841,LOC111093842,RTP4,SST,RTP2,BCL6,LOC106558210,LOC119867504,LOC119867442,LOC111093958,LOC100687261,LOC119867506,LOC119867505,LOC119867508,LOC119867507,LOC102156428,LOC119867509,LOC119867443,LOC102156936,LOC478670,LOC111093965,LOC102156479,MIR28,LOC119867444,LOC100683832,TPRG1,LOC119867445,LOC111093903,LOC100683914,TP63,LOC111093957,P3H2,LOC119867446,LOC111093933,CLDN1,CLDN16…
Axial-OS-06	chr34	20360117	22421008	DEL	MantaDEL:275902:0:1:0:0:0	LOC119867504,LOC119867442,LOC111093958,LOC100687261,LOC119867506,LOC119867505,LOC119867508,LOC119867507,LOC102156428,LOC119867509,LOC119867443,LOC102156936,LOC478670,LOC111093965,LOC102156479,MIR28,LOC119867444,LOC100683832,TPRG1,LOC119867445,LOC111093903,LOC100683914,TP63,LOC111093957,P3H2,LOC119867446
Axial-OS-06	chr34	20382908	26472676	INV	MantaINV:4:112917:185826:0:0:0	LOC119867504,LOC119867442,LOC111093958,LOC100687261,LOC119867506,LOC119867505,LOC119867508,LOC119867507,LOC102156428,LOC119867509,LOC119867443,LOC102156936,LOC478670,LOC111093965,LOC102156479,MIR28,LOC119867444,LOC100683832,TPRG1,LOC119867445,LOC111093903,LOC100683914,TP63,LOC111093957,P3H2,LOC119867446,LOC111093933,CLDN1,CLDN16,TMEM207,LOC106558205,IL1RAP,LOC102151704,GMNC,LOC119867447,OSTN,UTS2…
Axial-OS-06	chr34	20430452	33891481	DEL	MantaDEL:275906:0:1:0:0:0	LOC119867442,LOC111093958,LOC100687261,LOC119867506,LOC119867505,LOC119867508,LOC119867507,LOC102156428,LOC119867509,LOC119867443,LOC102156936,LOC478670,LOC111093965,LOC102156479,MIR28,LOC119867444,LOC100683832,TPRG1,LOC119867445,LOC111093903,LOC100683914,TP63,LOC111093957,P3H2,LOC119867446,LOC111093933,CLDN1,CLDN16,TMEM207,LOC106558205,IL1RAP,LOC102151704,GMNC,LOC119867447,OSTN,UTS2B,CCDC50,LOC1…
Axial-OS-06	chr34	21348955	26641599	DEL	MantaDEL:230593:0:1:0:1:0	LOC119867444,LOC100683832,TPRG1,LOC119867445,LOC111093903,LOC100683914,TP63,LOC111093957,P3H2,LOC119867446,LOC111093933,CLDN1,CLDN16,TMEM207,LOC106558205,IL1RAP,LOC102151704,GMNC,LOC119867447,OSTN,UTS2B,CCDC50,LOC119867448,FGF12,LOC111093834,LOC106558216,LOC119867449,MB21D2,LOC111093846,LOC119867450,PLAAT1,LOC119867511,ATP13A5,ATP13A4,LOC102151378,LOC102153203,MFSD1,LOC488130,LOC111093960,LOC1198…
Axial-OS-06	chr34	24858544	26492835	INV	MantaINV:276479:0:1:0:0:0	LOC119867450,PLAAT1,LOC119867511,ATP13A5,ATP13A4,LOC102151378,LOC102153203,MFSD1,LOC488130,LOC111093960,LOC119867543,LOC478678,LOC608511,LOC119867545,LOC102153481,LOC111093917,LOC119867407,IL12A,LOC102153616,LOC102153750,LOC119867512,LOC102153795
Axial-OS-06	chr34	26639766	34056863	DEL	MantaDEL:276696:0:1:0:0:0	IFT80,SMC4,MIR15B,MIR16-2,TRIM59,LOC106558222,LOC119867514,KPNA4,LOC119867581,LOC119877856,LOC488134,LOC100685074,LOC608695,LOC119867409,PPM1L,B3GALNT1,LOC119867547,NMD3,LOC111093890,LOC111093948,SPTSSB,OTOL1,LOC119867451,LOC119867411,LOC102155898,LOC111093938,LOC119867539,LOC111093934,LOC119867452,LOC100685395,LOC119867453,LOC119867554,LOC102153163,LOC100685549,LOC111093899,LOC119867556,LOC11986…
Axial-OS-06	chr34	26814991	33983429	INV	MantaINV:276764:0:1:0:0:0	LOC119877856,LOC488134,LOC100685074,LOC608695,LOC119867409,PPM1L,B3GALNT1,LOC119867547,NMD3,LOC111093890,LOC111093948,SPTSSB,OTOL1,LOC119867451,LOC119867411,LOC102155898,LOC111093938,LOC119867539,LOC111093934,LOC119867452,LOC100685395,LOC119867453,LOC119867554,LOC102153163,LOC100685549,LOC111093899,LOC119867556,LOC119867561,LOC111093947,SI,SLITRK3,LOC100685639,LOC111093826,LOC111093824,LOC1198675…
Axial-OS-06	chr34	27460670	41408790	DEL	MantaDEL:4:185994:186004:0:0:0	LOC111093890,LOC111093948,SPTSSB,OTOL1,LOC119867451,LOC119867411,LOC102155898,LOC111093938,LOC119867539,LOC111093934,LOC119867452,LOC100685395,LOC119867453,LOC119867554,LOC102153163,LOC100685549,LOC111093899,LOC119867556,LOC119867561,LOC111093947,SI,SLITRK3,LOC100685639,LOC111093826,LOC111093824,LOC119867517,LOC111093825,LOC119867519,BCHE,LOC102156697,LOC100684440,LOC111093895,LOC119867520,LOC102…
Axial-OS-06	chr34	27737306	36212421	DEL	MantaDEL:276941:0:1:0:0:0	LOC119867451,LOC119867411,LOC102155898,LOC111093938,LOC119867539,LOC111093934,LOC119867452,LOC100685395,LOC119867453,LOC119867554,LOC102153163,LOC100685549,LOC111093899,LOC119867556,LOC119867561,LOC111093947,SI,SLITRK3,LOC100685639,LOC111093826,LOC111093824,LOC119867517,LOC111093825,LOC119867519,BCHE,LOC102156697,LOC100684440,LOC111093895,LOC119867520,LOC102156799,LOC111093908,LOC111093853,LOC119…
Axial-OS-06	chr34	27930083	33524460	DEL	MantaDEL:276938:0:1:0:0:0	LOC119867411,LOC102155898,LOC111093938,LOC119867539,LOC111093934,LOC119867452,LOC100685395,LOC119867453,LOC119867554,LOC102153163,LOC100685549,LOC111093899,LOC119867556,LOC119867561,LOC111093947,SI,SLITRK3,LOC100685639,LOC111093826,LOC111093824,LOC119867517,LOC111093825,LOC119867519,BCHE,LOC102156697,LOC100684440,LOC111093895,LOC119867520,LOC102156799,LOC111093908,LOC111093853,LOC119867562,ZBBX,L…
Axial-OS-06	chr34	33986575	35905346	INV	MantaINV:277787:0:1:0:1:0	LOC119867456,MECOM,LOC106558209,LOC106558208,LOC102152454,LOC111093889,ACTRT3,TRNAV-AAC_3,MYNN,LRRC34,LRRIQ4,LOC119867526,LOC119867525,LOC100685638,LOC100686525,LRRC31,SAMD7,LOC119867527,SEC62,LOC111093877,LOC119867528,GPR160,PHC3,LOC111093892,PRKCI,LOC102153364,SKIL,CLDN11,SLC7A14,LOC111093838,LOC111093839,LOC119867548,LOC119867415,LOC100686524,LOC111093888,LOC488162,RPL22L1,EIF5A2,LOC119867569,…
Axial-OS-06	chr34	35554946	36269811	INV	MantaINV:278042:0:1:0:0:0	RPL22L1,EIF5A2,LOC119867569,LOC119867530,SLC2A2,LOC102154560,TNIK,LOC111093943,PLD1
Axial-OS-02	chr35	11121931	14688930	DUP	MantaDUP:TANDEM:2:117364:117696:0:0:0	LOC111094050,LOC102151138,LOC111094047,TFAP2A,LOC119867649,GCNT2,TRNAK-CUU_36,LOC119867650,C35H6orf52,PAK1IP1,LOC478720,MAK,LOC111094043,GCM2,SYCP2L,LOC119867651,ELOVL2,SMIM13,LOC100684516,NEDD9,LOC111094048,LOC111094049,LOC119867652,LOC102152864,LOC119867611,TMEM170B,LOC119867612,ADTRP,LOC111094014,LOC119867757,LOC111093992,LOC111094013,HIVEP1,LOC111094073,LOC111094072,EDN1,LOC119867613,LOC11987…
Axial-OS-02	chr35	11198808	16129934	DUP	MantaDUP:TANDEM:2:87083:95988:0:1:0	LOC111094050,LOC102151138,LOC111094047,TFAP2A,LOC119867649,GCNT2,TRNAK-CUU_36,LOC119867650,C35H6orf52,PAK1IP1,LOC478720,MAK,LOC111094043,GCM2,SYCP2L,LOC119867651,ELOVL2,SMIM13,LOC100684516,NEDD9,LOC111094048,LOC111094049,LOC119867652,LOC102152864,LOC119867611,TMEM170B,LOC119867612,ADTRP,LOC111094014,LOC119867757,LOC111093992,LOC111094013,HIVEP1,LOC111094073,LOC111094072,EDN1,LOC119867613,LOC11987…
Axial-OS-08	chr38	527023	876540	DEL	MantaDEL:1:113311:113312:0:0:0	BTG2,LOC111094587,FMOD,LOC111094576,LOC111094579,PRELP,OPTC
Axial-OS-02	chr38	1251662	7906104	DUP	MantaDUP:TANDEM:2:94462:102519:0:0:0	SOX13,ETNK2,LOC102154487,REN,KISS1,GOLT1A,PLEKHA6,LOC111094567,PPP1R15B,PIK3C2B,TRNAK-UUU_20,TRNAK-UUU_21,MDM4,LOC119868102,LOC119868010,LRRN2,LOC100685187,NFASC,LOC111094590,CNTN2,TMEM81,RBBP5,LOC102156359,DSTYK,LOC119868100,TMCC2,NUAK2,KLHDC8A,LEMD1,LOC111094509,LOC102156938,LOC111094510,MIR135B,CDK18,LOC100688156,LOC100685607,MFSD4A,LOC111094507,ELK4,LOC100688768,LOC100685685,SLC45A3,LOC102151…
Axial-OS-02	chr38	1834329	8218168	INV	MantaINV:2:34590:42635:0:0:0	LOC100685187,NFASC,LOC111094590,CNTN2,TMEM81,RBBP5,LOC102156359,DSTYK,LOC119868100,TMCC2,NUAK2,KLHDC8A,LEMD1,LOC111094509,LOC102156938,LOC111094510,MIR135B,CDK18,LOC100688156,LOC100685607,MFSD4A,LOC111094507,ELK4,LOC100688768,LOC100685685,SLC45A3,LOC102151479,NUCKS1,RAB29,LOC111094575,SLC41A1,PM20D1,SLC26A9,LOC102152326,RAB7B,LOC119868028,CTSE,LOC111094591,RHEX,AVPR1B,LOC111094613,LOC119868029,FA…
Axial-OS-04	chr38	9462342	10116356	DUP	MantaDUP:TANDEM:1:70515:121139:0:1:0	LOC119877938,LOC100687545,LOC119868101,LOC106558342,LOC100856556,LOC100856575
Axial-OS-04	chr38	9548554	14389474	DEL	MantaDEL:146303:0:1:0:0:0	LOC119877938,LOC100687545,LOC119868101,LOC106558342,LOC100856556,LOC100856575,LOC102155451,LOC119877924,LOC119877939,LOC111094488,LOC106558345,LOC100855446,LOC100855484,LOC100856640,LOC119868014,LOC111094614,LOC111094477,LOC119868015,LOC102155620,KCTD3,USH2A,ESRRG,LOC119868109,LOC119868037,LOC111094594,LOC111094540,LOC111094541,GPATCH2,LOC119868022,LOC102155743,SPATA17,LOC111094593,LOC111094592,R…
Axial-OS-04	chr38	10023047	12990142	INV	MantaINV:146413:0:1:0:3:0	LOC100856575,LOC102155451,LOC119877924,LOC119877939,LOC111094488,LOC106558345,LOC100855446,LOC100855484,LOC100856640,LOC119868014,LOC111094614,LOC111094477,LOC119868015,LOC102155620,KCTD3,USH2A,ESRRG,LOC119868109,LOC119868037
Axial-OS-02	chr4	22747890	31546761	INV	MantaINV:2:532:180785:0:0:0	UNC5B,SLC29A3,CDH23,LOC119871716,LOC119871468,LOC111095476,C4H10orf105,VSIR,PSAP,LOC119871686,LOC119871469,LOC106558685,CHST3,SPOCK2,ASCC1,ANAPC16,LOC111095478,DDIT4,LOC111095479,LOC111095480,LOC119871470,DNAJB12,LOC111095481,LOC119871471,MICU1,LOC111095482,LOC119871679,LOC100688202,LOC111095483,MCU,OIT3,PLA2G12B,LOC119871744,LOC100688228,P4HA1,LOC119876173,NUDT13,ECD,FAM149B1,DNAJC9,LOC119871475…
Axial-OS-02	chr4	37946540	68134186	INV	MantaINV:239966:0:1:0:0:0	SIMC1,LOC100686657,THOC3,CPLX2,LOC100686949,HRH2,LOC111095711,LOC119871736,SFXN1,DRD1,LOC100687063,LOC119871632,MSX2,LOC106558689,LOC111095712,NSG2,C4H5orf47,CPEB4,LOC119871660,LOC100687486,LOC111095537,LOC119871505,LOC102155584,BOD1,LOC119871633,LOC106558720,STC2,NKX2-5,LOC119871506,BNIP1,CREBRF,ATP6V0E1,RPL26L1,LOC111095538,ERGIC1,LOC119871507,LOC111095539,DUSP1,LOC111095540,LOC102156464,LOC111…
Axial-OS-02	chr4	39512998	67480631	DUP	MantaDUP:TANDEM:2:160212:181462:0:0:0	CPEB4,LOC119871660,LOC100687486,LOC111095537,LOC119871505,LOC102155584,BOD1,LOC119871633,LOC106558720,STC2,NKX2-5,LOC119871506,BNIP1,CREBRF,ATP6V0E1,RPL26L1,LOC111095538,ERGIC1,LOC119871507,LOC111095539,DUSP1,LOC111095540,LOC102156464,LOC111095541,NEURL1B,LOC119871508,LOC119871634,LOC111095542,SH3PXD2B,LOC119871697,LOC119871509,UBTD2,LOC119871681,EFCAB9,LOC111095748,STK10,LOC102156729,FBXW11,LOC1…
Axial-OS-02	chr4	39709579	76886647	INV	MantaINV:119605:1:2:0:0:0	LOC111095537,LOC119871505,LOC102155584,BOD1,LOC119871633,LOC106558720,STC2,NKX2-5,LOC119871506,BNIP1,CREBRF,ATP6V0E1,RPL26L1,LOC111095538,ERGIC1,LOC119871507,LOC111095539,DUSP1,LOC111095540,LOC102156464,LOC111095541,NEURL1B,LOC119871508,LOC119871634,LOC111095542,SH3PXD2B,LOC119871697,LOC119871509,UBTD2,LOC119871681,EFCAB9,LOC111095748,STK10,LOC102156729,FBXW11,LOC119871718,SMIM23,LOC100687686,LOC…
Axial-OS-02	chr4	40443369	67955667	DEL	MantaDEL:2:181809:181810:0:1:0	DUSP1,LOC111095540,LOC102156464,LOC111095541,NEURL1B,LOC119871508,LOC119871634,LOC111095542,SH3PXD2B,LOC119871697,LOC119871509,UBTD2,LOC119871681,EFCAB9,LOC111095748,STK10,LOC102156729,FBXW11,LOC119871718,SMIM23,LOC100687686,LOC119876169,LOC111095544,FGF18,NPM1,LOC119871680,TLX3,RANBP17,LOC100682737,LOC119876174,LOC100682813,GABRP,KCNIP1,LOC102152044,LOC102151981,KCNMB1,LCP2,LOC111095547,C4H5orf5…
Axial-OS-02	chr4	40533661	85078028	INV	MantaINV:240357:0:1:0:0:0	LOC111095541,NEURL1B,LOC119871508,LOC119871634,LOC111095542,SH3PXD2B,LOC119871697,LOC119871509,UBTD2,LOC119871681,EFCAB9,LOC111095748,STK10,LOC102156729,FBXW11,LOC119871718,SMIM23,LOC100687686,LOC119876169,LOC111095544,FGF18,NPM1,LOC119871680,TLX3,RANBP17,LOC100682737,LOC119876174,LOC100682813,GABRP,KCNIP1,LOC102152044,LOC102151981,KCNMB1,LCP2,LOC111095547,C4H5orf58,LOC111095546,LOC111095550,LOC1…
Axial-OS-02	chr4	41802678	64840198	INV	MantaINV:2:17293:181375:0:0:0	RANBP17,LOC100682737,LOC119876174,LOC100682813,GABRP,KCNIP1,LOC102152044,LOC102151981,KCNMB1,LCP2,LOC111095547,C4H5orf58,LOC111095546,LOC111095550,LOC111095549,FOXI1,DOCK2,LOC119871510,INSYN2B,LOC100683637,SPDL1,LOC119871511,LOC102153074,LOC100687995,LOC119871669,LOC489131,LOC100688075,SLIT3,LOC119871513,LOC102153258,MIR218-2,LOC119871512,PANK3,LOC102153782,MIR103-1,FBLL1,LOC119871514,RARS1,WWC1,…
Axial-OS-02	chr4	42267714	65029826	INV	MantaINV:2:182717:182795:0:0:0	KCNIP1,LOC102152044,LOC102151981,KCNMB1,LCP2,LOC111095547,C4H5orf58,LOC111095546,LOC111095550,LOC111095549,FOXI1,DOCK2,LOC119871510,INSYN2B,LOC100683637,SPDL1,LOC119871511,LOC102153074,LOC100687995,LOC119871669,LOC489131,LOC100688075,SLIT3,LOC119871513,LOC102153258,MIR218-2,LOC119871512,PANK3,LOC102153782,MIR103-1,FBLL1,LOC119871514,RARS1,WWC1,LOC111095555,LOC111095554,LOC111095556,LOC119871663,L…
Axial-OS-02	chr4	42604464	43529624	DEL	MantaDEL:2:181155:181474:0:0:0	LOC111095549,FOXI1,DOCK2,LOC119871510,INSYN2B,LOC100683637,SPDL1,LOC119871511,LOC102153074,LOC100687995,LOC119871669,LOC489131,LOC100688075,SLIT3,LOC119871513
Axial-OS-02	chr4	43302744	67955737	DUP	MantaDUP:TANDEM:2:35299:181810:0:0:0	LOC119871669,LOC489131,LOC100688075,SLIT3,LOC119871513,LOC102153258,MIR218-2,LOC119871512,PANK3,LOC102153782,MIR103-1,FBLL1,LOC119871514,RARS1,WWC1,LOC111095555,LOC111095554,LOC111095556,LOC119871663,LOC119871515,TENM2,LOC100684441,LOC111095557,LOC111095558,LOC119871516,LOC102152300,LOC100684597,LOC119863952,LOC119871589,LOC102156730,LOC100688503,LOC111095559,LOC111095714,LOC119871590,LOC11109556…
Axial-OS-02	chr4	49776459	84525473	DUP	MantaDUP:TANDEM:2:2164:120102:0:0:0	GABRG2,LOC119871636,LOC489142,LOC609911,GABRA1,LOC111095715,LOC611908,GABRA6,GABRB2,LOC479306,LOC102156270,ATP10B,LOC111095567,LOC119871519,MIR146A,LOC111095716,PTTG1,SLU7,ZBED8,LOC119871637,LOC119871670,C1QTNF2,LOC100682764,CCNJL,FABP6,MIR8902,LOC119871729,LOC102157234,PWWP2A,LOC119871520,TTC1,LOC111095568,LOC102157293,ADRA1B,LOC119871638,LOC119871639,LOC100682974,LOC119871640,IL12B,UBLCP1,LOC11…
Axial-OS-02	chr4	51571613	86534129	DEL	MantaDEL:2:182211:182212:0:0:0	ADRA1B,LOC119871638,LOC119871639,LOC100682974,LOC119871640,IL12B,UBLCP1,LOC119876217,LOC102151434,RNF145,LOC119876170,LOC111095570,EBF1,LOC111095569,LOC102152018,LOC111095717,LOC119871678,LOC119871521,CLINT1,LOC119871671,LSM11,THG1L,SOX30,LOC111095571,ADAM19,NIPAL4,CYFIP2,FNDC9,LOC119871693,ITK,FAM71B,MED7,HAVCR2,HAVCR1,TIMD4,LOC119871735,SGCD,LOC119871642,LOC111095573,LOC100683682,LOC100683865,M…
Axial-OS-02	chr4	52131219	72342644	DUP	MantaDUP:TANDEM:2:183774:183984:0:0:0	LOC119876217,LOC102151434,RNF145,LOC119876170,LOC111095570,EBF1,LOC111095569,LOC102152018,LOC111095717,LOC119871678,LOC119871521,CLINT1,LOC119871671,LSM11,THG1L,SOX30,LOC111095571,ADAM19,NIPAL4,CYFIP2,FNDC9,LOC119871693,ITK,FAM71B,MED7,HAVCR2,HAVCR1,TIMD4,LOC119871735,SGCD,LOC119871642,LOC111095573,LOC100683682,LOC100683865,MRPL22,LOC119871417,GEMIN5,CNOT8,FAXDC2,LARP1,LOC106558729,LOC119871746,L…
Axial-OS-02	chr4	53241016	84949710	DEL	MantaDEL:241843:0:1:0:1:0	LOC119871521,CLINT1,LOC119871671,LSM11,THG1L,SOX30,LOC111095571,ADAM19,NIPAL4,CYFIP2,FNDC9,LOC119871693,ITK,FAM71B,MED7,HAVCR2,HAVCR1,TIMD4,LOC119871735,SGCD,LOC119871642,LOC111095573,LOC100683682,LOC100683865,MRPL22,LOC119871417,GEMIN5,CNOT8,FAXDC2,LARP1,LOC106558729,LOC119871746,LOC100688905,HAND1,SAP30L,LOC111095576,GALNT10,LOC111095575,LOC119871522,LOC119871523,MFAP3,FAM114A2,LOC111095578,GRI…
Axial-OS-02	chr4	54131309	66061890	INV	MantaINV:2:182028:182157:0:0:0	SGCD,LOC119871642,LOC111095573,LOC100683682,LOC100683865,MRPL22,LOC119871417,GEMIN5,CNOT8,FAXDC2,LARP1,LOC106558729,LOC119871746,LOC100688905,HAND1,SAP30L,LOC111095576,GALNT10,LOC111095575,LOC119871522,LOC119871523,MFAP3,FAM114A2,LOC111095578,GRIA1,LOC111095579,LOC119871524,LOC111095580,LOC111095718,LOC100684160,LOC111095581,LOC102155107,NMUR2,LOC111095583,LOC612146,LOC119871526,GLRA1,G3BP1,ATOX1…
Axial-OS-02	chr4	62546883	67281294	INV	MantaINV:242971:0:1:0:0:0	NDUFS4,FST,LOC612377,LOC489206,LOC100687546,LOC119871595,MOCS2,ITGA2,LOC119871536,LOC100687687,ITGA1,PELO,LOC119871537,LOC111095611,LOC119871717,LOC119876222,LOC119871677,LOC111095722,LOC111095721,LOC102157144,LOC100687852,ISL1,LOC111095612,LOC102151185,LOC119871538,LOC119871665,LOC106558739,PARP8,LOC100686998,EMB,LOC119874893,LOC119876223,HCN1,LOC119871675,LOC119873277,LOC100688385,LOC111095725,…
Axial-OS-02	chr4	64103692	75580472	DEL	MantaDEL:243288:0:1:0:0:0	LOC119871677,LOC111095722,LOC111095721,LOC102157144,LOC100687852,ISL1,LOC111095612,LOC102151185,LOC119871538,LOC119871665,LOC106558739,PARP8,LOC100686998,EMB,LOC119874893,LOC119876223,HCN1,LOC119871675,LOC119873277,LOC100688385,LOC111095725,LOC119876199,LOC100687240,MRPS30,LOC119871542,LOC111095615,LOC100687311,LOC119871543,FGF10,LOC102151954,LOC119871704,LOC612456,LOC111095726,LOC100687570,LOC11…
Axial-OS-02	chr4	65384125	86646308	INV	MantaINV:243510:0:1:0:0:0	LOC119876223,HCN1,LOC119871675,LOC119873277,LOC100688385,LOC111095725,LOC119876199,LOC100687240,MRPS30,LOC119871542,LOC111095615,LOC100687311,LOC119871543,FGF10,LOC102151954,LOC119871704,LOC612456,LOC111095726,LOC100687570,LOC119871695,NNT,LOC119871705,LOC119876200,PAIP1,C4H5orf34,TMEM267,CCL28,LOC119871544,LOC119871545,HMGCS1,NIM1K,LOC119874752,ZNF131,LOC119871546,LOC119876201,LOC119876202,LOC10…
Axial-OS-02	chr4	65396205	79601725	DUP	MantaDUP:TANDEM:2:78872:185123:0:0:0	LOC119876223,HCN1,LOC119871675,LOC119873277,LOC100688385,LOC111095725,LOC119876199,LOC100687240,MRPS30,LOC119871542,LOC111095615,LOC100687311,LOC119871543,FGF10,LOC102151954,LOC119871704,LOC612456,LOC111095726,LOC100687570,LOC119871695,NNT,LOC119871705,LOC119876200,PAIP1,C4H5orf34,TMEM267,CCL28,LOC119871544,LOC119871545,HMGCS1,NIM1K,LOC119874752,ZNF131,LOC119871546,LOC119876201,LOC119876202,LOC10…
Axial-OS-02	chr4	68425417	80983112	DUP	MantaDUP:TANDEM:243881:0:1:0:1:0	LOC106558691,LOC119871554,FBXO4,LOC102153973,C4H5orf51,LOC111095622,OXCT1,LOC111095728,PLCXD3,LOC100688229,C6,LOC111095624,LOC100688412,LOC102154943,MROH2B,LOC102154572,C7,CARD6,RPL37,LOC119871707,LOC111095625,PRKAA1,TTC33,PTGER4,LOC111095729,LOC119871644,LOC119871646,LOC100688630,LOC111095730,LOC111095752,LOC119871647,LOC119871555,LOC111095626,LOC119871556,LOC119871557,LOC119876204,DAB2,C9,FYB1,…
Axial-OS-02	chr4	74014147	82763060	INV	MantaINV:244745:0:1:0:2:0	LOC119871597,PRLR,AGXT2,DNAJC21,RAD1,BRIX1,TTC23L,LOC119871688,RAI14,LOC119871683,LOC111095647,LOC111095648,C1QTNF3,AMACR,LOC102154469,SLC45A2,LOC119871571,RXFP3,ADAMTS12,LOC119871572,LOC111095649,LOC119876208,TARS1,LOC119871710,LOC102154842,LOC100683429,LOC111095653,LOC100855961,LOC119871725,LOC111095652,NPR3,SUB1,LOC100683819,LOC111095654,ZFR,MTMR12,GOLPH3,PDZD2,LOC102155408,LOC119876224,LOC102…
Axial-OS-06	chr5	159856	68181121	INV	MantaINV:216280:0:1:0:1:0	LOC119876284,LOC111096085,LOC111096086,LOC119871986,LOC102156249,LOC102156294,LOC111095763,LOC119876280,LOC119871769,LOC100687391,LOC119871770,LOC111095764,B3GAT1,LOC606786,LOC119871771,LOC106558759,LOC111095765,GLB1L3,LOC106558777,LOC119871772,LOC607396,LOC100683000,LOC479385,ACAD8,THYN1,VPS26B,LOC119871773,MIR8868,NCAPD3,JAM3,LOC111096087,LOC111095767,LOC111095769,LOC119871987,IGSF9B,SPATA19,OP…
Axial-OS-04	chr5	432097	7598707	DUP	MantaDUP:TANDEM:1:50103:143428:0:0:0	LOC102156249,LOC102156294,LOC111095763,LOC119876280,LOC119871769,LOC100687391,LOC119871770,LOC111095764,B3GAT1,LOC606786,LOC119871771,LOC106558759,LOC111095765,GLB1L3,LOC106558777,LOC119871772,LOC607396,LOC100683000,LOC479385,ACAD8,THYN1,VPS26B,LOC119871773,MIR8868,NCAPD3,JAM3,LOC111096087,LOC111095767,LOC111095769,LOC119871987,IGSF9B,SPATA19,OPCML,LOC119871774,LOC111095770,LOC106558778,LOC111095…
Axial-OS-06	chr5	470888	64651989	DEL	MantaDEL:4:139088:151345:0:0:0	LOC102156249,LOC102156294,LOC111095763,LOC119876280,LOC119871769,LOC100687391,LOC119871770,LOC111095764,B3GAT1,LOC606786,LOC119871771,LOC106558759,LOC111095765,GLB1L3,LOC106558777,LOC119871772,LOC607396,LOC100683000,LOC479385,ACAD8,THYN1,VPS26B,LOC119871773,MIR8868,NCAPD3,JAM3,LOC111096087,LOC111095767,LOC111095769,LOC119871987,IGSF9B,SPATA19,OPCML,LOC119871774,LOC111095770,LOC106558778,LOC111095…
Axial-OS-06	chr5	1296860	69249919	INV	MantaINV:216360:0:1:0:0:0	IGSF9B,SPATA19,OPCML,LOC119871774,LOC111095770,LOC106558778,LOC111095773,NTM,LOC111095774,LOC111095771,LOC111095776,LOC111095775,LOC111095772,LOC119872075,LOC111095778,LOC111095779,LOC111095780,LOC119872103,SNX19,LOC102151125,LOC119871778,LOC119871777,LOC119871988,ADAMTS15,ADAMTS8,ZBTB44,ST14,APLP2,LOC119872118,PRDM10,LOC119872100,NFRKB,TMEM45B,LOC119872048,LOC111096089,LOC111096090,BARX2,LOC1110…
Axial-OS-04	chr5	3866046	7984097	DUP	MantaDUP:TANDEM:257899:0:1:0:0:0	LOC111095778,LOC111095779,LOC111095780,LOC119872103,SNX19,LOC102151125,LOC119871778,LOC119871777,LOC119871988,ADAMTS15,ADAMTS8,ZBTB44,ST14,APLP2,LOC119872118,PRDM10,LOC119872100,NFRKB,TMEM45B,LOC119872048,LOC111096089,LOC111096090,BARX2,LOC111095782,LOC102152251,LOC119871989,ARHGAP32,KCNJ5,KCNJ1,FLI1,LOC111095784,LOC119871782,TRNAK-CUU_7,LOC111095785,LOC102152937,LOC106558781,ETS1,LOC119872104,LO…
Axial-OS-06	chr5	4121572	63825462	INV	MantaINV:4:154817:154818:0:0:0	LOC102151125,LOC119871778,LOC119871777,LOC119871988,ADAMTS15,ADAMTS8,ZBTB44,ST14,APLP2,LOC119872118,PRDM10,LOC119872100,NFRKB,TMEM45B,LOC119872048,LOC111096089,LOC111096090,BARX2,LOC111095782,LOC102152251,LOC119871989,ARHGAP32,KCNJ5,KCNJ1,FLI1,LOC111095784,LOC119871782,TRNAK-CUU_7,LOC111095785,LOC102152937,LOC106558781,ETS1,LOC119872104,LOC119871990,LOC102153240,LOC111096091,LOC119872041,LOC11987…
Axial-OS-06	chr5	4623049	69528652	DEL	MantaDEL:216550:0:1:0:0:0	ZBTB44,ST14,APLP2,LOC119872118,PRDM10,LOC119872100,NFRKB,TMEM45B,LOC119872048,LOC111096089,LOC111096090,BARX2,LOC111095782,LOC102152251,LOC119871989,ARHGAP32,KCNJ5,KCNJ1,FLI1,LOC111095784,LOC119871782,TRNAK-CUU_7,LOC111095785,LOC102152937,LOC106558781,ETS1,LOC119872104,LOC119871990,LOC102153240,LOC111096091,LOC119872041,LOC119871991,LOC111096092,LOC119871992,LOC111095786,LOC100685029,LOC111095788…
Axial-OS-04	chr5	4801955	12497250	DUP	MantaDUP:TANDEM:258085:0:1:0:1:0	APLP2,PRDM10,LOC119872100,NFRKB,TMEM45B,LOC119872048,LOC111096089,LOC111096090,BARX2,LOC111095782,LOC102152251,LOC119871989,ARHGAP32,KCNJ5,KCNJ1,FLI1,LOC111095784,LOC119871782,TRNAK-CUU_7,LOC111095785,LOC102152937,LOC106558781,ETS1,LOC119872104,LOC119871990,LOC102153240,LOC111096091,LOC119872041,LOC119871991,LOC111096092,LOC119871992,LOC111095786,LOC100685029,LOC111095788,LOC111095789,LOC10215328…
Axial-OS-04	chr5	5179934	73514967	DUP	MantaDUP:TANDEM:258121:0:1:0:0:0	BARX2,LOC111095782,LOC102152251,LOC119871989,ARHGAP32,KCNJ5,KCNJ1,FLI1,LOC111095784,LOC119871782,TRNAK-CUU_7,LOC111095785,LOC102152937,LOC106558781,ETS1,LOC119872104,LOC119871990,LOC102153240,LOC111096091,LOC119872041,LOC119871991,LOC111096092,LOC119871992,LOC111095786,LOC100685029,LOC111095788,LOC111095789,LOC102153283,LOC111095790,KIRREL3,LOC119871993,LOC111095791,LOC119875013,LOC119875015,ST3G…
Axial-OS-04	chr5	5566562	10906802	DUP	MantaDUP:TANDEM:258200:0:1:0:1:0	ARHGAP32,KCNJ5,KCNJ1,FLI1,LOC111095784,LOC119871782,TRNAK-CUU_7,LOC111095785,LOC102152937,LOC106558781,ETS1,LOC119872104,LOC119871990,LOC102153240,LOC111096091,LOC119872041,LOC119871991,LOC111096092,LOC119871992,LOC111095786,LOC100685029,LOC111095788,LOC111095789,LOC102153283,LOC111095790,KIRREL3,LOC119871993,LOC111095791,LOC119875013,LOC119875015,ST3GAL4,DCPS,TIRAP,LOC102153861,LOC119871784,FOXR…
Axial-OS-04	chr5	5574513	12641434	INV	MantaINV:258206:0:1:0:1:0	ARHGAP32,KCNJ5,KCNJ1,FLI1,LOC111095784,LOC119871782,TRNAK-CUU_7,LOC111095785,LOC102152937,LOC106558781,ETS1,LOC119872104,LOC119871990,LOC102153240,LOC111096091,LOC119872041,LOC119871991,LOC111096092,LOC119871992,LOC111095786,LOC100685029,LOC111095788,LOC111095789,LOC102153283,LOC111095790,KIRREL3,LOC119871993,LOC111095791,LOC119875013,LOC119875015,ST3GAL4,DCPS,TIRAP,LOC102153861,LOC119871784,FOXR…
Axial-OS-04	chr5	5576438	14574195	INV	MantaINV:1:197241:197692:0:0:0	ARHGAP32,KCNJ5,KCNJ1,FLI1,LOC111095784,LOC119871782,TRNAK-CUU_7,LOC111095785,LOC102152937,LOC106558781,ETS1,LOC119872104,LOC119871990,LOC102153240,LOC111096091,LOC119872041,LOC119871991,LOC111096092,LOC119871992,LOC111095786,LOC100685029,LOC111095788,LOC111095789,LOC102153283,LOC111095790,KIRREL3,LOC119871993,LOC111095791,LOC119875013,LOC119875015,ST3GAL4,DCPS,TIRAP,LOC102153861,LOC119871784,FOXR…
Axial-OS-04	chr5	5997840	10944241	DUP	MantaDUP:TANDEM:1:196495:196496:0:1:0	LOC111095785,LOC102152937,LOC106558781,ETS1,LOC119872104,LOC119871990,LOC102153240,LOC111096091,LOC119872041,LOC119871991,LOC111096092,LOC119871992,LOC111095786,LOC100685029,LOC111095788,LOC111095789,LOC102153283,LOC111095790,KIRREL3,LOC119871993,LOC111095791,LOC119875013,LOC119875015,ST3GAL4,DCPS,TIRAP,LOC102153861,LOC119871784,FOXRED1,SRPRA,FAM118B,RPUSD4,LOC111095792,LOC119871994,LOC111096093,…
Axial-OS-04	chr5	6155106	8921503	INV	MantaINV:1:210165:210167:0:2:0	ETS1,LOC119872104,LOC119871990,LOC102153240,LOC111096091,LOC119872041,LOC119871991,LOC111096092,LOC119871992,LOC111095786,LOC100685029,LOC111095788,LOC111095789,LOC102153283,LOC111095790,KIRREL3,LOC119871993,LOC111095791,LOC119875013,LOC119875015,ST3GAL4,DCPS,TIRAP,LOC102153861,LOC119871784,FOXRED1,SRPRA,FAM118B,RPUSD4,LOC111095792,LOC119871994,LOC111096093,CDON,VSIG10L2,DDX25,PUS3,HYLS1,LOC11109…
Axial-OS-04	chr5	6249759	12358373	DEL	MantaDEL:1:106682:196934:0:0:0	LOC119872104,LOC119871990,LOC102153240,LOC111096091,LOC119872041,LOC119871991,LOC111096092,LOC119871992,LOC111095786,LOC100685029,LOC111095788,LOC111095789,LOC102153283,LOC111095790,KIRREL3,LOC119871993,LOC111095791,LOC119875013,LOC119875015,ST3GAL4,DCPS,TIRAP,LOC102153861,LOC119871784,FOXRED1,SRPRA,FAM118B,RPUSD4,LOC111095792,LOC119871994,LOC111096093,CDON,VSIG10L2,DDX25,PUS3,HYLS1,LOC111095794,…
Axial-OS-04	chr5	6279827	12366430	INV	MantaINV:258322:0:1:0:1:0	LOC119872104,LOC119871990,LOC102153240,LOC111096091,LOC119872041,LOC119871991,LOC111096092,LOC119871992,LOC111095786,LOC100685029,LOC111095788,LOC111095789,LOC102153283,LOC111095790,KIRREL3,LOC119871993,LOC111095791,LOC119875013,LOC119875015,ST3GAL4,DCPS,TIRAP,LOC102153861,LOC119871784,FOXRED1,SRPRA,FAM118B,RPUSD4,LOC111095792,LOC119871994,LOC111096093,CDON,VSIG10L2,DDX25,PUS3,HYLS1,LOC111095794,…
Axial-OS-04	chr5	6290775	7252589	DEL	MantaDEL:1:196634:196635:0:0:0	LOC119872104,LOC119871990,LOC102153240,LOC111096091,LOC119872041,LOC119871991,LOC111096092,LOC119871992,LOC111095786,LOC100685029
Axial-OS-04	chr5	7410559	12627097	DUP	MantaDUP:TANDEM:258490:0:1:0:0:0	LOC102153283,LOC111095790,KIRREL3,LOC119871993,LOC111095791,LOC119875013,LOC119875015,ST3GAL4,DCPS,TIRAP,LOC102153861,LOC119871784,FOXRED1,SRPRA,FAM118B,RPUSD4,LOC111095792,LOC119871994,LOC111096093,CDON,VSIG10L2,DDX25,PUS3,HYLS1,LOC111095794,LOC111095793,PATE3,PATE2,LOC106558761,PATE1,LOC119876285,LOC119876286,LOC119876287,LOC100686078,LOC609703,LOC119876281,LOC100684520,LOC119871787,LOC11987178…
Axial-OS-04	chr5	7482834	12481293	DEL	MantaDEL:258416:0:1:0:0:0	LOC111095790,KIRREL3,LOC119871993,LOC111095791,LOC119875013,LOC119875015,ST3GAL4,DCPS,TIRAP,LOC102153861,LOC119871784,FOXRED1,SRPRA,FAM118B,RPUSD4,LOC111095792,LOC119871994,LOC111096093,CDON,VSIG10L2,DDX25,PUS3,HYLS1,LOC111095794,LOC111095793,PATE3,PATE2,LOC106558761,PATE1,LOC119876285,LOC119876286,LOC119876287,LOC100686078,LOC609703,LOC119876281,LOC100684520,LOC119871787,LOC119871788,ACRV1,LOC11…
Axial-OS-04	chr5	7542170	10023287	DUP	MantaDUP:TANDEM:1:6536:196676:0:0:0	KIRREL3,LOC119871993,LOC111095791,LOC119875013,LOC119875015,ST3GAL4,DCPS,TIRAP,LOC102153861,LOC119871784,FOXRED1,SRPRA,FAM118B,RPUSD4,LOC111095792,LOC119871994,LOC111096093,CDON,VSIG10L2,DDX25,PUS3,HYLS1,LOC111095794,LOC111095793,PATE3,PATE2,LOC106558761,PATE1,LOC119876285,LOC119876286,LOC119876287,LOC100686078,LOC609703,LOC119876281,LOC100684520,LOC119871787,LOC119871788,ACRV1,LOC119876288,CHEK1…
Axial-OS-04	chr5	7542173	77986512	DEL	MantaDEL:1:196676:196678:0:0:0	KIRREL3,LOC119871993,LOC111095791,LOC119875013,LOC119875015,ST3GAL4,DCPS,TIRAP,LOC102153861,LOC119871784,FOXRED1,SRPRA,FAM118B,RPUSD4,LOC111095792,LOC119871994,LOC111096093,CDON,VSIG10L2,DDX25,PUS3,HYLS1,LOC111095794,LOC111095793,PATE3,PATE2,LOC106558761,PATE1,LOC119876285,LOC119876286,LOC119876287,LOC100686078,LOC609703,LOC119876281,LOC100684520,LOC119871787,LOC119871788,ACRV1,LOC119876288,CHEK1…
Axial-OS-04	chr5	7558443	15337760	INV	MantaINV:1:107590:233546:0:0:0	KIRREL3,LOC119871993,LOC111095791,LOC119875013,LOC119875015,ST3GAL4,DCPS,TIRAP,LOC102153861,LOC119871784,FOXRED1,SRPRA,FAM118B,RPUSD4,LOC111095792,LOC119871994,LOC111096093,CDON,VSIG10L2,DDX25,PUS3,HYLS1,LOC111095794,LOC111095793,PATE3,PATE2,LOC106558761,PATE1,LOC119876285,LOC119876286,LOC119876287,LOC100686078,LOC609703,LOC119876281,LOC100684520,LOC119871787,LOC119871788,ACRV1,LOC119876288,CHEK1…
Axial-OS-04	chr5	8441709	79688639	DUP	MantaDUP:TANDEM:1:203260:203261:0:1:0	CDON,VSIG10L2,DDX25,PUS3,HYLS1,LOC111095794,LOC111095793,PATE3,PATE2,LOC106558761,PATE1,LOC119876285,LOC119876286,LOC119876287,LOC100686078,LOC609703,LOC119876281,LOC100684520,LOC119871787,LOC119871788,ACRV1,LOC119876288,CHEK1,STT3A,EI24,FEZ1,PKNOX2,LOC102156272,TMEM218,SLC37A2,CCDC15,HEPACAM,ROBO4,ROBO3,LOC119871983,MSANTD2,ESAM,VSIG2,NRGN,SPA17,SIAE,TBRG1,LOC106558784,OR8A1,OR8B12,LOC489315,OR8…
Axial-OS-04	chr5	8559321	9649198	DEL	MantaDEL:1:195892:196024:0:0:0	CDON,VSIG10L2,DDX25,PUS3,HYLS1,LOC111095794,LOC111095793,PATE3,PATE2,LOC106558761,PATE1,LOC119876285,LOC119876286,LOC119876287,LOC100686078,LOC609703,LOC119876281,LOC100684520,LOC119871787,LOC119871788,ACRV1,LOC119876288,CHEK1,STT3A,EI24,FEZ1,PKNOX2,LOC102156272,TMEM218,SLC37A2,CCDC15,HEPACAM,ROBO4,ROBO3,LOC119871983,MSANTD2
Axial-OS-04	chr5	8560352	10891332	INV	MantaINV:1:196024:196098:0:1:0	CDON,VSIG10L2,DDX25,PUS3,HYLS1,LOC111095794,LOC111095793,PATE3,PATE2,LOC106558761,PATE1,LOC119876285,LOC119876286,LOC119876287,LOC100686078,LOC609703,LOC119876281,LOC100684520,LOC119871787,LOC119871788,ACRV1,LOC119876288,CHEK1,STT3A,EI24,FEZ1,PKNOX2,LOC102156272,TMEM218,SLC37A2,CCDC15,HEPACAM,ROBO4,ROBO3,LOC119871983,MSANTD2,ESAM,VSIG2,NRGN,SPA17,SIAE,TBRG1,LOC106558784,OR8A1,OR8B12,LOC489315,OR8…
Axial-OS-04	chr5	8808065	81813889	INV	MantaINV:1:43728:128767:0:4:0	LOC119876281,LOC100684520,LOC119871787,LOC119871788,ACRV1,LOC119876288,CHEK1,STT3A,EI24,FEZ1,PKNOX2,LOC102156272,TMEM218,SLC37A2,CCDC15,HEPACAM,ROBO4,ROBO3,LOC119871983,MSANTD2,ESAM,VSIG2,NRGN,SPA17,SIAE,TBRG1,LOC106558784,OR8A1,OR8B12,LOC489315,OR8B9,LOC111095799,LOC119871789,OR8B8,OR8B4,OR8C7,OR8B3,OR8B100,OR8B3FP,LOC111095800,OR8B1L,OR8B1,LOC119876282,OR8B1O,OR8B1M,OR8B1J,OR8B1N,OR8B1K,OR8B60,…
Axial-OS-04	chr5	8808111	9715103	INV	MantaINV:1:43736:128767:0:2:0	LOC119876281,LOC100684520,LOC119871787,LOC119871788,ACRV1,LOC119876288,CHEK1,STT3A,EI24,FEZ1,PKNOX2,LOC102156272,TMEM218,SLC37A2,CCDC15,HEPACAM,ROBO4,ROBO3,LOC119871983,MSANTD2,ESAM,VSIG2,NRGN
Axial-OS-04	chr5	8819438	12362582	INV	MantaINV:1:45081:197080:0:2:0	LOC119876281,LOC100684520,LOC119871787,LOC119871788,ACRV1,LOC119876288,CHEK1,STT3A,EI24,FEZ1,PKNOX2,LOC102156272,TMEM218,SLC37A2,CCDC15,HEPACAM,ROBO4,ROBO3,LOC119871983,MSANTD2,ESAM,VSIG2,NRGN,SPA17,SIAE,TBRG1,LOC106558784,OR8A1,OR8B12,LOC489315,OR8B9,LOC111095799,LOC119871789,OR8B8,OR8B4,OR8C7,OR8B3,OR8B100,OR8B3FP,LOC111095800,OR8B1L,OR8B1,LOC119876282,OR8B1O,OR8B1M,OR8B1J,OR8B1N,OR8B1K,OR8B60,…
Axial-OS-04	chr5	8830459	81641334	DEL	MantaDEL:1:199471:199473:0:0:0	LOC119876281,LOC100684520,LOC119871787,LOC119871788,ACRV1,LOC119876288,CHEK1,STT3A,EI24,FEZ1,PKNOX2,LOC102156272,TMEM218,SLC37A2,CCDC15,HEPACAM,ROBO4,ROBO3,LOC119871983,MSANTD2,ESAM,VSIG2,NRGN,SPA17,SIAE,TBRG1,LOC106558784,OR8A1,OR8B12,LOC489315,OR8B9,LOC111095799,LOC119871789,OR8B8,OR8B4,OR8C7,OR8B3,OR8B100,OR8B3FP,LOC111095800,OR8B1L,OR8B1,LOC119876282,OR8B1O,OR8B1M,OR8B1J,OR8B1N,OR8B1K,OR8B60,…
Axial-OS-04	chr5	8889591	12617522	INV	MantaINV:258931:1:2:0:1:0	CHEK1,STT3A,EI24,FEZ1,PKNOX2,LOC102156272,TMEM218,SLC37A2,CCDC15,HEPACAM,ROBO4,ROBO3,LOC119871983,MSANTD2,ESAM,VSIG2,NRGN,SPA17,SIAE,TBRG1,LOC106558784,OR8A1,OR8B12,LOC489315,OR8B9,LOC111095799,LOC119871789,OR8B8,OR8B4,OR8C7,OR8B3,OR8B100,OR8B3FP,LOC111095800,OR8B1L,OR8B1,LOC119876282,OR8B1O,OR8B1M,OR8B1J,OR8B1N,OR8B1K,OR8B60,LOC489328,OR8AP1,OR8D6,LOC489331,LOC403898,LOC119872084,OR8G3,LOC102153…
Axial-OS-04	chr5	8921526	79613312	DUP	MantaDUP:TANDEM:1:210166:210167:0:1:0	CHEK1,STT3A,EI24,FEZ1,PKNOX2,LOC102156272,TMEM218,SLC37A2,CCDC15,HEPACAM,ROBO4,ROBO3,LOC119871983,MSANTD2,ESAM,VSIG2,NRGN,SPA17,SIAE,TBRG1,LOC106558784,OR8A1,OR8B12,LOC489315,OR8B9,LOC111095799,LOC119871789,OR8B8,OR8B4,OR8C7,OR8B3,OR8B100,OR8B3FP,LOC111095800,OR8B1L,OR8B1,LOC119876282,OR8B1O,OR8B1M,OR8B1J,OR8B1N,OR8B1K,OR8B60,LOC489328,OR8AP1,OR8D6,LOC489331,LOC403898,LOC119872084,OR8G3,LOC102153…
Axial-OS-04	chr5	8946883	81012055	DUP	MantaDUP:TANDEM:121329:0:1:0:0:0	STT3A,EI24,FEZ1,PKNOX2,LOC102156272,TMEM218,SLC37A2,CCDC15,HEPACAM,ROBO4,ROBO3,LOC119871983,MSANTD2,ESAM,VSIG2,NRGN,SPA17,SIAE,TBRG1,LOC106558784,OR8A1,OR8B12,LOC489315,OR8B9,LOC111095799,LOC119871789,OR8B8,OR8B4,OR8C7,OR8B3,OR8B100,OR8B3FP,LOC111095800,OR8B1L,OR8B1,LOC119876282,OR8B1O,OR8B1M,OR8B1J,OR8B1N,OR8B1K,OR8B60,LOC489328,OR8AP1,OR8D6,LOC489331,LOC403898,LOC119872084,OR8G3,LOC102153390,OR…
Axial-OS-04	chr5	9168906	14618614	INV	MantaINV:1:196684:196741:0:0:0	PKNOX2,LOC102156272,TMEM218,SLC37A2,CCDC15,HEPACAM,ROBO4,ROBO3,LOC119871983,MSANTD2,ESAM,VSIG2,NRGN,SPA17,SIAE,TBRG1,LOC106558784,OR8A1,OR8B12,LOC489315,OR8B9,LOC111095799,LOC119871789,OR8B8,OR8B4,OR8C7,OR8B3,OR8B100,OR8B3FP,LOC111095800,OR8B1L,OR8B1,LOC119876282,OR8B1O,OR8B1M,OR8B1J,OR8B1N,OR8B1K,OR8B60,LOC489328,OR8AP1,OR8D6,LOC489331,LOC403898,LOC119872084,OR8G3,LOC102153390,OR8G6,LOC119871790…
Axial-OS-04	chr5	9495319	12616494	INV	MantaINV:258931:0:1:0:1:0	CCDC15,HEPACAM,ROBO4,ROBO3,LOC119871983,MSANTD2,ESAM,VSIG2,NRGN,SPA17,SIAE,TBRG1,LOC106558784,OR8A1,OR8B12,LOC489315,OR8B9,LOC111095799,LOC119871789,OR8B8,OR8B4,OR8C7,OR8B3,OR8B100,OR8B3FP,LOC111095800,OR8B1L,OR8B1,LOC119876282,OR8B1O,OR8B1M,OR8B1J,OR8B1N,OR8B1K,OR8B60,LOC489328,OR8AP1,OR8D6,LOC489331,LOC403898,LOC119872084,OR8G3,LOC102153390,OR8G6,LOC119871790,LOC489332,OR10AI1,OR10D1K,VWA5A,OR1…
Axial-OS-04	chr5	9499338	12625155	INV	MantaINV:1:217507:217519:0:0:0	CCDC15,HEPACAM,ROBO4,ROBO3,LOC119871983,MSANTD2,ESAM,VSIG2,NRGN,SPA17,SIAE,TBRG1,LOC106558784,OR8A1,OR8B12,LOC489315,OR8B9,LOC111095799,LOC119871789,OR8B8,OR8B4,OR8C7,OR8B3,OR8B100,OR8B3FP,LOC111095800,OR8B1L,OR8B1,LOC119876282,OR8B1O,OR8B1M,OR8B1J,OR8B1N,OR8B1K,OR8B60,LOC489328,OR8AP1,OR8D6,LOC489331,LOC403898,LOC119872084,OR8G3,LOC102153390,OR8G6,LOC119871790,LOC489332,OR10AI1,OR10D1K,VWA5A,OR1…
Axial-OS-04	chr5	9635807	11199940	INV	MantaINV:1:188990:197126:0:1:0	MSANTD2,ESAM,VSIG2,NRGN,SPA17,SIAE,TBRG1,LOC106558784,OR8A1,OR8B12,LOC489315,OR8B9,LOC111095799,LOC119871789,OR8B8,OR8B4,OR8C7,OR8B3,OR8B100,OR8B3FP,LOC111095800,OR8B1L,OR8B1,LOC119876282,OR8B1O,OR8B1M,OR8B1J,OR8B1N,OR8B1K,OR8B60,LOC489328,OR8AP1,OR8D6,LOC489331,LOC403898,LOC119872084,OR8G3,LOC102153390,OR8G6,LOC119871790,LOC489332,OR10AI1,OR10D1K,VWA5A,OR10N1,OR10D4,OR10D5,OR10D5B,OR10G7BP,OR10G…
Axial-OS-04	chr5	9710401	79577289	DEL	MantaDEL:259001:0:1:0:0:0	SPA17,SIAE,TBRG1,LOC106558784,OR8A1,OR8B12,LOC489315,OR8B9,LOC111095799,LOC119871789,OR8B8,OR8B4,OR8C7,OR8B3,OR8B100,OR8B3FP,LOC111095800,OR8B1L,OR8B1,LOC119876282,OR8B1O,OR8B1M,OR8B1J,OR8B1N,OR8B1K,OR8B60,LOC489328,OR8AP1,OR8D6,LOC489331,LOC403898,LOC119872084,OR8G3,LOC102153390,OR8G6,LOC119871790,LOC489332,OR10AI1,OR10D1K,VWA5A,OR10N1,OR10D4,OR10D5,OR10D5B,OR10G7BP,OR10G9,OR10G9C,LOC489342,OR10…
Axial-OS-04	chr5	9879263	75887150	DEL	MantaDEL:1:74906:197159:0:0:0	LOC489315,OR8B9,LOC111095799,LOC119871789,OR8B8,OR8B4,OR8C7,OR8B3,OR8B100,OR8B3FP,LOC111095800,OR8B1L,OR8B1,LOC119876282,OR8B1O,OR8B1M,OR8B1J,OR8B1N,OR8B1K,OR8B60,LOC489328,OR8AP1,OR8D6,LOC489331,LOC403898,LOC119872084,OR8G3,LOC102153390,OR8G6,LOC119871790,LOC489332,OR10AI1,OR10D1K,VWA5A,OR10N1,OR10D4,OR10D5,OR10D5B,OR10G7BP,OR10G9,OR10G9C,LOC489342,OR10G6,LOC610151,OR10S1,OR8B58,OR6T1P,OR4D5,TME…
Axial-OS-04	chr5	9879480	75873114	INV	MantaINV:1:74906:197158:0:1:0	LOC489315,OR8B9,LOC111095799,LOC119871789,OR8B8,OR8B4,OR8C7,OR8B3,OR8B100,OR8B3FP,LOC111095800,OR8B1L,OR8B1,LOC119876282,OR8B1O,OR8B1M,OR8B1J,OR8B1N,OR8B1K,OR8B60,LOC489328,OR8AP1,OR8D6,LOC489331,LOC403898,LOC119872084,OR8G3,LOC102153390,OR8G6,LOC119871790,LOC489332,OR10AI1,OR10D1K,VWA5A,OR10N1,OR10D4,OR10D5,OR10D5B,OR10G7BP,OR10G9,OR10G9C,LOC489342,OR10G6,LOC610151,OR10S1,OR8B58,OR6T1P,OR4D5,TME…
Axial-OS-04	chr5	9969284	15302896	INV	MantaINV:1:197175:197176:0:0:0	LOC119871789,OR8B4,OR8C7,OR8B3,OR8B100,OR8B3FP,LOC111095800,OR8B1L,OR8B1,LOC119876282,OR8B1O,OR8B1M,OR8B1J,OR8B1N,OR8B1K,OR8B60,LOC489328,OR8AP1,OR8D6,LOC489331,LOC403898,LOC119872084,OR8G3,LOC102153390,OR8G6,LOC119871790,LOC489332,OR10AI1,OR10D1K,VWA5A,OR10N1,OR10D4,OR10D5,OR10D5B,OR10G7BP,OR10G9,OR10G9C,LOC489342,OR10G6,LOC610151,OR10S1,OR8B58,OR6T1P,OR4D5,TMEM225,OR8D4,OR6M6,OR6M2B,OR6M2,OR6M1…
Axial-OS-04	chr5	9969865	77927768	DEL	MantaDEL:1:173942:197175:0:3:0	LOC119871789,OR8B4,OR8C7,OR8B3,OR8B100,OR8B3FP,LOC111095800,OR8B1L,OR8B1,LOC119876282,OR8B1O,OR8B1M,OR8B1J,OR8B1N,OR8B1K,OR8B60,LOC489328,OR8AP1,OR8D6,LOC489331,LOC403898,LOC119872084,OR8G3,LOC102153390,OR8G6,LOC119871790,LOC489332,OR10AI1,OR10D1K,VWA5A,OR10N1,OR10D4,OR10D5,OR10D5B,OR10G7BP,OR10G9,OR10G9C,LOC489342,OR10G6,LOC610151,OR10S1,OR8B58,OR6T1P,OR4D5,TMEM225,OR8D4,OR6M6,OR6M2B,OR6M2,OR6M1…
Axial-OS-04	chr5	9970000	77933282	DUP	MantaDUP:TANDEM:1:51903:197175:0:0:0	LOC119871789,OR8B4,OR8C7,OR8B3,OR8B100,OR8B3FP,LOC111095800,OR8B1L,OR8B1,LOC119876282,OR8B1O,OR8B1M,OR8B1J,OR8B1N,OR8B1K,OR8B60,LOC489328,OR8AP1,OR8D6,LOC489331,LOC403898,LOC119872084,OR8G3,LOC102153390,OR8G6,LOC119871790,LOC489332,OR10AI1,OR10D1K,VWA5A,OR10N1,OR10D4,OR10D5,OR10D5B,OR10G7BP,OR10G9,OR10G9C,LOC489342,OR10G6,LOC610151,OR10S1,OR8B58,OR6T1P,OR4D5,TMEM225,OR8D4,OR6M6,OR6M2B,OR6M2,OR6M1…
Axial-OS-04	chr5	9979053	77952041	INV	MantaINV:1:196521:196730:0:0:0	LOC119871789,OR8C7,OR8B3,OR8B100,OR8B3FP,LOC111095800,OR8B1L,OR8B1,LOC119876282,OR8B1O,OR8B1M,OR8B1J,OR8B1N,OR8B1K,OR8B60,LOC489328,OR8AP1,OR8D6,LOC489331,LOC403898,LOC119872084,OR8G3,LOC102153390,OR8G6,LOC119871790,LOC489332,OR10AI1,OR10D1K,VWA5A,OR10N1,OR10D4,OR10D5,OR10D5B,OR10G7BP,OR10G9,OR10G9C,LOC489342,OR10G6,LOC610151,OR10S1,OR8B58,OR6T1P,OR4D5,TMEM225,OR8D4,OR6M6,OR6M2B,OR6M2,OR6M1,LOC11…
Axial-OS-04	chr5	10020152	77989626	DUP	MantaDUP:TANDEM:1:42973:196132:0:0:0	OR8B100,OR8B3FP,LOC111095800,OR8B1L,OR8B1,LOC119876282,OR8B1O,OR8B1M,OR8B1J,OR8B1N,OR8B1K,OR8B60,LOC489328,OR8AP1,OR8D6,LOC489331,LOC403898,LOC119872084,OR8G3,LOC102153390,OR8G6,LOC119871790,LOC489332,OR10AI1,OR10D1K,VWA5A,OR10N1,OR10D4,OR10D5,OR10D5B,OR10G7BP,OR10G9,OR10G9C,LOC489342,OR10G6,LOC610151,OR10S1,OR8B58,OR6T1P,OR4D5,TMEM225,OR8D4,OR6M6,OR6M2B,OR6M2,OR6M1,LOC119872051,OR6X1,ZNF202,LOC1…
Axial-OS-04	chr5	10651261	73478388	INV	MantaINV:1:94613:191290:0:5:0	OR6M2,OR6M1,LOC119872051,OR6X1,ZNF202,LOC111096095,LOC106558762,LOC102155174,SCN3B,GRAMD1B,LOC106558763,CLMP,LOC106558786,HSPA8,LOC119872095,BSX,JHY,CRTAM,UBASH3B,LOC119871793,LOC100684228,LOC100684303,LOC119871794,LOC106558789,LOC111095802,LOC119871984,BLID,MIR99A-2,MIRLET7A-2,LOC106558788,LOC111090004,MIR125B-1,LOC106558787,LOC111095803,LOC119872091,LOC111096096,LOC111095804,SORL1,LOC119871795,…
Axial-OS-04	chr5	10747423	77934216	INV	MantaINV:1:51903:91123:1:0:0	ZNF202,LOC111096095,LOC106558762,LOC102155174,SCN3B,GRAMD1B,LOC106558763,CLMP,LOC106558786,HSPA8,LOC119872095,BSX,JHY,CRTAM,UBASH3B,LOC119871793,LOC100684228,LOC100684303,LOC119871794,LOC106558789,LOC111095802,LOC119871984,BLID,MIR99A-2,MIRLET7A-2,LOC106558788,LOC111090004,MIR125B-1,LOC106558787,LOC111095803,LOC119872091,LOC111096096,LOC111095804,SORL1,LOC119871795,LOC119871796,SC5D,LOC102157382,…
Axial-OS-04	chr5	10890957	15349451	DEL	MantaDEL:1:143558:196098:0:0:0	GRAMD1B,LOC106558763,CLMP,LOC106558786,HSPA8,LOC119872095,BSX,JHY,CRTAM,UBASH3B,LOC119871793,LOC100684228,LOC100684303,LOC119871794,LOC106558789,LOC111095802,LOC119871984,BLID,MIR99A-2,MIRLET7A-2,LOC106558788,LOC111090004,MIR125B-1,LOC106558787,LOC111095803,LOC119872091,LOC111096096,LOC111095804,SORL1,LOC119871795,LOC119871796,SC5D,LOC102157382,TECTA,LOC106558791,GRIK4,LOC111095806,LOC111095805,L…
Axial-OS-04	chr5	10907780	12643416	INV	MantaINV:258200:1:2:0:0:0	GRAMD1B,LOC106558763,CLMP,LOC106558786,HSPA8,LOC119872095,BSX,JHY,CRTAM,UBASH3B,LOC119871793,LOC100684228,LOC100684303,LOC119871794,LOC106558789,LOC111095802,LOC119871984,BLID,MIR99A-2,MIRLET7A-2,LOC106558788,LOC111090004,MIR125B-1,LOC106558787,LOC111095803,LOC119872091,LOC111096096,LOC111095804,SORL1,LOC119871795
Axial-OS-04	chr5	11501890	79007004	INV	MantaINV:259324:0:1:0:1:0	CRTAM,UBASH3B,LOC119871793,LOC100684228,LOC100684303,LOC119871794,LOC106558789,LOC111095802,LOC119871984,BLID,MIR99A-2,MIRLET7A-2,LOC106558788,LOC111090004,MIR125B-1,LOC106558787,LOC111095803,LOC119872091,LOC111096096,LOC111095804,SORL1,LOC119871795,LOC119871796,SC5D,LOC102157382,TECTA,LOC106558791,GRIK4,LOC111095806,LOC111095805,LOC119872105,ARHGEF12,LOC119871797,TLCD5,POU2F3,OAF,LOC119871798,LO…
Axial-OS-04	chr5	11611220	13931648	INV	MantaINV:1:197288:197289:0:2:0	UBASH3B,LOC119871793,LOC100684228,LOC100684303,LOC119871794,LOC106558789,LOC111095802,LOC119871984,BLID,MIR99A-2,MIRLET7A-2,LOC106558788,LOC111090004,MIR125B-1,LOC106558787,LOC111095803,LOC119872091,LOC111096096,LOC111095804,SORL1,LOC119871795,LOC119871796,SC5D,LOC102157382,TECTA,LOC106558791,GRIK4,LOC111095806,LOC111095805,LOC119872105,ARHGEF12,LOC119871797,TLCD5,POU2F3,OAF,LOC119871798,LOC11987…
Axial-OS-04	chr5	11752844	78263627	INV	MantaINV:1:197173:197180:0:0:0	LOC100684303,LOC119871794,LOC106558789,LOC111095802,LOC119871984,BLID,MIR99A-2,MIRLET7A-2,LOC106558788,LOC111090004,MIR125B-1,LOC106558787,LOC111095803,LOC119872091,LOC111096096,LOC111095804,SORL1,LOC119871795,LOC119871796,SC5D,LOC102157382,TECTA,LOC106558791,GRIK4,LOC111095806,LOC111095805,LOC119872105,ARHGEF12,LOC119871797,TLCD5,POU2F3,OAF,LOC119871798,LOC119871996,LOC119871997,TRIM29,LOC119876…
Axial-OS-04	chr5	12452262	81735416	INV	MantaINV:1:21761:198058:0:1:0	LOC111096096,LOC111095804,SORL1,LOC119871795,LOC119871796,SC5D,LOC102157382,TECTA,LOC106558791,GRIK4,LOC111095806,LOC111095805,LOC119872105,ARHGEF12,LOC119871797,TLCD5,POU2F3,OAF,LOC119871798,LOC119871996,LOC119871997,TRIM29,LOC119876269,LOC119871998,NECTIN1,LOC119872057,LOC119871999,LOC111095807,LOC111095809,LOC119872045,THY1,USP2,LOC489366,C1QTNF5,RNF26,MCAM,CBL,LOC119872061,CCDC153,PDZD3,NLRX1…
Axial-OS-04	chr5	12517748	77797546	INV	MantaINV:1:90881:198008:0:2:0	LOC111095804,SORL1,LOC119871795,LOC119871796,SC5D,LOC102157382,TECTA,LOC106558791,GRIK4,LOC111095806,LOC111095805,LOC119872105,ARHGEF12,LOC119871797,TLCD5,POU2F3,OAF,LOC119871798,LOC119871996,LOC119871997,TRIM29,LOC119876269,LOC119871998,NECTIN1,LOC119872057,LOC119871999,LOC111095807,LOC111095809,LOC119872045,THY1,USP2,LOC489366,C1QTNF5,RNF26,MCAM,CBL,LOC119872061,CCDC153,PDZD3,NLRX1,LOC119872099…
Axial-OS-04	chr5	12640878	81820679	INV	MantaINV:258206:1:2:0:1:0	SORL1,LOC119871796,SC5D,LOC102157382,TECTA,LOC106558791,GRIK4,LOC111095806,LOC111095805,LOC119872105,ARHGEF12,LOC119871797,TLCD5,POU2F3,OAF,LOC119871798,LOC119871996,LOC119871997,TRIM29,LOC119876269,LOC119871998,NECTIN1,LOC119872057,LOC119871999,LOC111095807,LOC111095809,LOC119872045,THY1,USP2,LOC489366,C1QTNF5,RNF26,MCAM,CBL,LOC119872061,CCDC153,PDZD3,NLRX1,LOC119872099,ABCG4,HINFP,C2CD2L,LOC119…
Axial-OS-04	chr5	12655992	14578237	DEL	MantaDEL:259589:0:1:0:1:0	SORL1,LOC119871796,SC5D,LOC102157382,TECTA,LOC106558791,GRIK4,LOC111095806,LOC111095805,LOC119872105,ARHGEF12,LOC119871797,TLCD5,POU2F3,OAF,LOC119871798,LOC119871996,LOC119871997,TRIM29,LOC119876269,LOC119871998,NECTIN1,LOC119872057,LOC119871999,LOC111095807,LOC111095809,LOC119872045,THY1,USP2
Axial-OS-04	chr5	14740975	79355488	DUP	MantaDUP:TANDEM:1:203202:203203:0:0:0	ABCG4,HINFP,C2CD2L,LOC119871800,DPAGT1,H2AX,HMBS,VPS11,LOC106558794,LOC102154262,HYOU1,LOC102152874,SLC37A4,TRAPPC4,RPS25,CENATAC,FOXR1,UPK2,LOC111095810,BCL9L,CXCR5,DDX6,LOC119871801,TREH,PHLDB1,ARCN1,LOC119871803,LOC119876289,IFT46,TMEM25,TTC36,KMT2A,LOC102156864,ATP5MG,UBE4A,CD3G,CD3D,CD3E,LOC119872088,MPZL2,MPZL3,JAML,LOC119872087,SCN2B,SCN4B,TMPRSS4,SMIM35,IL10RA,LOC119872000,TMPRSS13,FXYD6,…
Axial-OS-04	chr5	15319177	75894404	DUP	MantaDUP:TANDEM:1:197737:197739:0:0:0	KMT2A,LOC102156864,ATP5MG,UBE4A,CD3G,CD3D,CD3E,LOC119872088,MPZL2,MPZL3,JAML,LOC119872087,SCN2B,SCN4B,TMPRSS4,SMIM35,IL10RA,LOC119872000,TMPRSS13,FXYD6,LOC119871804,FXYD2,LOC111095814,DSCAML1,LOC111095816,LOC111095815,CEP164,LOC106558755,BACE1,RNF214,PCSK7,TAGLN,SIDT2,LOC119871805,MIR8871,LOC111095817,SIK3,LOC119872101,LOC119871807,LOC119872043,LOC119871806,APOA1,APOC3,APOA4,APOA5,ZPR1,LOC1110958…
Axial-OS-04	chr5	15321095	77945151	DEL	MantaDEL:1:197737:197742:1:1:0	KMT2A,LOC102156864,ATP5MG,UBE4A,CD3G,CD3D,CD3E,LOC119872088,MPZL2,MPZL3,JAML,LOC119872087,SCN2B,SCN4B,TMPRSS4,SMIM35,IL10RA,LOC119872000,TMPRSS13,FXYD6,LOC119871804,FXYD2,LOC111095814,DSCAML1,LOC111095816,LOC111095815,CEP164,LOC106558755,BACE1,RNF214,PCSK7,TAGLN,SIDT2,LOC119871805,MIR8871,LOC111095817,SIK3,LOC119872101,LOC119871807,LOC119872043,LOC119871806,APOA1,APOC3,APOA4,APOA5,ZPR1,LOC1110958…
Axial-OS-04	chr5	15334826	75867200	DUP	MantaDUP:TANDEM:1:190072:198217:0:0:0	LOC102156864,ATP5MG,UBE4A,CD3G,CD3D,CD3E,LOC119872088,MPZL2,MPZL3,JAML,LOC119872087,SCN2B,SCN4B,TMPRSS4,SMIM35,IL10RA,LOC119872000,TMPRSS13,FXYD6,LOC119871804,FXYD2,LOC111095814,DSCAML1,LOC111095816,LOC111095815,CEP164,LOC106558755,BACE1,RNF214,PCSK7,TAGLN,SIDT2,LOC119871805,MIR8871,LOC111095817,SIK3,LOC119872101,LOC119871807,LOC119872043,LOC119871806,APOA1,APOC3,APOA4,APOA5,ZPR1,LOC111095818,BUD…
Axial-OS-04	chr5	15802073	81723780	INV	MantaINV:1:197866:197867:0:0:0	FXYD6,LOC119871804,FXYD2,LOC111095814,DSCAML1,LOC111095816,LOC111095815,CEP164,LOC106558755,BACE1,RNF214,PCSK7,TAGLN,SIDT2,LOC119871805,MIR8871,LOC111095817,SIK3,LOC119872101,LOC119871807,LOC119872043,LOC119871806,APOA1,APOC3,APOA4,APOA5,ZPR1,LOC111095818,BUD13,LOC111095821,LOC479430,LOC119872081,LOC100682841,LOC111095823,LOC102153762,LOC111095824,LOC119872001,LOC119872002,LOC102153862,LOC1198762…
Axial-OS-04	chr5	16444502	77797484	DEL	MantaDEL:1:198008:198012:0:0:0	MIR8871,LOC111095817,SIK3,LOC119872101,LOC119871807,LOC119872043,LOC119871806,APOA1,APOC3,APOA4,APOA5,ZPR1,LOC111095818,BUD13,LOC111095821,LOC479430,LOC119872081,LOC100682841,LOC111095823,LOC102153762,LOC111095824,LOC119872001,LOC119872002,LOC102153862,LOC119876283,LOC106558795,CADM1,LOC111095825,LOC111095826,LOC111095828,LOC111095827,NXPE4,LOC100683196,LOC100685502,LOC102153352,REXO2,RBM7,C5H11o…
Axial-OS-04	chr5	16470515	77797728	INV	MantaINV:1:198008:198010:0:0:0	LOC111095817,SIK3,LOC119872101,LOC119871807,LOC119872043,LOC119871806,APOA1,APOC3,APOA4,APOA5,ZPR1,LOC111095818,BUD13,LOC111095821,LOC479430,LOC119872081,LOC100682841,LOC111095823,LOC102153762,LOC111095824,LOC119872001,LOC119872002,LOC102153862,LOC119876283,LOC106558795,CADM1,LOC111095825,LOC111095826,LOC111095828,LOC111095827,NXPE4,LOC100683196,LOC100685502,LOC102153352,REXO2,RBM7,C5H11orf71,NNM…
Axial-OS-04	chr5	16698185	66567491	DEL	MantaDEL:1:8870:197937:0:0:0	SIK3,LOC119871806,APOA1,APOC3,APOA4,APOA5,ZPR1,LOC111095818,BUD13,LOC111095821,LOC479430,LOC119872081,LOC100682841,LOC111095823,LOC102153762,LOC111095824,LOC119872001,LOC119872002,LOC102153862,LOC119876283,LOC106558795,CADM1,LOC111095825,LOC111095826,LOC111095828,LOC111095827,NXPE4,LOC100683196,LOC100685502,LOC102153352,REXO2,RBM7,C5H11orf71,NNMT,LOC119871808,LOC119872003,LOC489397,ZBTB16,LOC1198…
Axial-OS-04	chr5	16724054	30886157	INV	MantaINV:1:80334:198261:0:0:0	SIK3,LOC119871806,APOA1,APOC3,APOA4,APOA5,ZPR1,LOC111095818,BUD13,LOC111095821,LOC479430,LOC119872081,LOC100682841,LOC111095823,LOC102153762,LOC111095824,LOC119872001,LOC119872002,LOC102153862,LOC119876283,LOC106558795,CADM1,LOC111095825,LOC111095826,LOC111095828,LOC111095827,NXPE4,LOC100683196,LOC100685502,LOC102153352,REXO2,RBM7,C5H11orf71,NNMT,LOC119871808,LOC119872003,LOC489397,ZBTB16,LOC1198…
Axial-OS-04	chr5	16734379	40809989	INV	MantaINV:72855:1:3:0:0:0	SIK3,LOC119871806,APOA1,APOC3,APOA4,APOA5,ZPR1,LOC111095818,BUD13,LOC111095821,LOC479430,LOC119872081,LOC100682841,LOC111095823,LOC102153762,LOC111095824,LOC119872001,LOC119872002,LOC102153862,LOC119876283,LOC106558795,CADM1,LOC111095825,LOC111095826,LOC111095828,LOC111095827,NXPE4,LOC100683196,LOC100685502,LOC102153352,REXO2,RBM7,C5H11orf71,NNMT,LOC119871808,LOC119872003,LOC489397,ZBTB16,LOC1198…
Axial-OS-04	chr5	16748278	30987749	INV	MantaINV:1:198419:198492:0:0:0	SIK3,LOC119871806,APOA1,APOC3,APOA4,APOA5,ZPR1,LOC111095818,BUD13,LOC111095821,LOC479430,LOC119872081,LOC100682841,LOC111095823,LOC102153762,LOC111095824,LOC119872001,LOC119872002,LOC102153862,LOC119876283,LOC106558795,CADM1,LOC111095825,LOC111095826,LOC111095828,LOC111095827,NXPE4,LOC100683196,LOC100685502,LOC102153352,REXO2,RBM7,C5H11orf71,NNMT,LOC119871808,LOC119872003,LOC489397,ZBTB16,LOC1198…
Axial-OS-04	chr5	16752207	19905752	DEL	MantaDEL:1:250097:250313:0:0:0	SIK3,LOC119871806,APOA1,APOC3,APOA4,APOA5,ZPR1,LOC111095818,BUD13,LOC111095821,LOC479430,LOC119872081,LOC100682841,LOC111095823,LOC102153762,LOC111095824,LOC119872001,LOC119872002,LOC102153862,LOC119876283,LOC106558795,CADM1,LOC111095825,LOC111095826,LOC111095828,LOC111095827,NXPE4,LOC100683196,LOC100685502,LOC102153352,REXO2,RBM7,C5H11orf71,NNMT,LOC119871808,LOC119872003,LOC489397,ZBTB16,LOC1198…
Axial-OS-04	chr5	18805694	32022875	INV	MantaINV:73393:1:2:0:1:0	LOC102153352,REXO2,RBM7,C5H11orf71,NNMT,LOC119871808,LOC119872003,LOC489397,ZBTB16,LOC119871811,LOC119871812,LOC119871809,LOC119871810,LOC102155430,HTR3A,LOC111096098,HTR3B,LOC119872117,USP28,LOC119872049,CLDN25,ZW10,TMPRSS5,LOC111095829,LOC111095830,DRD2,ANKK1,LOC102156066,TTC12,NCAM1,LOC111095831,LOC119876270,LOC111095832,LOC111095833,LOC111095835,LOC119871814,LOC119872086,LOC111095834,LOC11987…
Axial-OS-04	chr5	18863245	57779115	DUP	MantaDUP:TANDEM:260677:0:1:0:0:0	REXO2,RBM7,C5H11orf71,NNMT,LOC119871808,LOC119872003,LOC489397,ZBTB16,LOC119871811,LOC119871812,LOC119871809,LOC119871810,LOC102155430,HTR3A,LOC111096098,HTR3B,LOC119872117,USP28,LOC119872049,CLDN25,ZW10,TMPRSS5,LOC111095829,LOC111095830,DRD2,ANKK1,LOC102156066,TTC12,NCAM1,LOC111095831,LOC119876270,LOC111095832,LOC111095833,LOC111095835,LOC119871814,LOC119872086,LOC111095834,LOC119871815,LOC11109…
Axial-OS-04	chr5	19011196	40888024	DEL	MantaDEL:1:11576:197847:0:0:0	NNMT,LOC119871808,LOC119872003,LOC489397,ZBTB16,LOC119871811,LOC119871812,LOC119871809,LOC119871810,LOC102155430,HTR3A,LOC111096098,HTR3B,LOC119872117,USP28,LOC119872049,CLDN25,ZW10,TMPRSS5,LOC111095829,LOC111095830,DRD2,ANKK1,LOC102156066,TTC12,NCAM1,LOC111095831,LOC119876270,LOC111095832,LOC111095833,LOC111095835,LOC119871814,LOC119872086,LOC111095834,LOC119871815,LOC111095837,PTS,PLET1,BCO2,TE…
Axial-OS-04	chr5	19176756	57040408	INV	MantaINV:260720:0:1:0:0:0	ZBTB16,LOC119871811,LOC119871812,LOC119871809,LOC119871810,LOC102155430,HTR3A,LOC111096098,HTR3B,LOC119872117,USP28,LOC119872049,CLDN25,ZW10,TMPRSS5,LOC111095829,LOC111095830,DRD2,ANKK1,LOC102156066,TTC12,NCAM1,LOC111095831,LOC119876270,LOC111095832,LOC111095833,LOC111095835,LOC119871814,LOC119872086,LOC111095834,LOC119871815,LOC111095837,PTS,PLET1,BCO2,TEX12,IL18,SDHD,TIMM8B,NKAPD1,PIH1D2,DLAT,L…
Axial-OS-04	chr5	19655321	56154358	INV	MantaINV:1:201177:201186:0:0:0	LOC111095829,LOC111095830,DRD2,ANKK1,LOC102156066,TTC12,NCAM1,LOC111095831,LOC119876270,LOC111095832,LOC111095833,LOC111095835,LOC119871814,LOC119872086,LOC111095834,LOC119871815,LOC111095837,PTS,PLET1,BCO2,TEX12,IL18,SDHD,TIMM8B,NKAPD1,PIH1D2,DLAT,LOC106558799,DIXDC1,C5H11orf52,LOC119871816,HSPB2,CRYAB,C5H11orf1,FDXACB1,ALG9,LOC111095839,LOC102152274,LOC102154707,LOC119872108,LOC119871817,PPP2R1…
Axial-OS-04	chr5	19771742	31043252	DEL	MantaDEL:1:198853:198971:0:0:0	DRD2,ANKK1,LOC102156066,TTC12,NCAM1,LOC111095831,LOC119876270,LOC111095832,LOC111095833,LOC111095835,LOC119871814,LOC119872086,LOC111095834,LOC119871815,LOC111095837,PTS,PLET1,BCO2,TEX12,IL18,SDHD,TIMM8B,NKAPD1,PIH1D2,DLAT,LOC106558799,DIXDC1,C5H11orf52,LOC119871816,HSPB2,CRYAB,C5H11orf1,FDXACB1,ALG9,LOC111095839,LOC102152274,LOC102154707,LOC119872108,LOC119871817,PPP2R1B,SIK2,LOC119876290,LAYN,H…
Axial-OS-04	chr5	31323411	56164738	DUP	MantaDUP:TANDEM:1:201727:201728:1:0:0	LOC119871754,LOC119872009,NLRP1,LOC100688504,MIS12,DERL2,DHX33,C1QBP,RPAIN,NUP88,RABEP1,ZFP3,LOC119872076,SCIMP,KIF1C,INCA1,CAMTA2,SPAG7,ENO3,PFN1,RNF167,SLC25A11,GP1BA,LOC119871838,CHRNE,LOC119876292,MINK1,PLD2,LOC119871840,PSMB6,GLTPD2,VMO1,TM4SF5,ZMYND15,CXCL16,MED11,ARRB2,PELP1,LOC100687392,ALOX15,LOC106558811,LOC119871841,LOC111095870,ALOX12,RNASEK,C5H17orf49,MIR195,MIR497,BCL6B,SLC16A13,SLC…
Axial-OS-04	chr5	32554359	58538879	DEL	MantaDEL:262724:0:1:0:0:0	PLSCR3,NLGN2,SPEM1,SPEM2,SPEM3,TMEM102,FGF11,CHRNB1,LOC119871844,ZBTB4,SLC35G6,POLR2A,LOC102153734,LOC100688386,TNFSF12,TNFSF13,SENP3,EIF4A1,LOC119872065,LOC119872067,LOC119872078,LOC119872053,CD68,MPDU1,SOX15,FXR2,SAT2,SHBG,LOC111095878,ATP1B2,TP53,WRAP53,EFNB3,DNAH2,LOC111095879,KDM6B,TMEM88,NAA38,CYB5D1,MIR8867,LOC111095880,CHD3,LOC119872071,RNF227,CNTROB,KCNAB3,TRAPPC1,GUCY2D,ALOX15B,ALOX12B,…
Axial-OS-04	chr5	33090531	65704964	INV	MantaINV:262714:0:1:0:1:0	ALOX15B,ALOX12B,ALOXE3,TRNAK-UUU_1,TRNAQ-CUG_1,TRNAL-UAG_1,TRNAR-UCU_2,HES7,TRNAG-GCC_1,TRNAS-CGA_1,TRNAT-AGU_2,PER1,VAMP2,LOC102157040,LOC119872052,TRNAW-CCA_1,TRNAS-GCU_2,TRNAT-AGU_3,TRNAI-AAU_1,BORCS6,AURKB,TRNAW-CCA_2,TRNAG-UCC_1,TRNAD-GUC_1,TRNAP-CGG_1,TRNAT-AGU_4,TRNAS-AGA_2,TRNAI-AAU_2,CTC1,PFAS,SLC25A35,RANGRF,ARHGEF15,ODF4,KRBA2,RPL26,RNF222,NDEL1,LOC119871847,MYH10,CCDC42,LOC119876293,M…
Axial-OS-04	chr5	33109130	58566067	INV	MantaINV:262721:0:1:0:0:0	ALOX12B,ALOXE3,TRNAK-UUU_1,TRNAQ-CUG_1,TRNAL-UAG_1,TRNAR-UCU_2,HES7,TRNAG-GCC_1,TRNAS-CGA_1,TRNAT-AGU_2,PER1,VAMP2,LOC102157040,LOC119872052,TRNAW-CCA_1,TRNAS-GCU_2,TRNAT-AGU_3,TRNAI-AAU_1,BORCS6,AURKB,TRNAW-CCA_2,TRNAG-UCC_1,TRNAD-GUC_1,TRNAP-CGG_1,TRNAT-AGU_4,TRNAS-AGA_2,TRNAI-AAU_2,CTC1,PFAS,SLC25A35,RANGRF,ARHGEF15,ODF4,KRBA2,RPL26,RNF222,NDEL1,LOC119871847,MYH10,CCDC42,LOC119876293,MFSD6L,PI…
Axial-OS-04	chr5	40787167	41965033	DUP	MantaDUP:TANDEM:263721:0:1:0:0:0	ALDH3A2,LOC119876296,SLC47A1,TRNAW-CCA_4,LOC119871863,RNF112,MFAP4,MAPK7,LOC111095906,B9D1,EPN2,LOC100682586,LOC489534,SLC5A10,FAM83G,PRPSAP2,LOC119876273,SHMT1,MIR8872,TOP3A,LOC119876297,FLII,LLGL1,LOC111095909,ALKBH5,LOC119871865,MYO15A,DRG2,GID4,ATPAF2,DRC3,TOM1L2,LOC100683610,SREBF1,MIR33B,RAI1
Axial-OS-04	chr5	42005234	66281219	DUP	MantaDUP:TANDEM:1:106553:200188:0:0:0	RAI1,PEMT,LOC111095910,RASD1,MED9,LOC111095911,LOC106558769,NT5M,LOC100684203,COPS3,FLCN,PLD6,LOC119871758,MPRIP,LOC102153190,USP22,TNFRSF13B,DHRS7B,TMEM11,LOC102153833,LOC106558748,NATD1,LOC106558821,LOC102154017,MAP2K3,KCNJ12,MIR8869,LOC119871759,LOC119871867,LOC119876323,LOC119876298,LOC119871868,LOC100684765,LOC102154136,LOC119871869,LOC102154367,LOC479534,LOC119872017,SERBP1,LOC102154658,IL1…
Axial-OS-08	chr5	53725427	71052361	DEL	MantaDEL:1:196937:197027:0:0:0	LOC111095949,LOC106558829,LOC111095950,LOC111095951,USP24,PCSK9,LOC100686170,LOC106558775,BSND,TMEM61,LOC111095952,DHCR24,LEXM,TTC22,PARS2,TTC4,LOC119871883,MROH7,FAM151A,ACOT11,LOC111095953,LOC111096117,LOC102151468,LOC102151517,SSBP3,LOC119871884,MRPL37,CYB5RL,CDCP2,LOC111095954,TCEANC2,LOC102151956,TMEM59,LOC102151770,LDLRAD1,LRRC42,HSPB11,LOC102152612,DIO1,YIPF1,LOC119876302,NDC1,GLIS1,LOC119…
Axial-OS-04	chr5	56959046	60630708	DEL	MantaDEL:1:201241:201242:0:1:0	PUSL1,INTS11,CPTP,TAS1R3,DVL1,MXRA8,LOC111095961,AURKAIP1,CCNL2,MRPL20,ANKRD65,TMEM88B,VWA1,LOC119871890,ATAD3A,TMEM240,LOC119871891,SSU72,LOC119871892,LOC119872026,FNDC10,LOC111095962,MIB2,MMP23,LOC489591,LOC489590,NADK,GNB1,TMEM52,CALML6,CFAP74,GABRD,PRKCZ,LOC111095963,LOC119871893,FAAP20,SKI,MORN1,RER1,PEX10,PLCH2,PANK4,LOC119876304,HES5,MIR8866,LOC119871897,TNFRSF14,PRXL2B,MMEL1,TTC34,LOC1110…
Axial-OS-04	chr5	57114395	65077298	INV	MantaINV:265962:0:1:0:0:0	SSU72,LOC119872026,FNDC10,LOC111095962,MIB2,MMP23,LOC489591,LOC489590,NADK,GNB1,TMEM52,CALML6,CFAP74,GABRD,PRKCZ,LOC111095963,LOC119871893,FAAP20,SKI,MORN1,RER1,PEX10,PLCH2,PANK4,LOC119876304,HES5,MIR8866,LOC119871897,TNFRSF14,PRXL2B,MMEL1,TTC34,LOC111096118,LOC119871898,ACTRT2,LOC119876306,PRDM16,LOC102156763,LOC119875531,LOC119871901,ARHGEF16,MEGF6,MIR551A,TPRG1L,WRAP73,TP73,CCDC27,SMIM1,LRRC47…
Axial-OS-06	chr5	66120581	75764080	INV	MantaINV:223788:0:2:0:0:0	ZCCHC14,MAP1LC3B,FBXO31,C5H16orf95,LOC119876311,LOC119876310,LOC106558843,LOC111096005,LOC111096006,LOC111096122,LOC111096007,FOXC2,LOC102153392,FOXL1,LOC119863920,MTHFSD,FOXF1,LOC102153633,LOC111096009,LOC106558853,LOC119871925,LOC119871924,LOC119871926,IRF8,LOC100684304,COX4I1,EMC8,GINS2,GSE1,LOC119876312,LOC119871928,LOC119871927,LOC111096010,LOC119872031,CIBAR2,LOC119871929,KIAA0513,LOC119871…
Axial-OS-04	chr5	66765899	80357529	INV	MantaINV:1:40264:202043:0:0:0	LOC102153392,FOXL1,LOC119863920,MTHFSD,FOXF1,LOC102153633,LOC111096009,LOC106558853,LOC119871925,LOC119871924,LOC119871926,IRF8,LOC100684304,COX4I1,EMC8,GINS2,GSE1,LOC119876312,LOC119871928,LOC119871927,LOC111096010,LOC119872031,CIBAR2,LOC119871929,KIAA0513,LOC119871930,ZDHHC7,LOC119872032,CRISPLD2,LOC111096014,USP10,LOC119872089,LOC119876279,KLHL36,COTL1,LOC102152359,MEAK7,ATP2C2,LOC102152587,WF…
Axial-OS-04	chr5	66967713	79019579	INV	MantaINV:1:202072:202097:0:1:0	LOC111096009,LOC106558853,LOC119871925,LOC119871924,LOC119871926,IRF8,LOC100684304,COX4I1,EMC8,GINS2,GSE1,LOC119876312,LOC119871928,LOC119871927,LOC111096010,LOC119872031,CIBAR2,LOC119871929,KIAA0513,LOC119871930,ZDHHC7,LOC119872032,CRISPLD2,LOC111096014,USP10,LOC119872089,LOC119876279,KLHL36,COTL1,LOC102152359,MEAK7,ATP2C2,LOC102152587,WFDC1,KCNG4,LOC119876313,TAF1C,DNAAF1,HSDL1,MBTPS1,LOC111096…
Axial-OS-04	chr5	67526638	75647075	DEL	MantaDEL:1:202109:202110:0:0:0	GSE1,LOC119876312,LOC119871928,LOC119871927,LOC111096010,LOC119872031,CIBAR2,LOC119871929,KIAA0513,LOC119871930,ZDHHC7,LOC119872032,CRISPLD2,LOC111096014,USP10,LOC119872089,LOC119876279,KLHL36,COTL1,LOC102152359,MEAK7,ATP2C2,LOC102152587,WFDC1,KCNG4,LOC119876313,TAF1C,DNAAF1,HSDL1,MBTPS1,LOC111096015,SLC38A8,LOC119871932,NECAB2,LOC111096016,OSGIN1,LOC119871933,LOC111096017,MLYCD,LOC119872033,HSBP…
Axial-OS-06	chr5	70948649	72392227	DEL	MantaDEL:4:155082:155083:0:0:0	CMIP,LOC111096020,LOC102154784,LOC119871935,LOC119872034,GAN,LOC119871977,LOC102154971_1,LOC102154971_2,BCO1,LOC119871939,LOC119871940,PKD1L2,GCSH,C5H16orf46,ATMIN,CENPN,CMC2,LOC111096023,LOC111096024,CDYL2,LOC119871942,LOC119871941,DYNLRB2,LOC102156069,LOC119876316,LOC111096026,LOC102156020
Axial-OS-06	chr5	74250400	80849145	INV	MantaINV:4:156169:156171:0:0:0	LOC111096125,LOC111096126,ADAMTS18,LOC111096078,SYCE1L,MON1B,LOC111096028,LOC111096029,LOC102154527,LOC111096030,LOC119871944,LOC106558849,LOC111096127,LOC119872039,LOC119871945,LOC102157237,CNTNAP4,LOC111096128,LOC490392,LOC106558846,LOC111096032,DUXB,TERF2IP,LOC119871947,KARS1,LOC119871946,ADAT1,LOC119871948,LOC119872085,LOC119872107,GABARAPL2,TMEM231,LOC489707,TMEM170A,CFDP1,BCAR1,LOC111096033…
Axial-OS-04	chr5	75867452	77947149	DUP	MantaDUP:TANDEM:1:197742:198217:0:0:0	TMEM170A,CFDP1,BCAR1,LOC111096033,LOC479649,CTRB2,ZFP1,LOC119876317,LDHD,ZNRF1,WDR59,FA2H,LOC119871949,RFWD3,GLG1,LOC119871950,LOC119874964,LOC119871951,LOC119872094,LOC111096035,LOC111096129,PDPR,CLEC18C,LOC610465,TRNAG-GCC_2,EXOSC6,AARS1,DDX19B,LOC119871952,DDX19A,ST3GAL2,LOC119871953,LOC119871955,LOC119872096,LOC111096036,FCSK,LOC119872113,COG4,LOC119876318,SF3B3,LOC119872072,LOC119872073,LOC1…
Axial-OS-04	chr5	76272891	78414343	DUP	MantaDUP:TANDEM:1:197174:198166:0:0:0	ZNRF1,WDR59,FA2H,LOC119871949,RFWD3,GLG1,LOC119871950,LOC119874964,LOC119871951,LOC119872094,LOC111096035,LOC111096129,PDPR,CLEC18C,LOC610465,TRNAG-GCC_2,EXOSC6,AARS1,DDX19B,LOC119871952,DDX19A,ST3GAL2,LOC119871953,LOC119871955,LOC119872096,LOC111096036,FCSK,LOC119872113,COG4,LOC119876318,SF3B3,LOC119872072,LOC119872073,LOC100688050,IL34,MTSS2,LOC119871954,VAC14,LOC119871956,TRNAG-GCC_3,TRNAG-GCC…
Axial-OS-06	chr5	76929948	82169415	DEL	MantaDEL:4:106617:155736:4:4:0	DDX19A,ST3GAL2,LOC119871953,LOC119871955,LOC119872096,LOC111096036,FCSK,LOC119872113,COG4,LOC119876318,SF3B3,LOC119872072,LOC119872073,LOC100688050,IL34,MTSS2,LOC119871954,VAC14,LOC119871956,TRNAG-GCC_3,TRNAG-GCC_4,TRNAG-GCC_5,HYDIN,LOC106558856,LOC119872042,LOC119871957,LOC102156275,CMTR2,LOC102156521,CALB2,LOC119871958,TRNAL-CAA_1,TLE7,LOC111096040,ZNF23,ZNF19,LOC100683282,LOC119872098,LOC11987…
Axial-OS-06	chr5	76929954	82169596	INV	MantaINV:4:106617:155736:2:1:0	DDX19A,ST3GAL2,LOC119871953,LOC119871955,LOC119872096,LOC111096036,FCSK,LOC119872113,COG4,LOC119876318,SF3B3,LOC119872072,LOC119872073,LOC100688050,IL34,MTSS2,LOC119871954,VAC14,LOC119871956,TRNAG-GCC_3,TRNAG-GCC_4,TRNAG-GCC_5,HYDIN,LOC106558856,LOC119872042,LOC119871957,LOC102156275,CMTR2,LOC102156521,CALB2,LOC119871958,TRNAL-CAA_1,TLE7,LOC111096040,ZNF23,ZNF19,LOC100683282,LOC119872098,LOC11987…
Axial-OS-04	chr5	77767196	81734465	INV	MantaINV:1:21761:146620:0:0:0	CALB2,LOC119871958,TRNAL-CAA_1,TLE7,LOC111096040,ZNF23,ZNF19,LOC100683282,LOC119872098,LOC119871765,CHST4,TAT,LOC106558857,LOC119871959,MARVELD3,PHLPP2,AP1G1,LOC119872070,LOC102155152,ATXN1L,ZNF821,LOC111096042,IST1,PKD1L3,DHODH,TXNL4B,LOC102152540,LOC479668,DHX38,PMFBP1,LOC111096043,LOC119871961,LOC100856440,LOC102153393,ZFHX3,LOC119871962,LOC119871960,LOC111096045,LOC111096046,LOC106558860,LOC1…
Axial-OS-04	chr5	79108381	80404959	DUP	MantaDUP:TANDEM:268813:0:1:0:0:0	ZFHX3,LOC119871960,LOC111096045,LOC111096046,LOC106558860,LOC119872066,LOC111096047,LOC111096048,LOC102153541,LOC100682793,LOC111096049,PSMD7,LOC119872090,WWP2,MIR140
Axial-OS-04	chr5	79264690	81950503	DEL	MantaDEL:1:203167:203168:0:0:0	LOC111096045,LOC111096046,LOC106558860,LOC119872066,LOC111096047,LOC111096048,LOC102153541,LOC100682793,LOC111096049,PSMD7,LOC119872090,WWP2,MIR140,NOB1,LOC119871964,NQO1,NFAT5,LOC111096051,CYB5B,LOC102154393,LOC100855999,TRNAS-ACU,LOC119872036,TERF2,TMED6,NIP7,COG8,VPS4A,SNTB2,UTP4,CHTF8,DERPC,HAS3,LOC610983,TANGO6,LOC100686043,LOC102153562,CDH1,LOC100686190,CDH3,LOC119871966,ZFP90,LOC111096053,…
Axial-OS-04	chr5	79519795	80636427	INV	MantaINV:220719:0:1:0:0:0	LOC111096046,LOC119872066,LOC111096047,LOC111096048,LOC102153541,LOC100682793,LOC111096049,PSMD7,LOC119872090,WWP2,MIR140,NOB1,LOC119871964,NQO1,NFAT5
Axial-OS-04	chr5	80160986	81914919	DUP	MantaDUP:TANDEM:268960:0:1:0:0:0	LOC100682793,LOC111096049,PSMD7,LOC119872090,WWP2,MIR140,NOB1,LOC119871964,NQO1,NFAT5,LOC111096051,CYB5B,LOC102154393,LOC100855999,TRNAS-ACU,LOC119872036,TERF2,TMED6,NIP7,COG8,VPS4A,SNTB2,UTP4,CHTF8,DERPC,HAS3,LOC610983,TANGO6,LOC100686043,LOC102153562,CDH1,LOC100686190,CDH3,LOC119871966,ZFP90,LOC111096053,LOC102155432,SMPD3,PRMT7,SLC7A6OS,SLC7A6,PLA2G15,ESRP2,NFATC3
Axial-OS-04	chr5	80218752	81723384	DEL	MantaDEL:1:197867:203657:0:0:0	LOC111096049,PSMD7,LOC119872090,WWP2,MIR140,NOB1,LOC119871964,NQO1,NFAT5,LOC111096051,CYB5B,LOC102154393,LOC100855999,TRNAS-ACU,LOC119872036,TERF2,TMED6,NIP7,COG8,VPS4A,SNTB2,UTP4,CHTF8,DERPC,HAS3,LOC610983,TANGO6,LOC100686043,LOC102153562,CDH1,LOC100686190,CDH3,LOC119871966,ZFP90,LOC111096053,LOC102155432,SMPD3
Axial-OS-04	chr5	80369640	88554054	INV	MantaINV:268945:0:1:0:1:0	PSMD7,LOC119872090,WWP2,MIR140,NOB1,LOC119871964,NQO1,NFAT5,LOC111096051,CYB5B,LOC102154393,LOC100855999,TRNAS-ACU,LOC119872036,TERF2,TMED6,NIP7,COG8,VPS4A,SNTB2,UTP4,CHTF8,DERPC,HAS3,LOC610983,TANGO6,LOC100686043,LOC102153562,CDH1,LOC100686190,CDH3,LOC119871966,ZFP90,LOC111096053,LOC102155432,SMPD3,PRMT7,SLC7A6OS,SLC7A6,PLA2G15,ESRP2,NFATC3,LOC609675,DUS2,DDX28,LOC111096054,DPEP2NB,LOC611083,LOC…
Axial-OS-04	chr5	81120451	88590215	INV	MantaINV:1:50144:203542:0:0:0	HAS3,TANGO6,LOC100686043,LOC102153562,CDH1,LOC100686190,CDH3,LOC119871966,ZFP90,LOC111096053,LOC102155432,SMPD3,PRMT7,SLC7A6OS,SLC7A6,PLA2G15,ESRP2,NFATC3,LOC609675,DUS2,DDX28,LOC111096054,DPEP2NB,LOC611083,LOC489748,SLC12A4,LCAT,PSMB10,CTRL,PSKH1,NRN1L,EDC4,NUTF2,THAP11,CENPT,TSNAXIP1,RANBP10,LOC119872083,GFOD2,C5H16orf86,ENKD1,PARD6A,ACD,CARMIL2,LOC119871967,CTCF,RIPOR1,LOC106558863,AGRP,ATP6V0…
Axial-OS-02	chr8	26356097	43329824	INV	MantaINV:2:220575:220576:0:1:0	RPS29,RN7SL1,LRR1,RPL36AL,MGAT2,DNAAF2,POLE2,LOC119873104,KLHDC1,KLHDC2,NEMF,LOC119876490,ARF6,LOC119876481,LOC111097026,LOC111097027,LOC106559158,LOC119872857,LOC111097028,VCPKMT,SOS2,LOC111097029,L2HGDH,DMAC2L,CDKL1,MAP4K5,ATL1,SAV1,LOC111097030,NIN,LOC119872858,LOC111097031,ABHD12B,PYGL,LOC100685859,TRIM9,LOC111097032,LOC119872859,LOC111097033,TMX1,LOC111097216,FRMD6,LOC119873057,LOC111097034,…
Axial-OS-02	chr8	27383880	45491768	DUP	MantaDUP:TANDEM:2:219399:219602:0:0:0	NIN,LOC119872858,LOC111097031,ABHD12B,PYGL,LOC100685859,TRIM9,LOC111097032,LOC119872859,LOC111097033,TMX1,LOC111097216,FRMD6,LOC119873057,LOC111097034,GNG2,RTRAF,NID2,LOC490690,LOC119873165,LOC111097217,PTGDR,PTGER2,LOC119872989,LOC111097218,TXNDC16,LOC119873164,LOC119876473,GPR137C,ERO1A,LOC102156820,PSMC6,LOC111097036,STYX,GNPNAT1,LOC106559102,LOC111097037,LOC119873134,LOC119873135,LOC106559160…
Axial-OS-02	chr8	38080621	39980887	INV	MantaINV:2:219778:220131:0:1:0	RHOJ,GPHB5,PPP2R5E,LOC119872868,LOC111097072,WDR89,SGPP1,LOC111097071,LOC119876525,LOC100688312,SYNE2,LOC100685163,LOC119876495,LOC100685085,ESR2,LOC100685320,LOC102155663,LOC111097074,LOC480351,LOC102155863,MTHFD1,LOC119873157,AKAP5,ZBTB25,ZBTB1,LOC111097075,HSPA2,PPP1R36,LOC119872869,PLEKHG3,SPTB,CHURC1,GPX2,RAB15,FNTB,MAX,LOC119872873,LOC102151445,LOC119872871,LOC111097077,LOC119872872
Axial-OS-02	chr8	39214322	43303376	DEL	MantaDEL:307182:0:1:0:1:0	ZBTB1,LOC111097075,HSPA2,PPP1R36,LOC119872869,PLEKHG3,SPTB,CHURC1,GPX2,RAB15,FNTB,MAX,LOC119872873,LOC102151445,LOC119872871,LOC111097077,LOC119872872,LOC100687317,LOC119872870,LOC102155893,FUT8,LOC102151577,LOC102154663,LOC102151494,LOC102151716,LOC119876496,LOC119872876,LOC119876526,LOC111097079,LOC119872875,CCDC196,GPHN,LOC106559170,LOC119872877,LOC119873154,LOC102153498,LOC102153021,LOC102152…
Axial-OS-02	chr8	41198132	48911076	INV	MantaINV:2:220585:220950:0:1:0	GPHN,LOC102153021,LOC102152902,LOC610013,FAM71D,MPP5,LOC106559172,ATP6V1D,EIF2S1,PLEK2,LOC111097223,TMEM229B,LOC119872878,PLEKHH1,LOC111097081,PIGH,ARG2,VTI1B,RDH11,LOC119872879,RDH12,LOC100688790,ZFYVE26,RAD51B,LOC111097084,LOC119872881,LOC100688933,LOC111097083,LOC111097085,LOC102155864,LOC119872882,LOC102155918,ZFP36L1,LOC111097086,LOC111097087,ACTN1,LOC119872883,LOC119873155,LOC111097089,LOC1…
Axial-OS-02	chr8	61249677	63116020	DEL	MantaDEL:310301:0:1:0:0:0	EFCAB11,LOC111097140,LOC111097141,TDP1,LOC119873142,LOC106559191,KCNK13,PSMC1,NRDE2,LOC119872918,LOC111097241,LOC119873019,CALM1,LOC111097143,LOC106559133,TTC7B,LOC111097144,LOC106559192,LOC119873139,LOC119872920,LOC102157222_1,LOC102157222_2,LOC119876528,RPS6KA5,LOC111097242,GPR68,CCDC88C,PPP4R3A,LOC119873174,MOAP1,TMEM251,GON7,UBR7,LOC102155272,BTBD7,LOC119873172,LOC102151779,LOC102152027,UNC79…
Axial-OS-08	chr9	28410338	30428132	INV	MantaINV:1:164737:235803:0:1:0	LOC102151848,LOC111097385,LOC111097387,LOC119873534,KIF2B,LOC609509,LOC111097538,LOC119873543,LOC111097388,LOC111097539,TOM1L1,COX11,STXBP4,LOC119873527,HLF,MMD,LOC100684949
Axial-OS-08	chr9	28694878	29548840	DUP	MantaDUP:TANDEM:329108:0:1:0:0:0	LOC102151848,LOC111097385,LOC111097387,LOC119873534,KIF2B,LOC609509,LOC111097538,LOC119873543
Axial-OS-08	chr9	28695087	30655787	INV	MantaINV:329108:0:3:0:0:0	LOC102151848,LOC111097385,LOC111097387,LOC119873534,KIF2B,LOC609509,LOC111097538,LOC119873543,LOC111097388,LOC111097539,TOM1L1,COX11,STXBP4,LOC119873527,HLF,MMD,LOC100684949,LOC111097540,LOC100685036,TMEM100
Axial-OS-08	chr9	30426538	37329479	INV	MantaINV:1:235802:235803:0:1:0	LOC111097540,LOC100685036,TMEM100,LOC119876648,LOC119873296,LOC119873300,LOC119873297,LOC102153130,LOC119873299,LOC609690,LOC119876647,LOC111097392,LOC111097541,LOC111097542,LOC100685379,ANKFN1,LOC111097395,LOC119873302,NOG,C9H17orf67,DGKE,TRIM25,COIL,SCPEP1,LOC119876649,AKAP1,LOC119873519,LOC102154664,MSI2,LOC111097401,LOC111097400,LOC111097402,CCDC182,MRPS23,CUEDC1,LOC102155002,VEZF1,SRSF1,LOC1…
Axial-OS-08	chr9	30652326	37617863	DUP	MantaDUP:TANDEM:1:106621:205131:0:0:0	TMEM100,LOC119876648,LOC119873296,LOC119873300,LOC119873297,LOC102153130,LOC119873299,LOC609690,LOC119876647,LOC111097392,LOC111097541,LOC111097542,LOC100685379,ANKFN1,LOC111097395,LOC119873302,NOG,C9H17orf67,DGKE,TRIM25,COIL,SCPEP1,LOC119876649,AKAP1,LOC119873519,LOC102154664,MSI2,LOC111097401,LOC111097400,LOC111097402,CCDC182,MRPS23,CUEDC1,LOC102155002,VEZF1,SRSF1,LOC106559300,LOC102155836,DYNL…
Axial-OS-08	chr9	31069961	38129824	INV	MantaINV:329336:0:1:0:0:0	ANKFN1,LOC111097395,LOC119873302,NOG,C9H17orf67,DGKE,TRIM25,COIL,SCPEP1,LOC119876649,AKAP1,LOC119873519,LOC102154664,MSI2,LOC111097401,LOC111097400,LOC111097402,CCDC182,MRPS23,CUEDC1,LOC102155002,VEZF1,SRSF1,LOC106559300,LOC102155836,DYNLL2,MIR1844,OR4D1,OR4D2,LOC119876610,LOC111097543,OR4D2C,EPX,MKS1,LOC111097404,LPO,LOC111097405,MPO,TSPOAP1,MIR142,LOC119873305,SUPT4H1,RNF43,LOC111097406,HSF5,MT…
Axial-OS-08	chrX	48246999	51015440	INV	MantaINV:22600:0:1:0:0:0	LOC119878025,LOC119868296,LOC119868202,LOC119878026,LOC119868201,LOC119878027,LOC100686667,LOC111094856,ARHGEF9,LOC111094709,OR6C86P,LOC119868688,MIR1468,LOC100685931,AMER1,ASB12,LOC100682883,LOC106558389,LOC106558427,ZXDB,LOC119868294,LOC119868293,LOC119878070,LOC119878071,LOC100683598,LOC100855689,LOC119868446,MIR8834A-2,LOC100855645,LOC119878072,ZC4H2,LOC100686882,LOC119868302,ZC3H12B,LOC10068…
Axial-OS-02	chrX	50923243	60813399	DEL	MantaDEL:20200:0:1:0:1:0	MSN,VSIG4,MIR223,LOC119868205,HEPH,LOC100683393,LOC607189,LOC119878114,LOC119878028,LOC100686983,LOC111094926,LOC100686113,LOC100686593,LOC111094939,LOC100687152,LOC100687295,LOC100688969,AR,LOC100683714,LOC119868582,LOC100687373,OPHN1,LOC100685410,YIPF6,STARD8,LOC119868303,LOC119868452,EFNB1,PJA1,LOC111094914,LOC111094832,LOC102155188,LOC100688516,FAM155B,LOC111094940,EDA,LOC102154230,LOC1021543…
Axial-OS-08	chrX	52654828	55050870	DUP	MantaDUP:TANDEM:22946:0:1:0:0:0	OPHN1,LOC100685410,YIPF6,STARD8,LOC119868303,LOC119868452,EFNB1,PJA1,LOC111094914,LOC111094832,LOC102155188,LOC100688516,FAM155B,LOC111094940,EDA,LOC102154230,LOC102154304,MIR676,AWAT2,OTUD6A,IGBP1,DGAT2L6,AWAT1,P2RY4,ARR3,PDZD11,KIF4A
Axial-OS-08	chrX	53077027	54917322	DUP	MantaDUP:TANDEM:22960:0:1:0:1:0	OPHN1,LOC100685410,YIPF6,STARD8,LOC119868303,LOC119868452,EFNB1,PJA1,LOC111094914,LOC111094832,LOC102155188,LOC100688516,FAM155B,LOC111094940,EDA,LOC102154230,LOC102154304,MIR676,AWAT2,OTUD6A,IGBP1,DGAT2L6,AWAT1,P2RY4,ARR3
