# Supplementary material for: Characterization of the genomic landscape of canine oral osteosarcoma reveals similarities with appendicular osteosarcoma
Source: PLoS One. 2025 Jun 10;20(6):e0325181. doi: 10.1371/journal.pone.0325181 (PMC12151373; doi:10.1371/journal.pone.0325181)
Supplement: S6 Table — A. Translocations, B. Deletions, C. Duplications, D. Insertions, E. Inversions. Samples with no coding variants are omitted. (XLSX) [file pone.0325181.s006.xlsx]

## Sheet: A. SV Coding BND
# Gene	Axial-OS-02	Axial-OS-04	Axial-OS-05	Axial-OS-08	Total	Samples
CALM2	0	1	0	0	1	1
CRELD2	0	1	0	0	1	1
DLEC1	0	0	0	1	1	1
ELP5	0	1	0	0	1	1
FBXL19	0	0	0	1	1	1
MTHFSD	1	0	0	0	1	1
MYL3	0	1	0	0	1	1
RASD1	0	0	1	0	1	1
ZNF672	0	1	0	0	1	1
A1BG	0	0	0	0	0	0
A1CF	0	0	0	0	0	0
A2ML1	0	0	0	0	0	0
A3GALT2	0	0	0	0	0	0
A4GALT	0	0	0	0	0	0
A4GNT	0	0	0	0	0	0
AAAS	0	0	0	0	0	0
AACS	0	0	0	0	0	0
AADAC	0	0	0	0	0	0
AADACL2	0	0	0	0	0	0
AADACL3	0	0	0	0	0	0
AADACL4	0	0	0	0	0	0
AADAT	0	0	0	0	0	0
AAGAB	0	0	0	0	0	0
AAK1	0	0	0	0	0	0
AAMDC	0	0	0	0	0	0
AAMP	0	0	0	0	0	0
AANAT	0	0	0	0	0	0
AAR2	0	0	0	0	0	0
AARS1	0	0	0	0	0	0
AARS2	0	0	0	0	0	0
AASDH	0	0	0	0	0	0
AASDHPPT	0	0	0	0	0	0
AASS	0	0	0	0	0	0
AATF	0	0	0	0	0	0
AATK	0	0	0	0	0	0
ABAT	0	0	0	0	0	0
ABCA1	0	0	0	0	0	0
ABCA12	0	0	0	0	0	0
ABCA13	0	0	0	0	0	0
ABCA2	0	0	0	0	0	0
ABCA3	0	0	0	0	0	0
ABCA4	0	0	0	0	0	0
ABCA5	0	0	0	0	0	0
ABCA6	0	0	0	0	0	0
ABCA7	0	0	0	0	0	0
ABCA8	0	0	0	0	0	0
ABCA9	0	0	0	0	0	0
ABCB1	0	0	0	0	0	0
ABCB10	0	0	0	0	0	0
ABCB11	0	0	0	0	0	0
ABCB4	0	0	0	0	0	0
ABCB5	0	0	0	0	0	0
ABCB6	0	0	0	0	0	0
ABCB7	0	0	0	0	0	0
ABCB8	0	0	0	0	0	0
ABCB9	0	0	0	0	0	0
ABCC1	0	0	0	0	0	0
ABCC10	0	0	0	0	0	0
ABCC11	0	0	0	0	0	0
ABCC12	0	0	0	0	0	0
ABCC2	0	0	0	0	0	0
ABCC3	0	0	0	0	0	0
ABCC4	0	0	0	0	0	0
ABCC5	0	0	0	0	0	0
ABCC6	0	0	0	0	0	0
ABCC8	0	0	0	0	0	0
ABCC9	0	0	0	0	0	0
ABCD1	0	0	0	0	0	0
ABCD2	0	0	0	0	0	0
ABCD3	0	0	0	0	0	0
ABCD4	0	0	0	0	0	0
ABCE1	0	0	0	0	0	0
ABCF1	0	0	0	0	0	0
ABCF2	0	0	0	0	0	0
ABCF3	0	0	0	0	0	0
ABCG1	0	0	0	0	0	0
ABCG2_1	0	0	0	0	0	0
ABCG2_2	0	0	0	0	0	0
ABCG4	0	0	0	0	0	0
ABCG5	0	0	0	0	0	0
ABCG8	0	0	0	0	0	0
ABHD1	0	0	0	0	0	0
ABHD10	0	0	0	0	0	0
ABHD11	0	0	0	0	0	0
ABHD12	0	0	0	0	0	0
ABHD12B	0	0	0	0	0	0
ABHD13	0	0	0	0	0	0
ABHD14A	0	0	0	0	0	0
ABHD14B	0	0	0	0	0	0
ABHD15	0	0	0	0	0	0
ABHD16A	0	0	0	0	0	0
ABHD16B	0	0	0	0	0	0
ABHD17A	0	0	0	0	0	0
ABHD17B	0	0	0	0	0	0
ABHD17C	0	0	0	0	0	0
ABHD18	0	0	0	0	0	0
ABHD2	0	0	0	0	0	0
ABHD3	0	0	0	0	0	0
ABHD4	0	0	0	0	0	0
ABHD5	0	0	0	0	0	0
ABHD6	0	0	0	0	0	0
ABHD8	0	0	0	0	0	0
ABI1	0	0	0	0	0	0
ABI2	0	0	0	0	0	0
ABI3	0	0	0	0	0	0
ABI3BP	0	0	0	0	0	0
ABITRAM	0	0	0	0	0	0
ABL1	0	0	0	0	0	0
ABL2	0	0	0	0	0	0
ABLIM1	0	0	0	0	0	0
ABLIM2	0	0	0	0	0	0
ABLIM3	0	0	0	0	0	0
ABO	0	0	0	0	0	0
ABR	0	0	0	0	0	0
ABRA	0	0	0	0	0	0
ABRACL	0	0	0	0	0	0
ABRAXAS1	0	0	0	0	0	0
ABRAXAS2	0	0	0	0	0	0
ABT1	0	0	0	0	0	0
ABTB1	0	0	0	0	0	0
ABTB2	0	0	0	0	0	0
ACAA1	0	0	0	0	0	0
ACAA2	0	0	0	0	0	0
ACACA	0	0	0	0	0	0
ACACB	0	0	0	0	0	0
ACAD10	0	0	0	0	0	0
ACAD11	0	0	0	0	0	0
ACAD8	0	0	0	0	0	0
ACAD9	0	0	0	0	0	0
ACADL	0	0	0	0	0	0
ACADM	0	0	0	0	0	0
ACADS	0	0	0	0	0	0
ACADSB	0	0	0	0	0	0
ACADVL	0	0	0	0	0	0
ACAN	0	0	0	0	0	0
ACAP1	0	0	0	0	0	0
ACAP2	0	0	0	0	0	0
ACAP3	0	0	0	0	0	0
ACAT1	0	0	0	0	0	0
ACAT2	0	0	0	0	0	0
ACBD3	0	0	0	0	0	0
ACBD4	0	0	0	0	0	0
ACBD5	0	0	0	0	0	0
ACBD6	0	0	0	0	0	0
ACBD7	0	0	0	0	0	0
ACCS	0	0	0	0	0	0
ACD	0	0	0	0	0	0
ACE	0	0	0	0	0	0
ACE2	0	0	0	0	0	0
ACER1	0	0	0	0	0	0
ACER2	0	0	0	0	0	0
ACER3	0	0	0	0	0	0
ACHE	0	0	0	0	0	0
ACIN1	0	0	0	0	0	0
ACKR1	0	0	0	0	0	0
ACKR2	0	0	0	0	0	0
ACKR3	0	0	0	0	0	0
ACKR4	0	0	0	0	0	0
ACLY	0	0	0	0	0	0
ACMSD	0	0	0	0	0	0
ACO1	0	0	0	0	0	0
ACO2	0	0	0	0	0	0
ACOD1	0	0	0	0	0	0
ACOT11	0	0	0	0	0	0
ACOT12	0	0	0	0	0	0
ACOT13	0	0	0	0	0	0
ACOT4	0	0	0	0	0	0
ACOT6	0	0	0	0	0	0
ACOT7	0	0	0	0	0	0
ACOT8	0	0	0	0	0	0
ACOT9	0	0	0	0	0	0
ACOX1	0	0	0	0	0	0
ACOX2	0	0	0	0	0	0
ACOX3	0	0	0	0	0	0
ACOXL	0	0	0	0	0	0
ACP1	0	0	0	0	0	0
ACP2	0	0	0	0	0	0
ACP3	0	0	0	0	0	0
ACP4	0	0	0	0	0	0
ACP5	0	0	0	0	0	0
ACP6	0	0	0	0	0	0
ACP7	0	0	0	0	0	0
ACR	0	0	0	0	0	0
ACRBP	0	0	0	0	0	0
ACRV1	0	0	0	0	0	0
ACSBG1	0	0	0	0	0	0
ACSBG2	0	0	0	0	0	0
ACSF2	0	0	0	0	0	0
ACSF3	0	0	0	0	0	0
ACSL1	0	0	0	0	0	0
ACSL3	0	0	0	0	0	0
ACSL4	0	0	0	0	0	0
ACSL5	0	0	0	0	0	0
ACSL6	0	0	0	0	0	0
ACSM3	0	0	0	0	0	0
ACSM5	0	0	0	0	0	0
ACSS1	0	0	0	0	0	0
ACSS2	0	0	0	0	0	0
ACSS3	0	0	0	0	0	0
ACTA1	0	0	0	0	0	0
ACTA2	0	0	0	0	0	0
ACTB	0	0	0	0	0	0
ACTBL2	0	0	0	0	0	0
ACTC1	0	0	0	0	0	0
ACTG1	0	0	0	0	0	0
ACTG2	0	0	0	0	0	0
ACTL10	0	0	0	0	0	0
ACTL6A	0	0	0	0	0	0
ACTL6B	0	0	0	0	0	0
ACTL7A	0	0	0	0	0	0
ACTL7B	0	0	0	0	0	0
ACTL8	0	0	0	0	0	0
ACTL9	0	0	0	0	0	0
ACTN1	0	0	0	0	0	0
ACTN2	0	0	0	0	0	0
ACTN3	0	0	0	0	0	0
ACTN4	0	0	0	0	0	0
ACTR10	0	0	0	0	0	0
ACTR1A	0	0	0	0	0	0
ACTR1B	0	0	0	0	0	0
ACTR2	0	0	0	0	0	0
ACTR3	0	0	0	0	0	0
ACTR3B	0	0	0	0	0	0
ACTR5	0	0	0	0	0	0
ACTR6	0	0	0	0	0	0
ACTR8	0	0	0	0	0	0
ACTRT2	0	0	0	0	0	0
ACTRT3	0	0	0	0	0	0
ACVR1	0	0	0	0	0	0
ACVR1B	0	0	0	0	0	0
ACVR1C	0	0	0	0	0	0
ACVR2A	0	0	0	0	0	0
ACVR2B	0	0	0	0	0	0
ACVRL1	0	0	0	0	0	0
ACY3	0	0	0	0	0	0
ACYP1	0	0	0	0	0	0
ACYP2	0	0	0	0	0	0
ADA	0	0	0	0	0	0
ADA2	0	0	0	0	0	0
ADAD1	0	0	0	0	0	0
ADAL	0	0	0	0	0	0
ADAM10	0	0	0	0	0	0
ADAM11	0	0	0	0	0	0
ADAM12	0	0	0	0	0	0
ADAM15	0	0	0	0	0	0
ADAM17	0	0	0	0	0	0
ADAM18	0	0	0	0	0	0
ADAM19	0	0	0	0	0	0
ADAM2	0	0	0	0	0	0
ADAM20	0	0	0	0	0	0
ADAM21	0	0	0	0	0	0
ADAM22	0	0	0	0	0	0
ADAM23	0	0	0	0	0	0
ADAM28	0	0	0	0	0	0
ADAM29	0	0	0	0	0	0
ADAM32	0	0	0	0	0	0
ADAM33	0	0	0	0	0	0
ADAM7	0	0	0	0	0	0
ADAM8	0	0	0	0	0	0
ADAM9	0	0	0	0	0	0
ADAMDEC1	0	0	0	0	0	0
ADAMTS1	0	0	0	0	0	0
ADAMTS10	0	0	0	0	0	0
ADAMTS12	0	0	0	0	0	0
ADAMTS13	0	0	0	0	0	0
ADAMTS14	0	0	0	0	0	0
ADAMTS15	0	0	0	0	0	0
ADAMTS16	0	0	0	0	0	0
ADAMTS17	0	0	0	0	0	0
ADAMTS18	0	0	0	0	0	0
ADAMTS19	0	0	0	0	0	0
ADAMTS2	0	0	0	0	0	0
ADAMTS20	0	0	0	0	0	0
ADAMTS3	0	0	0	0	0	0
ADAMTS4	0	0	0	0	0	0
ADAMTS5	0	0	0	0	0	0
ADAMTS6	0	0	0	0	0	0
ADAMTS7	0	0	0	0	0	0
ADAMTS8	0	0	0	0	0	0
ADAMTS9	0	0	0	0	0	0
ADAMTSL1	0	0	0	0	0	0
ADAMTSL2	0	0	0	0	0	0
ADAMTSL3	0	0	0	0	0	0
ADAMTSL4	0	0	0	0	0	0
ADAMTSL5	0	0	0	0	0	0
ADAP1	0	0	0	0	0	0
ADAP2	0	0	0	0	0	0
ADAR	0	0	0	0	0	0
ADARB1	0	0	0	0	0	0
ADARB2	0	0	0	0	0	0
ADAT1	0	0	0	0	0	0
ADAT2	0	0	0	0	0	0
ADAT3	0	0	0	0	0	0
ADCK1	0	0	0	0	0	0
ADCK2	0	0	0	0	0	0
ADCK5	0	0	0	0	0	0
ADCY1	0	0	0	0	0	0
ADCY10	0	0	0	0	0	0
ADCY2	0	0	0	0	0	0
ADCY3	0	0	0	0	0	0
ADCY4	0	0	0	0	0	0
ADCY5	0	0	0	0	0	0
ADCY6	0	0	0	0	0	0
ADCY7	0	0	0	0	0	0
ADCY8	0	0	0	0	0	0
ADCY9	0	0	0	0	0	0
ADCYAP1	0	0	0	0	0	0
ADCYAP1R1	0	0	0	0	0	0
ADD1	0	0	0	0	0	0
ADD2	0	0	0	0	0	0
ADD3	0	0	0	0	0	0
ADGB	0	0	0	0	0	0
ADGRA1	0	0	0	0	0	0
ADGRA2	0	0	0	0	0	0
ADGRA3	0	0	0	0	0	0
ADGRB1	0	0	0	0	0	0
ADGRB2	0	0	0	0	0	0
ADGRB3	0	0	0	0	0	0
ADGRD1	0	0	0	0	0	0
ADGRD2	0	0	0	0	0	0
ADGRE1	0	0	0	0	0	0
ADGRE2	0	0	0	0	0	0
ADGRE3	0	0	0	0	0	0
ADGRE5	0	0	0	0	0	0
ADGRF1	0	0	0	0	0	0
ADGRF2	0	0	0	0	0	0
ADGRF3	0	0	0	0	0	0
ADGRF4	0	0	0	0	0	0
ADGRF5	0	0	0	0	0	0
ADGRG1	0	0	0	0	0	0
ADGRG2	0	0	0	0	0	0
ADGRG3	0	0	0	0	0	0
ADGRG4	0	0	0	0	0	0
ADGRG5	0	0	0	0	0	0
ADGRG6	0	0	0	0	0	0
ADGRG7	0	0	0	0	0	0
ADGRL1	0	0	0	0	0	0
ADGRL2	0	0	0	0	0	0
ADGRL3	0	0	0	0	0	0
ADGRL4	0	0	0	0	0	0
ADGRV1	0	0	0	0	0	0
ADH4	0	0	0	0	0	0
ADH5	0	0	0	0	0	0
ADHFE1	0	0	0	0	0	0
ADI1	0	0	0	0	0	0
ADIG	0	0	0	0	0	0
ADIPOQ	0	0	0	0	0	0
ADIPOR1	0	0	0	0	0	0
ADIPOR2	0	0	0	0	0	0
ADIRF	0	0	0	0	0	0
ADK	0	0	0	0	0	0
ADM	0	0	0	0	0	0
ADM2	0	0	0	0	0	0
ADM5	0	0	0	0	0	0
ADNP	0	0	0	0	0	0
ADNP2	0	0	0	0	0	0
ADO	0	0	0	0	0	0
ADORA1	0	0	0	0	0	0
ADORA2A	0	0	0	0	0	0
ADORA2B	0	0	0	0	0	0
ADORA3	0	0	0	0	0	0
ADPGK	0	0	0	0	0	0
ADPRH	0	0	0	0	0	0
ADPRHL1	0	0	0	0	0	0
ADPRM	0	0	0	0	0	0
ADPRS	0	0	0	0	0	0
ADRA1A	0	0	0	0	0	0
ADRA1B	0	0	0	0	0	0
ADRA1D	0	0	0	0	0	0
ADRA2A	0	0	0	0	0	0
ADRA2B	0	0	0	0	0	0
ADRA2C	0	0	0	0	0	0
ADRB1	0	0	0	0	0	0
ADRB2	0	0	0	0	0	0
ADRB3	0	0	0	0	0	0
ADRM1	0	0	0	0	0	0
ADSL	0	0	0	0	0	0
ADSS1	0	0	0	0	0	0
ADSS2	0	0	0	0	0	0
ADTRP	0	0	0	0	0	0
AEBP1	0	0	0	0	0	0
AEBP2	0	0	0	0	0	0
AEN	0	0	0	0	0	0
AFAP1	0	0	0	0	0	0
AFAP1L1	0	0	0	0	0	0
AFAP1L2	0	0	0	0	0	0
AFDN	0	0	0	0	0	0
AFF1	0	0	0	0	0	0
AFF2	0	0	0	0	0	0
AFF3	0	0	0	0	0	0
AFF4	0	0	0	0	0	0
AFG1L	0	0	0	0	0	0
AFG3L2	0	0	0	0	0	0
AFM	0	0	0	0	0	0
AFMID	0	0	0	0	0	0
AFP	0	0	0	0	0	0
AFTPH	0	0	0	0	0	0
AGA	0	0	0	0	0	0
AGAP1	0	0	0	0	0	0
AGAP2	0	0	0	0	0	0
AGAP3	0	0	0	0	0	0
AGBL1	0	0	0	0	0	0
AGBL2	0	0	0	0	0	0
AGBL3	0	0	0	0	0	0
AGBL4	0	0	0	0	0	0
AGBL5	0	0	0	0	0	0
AGER	0	0	0	0	0	0
AGFG1	0	0	0	0	0	0
AGFG2	0	0	0	0	0	0
AGGF1	0	0	0	0	0	0
AGK	0	0	0	0	0	0
AGL	0	0	0	0	0	0
AGMAT	0	0	0	0	0	0
AGMO	0	0	0	0	0	0
AGO1	0	0	0	0	0	0
AGO2	0	0	0	0	0	0
AGO3	0	0	0	0	0	0
AGO4	0	0	0	0	0	0
AGPAT1	0	0	0	0	0	0
AGPAT2	0	0	0	0	0	0
AGPAT3	0	0	0	0	0	0
AGPAT4	0	0	0	0	0	0
AGPAT5	0	0	0	0	0	0
AGPS	0	0	0	0	0	0
AGR2	0	0	0	0	0	0
AGRN	0	0	0	0	0	0
AGRP	0	0	0	0	0	0
AGT	0	0	0	0	0	0
AGTPBP1	0	0	0	0	0	0
AGTR1	0	0	0	0	0	0
AGTR2	0	0	0	0	0	0
AGTRAP	0	0	0	0	0	0
AGXT	0	0	0	0	0	0
AGXT2	0	0	0	0	0	0
AHCTF1	0	0	0	0	0	0
AHCY	0	0	0	0	0	0
AHCYL1	0	0	0	0	0	0
AHCYL2	0	0	0	0	0	0
AHDC1	0	0	0	0	0	0
AHI1	0	0	0	0	0	0
AHNAK	0	0	0	0	0	0
AHNAK2	0	0	0	0	0	0
AHR	0	0	0	0	0	0
AHRR	0	0	0	0	0	0
AHSA1	0	0	0	0	0	0
AHSA2P	0	0	0	0	0	0
AHSG	0	0	0	0	0	0
AHSP	0	0	0	0	0	0
AICDA	0	0	0	0	0	0
AIDA	0	0	0	0	0	0
AIF1	0	0	0	0	0	0
AIF1L	0	0	0	0	0	0
AIFM1	0	0	0	0	0	0
AIFM2	0	0	0	0	0	0
AIFM3	0	0	0	0	0	0
AIG1	0	0	0	0	0	0
AIMP1	0	0	0	0	0	0
AIMP2	0	0	0	0	0	0
AIP	0	0	0	0	0	0
AIPL1	0	0	0	0	0	0
AIRE	0	0	0	0	0	0
AJAP1	0	0	0	0	0	0
AJM1	0	0	0	0	0	0
AJUBA	0	0	0	0	0	0
AK1	0	0	0	0	0	0
AK2	0	0	0	0	0	0
AK3	0	0	0	0	0	0
AK4	0	0	0	0	0	0
AK5	0	0	0	0	0	0
AK6	0	0	0	0	0	0
AK7	0	0	0	0	0	0
AK8	0	0	0	0	0	0
AK9	0	0	0	0	0	0
AKAIN1	0	0	0	0	0	0
AKAP1	0	0	0	0	0	0
AKAP10	0	0	0	0	0	0
AKAP11	0	0	0	0	0	0
AKAP12	0	0	0	0	0	0
AKAP13	0	0	0	0	0	0
AKAP14	0	0	0	0	0	0
AKAP17A	0	0	0	0	0	0
AKAP3	0	0	0	0	0	0
AKAP4	0	0	0	0	0	0
AKAP5	0	0	0	0	0	0
AKAP6	0	0	0	0	0	0
AKAP7	0	0	0	0	0	0
AKAP8	0	0	0	0	0	0
AKAP8L	0	0	0	0	0	0
AKAP9	0	0	0	0	0	0
AKIP1	0	0	0	0	0	0
AKIRIN1	0	0	0	0	0	0
AKIRIN2	0	0	0	0	0	0
AKNA	0	0	0	0	0	0
AKNAD1	0	0	0	0	0	0
AKR1A1	0	0	0	0	0	0
AKR1B1	0	0	0	0	0	0
AKR1C3	0	0	0	0	0	0
AKR1E2	0	0	0	0	0	0
AKR7A2	0	0	0	0	0	0
AKT1	0	0	0	0	0	0
AKT1S1	0	0	0	0	0	0
AKT2	0	0	0	0	0	0
AKT3	0	0	0	0	0	0
AKTIP	0	0	0	0	0	0
ALAD	0	0	0	0	0	0
ALAS1	0	0	0	0	0	0
ALAS2	0	0	0	0	0	0
ALB	0	0	0	0	0	0
ALCAM	0	0	0	0	0	0
ALDH16A1	0	0	0	0	0	0
ALDH18A1	0	0	0	0	0	0
ALDH1A1	0	0	0	0	0	0
ALDH1A2	0	0	0	0	0	0
ALDH1A3	0	0	0	0	0	0
ALDH1B1	0	0	0	0	0	0
ALDH1L1	0	0	0	0	0	0
ALDH1L2	0	0	0	0	0	0
ALDH2	0	0	0	0	0	0
ALDH3A1	0	0	0	0	0	0
ALDH3A2	0	0	0	0	0	0
ALDH3B1	0	0	0	0	0	0
ALDH4A1	0	0	0	0	0	0
ALDH5A1	0	0	0	0	0	0
ALDH6A1	0	0	0	0	0	0
ALDH7A1	0	0	0	0	0	0
ALDH8A1	0	0	0	0	0	0
ALDH9A1	0	0	0	0	0	0
ALDOA	0	0	0	0	0	0
ALDOB	0	0	0	0	0	0
ALDOC	0	0	0	0	0	0
ALG1	0	0	0	0	0	0
ALG11	0	0	0	0	0	0
ALG12	0	0	0	0	0	0
ALG13	0	0	0	0	0	0
ALG14	0	0	0	0	0	0
ALG2	0	0	0	0	0	0
ALG3	0	0	0	0	0	0
ALG5	0	0	0	0	0	0
ALG6	0	0	0	0	0	0
ALG8	0	0	0	0	0	0
ALG9	0	0	0	0	0	0
ALK	0	0	0	0	0	0
ALKAL2	0	0	0	0	0	0
ALKBH1	0	0	0	0	0	0
ALKBH2	0	0	0	0	0	0
ALKBH3	0	0	0	0	0	0
ALKBH4	0	0	0	0	0	0
ALKBH5	0	0	0	0	0	0
ALKBH6	0	0	0	0	0	0
ALKBH7	0	0	0	0	0	0
ALKBH8	0	0	0	0	0	0
ALLC	0	0	0	0	0	0
ALMS1	0	0	0	0	0	0
ALOX12	0	0	0	0	0	0
ALOX12B	0	0	0	0	0	0
ALOX15	0	0	0	0	0	0
ALOX15B	0	0	0	0	0	0
ALOX5	0	0	0	0	0	0
ALOXE3	0	0	0	0	0	0
ALPI	0	0	0	0	0	0
ALPK1	0	0	0	0	0	0
ALPK2	0	0	0	0	0	0
ALPK3	0	0	0	0	0	0
ALPL	0	0	0	0	0	0
ALS2	0	0	0	0	0	0
ALS2CL	0	0	0	0	0	0
ALX1	0	0	0	0	0	0
ALX3	0	0	0	0	0	0
ALX4	0	0	0	0	0	0
ALYREF	0	0	0	0	0	0
AMACR	0	0	0	0	0	0
AMBN	0	0	0	0	0	0
AMBP	0	0	0	0	0	0
AMBRA1	0	0	0	0	0	0
AMD1	0	0	0	0	0	0
AMDHD1	0	0	0	0	0	0
AMDHD2	0	0	0	0	0	0
AMELX	0	0	0	0	0	0
AMER1	0	0	0	0	0	0
AMER2	0	0	0	0	0	0
AMER3	0	0	0	0	0	0
AMFR	0	0	0	0	0	0
AMH	0	0	0	0	0	0
AMHR2	0	0	0	0	0	0
AMIGO1	0	0	0	0	0	0
AMIGO2	0	0	0	0	0	0
AMIGO3	0	0	0	0	0	0
AMMECR1	0	0	0	0	0	0
AMMECR1L	0	0	0	0	0	0
AMN	0	0	0	0	0	0
AMN1	0	0	0	0	0	0
AMOT	0	0	0	0	0	0
AMOTL1	0	0	0	0	0	0
AMOTL2	0	0	0	0	0	0
AMPD1	0	0	0	0	0	0
AMPD2	0	0	0	0	0	0
AMPH	0	0	0	0	0	0
AMT	0	0	0	0	0	0
AMTN	0	0	0	0	0	0
AMZ1	0	0	0	0	0	0
AMZ2	0	0	0	0	0	0
ANAPC1	0	0	0	0	0	0
ANAPC10	0	0	0	0	0	0
ANAPC11	0	0	0	0	0	0
ANAPC13	0	0	0	0	0	0
ANAPC15	0	0	0	0	0	0
ANAPC16	0	0	0	0	0	0
ANAPC2	0	0	0	0	0	0
ANAPC4	0	0	0	0	0	0
ANAPC5	0	0	0	0	0	0
ANAPC7	0	0	0	0	0	0
ANGEL1	0	0	0	0	0	0
ANGEL2	0	0	0	0	0	0
ANGPT1	0	0	0	0	0	0
ANGPT2	0	0	0	0	0	0
ANGPT4	0	0	0	0	0	0
ANGPTL1	0	0	0	0	0	0
ANGPTL2	0	0	0	0	0	0
ANGPTL3	0	0	0	0	0	0
ANGPTL4	0	0	0	0	0	0
ANGPTL5	0	0	0	0	0	0
ANGPTL6	0	0	0	0	0	0
ANGPTL7	0	0	0	0	0	0
ANGPTL8	0	0	0	0	0	0
ANHX	0	0	0	0	0	0
ANK1	0	0	0	0	0	0
ANK2	0	0	0	0	0	0
ANK3	0	0	0	0	0	0
ANKAR	0	0	0	0	0	0
ANKDD1A	0	0	0	0	0	0
ANKEF1	0	0	0	0	0	0
ANKFN1	0	0	0	0	0	0
ANKFY1	0	0	0	0	0	0
ANKH	0	0	0	0	0	0
ANKHD1	0	0	0	0	0	0
ANKIB1	0	0	0	0	0	0
ANKK1	0	0	0	0	0	0
ANKLE1	0	0	0	0	0	0
ANKLE2	0	0	0	0	0	0
ANKMY1	0	0	0	0	0	0
ANKMY2	0	0	0	0	0	0
ANKRA2	0	0	0	0	0	0
ANKRD1	0	0	0	0	0	0
ANKRD10	0	0	0	0	0	0
ANKRD11	0	0	0	0	0	0
ANKRD12	0	0	0	0	0	0
ANKRD13A	0	0	0	0	0	0
ANKRD13B	0	0	0	0	0	0
ANKRD13C	0	0	0	0	0	0
ANKRD13D	0	0	0	0	0	0
ANKRD16	0	0	0	0	0	0
ANKRD17	0	0	0	0	0	0
ANKRD2	0	0	0	0	0	0
ANKRD22	0	0	0	0	0	0
ANKRD23	0	0	0	0	0	0
ANKRD24	0	0	0	0	0	0
ANKRD26	0	0	0	0	0	0
ANKRD27	0	0	0	0	0	0
ANKRD28	0	0	0	0	0	0
ANKRD29	0	0	0	0	0	0
ANKRD31	0	0	0	0	0	0
ANKRD33	0	0	0	0	0	0
ANKRD33B	0	0	0	0	0	0
ANKRD34A	0	0	0	0	0	0
ANKRD34B	0	0	0	0	0	0
ANKRD34C	0	0	0	0	0	0
ANKRD35	0	0	0	0	0	0
ANKRD37	0	0	0	0	0	0
ANKRD39	0	0	0	0	0	0
ANKRD40	0	0	0	0	0	0
ANKRD42	0	0	0	0	0	0
ANKRD44	0	0	0	0	0	0
ANKRD45	0	0	0	0	0	0
ANKRD46	0	0	0	0	0	0
ANKRD49	0	0	0	0	0	0
ANKRD50	0	0	0	0	0	0
ANKRD52	0	0	0	0	0	0
ANKRD53	0	0	0	0	0	0
ANKRD54	0	0	0	0	0	0
ANKRD55	0	0	0	0	0	0
ANKRD6	0	0	0	0	0	0
ANKRD60	0	0	0	0	0	0
ANKRD61	0	0	0	0	0	0
ANKRD63	0	0	0	0	0	0
ANKRD65	0	0	0	0	0	0
ANKRD66	0	0	0	0	0	0
ANKRD9	0	0	0	0	0	0
ANKS1A	0	0	0	0	0	0
ANKS1B	0	0	0	0	0	0
ANKS3	0	0	0	0	0	0
ANKS4B	0	0	0	0	0	0
ANKS6	0	0	0	0	0	0
ANKUB1	0	0	0	0	0	0
ANKZF1	0	0	0	0	0	0
ANLN	0	0	0	0	0	0
ANO1	0	0	0	0	0	0
ANO10	0	0	0	0	0	0
ANO2	0	0	0	0	0	0
ANO3	0	0	0	0	0	0
ANO4	0	0	0	0	0	0
ANO5	0	0	0	0	0	0
ANO6	0	0	0	0	0	0
ANO7	0	0	0	0	0	0
ANO8	0	0	0	0	0	0
ANO9	0	0	0	0	0	0
ANOS1	0	0	0	0	0	0
ANP32A	0	0	0	0	0	0
ANP32B	0	0	0	0	0	0
ANP32E	0	0	0	0	0	0
ANPEP	0	0	0	0	0	0
ANTKMT	0	0	0	0	0	0
ANTXR1	0	0	0	0	0	0
ANTXR2	0	0	0	0	0	0
ANTXRL	0	0	0	0	0	0
ANXA1	0	0	0	0	0	0
ANXA10	0	0	0	0	0	0
ANXA11	0	0	0	0	0	0
ANXA13	0	0	0	0	0	0
ANXA2	0	0	0	0	0	0
ANXA3	0	0	0	0	0	0
ANXA4	0	0	0	0	0	0
ANXA5	0	0	0	0	0	0
ANXA6	0	0	0	0	0	0
ANXA7	0	0	0	0	0	0
ANXA8L1	0	0	0	0	0	0
ANXA9	0	0	0	0	0	0
AOAH	0	0	0	0	0	0
AOC1	0	0	0	0	0	0
AOC2	0	0	0	0	0	0
AOC3_1	0	0	0	0	0	0
AOC3_2	0	0	0	0	0	0
AOX2	0	0	0	0	0	0
AOX4	0	0	0	0	0	0
AP1AR	0	0	0	0	0	0
AP1B1	0	0	0	0	0	0
AP1G1	0	0	0	0	0	0
AP1G2	0	0	0	0	0	0
AP1M1	0	0	0	0	0	0
AP1M2	0	0	0	0	0	0
AP1S1	0	0	0	0	0	0
AP1S2	0	0	0	0	0	0
AP2A1	0	0	0	0	0	0
AP2A2	0	0	0	0	0	0
AP2B1	0	0	0	0	0	0
AP2M1	0	0	0	0	0	0
AP2S1	0	0	0	0	0	0
AP3B1	0	0	0	0	0	0
AP3B2	0	0	0	0	0	0
AP3D1	0	0	0	0	0	0
AP3M1	0	0	0	0	0	0
AP3M2	0	0	0	0	0	0
AP3S1	0	0	0	0	0	0
AP3S2	0	0	0	0	0	0
AP4B1	0	0	0	0	0	0
AP4E1	0	0	0	0	0	0
AP4M1	0	0	0	0	0	0
AP4S1	0	0	0	0	0	0
AP5B1	0	0	0	0	0	0
AP5S1	0	0	0	0	0	0
AP5Z1	0	0	0	0	0	0
APAF1	0	0	0	0	0	0
APBA1	0	0	0	0	0	0
APBA2	0	0	0	0	0	0
APBA3	0	0	0	0	0	0
APBB1	0	0	0	0	0	0
APBB1IP	0	0	0	0	0	0
APBB2	0	0	0	0	0	0
APBB3	0	0	0	0	0	0
APC	0	0	0	0	0	0
APC2	0	0	0	0	0	0
APCDD1	0	0	0	0	0	0
APCDD1L	0	0	0	0	0	0
APEH	0	0	0	0	0	0
APELA	0	0	0	0	0	0
APEX1	0	0	0	0	0	0
APEX2	0	0	0	0	0	0
APH1A	0	0	0	0	0	0
APH1B	0	0	0	0	0	0
API5	0	0	0	0	0	0
APIP	0	0	0	0	0	0
APLF	0	0	0	0	0	0
APLN	0	0	0	0	0	0
APLNR	0	0	0	0	0	0
APLP1	0	0	0	0	0	0
APLP2	0	0	0	0	0	0
APMAP	0	0	0	0	0	0
APOA1	0	0	0	0	0	0
APOA2	0	0	0	0	0	0
APOA4	0	0	0	0	0	0
APOA5	0	0	0	0	0	0
APOB	0	0	0	0	0	0
APOBEC1	0	0	0	0	0	0
APOBEC2	0	0	0	0	0	0
APOBEC3Z1	0	0	0	0	0	0
APOBEC3Z3	0	0	0	0	0	0
APOBEC4	0	0	0	0	0	0
APOBR	0	0	0	0	0	0
APOC1	0	0	0	0	0	0
APOC2	0	0	0	0	0	0
APOC3	0	0	0	0	0	0
APOC4	0	0	0	0	0	0
APOD	0	0	0	0	0	0
APOE	0	0	0	0	0	0
APOF	0	0	0	0	0	0
APOH	0	0	0	0	0	0
APOL5	0	0	0	0	0	0
APOL6	0	0	0	0	0	0
APOLD1	0	0	0	0	0	0
APOM	0	0	0	0	0	0
APOO	0	0	0	0	0	0
APOOL	0	0	0	0	0	0
APP	0	0	0	0	0	0
APPBP2	0	0	0	0	0	0
APPL1	0	0	0	0	0	0
APPL2	0	0	0	0	0	0
APRT	0	0	0	0	0	0
APTX	0	0	0	0	0	0
AQP1	0	0	0	0	0	0
AQP10	0	0	0	0	0	0
AQP11	0	0	0	0	0	0
AQP12B	0	0	0	0	0	0
AQP2	0	0	0	0	0	0
AQP3	0	0	0	0	0	0
AQP4	0	0	0	0	0	0
AQP5	0	0	0	0	0	0
AQP6	0	0	0	0	0	0
AQP7	0	0	0	0	0	0
AQP8	0	0	0	0	0	0
AQP9	0	0	0	0	0	0
AQR	0	0	0	0	0	0
AR	0	0	0	0	0	0
ARAF	0	0	0	0	0	0
ARAP1	0	0	0	0	0	0
ARAP2	0	0	0	0	0	0
ARAP3	0	0	0	0	0	0
ARC	0	0	0	0	0	0
ARCN1	0	0	0	0	0	0
AREG	0	0	0	0	0	0
AREL1	0	0	0	0	0	0
ARF1	0	0	0	0	0	0
ARF3	0	0	0	0	0	0
ARF4	0	0	0	0	0	0
ARF5	0	0	0	0	0	0
ARF6	0	0	0	0	0	0
ARFGAP1	0	0	0	0	0	0
ARFGAP2	0	0	0	0	0	0
ARFGAP3	0	0	0	0	0	0
ARFGEF1	0	0	0	0	0	0
ARFGEF2	0	0	0	0	0	0
ARFGEF3	0	0	0	0	0	0
ARFIP1	0	0	0	0	0	0
ARFIP2	0	0	0	0	0	0
ARFRP1	0	0	0	0	0	0
ARG1	0	0	0	0	0	0
ARG2	0	0	0	0	0	0
ARGLU1	0	0	0	0	0	0
ARHGAP1	0	0	0	0	0	0
ARHGAP10	0	0	0	0	0	0
ARHGAP12	0	0	0	0	0	0
ARHGAP15	0	0	0	0	0	0
ARHGAP17	0	0	0	0	0	0
ARHGAP18	0	0	0	0	0	0
ARHGAP19	0	0	0	0	0	0
ARHGAP20	0	0	0	0	0	0
ARHGAP21	0	0	0	0	0	0
ARHGAP22	0	0	0	0	0	0
ARHGAP23	0	0	0	0	0	0
ARHGAP24	0	0	0	0	0	0
ARHGAP25	0	0	0	0	0	0
ARHGAP26	0	0	0	0	0	0
ARHGAP27	0	0	0	0	0	0
ARHGAP28	0	0	0	0	0	0
ARHGAP29	0	0	0	0	0	0
ARHGAP30	0	0	0	0	0	0
ARHGAP31	0	0	0	0	0	0
ARHGAP32	0	0	0	0	0	0
ARHGAP33	0	0	0	0	0	0
ARHGAP35	0	0	0	0	0	0
ARHGAP36	0	0	0	0	0	0
ARHGAP39	0	0	0	0	0	0
ARHGAP4	0	0	0	0	0	0
ARHGAP40	0	0	0	0	0	0
ARHGAP42	0	0	0	0	0	0
ARHGAP44	0	0	0	0	0	0
ARHGAP45	0	0	0	0	0	0
ARHGAP5	0	0	0	0	0	0
ARHGAP6	0	0	0	0	0	0
ARHGAP8	0	0	0	0	0	0
ARHGAP9	0	0	0	0	0	0
ARHGDIA	0	0	0	0	0	0
ARHGDIB	0	0	0	0	0	0
ARHGDIG	0	0	0	0	0	0
ARHGEF1	0	0	0	0	0	0
ARHGEF10	0	0	0	0	0	0
ARHGEF10L	0	0	0	0	0	0
ARHGEF11	0	0	0	0	0	0
ARHGEF12	0	0	0	0	0	0
ARHGEF15	0	0	0	0	0	0
ARHGEF16	0	0	0	0	0	0
ARHGEF17	0	0	0	0	0	0
ARHGEF18	0	0	0	0	0	0
ARHGEF19	0	0	0	0	0	0
ARHGEF2	0	0	0	0	0	0
ARHGEF25	0	0	0	0	0	0
ARHGEF26	0	0	0	0	0	0
ARHGEF28	0	0	0	0	0	0
ARHGEF3	0	0	0	0	0	0
ARHGEF33	0	0	0	0	0	0
ARHGEF37	0	0	0	0	0	0
ARHGEF38	0	0	0	0	0	0
ARHGEF39	0	0	0	0	0	0
ARHGEF4	0	0	0	0	0	0
ARHGEF40	0	0	0	0	0	0
ARHGEF5	0	0	0	0	0	0
ARHGEF6	0	0	0	0	0	0
ARHGEF7	0	0	0	0	0	0
ARHGEF9	0	0	0	0	0	0
ARID1A	0	0	0	0	0	0
ARID1B	0	0	0	0	0	0
ARID2	0	0	0	0	0	0
ARID3A	0	0	0	0	0	0
ARID3B	0	0	0	0	0	0
ARID3C	0	0	0	0	0	0
ARID4A	0	0	0	0	0	0
ARID4B	0	0	0	0	0	0
ARID5A	0	0	0	0	0	0
ARID5B	0	0	0	0	0	0
ARIH1	0	0	0	0	0	0
ARIH2	0	0	0	0	0	0
ARL1	0	0	0	0	0	0
ARL10	0	0	0	0	0	0
ARL13A	0	0	0	0	0	0
ARL13B	0	0	0	0	0	0
ARL14EP	0	0	0	0	0	0
ARL14EPL	0	0	0	0	0	0
ARL15	0	0	0	0	0	0
ARL16	0	0	0	0	0	0
ARL17A	0	0	0	0	0	0
ARL2	0	0	0	0	0	0
ARL2BP	0	0	0	0	0	0
ARL3	0	0	0	0	0	0
ARL4A	0	0	0	0	0	0
ARL4C	0	0	0	0	0	0
ARL4D	0	0	0	0	0	0
ARL5B	0	0	0	0	0	0
ARL5C	0	0	0	0	0	0
ARL6	0	0	0	0	0	0
ARL6IP1	0	0	0	0	0	0
ARL6IP4	0	0	0	0	0	0
ARL6IP5	0	0	0	0	0	0
ARL8A	0	0	0	0	0	0
ARL8B	0	0	0	0	0	0
ARL9	0	0	0	0	0	0
ARMC1	0	0	0	0	0	0
ARMC10	0	0	0	0	0	0
ARMC12	0	0	0	0	0	0
ARMC2	0	0	0	0	0	0
ARMC3	0	0	0	0	0	0
ARMC5	0	0	0	0	0	0
ARMC6	0	0	0	0	0	0
ARMC8	0	0	0	0	0	0
ARMC9	0	0	0	0	0	0
ARMCX1	0	0	0	0	0	0
ARMCX2	0	0	0	0	0	0
ARMCX3	0	0	0	0	0	0
ARMCX4	0	0	0	0	0	0
ARMCX5	0	0	0	0	0	0
ARMH1	0	0	0	0	0	0
ARMH2	0	0	0	0	0	0
ARMH3	0	0	0	0	0	0
ARMH4	0	0	0	0	0	0
ARMT1	0	0	0	0	0	0
ARNT	0	0	0	0	0	0
ARNT2	0	0	0	0	0	0
ARNTL	0	0	0	0	0	0
ARNTL2	0	0	0	0	0	0
ARPC1A	0	0	0	0	0	0
ARPC1B	0	0	0	0	0	0
ARPC2	0	0	0	0	0	0
ARPC3	0	0	0	0	0	0
ARPC4	0	0	0	0	0	0
ARPC5	0	0	0	0	0	0
ARPC5L	0	0	0	0	0	0
ARPIN	0	0	0	0	0	0
ARPP19	0	0	0	0	0	0
ARPP21	0	0	0	0	0	0
ARR3	0	0	0	0	0	0
ARRB1	0	0	0	0	0	0
ARRB2	0	0	0	0	0	0
ARRDC1	0	0	0	0	0	0
ARRDC2	0	0	0	0	0	0
ARRDC3	0	0	0	0	0	0
ARRDC4	0	0	0	0	0	0
ARRDC5	0	0	0	0	0	0
ARSA	0	0	0	0	0	0
ARSB	0	0	0	0	0	0
ARSD	0	0	0	0	0	0
ARSF	0	0	0	0	0	0
ARSG	0	0	0	0	0	0
ARSH	0	0	0	0	0	0
ARSI	0	0	0	0	0	0
ARSJ	0	0	0	0	0	0
ARSK	0	0	0	0	0	0
ARSL	0	0	0	0	0	0
ART1	0	0	0	0	0	0
ART3	0	0	0	0	0	0
ART4	0	0	0	0	0	0
ART5	0	0	0	0	0	0
ARTN	0	0	0	0	0	0
ARV1	0	0	0	0	0	0
ARVCF	0	0	0	0	0	0
ARX	0	0	0	0	0	0
AS3MT	0	0	0	0	0	0
ASAH1	0	0	0	0	0	0
ASAH2	0	0	0	0	0	0
ASAP1	0	0	0	0	0	0
ASAP2	0	0	0	0	0	0
ASAP3	0	0	0	0	0	0
ASB10	0	0	0	0	0	0
ASB11	0	0	0	0	0	0
ASB12	0	0	0	0	0	0
ASB13	0	0	0	0	0	0
ASB14	0	0	0	0	0	0
ASB15	0	0	0	0	0	0
ASB16	0	0	0	0	0	0
ASB17	0	0	0	0	0	0
ASB18	0	0	0	0	0	0
ASB2	0	0	0	0	0	0
ASB3	0	0	0	0	0	0
ASB4	0	0	0	0	0	0
ASB5	0	0	0	0	0	0
ASB6	0	0	0	0	0	0
ASB7	0	0	0	0	0	0
ASB8	0	0	0	0	0	0
ASB9	0	0	0	0	0	0
ASCC1	0	0	0	0	0	0
ASCC2	0	0	0	0	0	0
ASCC3	0	0	0	0	0	0
ASCL1	0	0	0	0	0	0
ASCL2	0	0	0	0	0	0
ASCL3	0	0	0	0	0	0
ASCL4	0	0	0	0	0	0
ASCL5	0	0	0	0	0	0
ASF1A	0	0	0	0	0	0
ASF1B	0	0	0	0	0	0
ASGR2	0	0	0	0	0	0
ASH1L	0	0	0	0	0	0
ASH2L	0	0	0	0	0	0
ASIC1	0	0	0	0	0	0
ASIC2	0	0	0	0	0	0
ASIC3	0	0	0	0	0	0
ASIC4	0	0	0	0	0	0
ASIC5	0	0	0	0	0	0
ASIP	0	0	0	0	0	0
ASL	0	0	0	0	0	0
ASMT	0	0	0	0	0	0
ASMTL	0	0	0	0	0	0
ASNS	0	0	0	0	0	0
ASNSD1	0	0	0	0	0	0
ASPA	0	0	0	0	0	0
ASPDH	0	0	0	0	0	0
ASPG	0	0	0	0	0	0
ASPH	0	0	0	0	0	0
ASPHD1	0	0	0	0	0	0
ASPHD2	0	0	0	0	0	0
ASPM	0	0	0	0	0	0
ASPN	0	0	0	0	0	0
ASPRV1	0	0	0	0	0	0
ASPSCR1	0	0	0	0	0	0
ASRGL1	0	0	0	0	0	0
ASS1	0	0	0	0	0	0
ASTE1	0	0	0	0	0	0
ASTL	0	0	0	0	0	0
ASTN1	0	0	0	0	0	0
ASTN2	0	0	0	0	0	0
ASXL1	0	0	0	0	0	0
ASXL2	0	0	0	0	0	0
ASXL3	0	0	0	0	0	0
ASZ1	0	0	0	0	0	0
ATAD1	0	0	0	0	0	0
ATAD2	0	0	0	0	0	0
ATAD2B	0	0	0	0	0	0
ATAD3A	0	0	0	0	0	0
ATAD5	0	0	0	0	0	0
ATAT1	0	0	0	0	0	0
ATCAY	0	0	0	0	0	0
ATE1	0	0	0	0	0	0
ATF1	0	0	0	0	0	0
ATF2	0	0	0	0	0	0
ATF3	0	0	0	0	0	0
ATF4	0	0	0	0	0	0
ATF5	0	0	0	0	0	0
ATF6	0	0	0	0	0	0
ATF6B	0	0	0	0	0	0
ATF7IP	0	0	0	0	0	0
ATF7IP2	0	0	0	0	0	0
ATG10	0	0	0	0	0	0
ATG101	0	0	0	0	0	0
ATG12	0	0	0	0	0	0
ATG13	0	0	0	0	0	0
ATG14	0	0	0	0	0	0
ATG16L1	0	0	0	0	0	0
ATG16L2	0	0	0	0	0	0
ATG2A	0	0	0	0	0	0
ATG2B	0	0	0	0	0	0
ATG3	0	0	0	0	0	0
ATG4A	0	0	0	0	0	0
ATG4B	0	0	0	0	0	0
ATG4C	0	0	0	0	0	0
ATG4D	0	0	0	0	0	0
ATG5	0	0	0	0	0	0
ATG7	0	0	0	0	0	0
ATG9A	0	0	0	0	0	0
ATG9B	0	0	0	0	0	0
ATIC	0	0	0	0	0	0
ATL1	0	0	0	0	0	0
ATL2	0	0	0	0	0	0
ATL3	0	0	0	0	0	0
ATM	0	0	0	0	0	0
ATMIN	0	0	0	0	0	0
ATN1	0	0	0	0	0	0
ATOH1	0	0	0	0	0	0
ATOH7	0	0	0	0	0	0
ATOH8	0	0	0	0	0	0
ATOX1	0	0	0	0	0	0
ATP10A	0	0	0	0	0	0
ATP10B	0	0	0	0	0	0
ATP10D	0	0	0	0	0	0
ATP11A	0	0	0	0	0	0
ATP11B	0	0	0	0	0	0
ATP11C	0	0	0	0	0	0
ATP12A	0	0	0	0	0	0
ATP13A1	0	0	0	0	0	0
ATP13A2	0	0	0	0	0	0
ATP13A3	0	0	0	0	0	0
ATP13A4	0	0	0	0	0	0
ATP13A5	0	0	0	0	0	0
ATP1A1	0	0	0	0	0	0
ATP1A3	0	0	0	0	0	0
ATP1A4	0	0	0	0	0	0
ATP1B1	0	0	0	0	0	0
ATP1B2	0	0	0	0	0	0
ATP1B3	0	0	0	0	0	0
ATP1B4	0	0	0	0	0	0
ATP23	0	0	0	0	0	0
ATP2A1	0	0	0	0	0	0
ATP2A2	0	0	0	0	0	0
ATP2A3	0	0	0	0	0	0
ATP2B1	0	0	0	0	0	0
ATP2B2	0	0	0	0	0	0
ATP2B3	0	0	0	0	0	0
ATP2B4	0	0	0	0	0	0
ATP2C1	0	0	0	0	0	0
ATP2C2	0	0	0	0	0	0
ATP4A	0	0	0	0	0	0
ATP4B	0	0	0	0	0	0
ATP5F1A	0	0	0	0	0	0
ATP5F1B	0	0	0	0	0	0
ATP5F1C	0	0	0	0	0	0
ATP5F1D	0	0	0	0	0	0
ATP5F1E	0	0	0	0	0	0
ATP5IF1	0	0	0	0	0	0
ATP5J2	0	0	0	0	0	0
ATP5MC1	0	0	0	0	0	0
ATP5MC2	0	0	0	0	0	0
ATP5MC3	0	0	0	0	0	0
ATP5ME	0	0	0	0	0	0
ATP5MG	0	0	0	0	0	0
ATP5MJ	0	0	0	0	0	0
ATP5MK	0	0	0	0	0	0
ATP5PF	0	0	0	0	0	0
ATP5PO	0	0	0	0	0	0
ATP6AP1	0	0	0	0	0	0
ATP6AP1L	0	0	0	0	0	0
ATP6AP2	0	0	0	0	0	0
ATP6V0A1	0	0	0	0	0	0
ATP6V0A2	0	0	0	0	0	0
ATP6V0A4	0	0	0	0	0	0
ATP6V0B	0	0	0	0	0	0
ATP6V0C	0	0	0	0	0	0
ATP6V0D1	0	0	0	0	0	0
ATP6V0D2	0	0	0	0	0	0
ATP6V0E1	0	0	0	0	0	0
ATP6V0E2	0	0	0	0	0	0
ATP6V1A	0	0	0	0	0	0
ATP6V1B1	0	0	0	0	0	0
ATP6V1B2	0	0	0	0	0	0
ATP6V1C1	0	0	0	0	0	0
ATP6V1C2	0	0	0	0	0	0
ATP6V1D	0	0	0	0	0	0
ATP6V1E1	0	0	0	0	0	0
ATP6V1E2	0	0	0	0	0	0
ATP6V1F	0	0	0	0	0	0
ATP6V1FNB	0	0	0	0	0	0
ATP6V1G1	0	0	0	0	0	0
ATP6V1G2	0	0	0	0	0	0
ATP6V1G3	0	0	0	0	0	0
ATP6V1H	0	0	0	0	0	0
ATP7A	0	0	0	0	0	0
ATP7B	0	0	0	0	0	0
ATP8A1	0	0	0	0	0	0
ATP8A2	0	0	0	0	0	0
ATP8B1	0	0	0	0	0	0
ATP8B2	0	0	0	0	0	0
ATP8B3	0	0	0	0	0	0
ATP8B4	0	0	0	0	0	0
ATP9A	0	0	0	0	0	0
ATP9B	0	0	0	0	0	0
ATPAF1	0	0	0	0	0	0
ATPAF2	0	0	0	0	0	0
ATPSCKMT	0	0	0	0	0	0
ATR	0	0	0	0	0	0
ATRAID	0	0	0	0	0	0
ATRIP	0	0	0	0	0	0
ATRN	0	0	0	0	0	0
ATRNL1	0	0	0	0	0	0
ATRX	0	0	0	0	0	0
ATXN1	0	0	0	0	0	0
ATXN10	0	0	0	0	0	0
ATXN1L	0	0	0	0	0	0
ATXN2	0	0	0	0	0	0
ATXN2L	0	0	0	0	0	0
ATXN3	0	0	0	0	0	0
ATXN7	0	0	0	0	0	0
ATXN7L1	0	0	0	0	0	0
ATXN7L2	0	0	0	0	0	0
ATXN7L3	0	0	0	0	0	0
ATXN7L3B	0	0	0	0	0	0
AUH	0	0	0	0	0	0
AUNIP	0	0	0	0	0	0
AUP1	0	0	0	0	0	0
AURKA	0	0	0	0	0	0
AURKAIP1	0	0	0	0	0	0
AURKB	0	0	0	0	0	0
AURKC	0	0	0	0	0	0
AUTS2	0	0	0	0	0	0
AVEN	0	0	0	0	0	0
AVIL	0	0	0	0	0	0
AVL9	0	0	0	0	0	0
AVP	0	0	0	0	0	0
AVPI1	0	0	0	0	0	0
AVPR1A	0	0	0	0	0	0
AVPR1B	0	0	0	0	0	0
AVPR2	0	0	0	0	0	0
AWAT1	0	0	0	0	0	0
AWAT2	0	0	0	0	0	0
AXDND1	0	0	0	0	0	0
AXIN1	0	0	0	0	0	0
AXIN2	0	0	0	0	0	0
AXL	0	0	0	0	0	0
AZGP1	0	0	0	0	0	0
AZI2	0	0	0	0	0	0
AZIN1	0	0	0	0	0	0
AZIN2	0	0	0	0	0	0
B2M	0	0	0	0	0	0
B3GALNT1	0	0	0	0	0	0
B3GALNT2	0	0	0	0	0	0
B3GALT1	0	0	0	0	0	0
B3GALT2	0	0	0	0	0	0
B3GALT4	0	0	0	0	0	0
B3GALT5	0	0	0	0	0	0
B3GALT6	0	0	0	0	0	0
B3GAT1	0	0	0	0	0	0
B3GAT2	0	0	0	0	0	0
B3GAT3	0	0	0	0	0	0
B3GLCT	0	0	0	0	0	0
B3GNT2	0	0	0	0	0	0
B3GNT3	0	0	0	0	0	0
B3GNT4	0	0	0	0	0	0
B3GNT5	0	0	0	0	0	0
B3GNT6	0	0	0	0	0	0
B3GNT7	0	0	0	0	0	0
B3GNT8	0	0	0	0	0	0
B3GNT9	0	0	0	0	0	0
B3GNTL1	0	0	0	0	0	0
B4GALNT1	0	0	0	0	0	0
B4GALNT2	0	0	0	0	0	0
B4GALNT3	0	0	0	0	0	0
B4GALNT4	0	0	0	0	0	0
B4GALT1	0	0	0	0	0	0
B4GALT2	0	0	0	0	0	0
B4GALT3	0	0	0	0	0	0
B4GALT4	0	0	0	0	0	0
B4GALT5	0	0	0	0	0	0
B4GALT6	0	0	0	0	0	0
B4GALT7	0	0	0	0	0	0
B4GAT1	0	0	0	0	0	0
B9D1	0	0	0	0	0	0
B9D2	0	0	0	0	0	0
BAALC	0	0	0	0	0	0
BAAT	0	0	0	0	0	0
BABAM1	0	0	0	0	0	0
BABAM2	0	0	0	0	0	0
BACE1	0	0	0	0	0	0
BACE2	0	0	0	0	0	0
BACH1	0	0	0	0	0	0
BACH2	0	0	0	0	0	0
BAD	0	0	0	0	0	0
BAG1	0	0	0	0	0	0
BAG2	0	0	0	0	0	0
BAG3	0	0	0	0	0	0
BAG4	0	0	0	0	0	0
BAG5	0	0	0	0	0	0
BAG6	0	0	0	0	0	0
BAHCC1	0	0	0	0	0	0
BAHD1	0	0	0	0	0	0
BAIAP2	0	0	0	0	0	0
BAIAP2L1	0	0	0	0	0	0
BAIAP2L2	0	0	0	0	0	0
BAIAP3	0	0	0	0	0	0
BAK1	0	0	0	0	0	0
BAMBI	0	0	0	0	0	0
BANF1	0	0	0	0	0	0
BANF2	0	0	0	0	0	0
BANK1	0	0	0	0	0	0
BANP	0	0	0	0	0	0
BAP1	0	0	0	0	0	0
BARD1	0	0	0	0	0	0
BARHL1	0	0	0	0	0	0
BARHL2	0	0	0	0	0	0
BARX1	0	0	0	0	0	0
BARX2	0	0	0	0	0	0
BASP1	0	0	0	0	0	0
BATF	0	0	0	0	0	0
BATF2	0	0	0	0	0	0
BATF3	0	0	0	0	0	0
BAX	0	0	0	0	0	0
BAZ1A	0	0	0	0	0	0
BAZ1B	0	0	0	0	0	0
BAZ2A	0	0	0	0	0	0
BAZ2B	0	0	0	0	0	0
BBC3	0	0	0	0	0	0
BBIP1	0	0	0	0	0	0
BBLN	0	0	0	0	0	0
BBOF1	0	0	0	0	0	0
BBOX1	0	0	0	0	0	0
BBS1	0	0	0	0	0	0
BBS10	0	0	0	0	0	0
BBS12	0	0	0	0	0	0
BBS2	0	0	0	0	0	0
BBS4	0	0	0	0	0	0
BBS5	0	0	0	0	0	0
BBS7	0	0	0	0	0	0
BBS9	0	0	0	0	0	0
BBX	0	0	0	0	0	0
BCAM	0	0	0	0	0	0
BCAN	0	0	0	0	0	0
BCAP29	0	0	0	0	0	0
BCAP31	0	0	0	0	0	0
BCAR1	0	0	0	0	0	0
BCAR3	0	0	0	0	0	0
BCAS1	0	0	0	0	0	0
BCAS2	0	0	0	0	0	0
BCAS3	0	0	0	0	0	0
BCAS4	0	0	0	0	0	0
BCAT1	0	0	0	0	0	0
BCAT2	0	0	0	0	0	0
BCCIP	0	0	0	0	0	0
BCDIN3D	0	0	0	0	0	0
BCHE	0	0	0	0	0	0
BCKDHA	0	0	0	0	0	0
BCKDHB	0	0	0	0	0	0
BCKDK	0	0	0	0	0	0
BCL10	0	0	0	0	0	0
BCL11A	0	0	0	0	0	0
BCL11B	0	0	0	0	0	0
BCL2	0	0	0	0	0	0
BCL2A1	0	0	0	0	0	0
BCL2L1	0	0	0	0	0	0
BCL2L11	0	0	0	0	0	0
BCL2L12	0	0	0	0	0	0
BCL2L13	0	0	0	0	0	0
BCL2L14	0	0	0	0	0	0
BCL2L15	0	0	0	0	0	0
BCL2L2	0	0	0	0	0	0
BCL3	0	0	0	0	0	0
BCL6	0	0	0	0	0	0
BCL6B	0	0	0	0	0	0
BCL7A	0	0	0	0	0	0
BCL7B	0	0	0	0	0	0
BCL7C	0	0	0	0	0	0
BCL9	0	0	0	0	0	0
BCL9L	0	0	0	0	0	0
BCLAF1	0	0	0	0	0	0
BCLAF3	0	0	0	0	0	0
BCO1	0	0	0	0	0	0
BCO2	0	0	0	0	0	0
BCOR	0	0	0	0	0	0
BCORL1	0	0	0	0	0	0
BCR	0	0	0	0	0	0
BCS1L	0	0	0	0	0	0
BDH1	0	0	0	0	0	0
BDH2	0	0	0	0	0	0
BDKRB1	0	0	0	0	0	0
BDKRB2	0	0	0	0	0	0
BDNF	0	0	0	0	0	0
BDP1	0	0	0	0	0	0
BEAN1	0	0	0	0	0	0
BECN1	0	0	0	0	0	0
BECN2	0	0	0	0	0	0
BEGAIN	0	0	0	0	0	0
BEND2	0	0	0	0	0	0
BEND3	0	0	0	0	0	0
BEND4	0	0	0	0	0	0
BEND6	0	0	0	0	0	0
BEND7	0	0	0	0	0	0
BEST1	0	0	0	0	0	0
BEST2	0	0	0	0	0	0
BEST3	0	0	0	0	0	0
BEST4	0	0	0	0	0	0
BET1	0	0	0	0	0	0
BET1L	0	0	0	0	0	0
BEX3	0	0	0	0	0	0
BEX4	0	0	0	0	0	0
BEX5	0	0	0	0	0	0
BFAR	0	0	0	0	0	0
BFSP1	0	0	0	0	0	0
BFSP2	0	0	0	0	0	0
BGLAP	0	0	0	0	0	0
BGN	0	0	0	0	0	0
BHLHA15	0	0	0	0	0	0
BHLHA9	0	0	0	0	0	0
BHLHB9	0	0	0	0	0	0
BHLHE22	0	0	0	0	0	0
BHLHE40	0	0	0	0	0	0
BHLHE41	0	0	0	0	0	0
BHMT	0	0	0	0	0	0
BHMT2	0	0	0	0	0	0
BICC1	0	0	0	0	0	0
BICD1	0	0	0	0	0	0
BICD2	0	0	0	0	0	0
BICDL1	0	0	0	0	0	0
BICDL2	0	0	0	0	0	0
BICRA	0	0	0	0	0	0
BICRAL	0	0	0	0	0	0
BID	0	0	0	0	0	0
BIK	0	0	0	0	0	0
BIN1	0	0	0	0	0	0
BIN2	0	0	0	0	0	0
BIN3	0	0	0	0	0	0
BIRC2	0	0	0	0	0	0
BIRC3	0	0	0	0	0	0
BIRC5	0	0	0	0	0	0
BIRC6	0	0	0	0	0	0
BIRC7	0	0	0	0	0	0
BIVM	0	0	0	0	0	0
BLCAP	0	0	0	0	0	0
BLID	0	0	0	0	0	0
BLK	0	0	0	0	0	0
BLM	0	0	0	0	0	0
BLMH	0	0	0	0	0	0
BLNK	0	0	0	0	0	0
BLOC1S1	0	0	0	0	0	0
BLOC1S2	0	0	0	0	0	0
BLOC1S3	0	0	0	0	0	0
BLOC1S4	0	0	0	0	0	0
BLOC1S5	0	0	0	0	0	0
BLOC1S6	0	0	0	0	0	0
BLVRA	0	0	0	0	0	0
BLVRB	0	0	0	0	0	0
BLZF1	0	0	0	0	0	0
BMERB1	0	0	0	0	0	0
BMF	0	0	0	0	0	0
BMI1	0	0	0	0	0	0
BMP1	0	0	0	0	0	0
BMP10	0	0	0	0	0	0
BMP15	0	0	0	0	0	0
BMP2	0	0	0	0	0	0
BMP2K	0	0	0	0	0	0
BMP3	0	0	0	0	0	0
BMP4	0	0	0	0	0	0
BMP5	0	0	0	0	0	0
BMP6	0	0	0	0	0	0
BMP7	0	0	0	0	0	0
BMPER	0	0	0	0	0	0
BMPR1A	0	0	0	0	0	0
BMPR1B	0	0	0	0	0	0
BMPR2	0	0	0	0	0	0
BMS1	0	0	0	0	0	0
BMT2	0	0	0	0	0	0
BMX	0	0	0	0	0	0
BNC1	0	0	0	0	0	0
BNC2	0	0	0	0	0	0
BNIP1	0	0	0	0	0	0
BNIP2	0	0	0	0	0	0
BNIP3	0	0	0	0	0	0
BNIP3L	0	0	0	0	0	0
BNIP5	0	0	0	0	0	0
BNIPL	0	0	0	0	0	0
BOC	0	0	0	0	0	0
BOD1	0	0	0	0	0	0
BOD1L1	0	0	0	0	0	0
BOK	0	0	0	0	0	0
BOLA1	0	0	0	0	0	0
BOLA2B	0	0	0	0	0	0
BOLA3	0	0	0	0	0	0
BOLL	0	0	0	0	0	0
BOP1	0	0	0	0	0	0
BORA	0	0	0	0	0	0
BORCS5	0	0	0	0	0	0
BORCS6	0	0	0	0	0	0
BORCS7	0	0	0	0	0	0
BORCS8	0	0	0	0	0	0
BPGM	0	0	0	0	0	0
BPHL	0	0	0	0	0	0
BPI	0	0	0	0	0	0
BPIFA1	0	0	0	0	0	0
BPIFA2	0	0	0	0	0	0
BPIFA3	0	0	0	0	0	0
BPIFB1	0	0	0	0	0	0
BPIFB2	0	0	0	0	0	0
BPIFB3	0	0	0	0	0	0
BPIFB4	0	0	0	0	0	0
BPIFB6	0	0	0	0	0	0
BPIFC	0	0	0	0	0	0
BPNT1	0	0	0	0	0	0
BPNT2	0	0	0	0	0	0
BPTF	0	0	0	0	0	0
BRAF	0	0	0	0	0	0
BRAP	0	0	0	0	0	0
BRCA1	0	0	0	0	0	0
BRCA2	0	0	0	0	0	0
BRCC3	0	0	0	0	0	0
BRD1	0	0	0	0	0	0
BRD2	0	0	0	0	0	0
BRD3	0	0	0	0	0	0
BRD3OS	0	0	0	0	0	0
BRD4	0	0	0	0	0	0
BRD7	0	0	0	0	0	0
BRD8	0	0	0	0	0	0
BRD9	0	0	0	0	0	0
BRDT	0	0	0	0	0	0
BRF1	0	0	0	0	0	0
BRF2	0	0	0	0	0	0
BRI3	0	0	0	0	0	0
BRI3BP	0	0	0	0	0	0
BRICD5	0	0	0	0	0	0
BRINP1	0	0	0	0	0	0
BRINP2	0	0	0	0	0	0
BRINP3	0	0	0	0	0	0
BRIP1	0	0	0	0	0	0
BRIX1	0	0	0	0	0	0
BRK1	0	0	0	0	0	0
BRME1	0	0	0	0	0	0
BRMS1	0	0	0	0	0	0
BRMS1L	0	0	0	0	0	0
BROX	0	0	0	0	0	0
BRPF1	0	0	0	0	0	0
BRPF3	0	0	0	0	0	0
BRS3	0	0	0	0	0	0
BRSK1	0	0	0	0	0	0
BRSK2	0	0	0	0	0	0
BRWD1	0	0	0	0	0	0
BRWD3	0	0	0	0	0	0
BSCL2	0	0	0	0	0	0
BSDC1	0	0	0	0	0	0
BSG	0	0	0	0	0	0
BSN	0	0	0	0	0	0
BSND	0	0	0	0	0	0
BSPH1	0	0	0	0	0	0
BSPRY	0	0	0	0	0	0
BST1	0	0	0	0	0	0
BST2	0	0	0	0	0	0
BSX	0	0	0	0	0	0
BTAF1	0	0	0	0	0	0
BTBD1	0	0	0	0	0	0
BTBD10	0	0	0	0	0	0
BTBD11	0	0	0	0	0	0
BTBD16	0	0	0	0	0	0
BTBD17	0	0	0	0	0	0
BTBD18	0	0	0	0	0	0
BTBD19	0	0	0	0	0	0
BTBD2	0	0	0	0	0	0
BTBD3	0	0	0	0	0	0
BTBD6	0	0	0	0	0	0
BTBD7	0	0	0	0	0	0
BTBD8	0	0	0	0	0	0
BTBD9	0	0	0	0	0	0
BTC	0	0	0	0	0	0
BTD	0	0	0	0	0	0
BTF3	0	0	0	0	0	0
BTF3L4	0	0	0	0	0	0
BTG1	0	0	0	0	0	0
BTG2	0	0	0	0	0	0
BTG3	0	0	0	0	0	0
BTG4	0	0	0	0	0	0
BTK	0	0	0	0	0	0
BTLA	0	0	0	0	0	0
BTN1A1	0	0	0	0	0	0
BTNL2	0	0	0	0	0	0
BTNL9	0	0	0	0	0	0
BTRC	0	0	0	0	0	0
BUB1	0	0	0	0	0	0
BUB1B	0	0	0	0	0	0
BUB3	0	0	0	0	0	0
BUD13	0	0	0	0	0	0
BUD23	0	0	0	0	0	0
BUD31	0	0	0	0	0	0
BVES	0	0	0	0	0	0
BYSL	0	0	0	0	0	0
BZW1	0	0	0	0	0	0
BZW2	0	0	0	0	0	0
C10H12orf45	0	0	0	0	0	0
C10H12orf56	0	0	0	0	0	0
C10H12orf66	0	0	0	0	0	0
C10H12orf75	0	0	0	0	0	0
C10H22orf23	0	0	0	0	0	0
C10H2orf15	0	0	0	0	0	0
C10H2orf42	0	0	0	0	0	0
C10H2orf49	0	0	0	0	0	0
C10H2orf73	0	0	0	0	0	0
C10H2orf74	0	0	0	0	0	0
C10H2orf92	0	0	0	0	0	0
C11H5orf15	0	0	0	0	0	0
C11H5orf24	0	0	0	0	0	0
C11H5orf63	0	0	0	0	0	0
C11H9orf131	0	0	0	0	0	0
C11H9orf152	0	0	0	0	0	0
C11H9orf24	0	0	0	0	0	0
C11H9orf43	0	0	0	0	0	0
C11H9orf72	0	0	0	0	0	0
C12H6orf120	0	0	0	0	0	0
C12H6orf132	0	0	0	0	0	0
C12H6orf136	0	0	0	0	0	0
C12H6orf141	0	0	0	0	0	0
C12H6orf163	0	0	0	0	0	0
C12H6orf226	0	0	0	0	0	0
C12H6orf47	0	0	0	0	0	0
C12H6orf89	0	0	0	0	0	0
C13H8orf33	0	0	0	0	0	0
C13H8orf76	0	0	0	0	0	0
C13H8orf82	0	0	0	0	0	0
C14H1orf35	0	0	0	0	0	0
C14H7orf31	0	0	0	0	0	0
C15H12orf29	0	0	0	0	0	0
C15H12orf50	0	0	0	0	0	0
C15H12orf73	0	0	0	0	0	0
C15H1orf109	0	0	0	0	0	0
C15H1orf122	0	0	0	0	0	0
C15H1orf185	0	0	0	0	0	0
C15H1orf210	0	0	0	0	0	0
C15H1orf216	0	0	0	0	0	0
C15H1orf50	0	0	0	0	0	0
C15H1orf94	0	0	0	0	0	0
C15H4orf45	0	0	0	0	0	0
C15H4orf46	0	0	0	0	0	0
C15H4orf51	0	0	0	0	0	0
C16H4orf47	0	0	0	0	0	0
C16H8orf48	0	0	0	0	0	0
C17H1orf162	0	0	0	0	0	0
C17H1orf54	0	0	0	0	0	0
C17H1orf56	0	0	0	0	0	0
C17H1orf68	0	0	0	0	0	0
C17H2orf16	0	0	0	0	0	0
C17H2orf50	0	0	0	0	0	0
C17H2orf68	0	0	0	0	0	0
C17H2orf78	0	0	0	0	0	0
C17H2orf81	0	0	0	0	0	0
C18H11orf24	0	0	0	0	0	0
C18H11orf68	0	0	0	0	0	0
C18H11orf80	0	0	0	0	0	0
C18H11orf86	0	0	0	0	0	0
C18H11orf91	0	0	0	0	0	0
C18H11orf94	0	0	0	0	0	0
C18H11orf95	0	0	0	0	0	0
C18H11orf96	0	0	0	0	0	0
C18H11orf98	0	0	0	0	0	0
C18H7orf25	0	0	0	0	0	0
C18H7orf57	0	0	0	0	0	0
C19H2orf76	0	0	0	0	0	0
C19H4orf33	0	0	0	0	0	0
C1D	0	0	0	0	0	0
C1GALT1	0	0	0	0	0	0
C1GALT1C1	0	0	0	0	0	0
C1GALT1C1L	0	0	0	0	0	0
C1H18orf54	0	0	0	0	0	0
C1H18orf63	0	0	0	0	0	0
C1H19orf12	0	0	0	0	0	0
C1H19orf18	0	0	0	0	0	0
C1H19orf33	0	0	0	0	0	0
C1H19orf47	0	0	0	0	0	0
C1H19orf54	0	0	0	0	0	0
C1H19orf81	0	0	0	0	0	0
C1H19orf84	0	0	0	0	0	0
C1H19orf85	0	0	0	0	0	0
C1H6orf118	0	0	0	0	0	0
C1H6orf58	0	0	0	0	0	0
C1H9orf135	0	0	0	0	0	0
C1H9orf3	0	0	0	0	0	0
C1H9orf40	0	0	0	0	0	0
C1H9orf64	0	0	0	0	0	0
C1H9orf85	0	0	0	0	0	0
C1QA	0	0	0	0	0	0
C1QB	0	0	0	0	0	0
C1QBP	0	0	0	0	0	0
C1QC	0	0	0	0	0	0
C1QL1	0	0	0	0	0	0
C1QL2	0	0	0	0	0	0
C1QL3	0	0	0	0	0	0
C1QL4	0	0	0	0	0	0
C1QTNF1	0	0	0	0	0	0
C1QTNF12	0	0	0	0	0	0
C1QTNF2	0	0	0	0	0	0
C1QTNF3	0	0	0	0	0	0
C1QTNF4	0	0	0	0	0	0
C1QTNF5	0	0	0	0	0	0
C1QTNF6	0	0	0	0	0	0
C1QTNF7	0	0	0	0	0	0
C1R	0	0	0	0	0	0
C1RL	0	0	0	0	0	0
C1S	0	0	0	0	0	0
C2	0	0	0	0	0	0
C20H19orf25	0	0	0	0	0	0
C20H19orf38	0	0	0	0	0	0
C20H19orf44	0	0	0	0	0	0
C20H19orf53	0	0	0	0	0	0
C20H19orf71	0	0	0	0	0	0
C20H19orf77	0	0	0	0	0	0
C20H3orf14	0	0	0	0	0	0
C20H3orf18	0	0	0	0	0	0
C20H3orf20	0	0	0	0	0	0
C20H3orf22	0	0	0	0	0	0
C20H3orf49	0	0	0	0	0	0
C20H3orf62	0	0	0	0	0	0
C20H3orf84	0	0	0	0	0	0
C21H11orf16	0	0	0	0	0	0
C21H11orf42	0	0	0	0	0	0
C21H11orf54	0	0	0	0	0	0
C21H11orf58	0	0	0	0	0	0
C21H11orf97	0	0	0	0	0	0
C22H13orf46	0	0	0	0	0	0
C23H3orf33	0	0	0	0	0	0
C23H3orf86	0	0	0	0	0	0
C24H20orf141	0	0	0	0	0	0
C24H20orf173	0	0	0	0	0	0
C24H20orf194	0	0	0	0	0	0
C24H20orf202	0	0	0	0	0	0
C24H20orf204	0	0	0	0	0	0
C24H20orf27	0	0	0	0	0	0
C24H20orf85	0	0	0	0	0	0
C24H20orf96	0	0	0	0	0	0
C25H2orf72	0	0	0	0	0	0
C25H8orf58	0	0	0	0	0	0
C25H8orf74	0	0	0	0	0	0
C26H12orf43	0	0	0	0	0	0
C26H12orf65	0	0	0	0	0	0
C26H22orf15	0	0	0	0	0	0
C26H22orf31	0	0	0	0	0	0
C26H22orf39	0	0	0	0	0	0
C27H12orf4	0	0	0	0	0	0
C27H12orf40	0	0	0	0	0	0
C27H12orf54	0	0	0	0	0	0
C27H12orf60	0	0	0	0	0	0
C27H12orf71	0	0	0	0	0	0
C28H10orf120	0	0	0	0	0	0
C28H10orf143	0	0	0	0	0	0
C28H10orf53	0	0	0	0	0	0
C28H10orf62	0	0	0	0	0	0
C28H10orf71	0	0	0	0	0	0
C28H10orf82	0	0	0	0	0	0
C28H10orf88	0	0	0	0	0	0
C28H10orf90	0	0	0	0	0	0
C28H10orf95	0	0	0	0	0	0
C29H8orf34	0	0	0	0	0	0
C29H8orf37	0	0	0	0	0	0
C29H8orf88	0	0	0	0	0	0
C29H8orf89	0	0	0	0	0	0
C2CD2	0	0	0	0	0	0
C2CD2L	0	0	0	0	0	0
C2CD3	0	0	0	0	0	0
C2CD4A	0	0	0	0	0	0
C2CD4B	0	0	0	0	0	0
C2CD4C	0	0	0	0	0	0
C2CD4D	0	0	0	0	0	0
C2CD5	0	0	0	0	0	0
C2CD6	0	0	0	0	0	0
C2H10orf67	0	0	0	0	0	0
C2H16orf78	0	0	0	0	0	0
C2H1orf158	0	0	0	0	0	0
C2H1orf167	0	0	0	0	0	0
C2H1orf232	0	0	0	0	0	0
C2H5orf46	0	0	0	0	0	0
C3	0	0	0	0	0	0
C30H15orf39	0	0	0	0	0	0
C30H15orf61	0	0	0	0	0	0
C30H15orf62	0	0	0	0	0	0
C30H15orf65	0	0	0	0	0	0
C31H21orf58	0	0	0	0	0	0
C31H21orf62	0	0	0	0	0	0
C31H21orf91	0	0	0	0	0	0
C32H4orf17	0	0	0	0	0	0
C32H4orf3	0	0	0	0	0	0
C32H4orf36	0	0	0	0	0	0
C32H4orf54	0	0	0	0	0	0
C33H3orf38_1	0	0	0	0	0	0
C33H3orf38_2	0	0	0	0	0	0
C33H3orf52	0	0	0	0	0	0
C33H3orf85	0	0	0	0	0	0
C34H3orf70	0	0	0	0	0	0
C34H3orf80	0	0	0	0	0	0
C34H5orf49	0	0	0	0	0	0
C35H6orf201	0	0	0	0	0	0
C35H6orf52	0	0	0	0	0	0
C35H6orf62	0	0	0	0	0	0
C37H2orf66	0	0	0	0	0	0
C37H2orf69	0	0	0	0	0	0
C37H2orf80	0	0	0	0	0	0
C37H2orf88	0	0	0	0	0	0
C3AR1	0	0	0	0	0	0
C3H15orf40	0	0	0	0	0	0
C3H4orf19	0	0	0	0	0	0
C3H4orf48	0	0	0	0	0	0
C3H4orf50	0	0	0	0	0	0
C4BPA	0	0	0	0	0	0
C4BPB	0	0	0	0	0	0
C4H10orf105	0	0	0	0	0	0
C4H10orf99	0	0	0	0	0	0
C4H1orf131	0	0	0	0	0	0
C4H1orf198	0	0	0	0	0	0
C4H5orf22	0	0	0	0	0	0
C4H5orf34	0	0	0	0	0	0
C4H5orf47	0	0	0	0	0	0
C4H5orf51	0	0	0	0	0	0
C5	0	0	0	0	0	0
C5AR1	0	0	0	0	0	0
C5AR2	0	0	0	0	0	0
C5H11orf1	0	0	0	0	0	0
C5H11orf52	0	0	0	0	0	0
C5H11orf53	0	0	0	0	0	0
C5H11orf65	0	0	0	0	0	0
C5H11orf71	0	0	0	0	0	0
C5H11orf87	0	0	0	0	0	0
C5H16orf46	0	0	0	0	0	0
C5H16orf70	0	0	0	0	0	0
C5H16orf86	0	0	0	0	0	0
C5H16orf95	0	0	0	0	0	0
C5H17orf49	0	0	0	0	0	0
C5H1orf141	0	0	0	0	0	0
C5H1orf159	0	0	0	0	0	0
C5H1orf174	0	0	0	0	0	0
C5H1orf87	0	0	0	0	0	0
C6	0	0	0	0	0	0
C6H16orf54	0	0	0	0	0	0
C6H16orf71	0	0	0	0	0	0
C6H16orf72	0	0	0	0	0	0
C6H16orf82	0	0	0	0	0	0
C6H16orf89	0	0	0	0	0	0
C6H16orf91	0	0	0	0	0	0
C6H16orf92	0	0	0	0	0	0
C6H16orf96	0	0	0	0	0	0
C6H1orf146	0	0	0	0	0	0
C6H1orf194	0	0	0	0	0	0
C6H1orf52	0	0	0	0	0	0
C6H7orf26	0	0	0	0	0	0
C6H7orf50	0	0	0	0	0	0
C6H7orf61	0	0	0	0	0	0
C7	0	0	0	0	0	0
C7H18orf21	0	0	0	0	0	0
C7H18orf25	0	0	0	0	0	0
C7H18orf32	0	0	0	0	0	0
C7H1orf100	0	0	0	0	0	0
C7H1orf105	0	0	0	0	0	0
C7H1orf112	0	0	0	0	0	0
C7H1orf116	0	0	0	0	0	0
C7H1orf21	0	0	0	0	0	0
C7H1orf43	0	0	0	0	0	0
C7H1orf53	0	0	0	0	0	0
C7H1orf74	0	0	0	0	0	0
C8A	0	0	0	0	0	0
C8B	0	0	0	0	0	0
C8G	0	0	0	0	0	0
C8H14orf119	0	0	0	0	0	0
C8H14orf132	0	0	0	0	0	0
C8H14orf180	0	0	0	0	0	0
C8H14orf28	0	0	0	0	0	0
C8H14orf39	0	0	0	0	0	0
C8H14orf93	0	0	0	0	0	0
C9	0	0	0	0	0	0
C9H17orf50	0	0	0	0	0	0
C9H17orf58	0	0	0	0	0	0
C9H17orf64	0	0	0	0	0	0
C9H17orf67	0	0	0	0	0	0
C9H17orf75	0	0	0	0	0	0
C9H17orf78	0	0	0	0	0	0
C9H17orf80	0	0	0	0	0	0
C9H17orf97	0	0	0	0	0	0
C9H17orf98	0	0	0	0	0	0
C9H17orf99	0	0	0	0	0	0
C9H9orf116	0	0	0	0	0	0
C9H9orf50	0	0	0	0	0	0
C9H9orf78	0	0	0	0	0	0
CA1	0	0	0	0	0	0
CA10	0	0	0	0	0	0
CA11	0	0	0	0	0	0
CA12	0	0	0	0	0	0
CA13	0	0	0	0	0	0
CA14	0	0	0	0	0	0
CA15	0	0	0	0	0	0
CA2	0	0	0	0	0	0
CA3	0	0	0	0	0	0
CA4	0	0	0	0	0	0
CA5A	0	0	0	0	0	0
CA5B	0	0	0	0	0	0
CA6	0	0	0	0	0	0
CA7	0	0	0	0	0	0
CA8	0	0	0	0	0	0
CA9	0	0	0	0	0	0
CAAP1	0	0	0	0	0	0
CAB39	0	0	0	0	0	0
CAB39L	0	0	0	0	0	0
CABCOCO1	0	0	0	0	0	0
CABIN1	0	0	0	0	0	0
CABLES1	0	0	0	0	0	0
CABLES2	0	0	0	0	0	0
CABP1	0	0	0	0	0	0
CABP2	0	0	0	0	0	0
CABP4	0	0	0	0	0	0
CABP5	0	0	0	0	0	0
CABP7	0	0	0	0	0	0
CABS1	0	0	0	0	0	0
CABYR	0	0	0	0	0	0
CACFD1	0	0	0	0	0	0
CACHD1	0	0	0	0	0	0
CACNA1A	0	0	0	0	0	0
CACNA1B	0	0	0	0	0	0
CACNA1C	0	0	0	0	0	0
CACNA1D	0	0	0	0	0	0
CACNA1E	0	0	0	0	0	0
CACNA1F	0	0	0	0	0	0
CACNA1G	0	0	0	0	0	0
CACNA1H	0	0	0	0	0	0
CACNA1I	0	0	0	0	0	0
CACNA1S	0	0	0	0	0	0
CACNA2D1	0	0	0	0	0	0
CACNA2D2	0	0	0	0	0	0
CACNA2D3	0	0	0	0	0	0
CACNA2D4	0	0	0	0	0	0
CACNB1	0	0	0	0	0	0
CACNB2	0	0	0	0	0	0
CACNB3	0	0	0	0	0	0
CACNG1	0	0	0	0	0	0
CACNG2	0	0	0	0	0	0
CACNG3	0	0	0	0	0	0
CACNG4	0	0	0	0	0	0
CACNG5	0	0	0	0	0	0
CACNG6	0	0	0	0	0	0
CACNG7	0	0	0	0	0	0
CACNG8	0	0	0	0	0	0
CACTIN	0	0	0	0	0	0
CACUL1	0	0	0	0	0	0
CACYBP	0	0	0	0	0	0
CAD	0	0	0	0	0	0
CADM1	0	0	0	0	0	0
CADM2	0	0	0	0	0	0
CADM3	0	0	0	0	0	0
CADM4	0	0	0	0	0	0
CADPS	0	0	0	0	0	0
CADPS2	0	0	0	0	0	0
CAECAM1	0	0	0	0	0	0
CAFA-T2R12	0	0	0	0	0	0
CAFA-T2R2	0	0	0	0	0	0
CAFA-T2R43	0	0	0	0	0	0
CAFA-T2R67	0	0	0	0	0	0
CAGE1	0	0	0	0	0	0
CALB1	0	0	0	0	0	0
CALB2	0	0	0	0	0	0
CALCA	0	0	0	0	0	0
CALCB	0	0	0	0	0	0
CALCOCO1	0	0	0	0	0	0
CALCOCO2	0	0	0	0	0	0
CALCR	0	0	0	0	0	0
CALCRL	0	0	0	0	0	0
CALD1	0	0	0	0	0	0
CALHM1	0	0	0	0	0	0
CALHM2	0	0	0	0	0	0
CALHM3	0	0	0	0	0	0
CALHM4	0	0	0	0	0	0
CALHM5	0	0	0	0	0	0
CALHM6	0	0	0	0	0	0
CALM1	0	0	0	0	0	0
CALM3	0	0	0	0	0	0
CALML4	0	0	0	0	0	0
CALML5	0	0	0	0	0	0
CALML6	0	0	0	0	0	0
CALN1	0	0	0	0	0	0
CALR	0	0	0	0	0	0
CALR3	0	0	0	0	0	0
CALU	0	0	0	0	0	0
CALY	0	0	0	0	0	0
CAMK1	0	0	0	0	0	0
CAMK1D	0	0	0	0	0	0
CAMK1G	0	0	0	0	0	0
CAMK2A	0	0	0	0	0	0
CAMK2B	0	0	0	0	0	0
CAMK2D	0	0	0	0	0	0
CAMK2G	0	0	0	0	0	0
CAMK2N1	0	0	0	0	0	0
CAMK2N2	0	0	0	0	0	0
CAMK4	0	0	0	0	0	0
[truncated: 19,219 more rows]

## Sheet: B. SV Coding DEL
# Gene	Axial-OS-02	Axial-OS-04	Axial-OS-05	Axial-OS-06	Axial-OS-07	Axial-OS-08	Total	Samples
ACAP3	0	25	0	25	0	25	75	3
ACOT11	0	18	0	18	0	18	54	3
ACOT7	0	10	0	10	0	10	30	3
ACSF3	0	10	0	10	0	10	30	3
ACTRT2	0	2	0	2	0	2	6	3
AGRN	0	37	0	37	0	37	111	3
AJAP1	0	6	0	6	0	6	18	3
ANKRD11	0	13	0	13	0	13	39	3
ANKRD65	0	3	0	3	0	3	9	3
APRT	0	5	0	5	0	5	15	3
ARHGEF16	0	15	0	15	0	15	45	3
ATAD3A	0	16	0	16	0	16	48	3
ATP2C2	0	28	0	28	0	28	84	3
AURKAIP1	0	3	0	3	0	3	9	3
B3GALT6	0	1	0	1	0	1	3	3
BANP	0	13	0	13	0	13	39	3
BSND	0	4	0	4	0	4	12	3
C1QTNF12	0	8	0	8	0	8	24	3
C5H16orf95	0	8	0	8	0	8	24	3
C5H1orf159	0	16	0	16	0	16	48	3
C5H1orf174	0	4	0	4	0	4	12	3
CA5A	0	7	0	7	0	7	21	3
CA6	0	8	0	8	0	8	24	3
CALML6	0	5	0	5	0	5	15	3
CAMTA1	0	28	0	28	0	28	84	3
CBFA2T3	0	15	0	15	0	15	45	3
CCDC27	0	12	0	12	0	12	36	3
CCNL2	0	12	0	12	0	12	36	3
CDCP2	0	6	0	6	0	6	18	3
CDH13	0	16	0	11	0	16	43	3
CDH15	0	14	0	14	0	14	42	3
CDK10	0	16	0	16	0	16	48	3
CDKN2A	0	0	4	0	4	4	12	3
CDKN2B	0	0	3	0	3	3	9	3
CDT1	0	10	0	10	0	10	30	3
CENPBD1	0	1	0	1	0	1	3	3
CEP104	0	21	0	21	0	21	63	3
CFAP74	0	38	0	38	0	38	114	3
CHD5	0	44	0	44	0	44	132	3
CHMP1A	0	7	0	7	0	7	21	3
CIBAR2	0	9	0	9	0	9	27	3
CMIP	0	26	0	3	0	26	55	3
COTL1	0	4	0	4	0	4	12	3
COX4I1	0	4	0	4	0	4	12	3
CPNE7	0	16	0	16	0	16	48	3
CPT2	0	6	0	6	0	6	18	3
CPTP	0	2	0	2	0	2	6	3
CRISPLD2	0	14	0	14	0	14	42	3
CTU2	0	15	0	15	0	15	45	3
CYB5RL	0	8	0	8	0	8	24	3
CYBA	0	6	0	6	0	6	18	3
CZIB	0	8	0	8	0	8	24	3
DBNDD1	0	4	0	4	0	4	12	3
DEF8	0	12	0	12	0	12	36	3
DFFB	0	7	0	7	0	7	21	3
DHCR24	0	9	0	9	0	9	27	3
DIO1	0	4	0	4	0	4	12	3
DLG2	0	0	38	8	0	36	82	3
DMD	27	13	1	0	0	0	41	3
DMRTB1	0	4	0	4	0	4	12	3
DNAAF1	0	12	0	12	0	12	36	3
DNAJC11	0	16	0	16	0	16	48	3
DPEP1	0	10	0	10	0	10	30	3
DVL1	0	16	0	16	0	16	48	3
ECHDC2	0	11	0	11	0	11	33	3
EMC8	0	5	0	5	0	5	15	3
ENO1	0	11	0	11	0	11	33	3
ERRFI1	0	3	0	3	0	3	9	3
ESPN	0	14	0	14	0	14	42	3
FAAP20	0	4	0	4	0	4	12	3
FAM151A	0	8	0	8	0	8	24	3
FANCA	0	45	0	45	0	45	135	3
FBXO31	0	10	0	10	0	10	30	3
FNDC10	0	1	0	1	0	1	3	3
FOXF1	0	2	0	2	0	2	6	3
FOXL1	0	1	0	1	0	1	3	3
GABRD	0	10	0	10	0	10	30	3
GALNS	0	14	0	14	0	14	42	3
GAS8	0	12	0	12	0	12	36	3
GINS2	0	5	0	5	0	5	15	3
GLIS1	0	10	0	10	0	10	30	3
GNB1	0	9	0	9	0	9	27	3
GPR153	0	5	0	5	0	5	15	3
GPR157	0	4	0	4	0	4	12	3
GSE1	0	17	0	17	0	17	51	3
H6PD	0	7	0	7	0	7	21	3
HES2	0	4	0	4	0	4	12	3
HES3	0	3	0	3	0	3	9	3
HES4	0	4	0	4	0	4	12	3
HES5	0	3	0	3	0	3	9	3
HSBP1	0	3	0	3	0	3	9	3
HSDL1	0	7	0	7	0	7	21	3
HSPB11	0	7	0	7	0	7	21	3
ICMT	0	5	0	5	0	5	15	3
IL17C	0	2	0	2	0	2	6	3
INTS11	0	18	0	18	0	18	54	3
IRF8	0	8	0	8	0	8	24	3
ISG15	0	2	0	2	0	2	6	3
JPH3	0	5	0	5	0	5	15	3
KCNAB2	0	17	0	17	0	17	51	3
KCNG4	0	3	0	3	0	3	9	3
KIAA0513	0	12	0	12	0	12	36	3
KIF1B	0	49	0	49	0	49	147	3
KLHDC4	0	12	0	12	0	12	36	3
KLHL17	0	12	0	12	0	12	36	3
KLHL21	0	4	0	4	0	4	12	3
KLHL36	0	4	0	4	0	4	12	3
LDLRAD1	0	6	0	6	0	6	18	3
LEXM	0	11	0	11	0	11	33	3
LOC100683481	0	15	0	15	0	15	45	3
LOC102152612	0	1	0	1	0	1	3	3
LOC111095988	0	7	0	7	0	7	21	3
LOC111096076	0	9	0	9	0	9	27	3
LOC119863920	0	1	0	1	0	1	3	3
LOC119871920	0	1	0	1	0	1	3	3
LOC119876312	0	1	0	1	0	1	3	3
LOC119876313	0	10	0	10	0	10	30	3
LOC479600	0	22	0	22	0	22	66	3
LOC489590	0	10	0	10	0	10	30	3
LOC489591	0	20	0	20	0	20	60	3
LOC489638	0	2	0	2	0	2	6	3
LOC489640	0	12	0	12	0	12	36	3
LOC489647	0	14	0	14	0	14	42	3
LRP8	0	19	0	19	0	19	57	3
LRRC42	0	7	0	7	0	7	21	3
LRRC47	0	7	0	7	0	7	21	3
LZIC	0	7	0	7	0	7	21	3
MAGOH	0	5	0	5	0	5	15	3
MAP1LC3B	0	5	0	5	0	5	15	3
MBTPS1	0	22	0	22	0	22	66	3
MC1R	0	1	0	1	0	1	3	3
MEAK7	0	10	0	10	0	10	30	3
MEGF6	0	38	0	38	0	38	114	3
MIB2	0	18	0	18	0	18	54	3
MLYCD	0	5	0	5	0	5	15	3
MMEL1	0	23	0	23	0	23	69	3
MMP23	0	8	0	8	0	8	24	3
MORN1	0	15	0	15	0	15	45	3
MROH7	0	22	0	22	0	22	66	3
MRPL20	0	4	0	4	0	4	12	3
MRPL37	0	7	0	7	0	7	21	3
MTAP	0	0	9	0	9	9	27	3
MTHFSD	0	9	0	9	0	9	27	3
MVD	0	10	0	10	0	10	30	3
MXRA8	0	10	0	10	0	10	30	3
NADK	0	12	0	12	0	12	36	3
NDC1	0	20	0	20	0	20	60	3
NECAB2	0	14	0	14	0	14	42	3
NMNAT1	0	4	0	4	0	4	12	3
NOC2L	0	19	0	19	0	19	57	3
NOL9	0	12	0	12	0	12	36	3
NPHP4	0	29	0	29	0	29	87	3
OSGIN1	0	8	0	8	0	8	24	3
PABPN1L	0	6	0	6	0	6	18	3
PANK4	0	19	0	19	0	19	57	3
PARK7	0	7	0	7	0	7	21	3
PARS2	0	1	0	1	0	1	3	3
PCSK9	0	11	0	11	0	11	33	3
PER3	0	21	0	21	0	21	63	3
PERM1	0	3	0	3	0	3	9	3
PEX10	0	6	0	6	0	6	18	3
PHF13	0	4	0	4	0	4	12	3
PIEZO1	0	51	0	51	0	51	153	3
PIK3CD	0	23	0	23	0	23	69	3
PLCH2	0	23	0	23	0	23	69	3
PLEKHG5	0	23	0	23	0	23	69	3
PLEKHN1	0	16	0	16	0	16	48	3
PODN	0	10	0	10	0	10	30	3
PRDM16	0	18	0	18	0	18	54	3
PRKCZ	0	23	0	23	0	23	69	3
PRXL2B	0	7	0	7	0	7	21	3
PUSL1	0	7	0	7	0	7	21	3
RBP7	0	6	0	6	0	6	18	3
RER1	0	6	0	6	0	6	18	3
RERE	0	23	0	23	0	23	69	3
RNF166	0	6	0	6	0	6	18	3
RNF207	0	18	0	18	0	18	54	3
RNF223	0	1	0	1	0	1	3	3
RPL13	0	6	0	6	0	6	18	3
RPL22	0	4	0	4	0	4	12	3
SAMD11	0	15	0	15	0	15	45	3
SCAMPER	0	1	0	1	0	1	3	3
SCNN1D	0	14	0	14	0	14	42	3
SCP2	0	13	0	13	0	13	39	3
SDF4	0	5	0	5	0	5	15	3
SETD2	0	21	0	13	0	21	55	3
SKI	0	8	0	8	0	8	24	3
SLC1A7	0	11	0	11	0	11	33	3
SLC22A31	0	10	0	10	0	10	30	3
SLC25A33	0	7	0	7	0	7	21	3
SLC38A8	0	11	0	11	0	11	33	3
SLC45A1	0	11	0	11	0	11	33	3
SLC7A5	0	10	0	10	0	10	30	3
SMIM1	0	2	0	2	0	2	6	3
SNAI3	0	3	0	3	0	3	9	3
SPATA2L	0	2	0	2	0	2	6	3
SPG7	0	17	0	17	0	17	51	3
SPIRE2	0	15	0	15	0	15	45	3
SPSB1	0	3	0	3	0	3	9	3
SSBP3	0	20	0	20	0	20	60	3
SSU72	0	5	0	5	0	5	15	3
TAF1C	0	14	0	14	0	14	42	3
TAS1R1	0	6	0	6	0	6	18	3
TAS1R3	0	7	0	7	0	7	21	3
TCEANC2	0	4	0	4	0	4	12	3
TCF25	0	19	0	19	0	19	57	3
THAP3	0	5	0	5	0	5	15	3
TMEM201	0	11	0	11	0	11	33	3
TMEM240	0	4	0	4	0	4	12	3
TMEM52	0	6	0	6	0	6	18	3
TMEM59	0	10	0	10	0	10	30	3
TMEM61	0	2	0	2	0	2	6	3
TMEM88B	0	3	0	3	0	3	9	3
TNFRSF14	0	8	0	8	0	8	24	3
TNFRSF18	0	5	0	5	0	5	15	3
TNFRSF25	0	10	0	10	0	10	30	3
TNFRSF4	0	7	0	7	0	7	21	3
TNFRSF9	0	7	0	7	0	7	21	3
TP73	0	15	0	15	0	15	45	3
TPRG1L	0	5	0	5	0	5	15	3
TRAPPC2L	0	6	0	6	0	6	18	3
TTC22	0	7	0	7	0	7	21	3
TTC34	0	9	0	9	0	9	27	3
TTC4	0	10	0	10	0	10	30	3
TTLL10	0	17	0	17	0	17	51	3
TUBB3	0	4	0	4	0	4	12	3
UBE2J2	0	6	0	6	0	6	18	3
UBE4B	0	29	0	29	0	29	87	3
USP10	0	14	0	14	0	14	42	3
USP24	0	68	0	68	0	68	204	3
UTS2	0	7	0	7	0	7	21	3
VAMP3	0	5	0	5	0	5	15	3
VPS9D1	0	16	0	16	0	16	48	3
VWA1	0	4	0	4	0	4	12	3
WFDC1	0	8	0	8	0	8	24	3
WRAP73	0	12	0	12	0	12	36	3
YIPF1	0	8	0	8	0	8	24	3
ZBTB48	0	10	0	10	0	10	30	3
ZC3H18	0	19	0	19	0	19	57	3
ZCCHC14	0	14	0	14	0	14	42	3
ZDHHC7	0	6	0	6	0	6	18	3
ZFPM1	0	12	0	12	0	12	36	3
ZNF276	0	10	0	10	0	10	30	3
ZNF469	0	1	0	1	0	1	3	3
ZYG11A	0	18	0	18	0	18	54	3
AASDHPPT	0	6	0	6	0	0	12	2
ABCG4	0	14	0	14	0	0	28	2
ACADVL	0	18	0	18	0	0	36	2
ACAP1	0	22	0	22	0	0	44	2
ACAT1	0	13	0	13	0	0	26	2
ACRV1	0	4	0	4	0	0	8	2
ADORA2B	0	2	0	2	0	0	4	2
ADPRM	0	4	0	4	0	0	8	2
AIPL1	0	6	0	6	0	0	12	2
AK4	0	5	0	5	0	0	10	2
AKAP10	0	17	0	17	0	0	34	2
ALDH3A1	0	10	0	10	0	0	20	2
ALDH3A2	0	27	0	27	0	0	54	2
ALDOB	0	0	0	0	9	9	18	2
ALG2	0	0	0	0	2	2	4	2
ALG6	0	14	0	14	0	0	28	2
ALG8	0	0	13	0	0	13	26	2
ALG9	0	17	0	17	0	0	34	2
ALKBH5	0	4	0	4	0	0	8	2
ALKBH8	0	14	0	14	0	0	28	2
ALOX12	0	14	0	14	0	0	28	2
ALOX12B	0	15	0	15	0	0	30	2
ALOX15	0	14	0	14	0	0	28	2
ALOX15B	0	14	0	14	0	0	28	2
ALOXE3	0	15	0	15	0	0	30	2
ALS2CL	0	25	0	0	0	25	50	2
ANGPTL3	0	7	0	7	0	0	14	2
ANGPTL5	0	8	0	8	0	0	16	2
ANKFY1	0	26	0	26	0	0	52	2
ANKK1	0	8	0	8	0	0	16	2
ANKRD42	0	0	14	0	0	14	28	2
ANKS6	0	0	0	0	15	15	30	2
ANP32B	0	0	0	0	9	9	18	2
AP1G1	0	23	0	23	0	0	46	2
APOA1	0	3	0	3	0	0	6	2
APOA4	0	3	0	3	0	0	6	2
APOA5	0	4	0	4	0	0	8	2
APOC3	0	3	0	3	0	0	6	2
ARCN1	0	10	0	10	0	0	20	2
ARHGAP20	0	15	0	15	0	0	30	2
ARHGAP44	0	22	0	22	0	0	44	2
ARHGEF12	0	41	0	41	0	0	82	2
ARHGEF15	0	15	0	15	0	0	30	2
ARRB2	0	15	0	15	0	0	30	2
ASGR2	0	8	0	8	0	0	16	2
ATG4C	0	12	0	12	0	0	24	2
ATM	0	62	0	62	0	0	124	2
ATMIN	0	5	0	5	0	0	10	2
ATP1B2	0	7	0	7	0	0	14	2
ATP5MG	0	3	0	3	0	0	6	2
ATPAF2	0	8	0	8	0	0	16	2
ATXN1L	0	1	0	1	0	0	2	2
AURKB	0	9	0	9	0	0	18	2
B9D1	0	7	0	7	0	0	14	2
BAAT	0	0	0	0	3	3	6	2
BACE1	0	10	0	10	0	0	20	2
BCL6B	0	8	0	8	0	0	16	2
BCL9L	0	8	0	8	0	0	16	2
BCO1	0	11	0	11	0	0	22	2
BCO2	0	13	0	13	0	0	26	2
BIRC2	0	8	0	8	0	0	16	2
BIRC3	0	8	0	8	0	0	16	2
BLID	0	3	0	3	0	0	6	2
BORCS6	0	1	0	1	0	0	2	2
BSX	0	3	0	3	0	0	6	2
BTG4	0	5	0	5	0	0	10	2
BUD13	0	11	0	11	0	0	22	2
C11H9orf72	0	0	0	0	10	8	18	2
C1QBP	0	6	0	6	0	0	12	2
C1QTNF5	0	2	0	2	0	0	4	2
C2CD2L	0	15	0	15	0	0	30	2
C5H11orf1	0	8	0	8	0	0	16	2
C5H11orf52	0	4	0	4	0	0	8	2
C5H11orf53	0	5	0	5	0	0	10	2
C5H11orf65	0	10	0	10	0	0	20	2
C5H11orf71	0	1	0	1	0	0	2	2
C5H11orf87	0	2	0	2	0	0	4	2
C5H16orf46	0	2	0	2	0	0	4	2
C5H17orf49	0	6	0	6	0	0	12	2
C5H1orf141	0	9	0	9	0	0	18	2
C5H1orf87	0	14	0	14	0	0	28	2
C8A	0	11	0	11	0	0	22	2
C8B	0	12	0	12	0	0	24	2
CAAP1	0	0	0	0	6	6	12	2
CACHD1	0	27	0	27	0	0	54	2
CADM1	0	18	0	18	0	0	36	2
CALB2	0	11	0	11	0	0	22	2
CAMTA2	0	23	0	23	0	0	46	2
CASP12	0	10	0	10	0	0	20	2
CASP4	0	8	0	8	0	0	16	2
CAVIN4	0	0	0	0	3	3	6	2
CBL	0	17	0	17	0	0	34	2
CCDC12	0	7	0	0	0	7	14	2
CCDC15	0	19	0	19	0	0	38	2
CCDC153	0	8	0	8	0	0	16	2
CCDC42	0	7	0	7	0	0	14	2
CCDC90B	0	0	9	0	0	9	18	2
CD3D	0	5	0	5	0	0	10	2
CD3E	0	8	0	8	0	0	16	2
CD3G	0	6	0	6	0	0	12	2
CD68	0	6	0	6	0	0	12	2
CDH1	0	16	0	16	0	0	32	2
CDH3	0	17	0	17	0	0	34	2
CDON	0	20	0	20	0	0	40	2
CDRT1	0	15	0	15	0	0	30	2
CDRT4	0	3	0	3	0	0	6	2
CDYL2	0	8	0	8	0	0	16	2
CENATAC	0	12	0	12	0	0	24	2
CENPN	0	12	0	12	0	0	24	2
CENPV	0	5	0	5	0	0	10	2
CEP126	0	11	0	11	0	0	22	2
CEP164	0	33	0	33	0	0	66	2
CFAP300	0	7	0	7	0	0	14	2
CFAP52	0	15	0	15	0	0	30	2
CHD3	0	43	0	43	0	0	86	2
CHEK1	0	12	0	12	0	0	24	2
CHRNB1	0	11	0	11	0	0	22	2
CHRNE	0	12	0	12	0	0	24	2
CHST4	0	1	0	1	0	0	2	2
CHTF8	0	3	0	3	0	0	6	2
CLDN25	0	1	0	1	0	0	2	2
CLDN7	0	4	0	4	0	0	8	2
CLMP	0	8	0	8	0	0	16	2
CMC2	0	3	0	3	0	0	6	2
CMTR2	0	1	0	1	0	0	2	2
CNTROB	0	23	0	23	0	0	46	2
COG4	0	19	0	19	0	0	38	2
COG8	0	6	0	6	0	0	12	2
COL15A1	0	0	0	0	43	43	86	2
COLCA2	0	6	0	6	0	0	12	2
COPS3	0	11	0	11	0	0	22	2
CORO2A	0	0	0	0	13	13	26	2
COX10	0	7	0	7	0	0	14	2
CRTAM	0	10	0	10	0	0	20	2
CRYAB	0	3	0	3	0	0	6	2
CSPG5	0	8	0	0	0	8	16	2
CTC1	0	24	0	24	0	0	48	2
CTDNEP1	0	9	0	9	0	0	18	2
CUL5	0	20	0	20	0	0	40	2
CWF19L2	0	19	0	19	0	0	38	2
CXCL16	0	5	0	5	0	0	10	2
CXCR5	0	2	0	2	0	0	4	2
CYB5B	0	5	0	5	0	0	10	2
CYB5D1	0	5	0	5	0	0	10	2
CYB5D2	0	4	0	4	0	0	8	2
CYP2J2	0	9	0	9	0	0	18	2
DAB1	0	16	0	16	0	0	32	2
DCPS	0	7	0	7	0	0	14	2
DCUN1D5	0	8	0	8	0	0	16	2
DDI1	0	1	0	1	0	0	2	2
DDIAS	0	0	4	0	0	4	8	2
DDX10	0	19	0	19	0	0	38	2
DDX19A	0	13	0	7	0	0	20	2
DDX25	0	12	0	12	0	0	24	2
DDX6	0	12	0	12	0	0	24	2
DERL2	0	8	0	8	0	0	16	2
DERPC	0	1	0	1	0	0	2	2
DHODH	0	10	0	10	0	0	20	2
DHRS7B	0	7	0	7	0	0	14	2
DHRS7C	0	6	0	6	0	0	12	2
DHX30	0	25	0	0	0	25	50	2
DHX33	0	12	0	12	0	0	24	2
DHX38	0	26	0	26	0	0	52	2
DIXDC1	0	23	0	23	0	0	46	2
DLAT	0	14	0	14	0	0	28	2
DLG4	0	23	0	23	0	0	46	2
DMRTA1	0	0	0	0	3	3	6	2
DNAH2	0	86	0	86	0	0	172	2
DNAH9	0	69	0	69	0	0	138	2
DNAI4	0	18	0	18	0	0	36	2
DNAJC6	0	21	0	21	0	0	42	2
DOCK7	0	52	0	52	0	0	104	2
DPAGT1	0	9	0	9	0	0	18	2
DRC3	0	12	0	12	0	0	24	2
DRD2	0	7	0	7	0	0	14	2
DRG2	0	13	0	13	0	0	26	2
DSCAML1	0	33	0	33	0	0	66	2
DVL2	0	15	0	15	0	0	30	2
DYNC2H1	0	93	0	93	0	0	186	2
DYNLRB2	0	4	0	4	0	0	8	2
DYNLT5	0	5	0	5	0	0	10	2
EFCAB7	0	14	0	14	0	0	28	2
EFNB3	0	6	0	6	0	0	12	2
EI24	0	10	0	10	0	0	20	2
EIF4A1	0	11	0	11	0	0	22	2
EIF5A	0	4	0	4	0	0	8	2
ELAC2	0	25	0	25	0	0	50	2
ELAVL2	0	0	0	0	7	7	14	2
ELMOD1	0	11	0	11	0	0	22	2
ELP5	0	8	0	8	0	0	16	2
ELP6	0	7	0	0	0	7	14	2
ENO3	0	12	0	12	0	0	24	2
EPN2	0	10	0	10	0	0	20	2
EQTN	0	0	0	0	8	8	16	2
ERP44	0	0	0	0	15	15	30	2
ESAM	0	7	0	7	0	0	14	2
ESRP2	0	15	0	15	0	0	30	2
EXPH5	0	7	0	7	0	0	14	2
FAM118B	0	8	0	8	0	0	16	2
FAM181B	0	0	1	0	0	1	2	2
FAM240A	0	1	0	0	0	2	3	2
FAM83G	0	7	0	7	0	0	14	2
FBXO39	0	3	0	3	0	0	6	2
FCSK	0	24	0	24	0	0	48	2
FDX1	0	5	0	5	0	0	10	2
FDXACB1	0	5	0	5	0	0	10	2
FEZ1	0	9	0	9	0	0	18	2
FGF11	0	5	0	5	0	0	10	2
FGGY	0	19	0	19	0	0	38	2
FHIT	0	1	0	0	0	5	6	2
FLCN	0	11	0	11	0	0	22	2
FLII	0	30	0	30	0	0	60	2
FOXD3	0	1	0	1	0	0	2	2
FOXE1	0	0	0	0	1	1	2	2
FOXR1	0	7	0	7	0	0	14	2
FOXRED1	0	11	0	11	0	0	22	2
FXR2	0	19	0	19	0	0	38	2
FXYD2	0	5	0	5	0	0	10	2
FXYD6	0	6	0	6	0	0	12	2
FYB2	0	20	0	20	0	0	40	2
GAB2	0	0	10	0	0	10	20	2
GABARAP	0	4	0	4	0	0	8	2
GABBR2	0	0	0	0	19	19	38	2
GALNT12	0	0	0	0	11	11	22	2
GAN	0	12	0	12	0	0	24	2
GAS7	0	16	0	16	0	0	32	2
GCSH	0	5	0	5	0	0	10	2
GGT6	0	5	0	5	0	0	10	2
GID4	0	8	0	8	0	0	16	2
GLP2R	0	14	0	14	0	0	28	2
GLTPD2	0	3	0	3	0	0	6	2
GP1BA	0	1	0	1	0	0	2	2
GPS2	0	10	0	10	0	0	20	2
GRAMD1B	0	22	0	22	0	0	44	2
GRIA4	0	18	0	18	0	0	36	2
GRIK4	0	19	0	19	0	0	38	2
GRIN3A	0	0	0	0	10	10	20	2
GSG1L2	0	5	0	5	0	0	10	2
GUCY1A2	0	10	0	10	0	0	20	2
GUCY2D	0	18	0	18	0	0	36	2
H2AX	0	1	0	1	0	0	2	2
HAS3	0	3	0	3	0	0	6	2
HEMGN	0	0	0	0	4	4	8	2
HEPACAM	0	7	0	7	0	0	14	2
HES7	0	4	0	4	0	0	8	2
HINFP	0	9	0	9	0	0	18	2
HMBS	0	13	0	13	0	0	26	2
HOATZ	0	7	0	7	0	0	14	2
HOOK1	0	23	0	23	0	0	46	2
HS3ST3A1	0	2	0	2	0	0	4	2
HSD17B2	0	5	0	0	0	5	10	2
HSPA8	0	8	0	8	0	0	16	2
HSPB2	0	2	0	2	0	0	4	2
HTR3A	0	9	0	9	0	0	18	2
HTR3B	0	9	0	9	0	0	18	2
HYDIN	0	85	0	85	0	0	170	2
HYLS1	0	2	0	2	0	0	4	2
HYOU1	0	25	0	25	0	0	50	2
IFNK	0	0	0	0	1	1	2	2
IFT46	0	10	0	10	0	0	20	2
IFT74	0	0	0	0	19	19	38	2
IL10RA	0	7	0	7	0	0	14	2
IL12RB2	0	15	0	15	0	0	30	2
IL18	0	5	0	5	0	0	10	2
IL23R	0	10	0	10	0	0	20	2
IL34	0	7	0	7	0	0	14	2
INCA1	0	7	0	7	0	0	14	2
INSL5	0	5	0	5	0	0	10	2
INVS	0	0	0	0	16	16	32	2
IST1	0	9	0	9	0	0	18	2
ITGB3BP	0	12	0	12	0	0	24	2
IZUMO3	0	0	0	0	7	7	14	2
JAK1	0	24	0	24	0	0	48	2
JAML	0	11	0	11	0	0	22	2
JHY	0	10	0	10	0	0	20	2
JUN	0	1	0	1	0	0	2	2
KANK4	0	9	0	9	0	0	18	2
KBTBD3	0	4	0	4	0	0	8	2
KCNAB3	0	14	0	14	0	0	28	2
KCNJ12	0	1	0	1	0	0	2	2
KCTD11	0	1	0	1	0	0	2	2
KCTD14	0	0	1	0	0	2	3	2
KCTD21	0	0	1	0	0	1	2	2
KDM6B	0	20	0	20	0	0	40	2
KIAA0753	0	17	0	17	0	0	34	2
KIF1C	0	21	0	21	0	0	42	2
KIF9	0	22	0	0	0	22	44	2
KIRREL3	0	17	0	17	0	0	34	2
KLHL18	0	10	0	0	0	10	20	2
KMT2A	0	37	0	37	0	0	74	2
KRBA2	0	5	0	5	0	0	10	2
L1TD1	0	2	0	2	0	0	4	2
LAYN	0	8	0	8	0	0	16	2
LEPR	0	18	0	18	0	0	36	2
LEPROT	0	4	0	4	0	0	8	2
LLGL1	0	23	0	23	0	0	46	2
LOC100684019	0	2	0	2	0	0	4	2
LOC100684471	0	0	0	0	2	2	4	2
LOC100684552	0	0	0	0	1	1	2	2
LOC100684598	0	2	0	2	0	0	4	2
LOC100684662	0	5	0	0	0	5	10	2
LOC100685053	0	1	0	1	0	0	2	2
LOC100685611	0	1	0	1	0	0	2	2
LOC100685794	0	3	0	3	0	0	6	2
LOC100686190	0	4	0	4	0	0	8	2
LOC100686562	0	1	0	0	0	1	2	2
LOC100686619	0	0	3	0	0	3	6	2
LOC100686736	0	2	0	2	0	0	4	2
LOC100686869	0	1	0	1	0	0	2	2
LOC100687064	0	4	0	4	0	0	8	2
LOC100688504	0	1	0	1	0	0	2	2
LOC100856299	0	0	2	0	0	2	4	2
LOC102152274	0	2	0	2	0	0	4	2
LOC102152540	0	1	0	1	0	0	2	2
LOC102152733	0	0	0	0	14	14	28	2
LOC102152873	0	2	0	2	0	0	4	2
LOC102153632	0	10	0	10	0	0	20	2
LOC102154136	0	1	0	1	0	0	2	2
LOC102154292	0	14	0	14	0	0	28	2
LOC102154393	0	1	0	1	0	0	2	2
LOC102154781	0	2	0	2	0	0	4	2
LOC102156372	0	5	0	5	0	0	10	2
LOC102156760	0	1	0	0	0	1	2	2
LOC102156927	0	6	0	6	0	0	12	2
LOC106558762	0	1	0	1	0	0	2	2
LOC106558767	0	9	0	9	0	0	18	2
LOC106558787	0	7	0	7	0	0	14	2
LOC106558795	0	2	0	2	0	0	4	2
LOC106558815	0	6	0	6	0	0	12	2
LOC106558823	0	4	0	4	0	0	8	2
LOC111095793	0	8	0	8	0	0	16	2
LOC111095841	0	2	0	2	0	0	4	2
LOC111096123	0	2	0	0	0	2	4	2
LOC119871759	0	2	0	2	0	0	4	2
LOC119871801	0	6	0	6	0	0	12	2
LOC119871822	0	1	0	1	0	0	2	2
LOC119871823	0	8	0	8	0	0	16	2
LOC119871826	0	5	0	5	0	0	10	2
LOC119871841	0	18	0	18	0	0	36	2
LOC119871857	0	2	0	2	0	0	4	2
LOC119871977	0	2	0	2	0	0	4	2
LOC119871983	0	4	0	4	0	0	8	2
LOC119874060	0	0	0	0	4	4	8	2
LOC119876269	0	1	0	1	0	0	2	2
LOC119876275	0	1	0	1	0	0	2	2
LOC119876281	0	4	0	4	0	0	8	2
LOC119876283	0	4	0	4	0	0	8	2
LOC119876285	0	4	0	4	0	0	8	2
LOC119876288	0	3	0	3	0	0	6	2
LOC119876292	0	4	0	4	0	0	8	2
LOC119876295	0	1	0	1	0	0	2	2
LOC119876297	0	5	0	5	0	0	10	2
LOC119876315	0	2	0	0	0	2	4	2
LOC119876321	0	2	0	2	0	0	4	2
LOC119876323	0	3	0	3	0	0	6	2
LOC119876325	0	5	0	0	0	5	10	2
LOC119876769	0	0	0	0	1	1	2	2
LOC119876831	0	0	0	0	3	3	6	2
LOC119877375	0	0	4	0	0	4	8	2
LOC403898	0	1	0	1	0	0	2	2
LOC476645	0	6	0	0	0	6	12	2
LOC479430	0	9	0	9	0	0	18	2
LOC479459	0	3	0	3	0	0	6	2
LOC479668	0	5	0	5	0	0	10	2
LOC481634	0	0	0	0	3	3	6	2
LOC489315	0	2	0	2	0	0	4	2
LOC489328	0	1	0	1	0	0	2	2
LOC489331	0	2	0	2	0	0	4	2
LOC489332	0	1	0	1	0	0	2	2
LOC489342	0	1	0	1	0	0	2	2
LOC489366	0	13	0	13	0	0	26	2
LOC489397	0	4	0	4	0	0	8	2
LOC489461	0	8	0	8	0	0	16	2
LOC489516	0	2	0	2	0	0	4	2
LOC489534	0	6	0	6	0	0	12	2
LOC607405	0	10	0	10	0	0	20	2
LOC608772	0	3	0	3	0	0	6	2
LOC608913	0	4	0	4	0	0	8	2
LOC609235	0	4	0	0	0	4	8	2
LOC609264	0	5	0	0	0	5	10	2
LOC609278	0	7	0	0	0	7	14	2
LOC609323	0	5	0	0	0	5	10	2
LOC609798	0	1	0	1	0	0	2	2
LOC611718	0	0	0	0	4	4	8	2
LRRC19	0	0	0	0	4	4	8	2
LRRC75A	0	4	0	4	0	0	8	2
MAP2K3	0	12	0	12	0	0	24	2
MAP2K4	0	14	0	14	0	0	28	2
MAP4	0	20	0	0	0	20	40	2
MAPK7	0	6	0	6	0	0	12	2
MARVELD3	0	5	0	5	0	0	10	2
MCAM	0	18	0	18	0	0	36	2
MED11	0	4	0	4	0	0	8	2
MED31	0	4	0	4	0	0	8	2
MED9	0	2	0	2	0	0	4	2
MFAP4	0	5	0	5	0	0	10	2
MFSD6L	0	1	0	1	0	0	2	2
MIER1	0	18	0	18	0	0	36	2
MINK1	0	34	0	34	0	0	68	2
MIS12	0	1	0	1	0	0	2	2
MMP1	0	10	0	10	0	0	20	2
MMP12	0	10	0	10	0	0	20	2
MMP13	0	10	0	10	0	0	20	2
MMP20	0	10	0	10	0	0	20	2
MMP27	0	10	0	10	0	0	20	2
MMP3	0	10	0	10	0	0	20	2
MMP7	0	6	0	6	0	0	12	2
MMP8	0	10	0	10	0	0	20	2
MOB3B	0	0	0	0	3	3	6	2
MPDU1	0	7	0	7	0	0	14	2
MPHOSPH6	0	5	0	0	0	5	10	2
MPRIP	0	25	0	25	0	0	50	2
MPZL2	0	6	0	6	0	0	12	2
MPZL3	0	6	0	6	0	0	12	2
MRPL50	0	0	0	0	2	2	4	2
MSANTD2	0	6	0	6	0	0	12	2
MSANTD3	0	0	0	0	3	3	6	2
MSANTD4	0	2	0	2	0	0	4	2
MTSS2	0	17	0	17	0	0	34	2
MYBBP1A	0	26	0	26	0	0	52	2
MYH1	0	34	0	34	0	0	68	2
MYH10	0	42	0	42	0	0	84	2
MYH13	0	40	0	40	0	0	80	2
MYH2	0	38	0	38	0	0	76	2
MYH3	0	39	0	39	0	0	78	2
MYH4	0	38	0	38	0	0	76	2
MYH8	0	38	0	38	0	0	76	2
MYL3	0	5	0	0	0	5	10	2
MYO15A	0	65	0	65	0	0	130	2
MYOCD	0	14	0	14	0	0	28	2
MYSM1	0	21	0	21	0	0	42	2
NAA38	0	4	0	4	0	0	8	2
NANS	0	0	0	0	6	6	12	2
NARS2	0	0	18	0	0	18	36	2
NATD1	0	3	0	3	0	0	6	2
NBEAL2	0	55	0	0	0	55	110	2
NCAM1	0	20	0	20	0	0	40	2
NCBP1	0	0	0	0	24	24	48	2
NCOR1	0	47	0	47	0	0	94	2
NDEL1	0	12	0	12	0	0	24	2
NDUFC2	0	0	3	0	0	3	6	2
NECTIN1	0	6	0	6	0	0	12	2
NEURL4	0	30	0	30	0	0	60	2
NFAT5	0	14	0	14	0	0	28	2
NFATC3	0	10	0	13	0	0	23	2
NFIA	0	13	0	13	0	0	26	2
NIP7	0	5	0	5	0	0	10	2
NKAPD1	0	5	0	5	0	0	10	2
NLGN2	0	7	0	7	0	0	14	2
NLRP1	0	21	0	21	0	0	42	2
NLRX1	0	9	0	9	0	0	18	2
NNMT	0	3	0	3	0	0	6	2
NOB1	0	9	0	9	0	0	18	2
NPAT	0	19	0	19	0	0	38	2
NQO1	0	6	0	6	0	0	12	2
NR4A3	0	0	0	0	6	6	12	2
NRGN	0	2	0	2	0	0	4	2
NT5M	0	5	0	5	0	0	10	2
NTN1	0	6	0	6	0	0	12	2
NUP88	0	18	0	18	0	0	36	2
NXPE4	0	7	0	7	0	0	14	2
OAF	0	4	0	4	0	0	8	2
ODF4	0	4	0	4	0	0	8	2
OMA1	0	8	0	8	0	0	16	2
OR10AI1	0	1	0	1	0	0	2	2
OR10D1K	0	1	0	1	0	0	2	2
OR10D4	0	1	0	1	0	0	2	2
OR10D5	0	1	0	1	0	0	2	2
OR10D5B	0	1	0	1	0	0	2	2
OR10G6	0	1	0	1	0	0	2	2
OR10G9	0	1	0	1	0	0	2	2
OR10G9C	0	1	0	1	0	0	2	2
OR10N1	0	1	0	1	0	0	2	2
OR10S1	0	1	0	1	0	0	2	2
OR4D5	0	2	0	2	0	0	4	2
OR6M1	0	1	0	1	0	0	2	2
OR6M2	0	1	0	1	0	0	2	2
OR6M2B	0	2	0	2	0	0	4	2
OR6M6	0	1	0	1	0	0	2	2
OR6X1	0	1	0	1	0	0	2	2
OR8A1	0	1	0	1	0	0	2	2
OR8AP1	0	1	0	1	0	0	2	2
OR8B1	0	1	0	1	0	0	2	2
OR8B100	0	1	0	1	0	0	2	2
OR8B12	0	1	0	1	0	0	2	2
OR8B1J	0	1	0	1	0	0	2	2
OR8B1K	0	1	0	1	0	0	2	2
OR8B1L	0	1	0	1	0	0	2	2
OR8B1M	0	1	0	1	0	0	2	2
OR8B1N	0	1	0	1	0	0	2	2
OR8B1O	0	1	0	1	0	0	2	2
OR8B3	0	2	0	2	0	0	4	2
OR8B4	0	1	0	1	0	0	2	2
OR8B58	0	1	0	1	0	0	2	2
OR8B60	0	1	0	1	0	0	2	2
OR8B8	0	1	0	1	0	0	2	2
OR8B9	0	1	0	1	0	0	2	2
OR8C7	0	1	0	1	0	0	2	2
OR8D4	0	1	0	1	0	0	2	2
OR8D6	0	1	0	1	0	0	2	2
OR8G3	0	1	0	1	0	0	2	2
OR8G6	0	1	0	1	0	0	2	2
PATE1	0	6	0	6	0	0	12	2
PATE2	0	4	0	4	0	0	8	2
PATE3	0	3	0	3	0	0	6	2
PATJ	0	45	0	45	0	0	90	2
PCF11	0	0	16	0	0	16	32	2
PCSK7	0	17	0	17	0	0	34	2
PDE4B	0	20	0	20	0	0	40	2
PDGFD	0	7	0	7	0	0	14	2
PDZD3	0	11	0	11	0	0	22	2
PELP1	0	17	0	17	0	0	34	2
PEMT	0	7	0	7	0	0	14	2
PER1	0	22	0	22	0	0	44	2
PFAS	0	27	0	27	0	0	54	2
PFN1	0	3	0	3	0	0	6	2
PGAP4	0	0	0	0	1	1	2	2
PGM1	0	12	0	12	0	0	24	2
PHF23	0	6	0	6	0	0	12	2
PHLDB1	0	22	0	22	0	0	44	2
PHLPP2	0	19	0	19	0	0	38	2
PIGL	0	7	0	7	0	0	14	2
PIH1D2	0	6	0	6	0	0	12	2
PIK3R5	0	18	0	18	0	0	36	2
PIK3R6	0	19	0	19	0	0	38	2
PIMREG	0	4	0	4	0	0	8	2
PIRT	0	1	0	1	0	0	2	2
PITPNM3	0	23	0	23	0	0	46	2
PKD1L2	0	34	0	34	0	0	68	2
PKD1L3	0	33	0	33	0	0	66	2
PKNOX2	0	10	0	10	0	0	20	2
PLA2G15	0	6	0	6	0	0	12	2
PLAA	0	0	0	0	14	14	28	2
PLCG2	0	32	0	0	0	32	64	2
PLD2	0	24	0	24	0	0	48	2
PLD6	0	2	0	2	0	0	4	2
PLET1	0	4	0	4	0	0	8	2
PLPP3	0	6	0	6	0	0	12	2
PLPPR1	0	0	0	0	7	7	14	2
PLSCR3	0	7	0	7	0	0	14	2
PMFBP1	0	21	0	21	0	0	42	2
PMP22	0	4	0	4	0	0	8	2
POGLUT3	0	9	0	9	0	0	18	2
POLR2A	0	29	0	29	0	0	58	2
POU2AF1	0	5	0	5	0	0	10	2
POU2F3	0	15	0	15	0	0	30	2
PPP2R1B	0	17	0	17	0	0	34	2
PPP3R2	0	0	0	0	1	1	2	2
PRCP	0	0	9	0	0	9	18	2
PRKAA2	0	9	0	9	0	0	18	2
PRMT7	0	17	0	17	0	0	34	2
PRPSAP2	0	11	0	11	0	0	22	2
PRSS50	0	6	0	0	0	6	12	2
PSMB6	0	6	0	6	0	0	12	2
PSMD7	0	7	0	7	0	0	14	2
PTH1R	0	14	0	0	0	14	28	2
PTPN23	0	25	0	0	0	25	50	2
PTS	0	7	0	7	0	0	14	2
PUS3	0	5	0	5	0	0	10	2
RAB21	0	0	6	0	0	7	13	2
RAB30	0	0	4	0	0	4	8	2
RAB39A	0	3	0	3	0	0	6	2
RABEP1	0	19	0	19	0	0	38	2
RAI1	0	5	0	5	0	0	10	2
RANGRF	0	5	0	5	0	0	10	2
RASD1	0	2	0	2	0	0	4	2
RAVER2	0	15	0	15	0	0	30	2
RBM7	0	5	0	5	0	0	10	2
RCVRN	0	3	0	3	0	0	6	2
RDX	0	14	0	14	0	0	28	2
REXO2	0	7	0	7	0	0	14	2
RNASEK	0	3	0	3	0	0	6	2
RNF112	0	14	0	14	0	0	28	2
RNF167	0	11	0	11	0	0	22	2
RNF20	0	0	0	0	21	21	42	2
RNF214	0	14	0	14	0	0	28	2
RNF222	0	1	0	1	0	0	2	2
RNF227	0	2	0	2	0	0	4	2
RNF26	0	1	0	1	0	0	2	2
ROBO3	0	10	0	10	0	0	20	2
ROBO4	0	19	0	19	0	0	38	2
ROR1	0	10	0	10	0	0	20	2
RPAIN	0	9	0	9	0	0	18	2
RPL26	0	3	0	3	0	0	6	2
RPS25	0	4	0	4	0	0	8	2
RPUSD4	0	7	0	7	0	0	14	2
SAT2	0	3	0	3	0	0	6	2
SC5D	0	4	0	4	0	0	8	2
SCAP	0	23	0	0	0	23	46	2
SCIMP	0	6	0	6	0	0	12	2
SCN2B	0	4	0	4	0	0	8	2
SCN3B	0	7	0	7	0	0	14	2
SCN4B	0	5	0	5	0	0	10	2
SCO1	0	6	0	6	0	0	12	2
SDHD	0	4	0	4	0	0	8	2
SEC61B	0	0	0	0	4	4	8	2
SENP3	0	10	0	10	0	0	20	2
SERBP1	0	9	0	9	0	0	18	2
SF3B3	0	25	0	25	0	0	50	2
SGIP1	0	27	0	27	0	0	54	2
SHBG	0	9	0	9	0	0	18	2
SHISA6	0	6	0	6	0	0	12	2
SHMT1	0	11	0	11	0	0	22	2
SIAE	0	11	0	11	0	0	22	2
SIDT2	0	28	0	28	0	0	56	2
SIK2	0	15	0	15	0	0	30	2
SIK3	0	24	0	24	0	0	48	2
SLC13A5	0	12	0	12	0	0	24	2
SLC16A11	0	4	0	4	0	0	8	2
SLC16A13	0	4	0	4	0	0	8	2
SLC25A11	0	8	0	8	0	0	16	2
SLC25A35	0	7	0	7	0	0	14	2
SLC2A4	0	12	0	12	0	0	24	2
SLC35D1	0	12	0	12	0	0	24	2
SLC35F2	0	8	0	8	0	0	16	2
SLC35G6	0	2	0	2	0	0	4	2
SLC37A2	0	19	0	19	0	0	38	2
SLC37A4	0	8	0	8	0	0	16	2
SLC47A1	0	18	0	18	0	0	36	2
SLC47A2	0	20	0	20	0	0	40	2
SLC5A10	0	15	0	15	0	0	30	2
SLC7A6	0	9	0	9	0	0	18	2
SLC7A6OS	0	5	0	5	0	0	10	2
SLN	0	3	0	3	0	0	6	2
SMARCC1	0	28	0	0	0	28	56	2
SMIM35	0	3	0	3	0	0	6	2
SMPD3	0	7	0	7	0	0	14	2
SMTNL2	0	8	0	8	0	0	16	2
SNTB2	0	8	0	8	0	0	16	2
SORL1	0	48	0	48	0	0	96	2
SOX15	0	2	0	2	0	0	4	2
SPA17	0	4	0	4	0	0	8	2
SPAG7	0	8	0	8	0	0	16	2
SPECC1	0	16	0	16	0	0	32	2
SPEM1	0	4	0	4	0	0	8	2
SPEM2	0	3	0	3	0	0	6	2
SPEM3	0	4	0	4	0	0	8	2
SPNS2	0	13	0	13	0	0	26	2
SPNS3	0	12	0	12	0	0	24	2
SREBF1	0	20	0	20	0	0	40	2
SRPRA	0	14	0	14	0	0	28	2
ST3GAL2	0	6	0	6	0	0	12	2
ST3GAL4	0	10	0	10	0	0	20	2
STT3A	0	17	0	17	0	0	34	2
STX17	0	0	0	0	8	8	16	2
STX8	0	11	0	11	0	0	22	2
TACSTD2	0	1	0	1	0	0	2	2
TAGLN	0	4	0	4	0	0	8	2
TANGO6	0	19	0	19	0	0	38	2
TAT	0	11	0	11	0	0	22	2
TBC1D2	0	0	0	0	14	14	28	2
TBRG1	0	10	0	10	0	0	20	2
TECTA	0	30	0	30	0	0	60	2
TEK	0	0	0	0	24	24	48	2
TEKT1	0	7	0	7	0	0	14	2
TEKT3	0	7	0	7	0	0	14	2
TENM4	0	0	31	0	0	31	62	2
TERF2	0	10	0	10	0	0	20	2
TEX10	0	0	0	0	14	14	28	2
TEX12	0	4	0	4	0	0	8	2
TGFBR1	0	0	0	0	9	9	18	2
THAP2	0	0	3	0	0	3	6	2
THRSP	0	0	1	0	0	1	2	2
THY1	0	3	0	3	0	0	6	2
TIMM8B	0	2	0	2	0	0	4	2
TIRAP	0	4	0	4	0	0	8	2
TLCD5	0	2	0	2	0	0	4	2
TLE7	0	9	0	9	0	0	18	2
TM2D1	0	6	0	6	0	0	12	2
TM4SF5	0	5	0	5	0	0	10	2
TMED6	0	4	0	4	0	0	8	2
TMEFF1	0	0	0	0	11	11	22	2
TMEM102	0	2	0	2	0	0	4	2
TMEM11	0	3	0	3	0	0	6	2
TMEM123	0	5	0	5	0	0	10	2
TMEM19	0	0	6	0	0	6	12	2
TMEM218	0	3	0	3	0	0	6	2
TMEM220	0	6	0	6	0	0	12	2
TMEM225	0	5	0	5	0	0	10	2
TMEM238L	0	1	0	1	0	0	2	2
TMEM25	0	9	0	9	0	0	18	2
TMEM256	0	2	0	2	0	0	4	2
TMEM88	0	2	0	2	0	0	4	2
TMEM95	0	7	0	7	0	0	14	2
TMIE	0	4	0	0	0	4	8	2
TMOD1	0	0	0	0	9	9	18	2
TMPRSS13	0	14	0	14	0	0	28	2
TMPRSS4	0	13	0	13	0	0	26	2
TMPRSS5	0	15	0	15	0	0	30	2
TNFRSF13B	0	6	0	6	0	0	12	2
TNFSF12	0	7	0	7	0	0	14	2
TNFSF13	0	6	0	6	0	0	12	2
TNK1	0	12	0	12	0	0	24	2
TOM1L2	0	18	0	18	0	0	36	2
TOP3A	0	16	0	16	0	0	32	2
TP53	0	9	0	9	0	0	18	2
TRAPPC1	0	4	0	4	0	0	8	2
TRAPPC4	0	5	0	5	0	0	10	2
TREH	0	16	0	16	0	0	32	2
TRIM14	0	0	0	0	7	7	14	2
TRIM16	0	6	0	6	0	0	12	2
TRIM29	0	10	0	10	0	0	20	2
TRMO	0	0	0	0	5	5	10	2
TRPC6	0	13	0	13	0	0	26	2
TRPV2	0	14	0	14	0	0	28	2
TSTD2	0	0	0	0	9	9	18	2
TTC12	0	21	0	21	0	0	42	2
TTC19	0	10	0	10	0	0	20	2
TTC36	0	3	0	3	0	0	6	2
TUSC1	0	0	0	0	1	1	2	2
TVP23B	0	7	0	7	0	0	14	2
TXNDC17	0	4	0	4	0	0	8	2
TXNL4B	0	4	0	4	0	0	8	2
UBASH3B	0	15	0	15	0	0	30	2
UBB	0	1	0	1	0	0	2	2
UBE2G1	0	6	0	6	0	0	12	2
UBE2U	0	14	0	14	0	0	28	2
UBE4A	0	19	0	19	0	0	38	2
ULK2	0	28	0	28	0	0	56	2
UPK2	0	5	0	5	0	0	10	2
USP1	0	10	0	10	0	0	20	2
USP2	0	17	0	17	0	0	34	2
USP22	0	14	0	14	0	0	28	2
USP28	0	27	0	27	0	0	54	2
USP35	0	0	11	0	0	11	22	2
USP43	0	16	0	16	0	0	32	2
UTP4	0	16	0	16	0	0	32	2
VAC14	0	19	0	19	0	0	38	2
VAMP2	0	5	0	5	0	0	10	2
VMO1	0	3	0	3	0	0	6	2
VPS11	0	16	0	16	0	0	32	2
VPS4A	0	11	0	11	0	0	22	2
VSIG10L2	0	21	0	21	0	0	42	2
VSIG2	0	7	0	7	0	0	14	2
VWA5A	0	20	0	20	0	0	40	2
WRAP53	0	11	0	11	0	0	22	2
WSCD1	0	8	0	8	0	0	16	2
WWP2	0	23	0	23	0	0	46	2
XAF1	0	5	0	5	0	0	10	2
XPA	0	0	0	0	6	6	12	2
YAP1	0	9	0	9	0	0	18	2
YBX2	0	6	0	6	0	0	12	2
ZBTB16	0	6	0	6	0	0	12	2
ZBTB4	0	3	0	3	0	0	6	2
ZC3H12C	0	10	0	10	0	0	20	2
ZFC3H1	0	0	5	0	0	35	40	2
ZFHX3	0	9	0	9	0	0	18	2
ZFP3	0	1	0	1	0	0	2	2
ZFP90	0	5	0	5	0	0	10	2
ZMYND15	0	13	0	13	0	0	26	2
ZNF18	0	6	0	6	0	0	12	2
ZNF189	0	0	0	0	4	4	8	2
ZNF19	0	6	0	6	0	0	12	2
ZNF202	0	6	0	6	0	0	12	2
ZNF23	0	5	0	5	0	0	10	2
ZNF286A	0	4	0	4	0	0	8	2
ZNF287	0	6	0	6	0	0	12	2
ZNF624	0	5	0	5	0	0	10	2
ZNF821	0	8	0	8	0	0	16	2
ZPR1	0	14	0	14	0	0	28	2
ZSWIM7	0	5	0	5	0	0	10	2
ZW10	0	16	0	16	0	0	32	2
ZZEF1	0	55	0	55	0	0	110	2
A4GALT	0	0	0	0	0	1	1	1
A4GNT	0	0	0	0	0	2	2	1
AAMDC	0	0	0	0	0	5	5	1
AARS1	0	21	0	0	0	0	21	1
ABCA1	0	0	0	0	0	50	50	1
ABCB1	27	0	0	0	0	0	27	1
ABCB4	27	0	0	0	0	0	27	1
ABCB7	20	0	0	0	0	0	20	1
ABCC5	0	0	0	29	0	0	29	1
ABCC8	0	0	0	0	0	39	39	1
ABCF3	0	0	0	21	0	0	21	1
ABHD12	0	0	0	0	0	2	2	1
ABHD14A	0	0	0	0	0	5	5	1
ABHD14B	0	0	0	0	0	3	3	1
ABHD5	0	0	0	0	0	7	7	1
ABHD6	0	0	0	0	0	8	8	1
ABITRAM	0	0	0	0	0	6	6	1
ABLIM3	23	0	0	0	0	0	23	1
ACAA1	0	0	0	0	0	13	13	1
ACAD11	0	0	0	0	0	20	20	1
ACAD8	0	0	0	12	0	0	12	1
ACER2	0	0	0	0	0	8	8	1
ACER3	0	0	0	0	0	12	12	1
ACKR2	0	0	0	0	0	1	1	1
ACKR4	0	0	0	0	0	1	1	1
ACO1	0	0	0	0	20	0	20	1
ACO2	0	0	0	0	0	18	18	1
ACOX2	0	0	0	0	0	14	14	1
ACP3	0	0	0	0	0	13	13	1
ACR	0	0	0	0	0	5	5	1
ACSL6	0	0	0	0	0	22	22	1
ACTL6A	0	0	0	15	0	0	15	1
ACTL7A	0	0	0	0	0	1	1	1
ACTL7B	0	0	0	0	0	1	1	1
ACTN1	24	0	0	0	0	0	24	1
ACTR8	0	0	0	0	0	14	14	1
ACTRT3	0	0	0	2	0	0	2	1
ACVR2B	0	0	0	0	0	11	11	1
ADAM19	23	0	0	0	0	0	23	1
ADAM22	36	0	0	0	0	0	36	1
ADAMTS12	24	0	0	0	0	0	24	1
ADAMTS15	0	0	0	8	0	0	8	1
ADAMTS16	0	0	0	23	0	0	23	1
ADAMTS18	0	24	0	0	0	0	24	1
ADAMTS19	0	0	0	0	0	23	23	1
ADAMTS6	0	0	0	0	5	0	5	1
ADAMTS8	0	0	0	9	0	0	9	1
ADAMTS9	0	0	0	0	0	39	39	1
ADAMTSL1	0	0	0	0	0	30	30	1
ADAT1	0	17	0	0	0	0	17	1
ADCY2	0	0	0	25	0	0	25	1
ADGRB3	30	0	0	0	0	0	30	1
ADGRF1	16	0	0	0	0	0	16	1
ADGRF2	9	0	0	0	0	0	9	1
ADGRF4	8	0	0	0	0	0	8	1
ADGRF5	21	0	0	0	0	0	21	1
ADHFE1	0	0	0	0	0	17	17	1
ADIPOQ	0	0	0	2	0	0	2	1
ADM	0	0	0	0	0	3	3	1
ADM2	0	0	0	0	0	3	3	1
ADRA1B	2	0	0	0	0	0	2	1
ADRB2	1	0	0	0	0	0	1	1
ADSL	0	0	0	0	0	14	14	1
AFAP1L1	20	0	0	0	0	0	20	1
AFF4	0	0	0	0	0	20	20	1
AFG1L	7	0	0	0	0	0	7	1
AGMO	15	0	0	0	0	0	15	1
AGR2	7	0	0	0	0	0	7	1
AGTR1	0	0	0	0	0	1	1	1
AGXT2	14	0	0	0	0	0	14	1
AHRR	0	0	0	12	0	0	12	1
AHSG	0	0	0	7	0	0	7	1
AKAP9	51	0	0	0	0	0	51	1
AKIP1	0	0	0	0	0	6	6	1
AKIRIN2	5	0	0	0	0	0	5	1
AKNA	0	0	0	0	0	22	22	1
ALAD	0	0	0	0	0	10	10	1
ALAS1	0	0	0	0	0	10	10	1
ALDH1B1	0	0	0	0	1	0	1	1
ALDH1L2	0	0	0	0	0	23	23	1
ALDH7A1	0	0	0	0	0	18	18	1
ALG12	0	0	0	0	0	9	9	1
ALG14	0	0	0	0	0	8	8	1
ALG3	0	0	0	9	0	0	9	1
AMACR	5	0	0	0	0	0	5	1
AMBP	0	0	0	0	0	10	10	1
AMIGO3	0	0	0	0	0	1	1	1
AMOTL2	0	0	0	0	0	9	9	1
AMT	0	0	0	0	0	9	9	1
ANAPC13	0	0	0	0	0	2	2	1
ANAPC15	0	0	0	0	0	6	6	1
ANKIB1	19	0	0	0	0	0	19	1
ANKMY2	10	0	0	0	0	0	10	1
ANKRD28	0	0	0	0	0	31	31	1
ANKRD46	0	0	0	0	0	3	3	1
ANKRD54	0	0	0	0	0	7	7	1
ANKRD6	16	0	0	0	0	0	16	1
ANKRD66	3	0	0	0	0	0	3	1
ANKUB1	0	0	0	0	0	8	8	1
ANO10	0	0	0	0	0	13	13	1
ANXA6	25	0	0	0	0	0	25	1
AP2M1	0	0	0	11	0	0	11	1
APBB1	0	0	0	0	0	14	14	1
APEH	0	0	0	0	0	23	23	1
APLP2	0	0	0	18	0	0	18	1
APOBEC3Z1	0	0	0	0	0	5	5	1
APOBEC3Z3	0	0	0	0	0	4	4	1
APOL5	0	0	0	0	0	5	5	1
APOL6	0	0	0	0	0	3	3	1
APPL1	0	0	0	0	0	23	23	1
APPL2	0	0	0	0	0	23	23	1
APTX	0	0	0	0	7	0	7	1
AQP11	0	0	0	0	0	4	4	1
AQP3	0	0	0	0	7	0	7	1
AQP7	0	0	0	0	9	0	9	1
AR	8	0	0	0	0	0	8	1
ARAP1	0	0	0	0	0	33	33	1
ARF4	0	0	0	0	0	6	6	1
ARF5	6	0	0	0	0	0	6	1
ARFGAP3	0	0	0	0	0	15	15	1
ARFIP2	0	0	0	0	0	7	7	1
ARG2	9	0	0	0	0	0	9	1
ARHGAP32	0	0	0	24	0	0	24	1
ARHGAP8	0	0	0	0	0	12	12	1
ARHGEF17	0	0	0	0	0	21	21	1
ARHGEF3	0	0	0	0	0	15	15	1
ARHGEF37	12	0	0	0	0	0	12	1
ARHGEF39	0	0	0	0	9	0	9	1
ARID3C	0	0	0	0	7	0	7	1
ARIH2	0	0	0	0	0	16	16	1
ARL15	6	0	0	0	0	0	6	1
ARL4A	1	0	0	0	0	0	1	1
ARL6IP5	0	0	0	0	0	3	3	1
ARMC1	0	0	0	0	0	6	6	1
ARMC6	0	0	0	0	0	8	8	1
ARMC8	0	0	0	0	0	22	22	1
ARPP21	0	0	0	0	0	20	20	1
ARR3	16	0	0	0	0	0	16	1
ARRB1	0	0	0	0	0	20	20	1
ARSA	0	0	0	0	0	8	8	1
ARSI	2	0	0	0	0	0	2	1
ART1	0	0	0	0	0	4	4	1
ART5	0	0	0	0	0	6	6	1
ASB14	0	0	0	0	0	9	9	1
ASB15	11	0	0	0	0	0	11	1
ASB4	5	0	0	0	0	0	5	1
ASCC3	43	0	0	0	0	0	43	1
ASCL3	0	0	0	0	0	1	1	1
ASCL4	0	0	0	0	0	1	1	1
ASNS	11	0	0	0	0	0	11	1
ASPH	0	0	0	0	0	25	25	1
ASTE1	0	0	0	0	0	4	4	1
ATF4	0	0	0	0	0	2	2	1
ATG16L2	0	0	0	0	0	19	19	1
ATG5	7	0	0	0	0	0	7	1
ATOX1	3	0	0	0	0	0	3	1
ATP10B	23	0	0	0	0	0	23	1
ATP10D	0	0	0	0	0	23	23	1
ATP11B	0	0	0	33	0	0	33	1
ATP13A1	0	0	0	0	0	26	26	1
ATP13A4	0	0	0	30	0	0	30	1
ATP13A5	0	0	0	30	0	0	30	1
ATP1B3	0	0	0	0	0	7	7	1
ATP2C1	0	0	0	0	0	30	30	1
ATP6V1D	9	0	0	0	0	0	9	1
ATP6V1E2	0	0	0	0	0	1	1	1
ATP6V1G1	0	0	0	0	0	3	3	1
ATP7A	22	0	0	0	0	0	22	1
ATPSCKMT	0	0	0	5	0	0	5	1
ATR	0	0	0	0	0	47	47	1
ATRIP	0	0	0	0	0	14	14	1
ATRX	36	0	0	0	0	0	36	1
ATXN10	0	0	0	0	0	12	12	1
ATXN7	0	0	0	0	0	13	13	1
ATXN7L3B	0	0	0	0	0	1	1	1
AWAT1	7	0	0	0	0	0	7	1
AWAT2	7	0	0	0	0	0	7	1
AZI2	0	0	0	0	0	7	7	1
B3GALNT1	0	0	0	1	0	0	1	1
B3GAT1	0	0	0	4	0	0	4	1
B3GAT2	4	0	0	0	0	0	4	1
B3GNT5	0	0	0	1	0	0	1	1
B3GNT6	0	0	0	0	0	1	1	1
B4GALT1	0	0	0	0	6	0	6	1
BACH2	5	0	0	0	0	0	5	1
BAG1	0	0	0	0	8	0	8	1
BAIAP2L2	0	0	0	0	0	14	14	1
BAP1	0	0	0	0	0	17	17	1
BARX2	0	0	0	4	0	0	4	1
BCAR1	0	10	0	0	0	0	10	1
BCHE	0	0	0	3	0	0	3	1
BCKDHB	11	0	0	0	0	0	11	1
BCL6	0	0	0	8	0	0	8	1
BEND3	4	0	0	0	0	0	4	1
BEST3	0	0	0	0	0	5	5	1
BET1	4	0	0	0	0	0	4	1
BFSP2	0	0	0	0	0	6	6	1
BHLHE22	0	0	0	0	0	1	1	1
BIK	0	0	0	0	0	4	4	1
BMI1	0	0	0	0	0	9	9	1
BNC2	0	0	0	0	0	12	12	1
BORCS8	0	0	0	0	0	5	5	1
BPIFC	0	0	0	0	0	16	16	1
BRD1	0	0	0	0	0	14	14	1
BRD8	0	0	0	0	0	29	29	1
BRD9	0	0	0	15	0	0	15	1
BRIX1	10	0	0	0	0	0	10	1
BSN	0	0	0	0	0	10	10	1
BSPRY	0	0	0	0	0	6	6	1
BTBD11	0	0	0	0	0	18	18	1
BTBD7	11	0	0	0	0	0	11	1
BTD	0	0	0	0	0	5	5	1
BTG2	0	0	0	0	0	2	2	1
BVES	7	0	0	0	0	0	7	1
BZW2	12	0	0	0	0	0	12	1
C10H12orf45	0	0	0	0	0	5	5	1
C10H12orf75	0	0	0	0	0	5	5	1
C10H22orf23	0	0	0	0	0	7	7	1
C11H5orf15	0	0	0	0	0	3	3	1
C11H5orf24	0	0	0	0	0	2	2	1
C11H5orf63	0	0	0	0	0	8	8	1
C11H9orf131	0	0	0	0	3	0	3	1
C11H9orf152	0	0	0	0	0	2	2	1
C11H9orf24	0	0	0	0	8	0	8	1
C11H9orf43	0	0	0	0	0	14	14	1
C12H6orf141	1	0	0	0	0	0	1	1
C12H6orf163	5	0	0	0	0	0	5	1
C1GALT1	3	0	0	0	0	0	3	1
C1QTNF2	3	0	0	0	0	0	3	1
C1QTNF3	7	0	0	0	0	0	7	1
C1QTNF6	0	0	0	0	0	2	2	1
C20H3orf14	0	0	0	0	0	4	4	1
C20H3orf18	0	0	0	0	0	4	4	1
C20H3orf49	0	0	0	0	0	5	5	1
C20H3orf62	0	0	0	0	0	3	3	1
C20H3orf84	0	0	0	0	0	4	4	1
C21H11orf16	0	0	0	0	0	6	6	1
C21H11orf42	0	0	0	0	0	5	5	1
C21H11orf58	0	0	0	0	0	5	5	1
C23H3orf86	0	0	0	0	0	1	1	1
C2CD3	0	0	0	0	0	39	39	1
C34H3orf70	0	0	0	2	0	0	2	1
C34H3orf80	0	0	0	1	0	0	1	1
C34H5orf49	0	0	0	3	0	0	3	1
C4H5orf22	9	0	0	0	0	0	9	1
C4H5orf34	13	0	0	0	0	0	13	1
C4H5orf51	6	0	0	0	0	0	6	1
C6	17	0	0	0	0	0	17	1
C7	19	0	0	0	0	0	19	1
C9	11	0	0	0	0	0	11	1
CA8	0	0	0	0	0	8	8	1
CA9	0	0	0	0	11	0	11	1
CACNA1D	0	0	0	0	0	51	51	1
CACNA1I	0	0	0	0	0	39	39	1
CACNA2D2	0	0	0	0	0	40	40	1
CACNA2D3	0	0	0	0	0	38	38	1
CACNG2	0	0	0	0	0	4	4	1
CADPS	0	0	0	0	0	34	34	1
CAFA-T2R2	1	0	0	0	0	0	1	1
CALCA	0	0	0	0	0	3	3	1
CALCR	12	0	0	0	0	0	12	1
CALM1	6	0	0	0	0	0	6	1
CALU	1	0	0	0	0	0	1	1
CAMK2A	19	0	0	0	0	0	19	1
CAMK2N2	0	0	0	2	0	0	2	1
CAMKV	0	0	0	0	0	10	10	1
CAMLG	0	0	0	0	0	4	4	1
CAMP	0	0	0	0	0	4	4	1
CAND1	0	0	0	0	0	15	15	1
CAPN5	0	0	0	0	0	12	12	1
CAPN7	0	0	0	0	0	21	21	1
CAPS2	0	0	0	0	0	21	21	1
CAPSL	5	0	0	0	0	0	5	1
CARD10	0	0	0	0	0	20	20	1
CARD6	3	0	0	0	0	0	3	1
CASD1	19	0	0	0	0	0	19	1
CASP8AP2	9	0	0	0	0	0	9	1
CATSPER3	0	0	0	0	0	10	10	1
CAVIN3	0	0	0	0	0	2	2	1
CBX6	0	0	0	0	0	5	5	1
CBX7	0	0	0	0	0	7	7	1
CBY1	0	0	0	0	0	4	4	1
CCDC107	0	0	0	0	6	0	6	1
CCDC127	0	0	0	2	0	0	2	1
CCDC13	0	0	0	0	0	15	15	1
CCDC138	0	0	0	0	0	16	16	1
CCDC152	9	0	0	0	0	0	9	1
CCDC171	0	0	0	0	0	2	2	1
CCDC180	0	0	0	0	35	0	35	1
CCDC192	0	0	0	0	0	12	12	1
CCDC196	11	0	0	0	0	0	11	1
CCDC39	0	0	0	20	0	0	20	1
CCDC50	0	0	0	13	0	0	13	1
CCDC51	0	0	0	0	0	3	3	1
CCDC66	0	0	0	0	0	16	16	1
CCDC69	9	0	0	0	0	0	9	1
CCDC71	0	0	0	0	0	1	1	1
CCDC81	0	0	15	0	0	0	15	1
CCDC83	0	0	10	0	0	0	10	1
CCDC88C	30	0	0	0	0	0	30	1
CCDC89	0	0	1	0	0	0	1	1
CCIN	0	0	0	0	1	0	1	1
CCK	0	0	0	0	0	2	2	1
CCKBR	0	0	0	0	0	6	6	1
CCL19	0	0	0	0	4	0	4	1
CCL21	0	0	0	0	4	0	4	1
CCL27	0	0	0	0	3	0	3	1
CCL28	3	0	0	0	0	0	3	1
CCNC	13	0	0	0	0	0	13	1
CCNG1	5	0	0	0	0	0	5	1
CCNJL	5	0	0	0	0	0	5	1
CCR1	0	0	0	0	0	1	1	1
CCR2	0	0	0	0	0	1	1	1
CCR3	0	0	0	0	0	1	1	1
CCR4	0	0	0	0	0	1	1	1
CCR5	0	0	0	0	0	1	1	1
CCR8	0	0	0	0	0	1	1	1
CCR9	0	0	0	0	0	2	2	1
CCRL2	0	0	0	0	0	1	1	1
CCSER1	0	0	0	3	0	0	3	1
CCT2	0	0	0	0	0	17	17	1
CCT5	0	0	0	11	0	0	11	1
CD109	34	0	0	0	0	0	34	1
CD24	3	0	0	0	0	0	3	1
CD2AP	18	0	0	0	0	0	18	1
CD72	0	0	0	0	8	0	8	1
CD74	8	0	0	0	0	0	8	1
CDC23	0	0	0	0	0	16	16	1
CDC25A	0	0	0	0	0	15	15	1
CDC25C	0	0	0	0	0	13	13	1
CDC26	0	0	0	0	0	2	2	1
CDC42EP1	0	0	0	0	0	3	3	1
CDC42SE2	0	0	0	0	0	3	3	1
CDCP1	0	0	0	0	0	9	9	1
CDH10	12	0	0	0	0	0	12	1
CDH12	11	0	0	0	0	0	11	1
CDH18	11	0	0	0	0	0	11	1
CDH6	11	0	0	0	0	0	11	1
CDH9	11	0	0	0	0	0	11	1
CDHR4	0	0	0	0	0	20	20	1
CDK14	15	0	0	0	0	0	15	1
CDK6	8	0	0	0	0	0	8	1
CDKL3	0	0	0	0	0	19	19	1
CDKN2AIPNL	0	0	0	0	0	3	3	1
CDPF1	0	0	0	0	0	4	4	1
CDV3	0	0	0	0	0	8	8	1
CDX1	3	0	0	0	0	0	3	1
CDX4	7	0	0	0	0	0	7	1
CELSR1	0	0	0	0	0	36	36	1
CELSR3	0	0	0	0	0	57	57	1
CENPM	0	0	0	0	0	6	6	1
CENPQ	9	0	0	0	0	0	9	1
CEP162	28	0	0	0	0	0	28	1
CEP63	0	0	0	0	0	15	15	1
CEP70	0	0	0	0	0	19	19	1
CEP72	0	0	0	13	0	0	13	1
CERK	0	0	0	0	0	13	13	1
CERS1	0	0	0	0	0	2	2	1
CFAP206	14	0	0	0	0	0	14	1
CFAP20DC	0	0	0	0	0	19	19	1
CFAP69	23	0	0	0	0	0	23	1
CFDP1	0	7	0	0	0	0	7	1
CGA	3	0	0	0	0	0	3	1
CGAS	7	0	0	0	0	0	7	1
CHADL	0	0	0	0	0	5	5	1
CHCHD8	0	0	0	0	0	2	2	1
CHD7	0	0	0	0	0	37	37	1
CHDH	0	0	0	0	0	11	11	1
CHIC1	7	0	0	0	0	0	7	1
CHKB	0	0	0	0	0	11	11	1
CHMP5	0	0	0	0	8	0	8	1
CHRD	0	0	0	23	0	0	23	1
CHRDL2	0	0	0	0	0	12	12	1
CHRNA10	0	0	0	0	0	5	5	1
CHST11	0	0	0	0	0	4	4	1
CHST2	0	0	0	0	0	3	3	1
CHSY3	0	0	0	0	0	3	3	1
CHURC1	5	0	0	0	0	0	5	1
CILK1	14	0	0	0	0	0	14	1
CILP2	0	0	0	0	0	8	8	1
CISH	0	0	0	0	0	3	3	1
CITED1	3	0	0	0	0	0	3	1
CKAP4	0	0	0	0	0	2	2	1
CLASP2	0	0	0	0	0	46	46	1
CLCN2	0	0	0	24	0	0	24	1
CLDN1	0	0	0	4	0	0	4	1
CLDN11	0	0	0	3	0	0	3	1
CLDN12	1	0	0	0	0	0	1	1
CLDN16	0	0	0	5	0	0	5	1
CLDN18	0	0	0	0	0	6	6	1
CLEC18C	0	12	0	0	0	0	12	1
CLEC3A	0	3	0	0	0	0	3	1
CLEC3B	0	0	0	0	0	3	3	1
CLIC5	7	0	0	0	0	0	7	1
CLINT1	12	0	0	0	0	0	12	1
CLNS1A	0	0	0	0	0	6	6	1
CLPB	0	0	0	0	0	17	17	1
CLPTM1L	0	0	0	15	0	0	15	1
CLRN1	0	0	0	0	0	3	3	1
CLSTN2	0	0	0	0	0	16	16	1
CLTA	0	0	0	0	8	0	8	1
CLVS1	0	0	0	0	0	5	5	1
CMBL	0	0	0	6	0	0	6	1
CMC1	0	0	0	0	0	6	6	1
CMTM6	0	0	0	0	0	4	4	1
CMTM7	0	0	0	0	0	6	6	1
CMTM8	0	0	0	0	0	5	5	1
CNGA1	0	0	0	0	0	8	8	1
CNGA4	0	0	0	0	0	6	6	1
CNN3	0	0	0	0	0	8	8	1
CNOT10	0	0	0	0	0	21	21	1
CNOT2	0	0	0	0	0	17	17	1
CNOT8	8	0	0	0	0	0	8	1
CNR1	1	0	0	0	0	0	1	1
CNTFR	0	0	0	0	7	0	7	1
CNTLN	0	0	0	0	0	28	28	1
CNTNAP4	0	24	0	0	0	0	24	1
COL12A1	66	0	0	0	0	0	66	1
COL19A1	51	0	0	0	0	0	51	1
COL1A2	52	0	0	0	0	0	52	1
COL27A1	0	0	0	0	0	61	61	1
COL28A1	34	0	0	0	0	0	34	1
COL6A5	0	0	0	0	0	40	40	1
COL6A6	0	0	0	0	0	37	37	1
COL7A1	0	0	0	0	0	118	118	1
COL9A1	38	0	0	0	0	0	38	1
COMMD2	0	0	0	0	0	5	5	1
COMMD3	0	0	0	0	0	8	8	1
COMMD8	0	0	0	0	0	5	5	1
COPB2	0	0	0	0	0	23	23	1
COQ3	7	0	0	0	0	0	7	1
COR52H8	0	0	0	0	0	6	6	1
CORIN	0	0	0	0	0	22	22	1
COX7B2	0	0	0	0	0	1	1	1
CP	0	0	0	0	0	22	22	1
CPA3	0	0	0	0	0	11	11	1
CPB1	0	0	0	0	0	11	11	1
CPLANE1	55	0	0	0	0	0	55	1
CPM	0	0	0	0	0	8	8	1
CPNE4	0	0	0	0	0	17	17	1
CPSF6	0	0	0	0	0	11	11	1
CPT1B	0	0	0	0	0	18	18	1
CREB3	0	0	0	0	9	0	9	1
CREBZF	0	0	2	0	0	0	2	1
CRELD2	0	0	0	0	0	10	10	1
CRH	0	0	0	0	0	1	1	1
CRISP1	10	0	0	0	0	0	10	1
CRISP2	8	0	0	0	0	0	8	1
CROT	17	0	0	0	0	0	17	1
CRPPA	12	0	0	0	0	0	12	1
CRSP-4	1	0	0	0	0	0	1	1
CRTAP	0	0	0	0	0	7	7	1
CRY1	0	0	0	0	0	12	12	1
CRYBG1	23	0	0	0	0	0	23	1
CRYGS	0	0	0	3	0	0	3	1
CSDC2	0	0	0	0	0	5	5	1
CSF1R	21	0	0	0	0	0	21	1
CSF2	0	0	0	0	0	4	4	1
CSF2RB	0	0	0	0	0	13	13	1
CSNK1A1	13	0	0	0	0	0	13	1
CSNK1E	0	0	0	0	0	12	12	1
CSPG4B	10	0	0	0	0	0	10	1
CSRNP1	0	0	0	0	0	5	5	1
CTDSPL	0	0	0	0	0	8	8	1
CTNNA1	0	0	0	0	0	17	17	1
CTNNAL1	0	0	0	0	0	20	20	1
CTNNB1	0	0	0	0	0	14	14	1
CTR9	0	0	0	0	0	5	5	1
CTRB2	0	7	0	0	0	0	7	1
CTRL	0	0	0	7	0	0	7	1
CTSC	0	0	7	0	0	0	7	1
CTXN3	0	0	0	0	0	1	1	1
CWC27	0	0	0	0	4	0	4	1
CWH43	0	0	0	0	0	15	15	1
CX3CR1	0	0	0	0	0	1	1	1
CXCL14	0	0	0	0	0	4	4	1
CXCR3	2	0	0	0	0	0	2	1
CXCR6	0	0	0	0	0	1	1	1
CXHXorf65	6	0	0	0	0	0	6	1
CYB561D2	0	0	0	0	0	3	3	1
CYB5R2	0	0	0	0	0	9	9	1
CYB5R3	0	0	0	0	0	9	9	1
CYB5R4	17	0	0	0	0	0	17	1
CYFIP2	32	0	0	0	0	0	32	1
CYLC2	0	0	0	0	0	4	4	1
CYP2D15	0	0	0	0	0	9	9	1
CYP39A1	12	0	0	0	0	0	12	1
CYP51A1	10	0	0	0	0	0	10	1
CYP7B1	0	0	0	0	0	8	8	1
CYP8B1	0	0	0	0	0	2	2	1
CYSLTR1	1	0	0	0	0	0	1	1
CYTH4	0	0	0	0	0	13	13	1
DAB2	13	0	0	0	0	0	13	1
DAG1	0	0	0	0	0	3	3	1
DALRD3	0	0	0	0	0	11	11	1
DAZL	0	0	0	0	0	11	11	1
DBF4	12	0	0	0	0	0	12	1
DBR1	0	0	0	0	0	8	8	1
DCAF1	0	0	0	0	0	24	24	1
DCAF10	0	0	0	0	7	0	7	1
DCAF12	0	0	0	0	11	0	11	1
DCAF5	9	0	0	0	0	0	9	1
DCHS1	0	0	0	0	0	20	20	1
DCLK3	0	0	0	0	0	5	5	1
DCP1A	0	0	0	0	0	10	10	1
DCTN3	0	0	0	0	7	0	7	1
DCTN4	14	0	0	0	0	0	14	1
DCUN1D1	0	0	0	8	0	0	8	1
DCUN1D4	0	0	0	0	0	18	18	1
DDX17	0	0	0	0	0	14	14	1
DDX19B	0	13	0	0	0	0	13	1
DDX28	0	0	0	1	0	0	1	1
DDX43	16	0	0	0	0	0	16	1
DDX46	0	0	0	0	0	23	23	1
DDX58	0	0	0	0	18	0	18	1
DEFB110	2	0	0	0	0	0	2	1
DEFB112	2	0	0	0	0	0	2	1
DEFB113	2	0	0	0	0	0	2	1
DEFB114	2	0	0	0	0	0	2	1
DENND2B	0	0	0	0	0	19	19	1
DENND4C	0	0	0	0	0	32	32	1
DENND5A	0	0	0	0	0	23	23	1
DENND6A	0	0	0	0	0	23	23	1
DENND6B	0	0	0	0	0	20	20	1
DESI1	0	0	0	0	0	10	10	1
DGAT2	0	0	0	0	0	9	9	1
DGAT2L6	7	0	0	0	0	0	7	1
DGKB	25	0	0	0	0	0	25	1
DGKG	0	0	0	24	0	0	24	1
DIAPH2	0	0	0	7	0	0	7	1
DIPK2A	0	0	0	0	0	3	3	1
DLEC1	0	0	0	0	0	36	36	1
DLG3	22	0	0	0	0	0	22	1
DLX5	3	0	0	0	0	0	3	1
DLX6	6	0	0	0	0	0	6	1
DMAC1	0	0	0	0	0	2	2	1
DMC1	0	0	0	0	0	13	13	1
DMTF1	16	0	0	0	0	0	16	1
DNAH1	0	0	0	0	0	74	74	1
DNAH12	0	0	0	0	0	75	75	1
DNAI1	0	0	0	0	26	0	26	1
DNAJB11	0	0	0	12	0	0	12	1
DNAJB13	0	0	0	0	0	9	9	1
DNAJB5	0	0	0	0	4	0	4	1
DNAJB7	0	0	0	0	0	1	1	1
DNAJC1	0	0	0	0	0	12	12	1
DNAJC13	0	0	0	0	0	57	57	1
DNAJC19	0	0	0	6	0	0	6	1
DNAJC21	14	0	0	0	0	0	14	1
DNAJC25	0	0	0	0	0	4	4	1
DNAJC5B	0	0	0	0	0	5	5	1
DNAL4	0	0	0	0	0	6	6	1
DNASE1L3	0	0	0	0	0	8	8	1
DNHD1	0	0	0	0	0	43	43	1
DOCK2	52	0	0	0	0	0	52	1
DOCK3	0	0	0	0	0	56	56	1
DOP1A	39	0	0	0	0	0	39	1
DPEP2NB	0	0	0	3	0	0	3	1
DPH3	0	0	0	0	0	3	3	1
DPPA5	5	0	0	0	0	0	5	1
DROSHA	32	0	0	0	0	0	32	1
DUS2	0	0	0	18	0	0	18	1
DUSP1	4	0	0	0	0	0	4	1
DUSP7	0	0	0	0	0	3	3	1
DUXB	0	8	0	0	0	0	8	1
DVL3	0	0	0	16	0	0	16	1
DYNC1I1	16	0	0	0	0	0	16	1
DYNC1LI1	0	0	0	0	0	12	12	1
DYRK2	0	0	0	0	0	4	4	1
DZIP1L	0	0	0	0	0	20	20	1
EAF1	0	0	0	0	0	7	7	1
EBF1	18	0	0	0	0	0	18	1
ECE2	0	0	0	22	0	0	22	1
ECPAS	0	0	0	0	0	50	50	1
ECT2	0	0	0	25	0	0	25	1
EDA	8	0	0	0	0	0	8	1
EDAR	0	0	0	0	0	10	10	1
EED	0	0	13	0	0	0	13	1
EEF1A1	7	0	0	0	0	0	7	1
EFCAB11	9	0	0	0	0	0	9	1
EFCAB6	0	0	0	0	0	30	30	1
EFCAB9	6	0	0	0	0	0	6	1
EFHB	0	0	0	0	0	15	15	1
EFHC1	14	0	0	0	0	0	14	1
EFNB1	5	0	0	0	0	0	5	1
EGFLAM	23	0	0	0	0	0	23	1
EGR1	0	0	0	0	0	2	2	1
EHHADH	0	0	0	7	0	0	7	1
EID3	0	0	0	0	0	1	1	1
EIF1B	0	0	0	0	0	4	4	1
EIF2A	0	0	0	0	0	14	14	1
EIF2B5	0	0	0	12	0	0	12	1
EIF2S1	7	0	0	0	0	0	7	1
EIF3D	0	0	0	0	0	14	14	1
EIF3F	0	0	0	0	0	8	8	1
EIF3L	0	0	0	0	0	13	13	1
EIF4A2	0	0	0	11	0	0	11	1
EIF4G1	0	0	0	33	0	0	33	1
EIF5A2	0	0	0	5	0	0	5	1
ELAPOR2	20	0	0	0	0	0	20	1
ELFN2	0	0	0	0	0	1	1	1
ELOVL4	6	0	0	0	0	0	6	1
ELOVL5	8	0	0	0	0	0	8	1
ELP1	0	0	0	0	0	35	35	1
EMB	11	0	0	0	0	0	11	1
EMSY	0	0	0	0	0	21	21	1
ENHO	0	0	0	0	1	0	1	1
ENPP4	3	0	0	0	0	0	3	1
ENPP5	3	0	0	0	0	0	3	1
ENTHD1	0	0	0	0	0	6	6	1
ENTPD3	0	0	0	0	0	10	10	1
EOGT	0	0	0	0	0	15	15	1
EOMES	0	0	0	0	0	6	6	1
EP300	0	0	0	0	0	31	31	1
EPAS1	0	0	0	0	0	16	16	1
EPB41L4B	0	0	0	0	0	28	28	1
EPHA7	18	0	0	0	0	0	18	1
EPHB1	0	0	0	0	0	16	16	1
EPHB3	0	0	0	16	0	0	16	1
EPM2AIP1	0	0	0	0	0	1	1	1
ERC2	0	0	0	0	0	16	16	1
ERCC6L	2	0	0	0	0	0	2	1
ERICH6	0	0	0	0	0	14	14	1
ESM1	3	0	0	0	0	0	3	1
ESRRG	0	9	0	0	0	0	9	1
ESYT3	0	0	0	0	0	22	22	1
ETF1	0	0	0	0	0	10	10	1
ETS1	0	0	0	12	0	0	12	1
ETV1	15	0	0	0	0	0	15	1
ETV5	0	0	0	13	0	0	13	1
EXOC3	0	0	0	12	0	0	12	1
EXOG	0	0	0	0	0	6	6	1
EXOSC3	0	0	0	0	4	0	4	1
EXOSC6	0	1	0	0	0	0	1	1
EXOSC7	0	0	0	0	0	8	8	1
F3	0	0	0	0	0	2	2	1
FA2H	0	8	0	0	0	0	8	1
FABP6	4	0	0	0	0	0	4	1
FAIM	0	0	0	0	0	9	9	1
FAM107A	0	0	0	0	0	6	6	1
FAM114A2	13	0	0	0	0	0	13	1
FAM118A	0	0	0	0	0	8	8	1
FAM131A	0	0	0	7	0	0	7	1
FAM135A	20	0	0	0	0	0	20	1
FAM13B	0	0	0	0	0	23	23	1
FAM155B	3	0	0	0	0	0	3	1
FAM160A2	0	0	0	0	0	11	11	1
FAM166B	0	0	0	0	6	0	6	1
FAM168A	0	0	0	0	0	10	10	1
FAM172A	0	0	0	0	0	1	1	1
FAM205A	0	0	0	0	3	0	3	1
FAM214B	0	0	0	0	7	0	7	1
FAM219A	0	0	0	0	6	0	6	1
FAM221B	0	0	0	0	7	0	7	1
FAM227A	0	0	0	0	0	23	23	1
FAM237B	2	0	0	0	0	0	2	1
FAM3D	0	0	0	0	0	9	9	1
FAM53C	0	0	0	0	0	4	4	1
FAM71B	2	0	0	0	0	0	2	1
FAM71D	8	0	0	0	0	0	8	1
FAM71F1	10	0	0	0	0	0	10	1
FAM71F2	5	0	0	0	0	0	5	1
FAM83B	4	0	0	0	0	0	4	1
FAM83F	0	0	0	0	0	5	5	1
FANCG	0	0	0	0	14	0	14	1
FASTKD3	0	0	0	7	0	0	7	1
FAT2	22	0	0	0	0	0	22	1
FAXC	7	0	0	0	0	0	7	1
FAXDC2	9	0	0	0	0	0	9	1
FBLL1	2	0	0	0	0	0	2	1
FBLN1	0	0	0	0	0	21	21	1
FBN2	0	0	0	0	0	65	65	1
FBXL2	0	0	0	0	0	18	18	1
FBXL21P	0	0	0	0	0	5	5	1
FBXL4	7	0	0	0	0	0	7	1
FBXO10	0	0	0	0	10	0	10	1
FBXO38	22	0	0	0	0	0	22	1
FBXO4	8	0	0	0	0	0	8	1
FBXO43	0	0	0	0	0	5	5	1
FBXO7	0	0	0	0	0	10	10	1
FBXO9	13	0	0	0	0	0	13	1
FBXW11	14	0	0	0	0	0	14	1
FBXW12	0	0	0	0	0	11	11	1
FCHSD2	0	0	0	0	0	22	22	1
FETUB	0	0	0	7	0	0	7	1
FEZF2	0	0	0	0	0	4	4	1
FGF10	3	0	0	0	0	0	3	1
FGF12	0	0	0	7	0	0	7	1
FGF16	3	0	0	0	0	0	3	1
FGF18	4	0	0	0	0	0	4	1
FHL5	5	0	0	0	0	0	5	1
FKBP15	0	0	0	0	0	29	29	1
FKTN	0	0	0	0	0	9	9	1
FLI1	0	0	0	12	0	0	12	1
FLNB	0	0	0	0	0	48	48	1
FMOD	0	0	0	0	0	2	2	1
FNDC3B	0	0	0	25	0	0	25	1
FNDC9	1	0	0	0	0	0	1	1
FNIP1	0	0	0	0	0	20	20	1
FNTB	12	0	0	0	0	0	12	1
FOCAD	0	0	0	0	0	43	43	1
FOXI1	2	0	0	0	0	0	2	1
FOXL2	0	0	0	0	0	1	1	1
FOXO4	3	0	0	0	0	0	3	1
FOXP1	0	0	0	0	0	19	19	1
FOXRED2	0	0	0	0	0	8	8	1
FRMD4B	0	0	0	0	0	24	24	1
FRMPD1	0	0	0	0	16	0	16	1
FRRS1L	0	0	0	0	0	5	5	1
FRS2	0	0	0	0	0	5	5	1
FRYL	0	0	0	0	0	64	64	1
FSCN3	8	0	0	0	0	0	8	1
FSD1L	0	0	0	0	0	17	17	1
FST	6	0	0	0	0	0	6	1
FSTL4	0	0	0	0	0	16	16	1
FUT8	9	0	0	0	0	0	9	1
FUT9	1	0	0	0	0	0	1	1
FXR1	0	0	0	17	0	0	17	1
FYB1	20	0	0	0	0	0	20	1
FYCO1	0	0	0	0	0	18	18	1
FZD1	1	0	0	0	0	0	1	1
FZD4	0	0	2	0	0	0	2	1
G3BP1	11	0	0	0	0	0	11	1
GABARAPL2	0	4	0	0	0	0	4	1
GABRA1	9	0	0	0	0	0	9	1
GABRA2	0	0	0	0	0	15	15	1
GABRA4	0	0	0	0	0	10	10	1
GABRA6	9	0	0	0	0	0	9	1
GABRB1	0	0	0	0	0	9	9	1
GABRB2	10	0	0	0	0	0	10	1
GABRG1	0	0	0	0	0	10	10	1
GABRG2	10	0	0	0	0	0	10	1
GABRP	10	0	0	0	0	0	10	1
GABRR1	10	0	0	0	0	0	10	1
GABRR2	9	0	0	0	0	0	9	1
GADL1	0	0	0	0	0	16	16	1
GALNT10	13	0	0	0	0	0	13	1
GALNT15	0	0	0	0	0	13	13	1
GALNT18	0	0	0	0	0	2	2	1
GALR3	0	0	0	0	0	2	2	1
GALT	0	0	0	0	11	0	11	1
GASK1A	0	0	0	0	0	5	5	1
GATAD1	7	0	0	0	0	0	7	1
GATAD2A	0	0	0	0	0	12	12	1
GBA2	0	0	0	0	18	0	18	1
GCAT	0	0	0	0	0	9	9	1
GCC1	2	0	0	0	0	0	2	1
GCC2	0	0	0	0	0	24	24	1
GCLC	16	0	0	0	0	0	16	1
GCM1	5	0	0	0	0	0	5	1
GCNA	10	0	0	0	0	0	10	1
GDF9	0	0	0	0	0	2	2	1
GDNF	2	0	0	0	0	0	2	1
GDPD2	16	0	0	0	0	0	16	1
GDPD4	0	0	0	0	0	17	17	1
GDPD5	0	0	0	0	0	18	18	1
GEMIN5	28	0	0	0	0	0	28	1
GFRA3	0	0	0	0	0	8	8	1
GGA1	0	0	0	0	0	17	17	1
GGH	0	0	0	0	0	9	9	1
GHR	9	0	0	0	0	0	9	1
GHSR	0	0	0	2	0	0	2	1
GINS1	0	0	0	0	0	8	8	1
GJA10	2	0	0	0	0	0	2	1
GJB1	1	0	0	0	0	0	1	1
GJB7	1	0	0	0	0	0	1	1
GK5	0	0	0	0	0	16	16	1
GLB1	0	0	0	0	0	15	15	1
GLB1L3	0	0	0	20	0	0	20	1
GLCCI1	8	0	0	0	0	0	8	1
GLDC	0	0	0	0	0	25	25	1
GLG1	0	26	0	0	0	0	26	1
GLIPR1	0	0	0	0	0	6	6	1
GLIPR1L1	0	0	0	0	0	7	7	1
GLIPR1L2	0	0	0	0	0	5	5	1
GLIPR2	0	0	0	0	5	0	5	1
GLRA1	9	0	0	0	0	0	9	1
GLT8D1	0	0	0	0	0	9	9	1
GLYATL3	6	0	0	0	0	0	6	1
GLYCTK	0	0	0	0	0	4	4	1
GM2A	4	0	0	0	0	0	4	1
GMIP	0	0	0	0	0	22	22	1
GMNC	0	0	0	5	0	0	5	1
GMPPB	0	0	0	0	0	9	9	1
GNAI2	0	0	0	0	0	8	8	1
GNAT1	0	0	0	0	0	8	8	1
GNB4	0	0	0	9	0	0	9	1
GNE	0	0	0	0	12	0	12	1
GNG10	0	0	0	0	0	2	2	1
GNG11	2	0	0	0	0	0	2	1
GNGT1	2	0	0	0	0	0	2	1
GNL3	0	0	0	0	0	15	15	1
GNMT	3	0	0	0	0	0	3	1
GNPDA2	0	0	0	0	0	7	7	1
GOLGA4	0	0	0	0	0	26	26	1
GOLIM4	0	0	0	16	0	0	16	1
GOLPH3	4	0	0	0	0	0	4	1
GON7	3	0	0	0	0	0	3	1
GORASP1	0	0	0	0	0	9	9	1
GPATCH2	0	12	0	0	0	0	12	1
GPD1L	0	0	0	0	0	9	9	1
GPHN	25	0	0	0	0	0	25	1
GPR160	0	0	0	1	0	0	1	1
GPR37	2	0	0	0	0	0	2	1
GPR62	0	0	0	0	0	1	1	1
GPR63	1	0	0	0	0	0	1	1
GPR68	1	0	0	0	0	0	1	1
GPX1	0	0	0	0	0	2	2	1
GPX2	2	0	0	0	0	0	2	1
GPX3	5	0	0	0	0	0	5	1
GRAMD2B	0	0	0	0	0	16	16	1
GRAMD4	0	0	0	0	0	19	19	1
GRAP2	0	0	0	0	0	8	8	1
GRHL2	0	0	0	0	0	17	17	1
GRHPR	0	0	0	0	9	0	9	1
GRIA1	19	0	0	0	0	0	19	1
GRIK2	16	0	0	0	0	0	16	1
GRIP1	0	0	0	0	0	27	27	1
GRK7	0	0	0	0	0	4	4	1
GRM2	0	0	0	0	0	7	7	1
GRM3	6	0	0	0	0	0	6	1
GRM5	0	0	9	0	0	0	9	1
GRM8	11	0	0	0	0	0	11	1
GRPEL2	4	0	0	0	0	0	4	1
GSTA4	6	0	0	0	0	0	6	1
GTF2H1	0	0	0	0	0	14	14	1
GTPBP1	0	0	0	0	0	14	14	1
GTPBP10	10	0	0	0	0	0	10	1
GTSE1	0	0	0	0	0	11	11	1
GUF1	0	0	0	0	0	16	16	1
GVQW3	0	0	0	0	0	1	1	1
GYG1	0	0	0	0	0	10	10	1
GZMK	5	0	0	0	0	0	5	1
H1-0	0	0	0	0	0	1	1	1
HACD4	0	0	0	0	0	7	7	1
HACE1	24	0	0	0	0	0	24	1
HAND1	2	0	0	0	0	0	2	1
HAPLN4	0	0	0	0	0	5	5	1
HAUS6	0	0	0	0	0	20	20	1
HAVCR1	6	0	0	0	0	0	6	1
HAVCR2	7	0	0	0	0	0	7	1
HBE1	0	0	0	0	0	3	3	1
HCN1	8	0	0	0	0	0	8	1
HCRTR2	1	0	0	0	0	0	1	1
HDAC10	0	0	0	0	0	19	19	1
HDAC8	14	0	0	0	0	0	14	1
HDHD3	0	0	0	0	0	1	1	1
HELB	0	0	0	0	0	15	15	1
HEMK1	0	0	0	0	0	10	10	1
HEPACAM2	10	0	0	0	0	0	10	1
HEPH	23	0	0	0	0	0	23	1
HESX1	0	0	0	0	0	4	4	1
HHATL	0	0	0	0	0	12	12	1
HIGD1A	0	0	0	0	0	3	3	1
HIKESHI	0	0	7	0	0	0	7	1
HILPDA	2	0	0	0	0	0	2	1
HINT1	0	0	0	0	0	3	3	1
HINT2	0	0	0	0	5	0	5	1
HLTF	0	0	0	0	0	25	25	1
HMGCS1	11	0	0	0	0	0	11	1
HMGN3	7	0	0	0	0	0	7	1
HMGXB3	19	0	0	0	0	0	19	1
HMGXB4	0	0	0	0	0	10	10	1
HMMR	18	0	0	0	0	0	18	1
HMOX1	0	0	0	0	0	5	5	1
HNRNPA0	0	0	0	0	0	1	1	1
HPS3	0	0	0	0	0	17	17	1
HPS5	0	0	0	0	0	22	22	1
HPX	0	0	0	0	0	10	10	1
HRCT1	0	0	0	0	1	0	1	1
HRG	0	0	0	7	0	0	7	1
HSDL2	0	0	0	0	0	11	11	1
HSPA2	1	0	0	0	0	0	1	1
HSPA4	0	0	0	0	0	19	19	1
HSPA9	0	0	0	0	0	17	17	1
HSPB3	1	0	0	0	0	0	1	1
HTD2	0	0	0	0	0	1	1	1
HTR1B	2	0	0	0	0	0	2	1
HTR1E	1	0	0	0	0	0	1	1
HTR3C	0	0	0	9	0	0	9	1
HTR4	8	0	0	0	0	0	8	1
HYAL1	0	0	0	0	0	4	4	1
HYAL2	0	0	0	0	0	3	3	1
HYAL3	0	0	0	0	0	3	3	1
HYAL4	4	0	0	0	0	0	4	1
IBTK	28	0	0	0	0	0	28	1
ICA1	16	0	0	0	0	0	16	1
ICE1	0	0	0	20	0	0	20	1
IFNA5	0	0	0	0	0	1	1	1
IFNA7	0	0	0	0	0	1	1	1
IFNB1	0	0	0	0	0	1	1	1
IFNE	0	0	0	0	0	1	1	1
IFNG	0	0	0	0	0	4	4	1
IFRD2	0	0	0	0	0	13	13	1
IFT27	0	0	0	0	0	7	7	1
IFT80	0	0	0	18	0	0	18	1
IGBP1	7	0	0	0	0	0	7	1
IGF2BP2	0	0	0	18	0	0	18	1
IGFBPL1	0	0	0	0	4	0	4	1
IGSF9B	0	0	0	20	0	0	20	1
IHO1	0	0	0	0	0	7	7	1
IL11RA	0	0	0	0	13	0	13	1
IL12A	0	0	0	7	0	0	7	1
IL12B	6	0	0	0	0	0	6	1
IL13	0	0	0	0	0	4	4	1
IL17A	3	0	0	0	0	0	3	1
IL17B	3	0	0	0	0	0	3	1
IL17F	5	0	0	0	0	0	5	1
IL17RB	0	0	0	0	0	11	11	1
IL17RD	0	0	0	0	0	13	13	1
IL17REL	0	0	0	0	0	16	16	1
IL18BP	0	0	0	0	0	3	3	1
IL1RAP	0	0	0	12	0	0	12	1
IL20RB	0	0	0	0	0	8	8	1
IL22	0	0	0	0	0	5	5	1
IL26	0	0	0	0	0	5	5	1
IL2RB	0	0	0	0	0	9	9	1
IL2RG	8	0	0	0	0	0	8	1
IL3	0	0	0	0	0	5	5	1
IL33	0	0	0	0	0	7	7	1
IL4	0	0	0	0	0	4	4	1
IL5	0	0	0	0	0	4	4	1
IL7R	10	0	0	0	0	0	10	1
IL9	0	0	0	0	0	5	5	1
ILK	0	0	0	0	0	13	13	1
IMPDH1	15	0	0	0	0	0	15	1
IMPDH2	0	0	0	0	0	15	15	1
IMPG1	17	0	0	0	0	0	17	1
INIP	0	0	0	0	0	6	6	1
INKA1	0	0	0	0	0	2	2	1
INPPL1	0	0	0	0	0	28	28	1
INSC	0	0	0	0	0	12	12	1
INSYN2B	3	0	0	0	0	0	3	1
INTS4	0	0	0	0	0	23	23	1
IP6K1	0	0	0	0	0	6	6	1
IP6K2	0	0	0	0	0	6	6	1
IPO7	0	0	0	0	0	25	25	1
IQCF1	0	0	0	0	0	4	4	1
IQCF2	0	0	0	0	0	3	3	1
IQCF3	0	0	0	0	0	5	5	1
IQCF5	0	0	0	0	0	3	3	1
IQCF6	0	0	0	0	0	2	2	1
IRAG1	0	0	0	0	0	21	21	1
IRAK1BP1	5	0	0	0	0	0	5	1
IRAK3	0	0	0	0	0	12	12	1
IRF1	0	0	0	0	0	9	9	1
IRX1	0	0	0	4	0	0	4	1
IRX2	0	0	0	4	0	0	4	1
IRX4	0	0	0	5	0	0	5	1
ISL1	6	0	0	0	0	0	6	1
ISOC1	0	0	0	0	0	5	5	1
ISX	0	0	0	0	0	4	4	1
ITGA1	29	0	0	0	0	0	29	1
ITGA2	30	0	0	0	0	0	30	1
ITGA9	0	0	0	0	0	28	28	1
ITGB1BP2	13	0	0	0	0	0	13	1
ITIH1	0	0	0	0	0	22	22	1
ITIH3	0	0	0	0	0	22	22	1
ITIH4	0	0	0	0	0	25	25	1
ITK	17	0	0	0	0	0	17	1
JADE2	0	0	0	0	0	12	12	1
JAM3	0	0	0	9	0	0	9	1
JOSD1	0	0	0	0	0	4	4	1
KARS1	0	15	0	0	0	0	15	1
KAT2B	0	0	0	0	0	19	19	1
KBTBD8	0	0	0	0	0	4	4	1
KCNC1	0	0	0	0	0	4	4	1
KCNC2	0	0	0	0	0	6	6	1
KCNE3	0	0	0	0	0	1	1	1
KCNH8	0	0	0	0	0	16	16	1
KCNIP1	11	0	0	0	0	0	11	1
KCNJ1	0	0	0	1	0	0	1	1
KCNJ11	0	0	0	0	0	1	1	1
KCNJ4	0	0	0	0	0	1	1	1
KCNJ5	0	0	0	2	0	0	2	1
KCNK13	2	0	0	0	0	0	2	1
KCNMB1	3	0	0	0	0	0	3	1
KCNMB3	0	0	0	4	0	0	4	1
KCNMB4	0	0	0	0	0	4	4	1
KCNQ5	15	0	0	0	0	0	15	1
KCTD17	0	0	0	0	0	10	10	1
KCTD3	0	18	0	0	0	0	18	1
KCTD6	0	0	0	0	0	3	3	1
KCTD8	0	0	0	0	0	2	2	1
KDELR3	0	0	0	0	0	9	9	1
KDM3B	0	0	0	0	0	25	25	1
KDM4C	0	0	0	0	0	29	29	1
KHDC3L	3	0	0	0	0	0	3	1
KIAA0825	0	0	0	0	0	2	2	1
KIAA0930	0	0	0	0	0	16	16	1
KIAA1143	0	0	0	0	0	3	3	1
[truncated: 19,219 more rows]

## Sheet: C. SV Coding DUP
# Gene	Axial-OS-02	Axial-OS-04	Axial-OS-05	Axial-OS-06	Axial-OS-07	Axial-OS-08	Total	Samples
ACER2	0	0	0	0	8	8	16	2
ACSL6	0	0	0	0	22	22	44	2
ADAMTSL1	0	0	0	0	30	30	60	2
AFF4	0	0	0	0	20	20	40	2
BNC2	0	0	0	0	12	12	24	2
BRD8	0	0	0	0	29	29	58	2
C11H5orf15	0	0	0	0	3	3	6	2
C11H5orf24	0	0	0	0	2	2	4	2
CAMLG	0	0	0	0	4	4	8	2
CATSPER3	0	0	0	0	10	10	20	2
CCDC171	0	0	0	0	28	28	56	2
CDC23	0	0	0	0	16	16	32	2
CDC25C	0	0	0	0	13	13	26	2
CDC42SE2	0	0	0	0	3	3	6	2
CDKL3	0	0	0	0	19	19	38	2
CDKN2A	0	0	0	0	4	4	8	2
CDKN2AIPNL	0	0	0	0	3	3	6	2
CDKN2B	0	0	0	0	3	3	6	2
CER1	0	0	0	0	2	2	4	2
CHSY3	0	0	0	0	3	1	4	2
CNTLN	0	0	0	0	28	28	56	2
CSF2	0	0	0	0	4	4	8	2
CTNNA1	0	0	0	0	17	17	34	2
CXCL14	0	0	0	0	4	4	8	2
DDX46	0	0	0	0	23	23	46	2
DENND4C	0	0	0	0	32	32	64	2
DMAC1	0	0	0	0	2	2	4	2
DMRTA1	0	0	0	0	3	3	6	2
EGR1	0	0	0	0	2	2	4	2
ELAVL2	0	0	0	0	7	7	14	2
ETF1	0	0	0	0	10	10	20	2
FAM13B	0	0	0	0	23	23	46	2
FAM53C	0	0	0	0	4	4	8	2
FBXL21P	0	0	0	0	5	5	10	2
FNIP1	0	0	0	0	20	20	40	2
FOCAD	0	0	0	0	43	43	86	2
FREM1	0	0	0	0	38	38	76	2
FSTL4	0	0	0	0	16	16	32	2
GDF9	0	0	0	0	2	2	4	2
GFRA3	0	0	0	0	8	8	16	2
GLDC	0	0	0	0	25	25	50	2
HACD4	0	0	0	0	7	7	14	2
HAUS6	0	0	0	0	20	20	40	2
HINT1	0	0	0	0	3	3	6	2
HNRNPA0	0	0	0	0	1	1	2	2
HSPA4	0	0	0	0	19	19	38	2
HSPA9	0	0	0	0	17	17	34	2
IFNA5	0	0	0	0	1	1	2	2
IFNA7	0	0	0	0	1	1	2	2
IFNB1	0	0	0	0	1	1	2	2
IFNE	0	0	0	0	1	1	2	2
IL13	0	0	0	0	4	4	8	2
IL3	0	0	0	0	5	5	10	2
IL33	0	0	0	0	7	7	14	2
IL4	0	0	0	0	4	4	8	2
IL5	0	0	0	0	4	4	8	2
IL9	0	0	0	0	5	5	10	2
IRF1	0	0	0	0	9	9	18	2
IZUMO3	0	0	0	0	7	7	14	2
JADE2	0	0	0	0	12	12	24	2
KDM3B	0	0	0	0	25	25	50	2
KDM4C	0	0	0	0	29	29	58	2
KIAA2026	0	0	0	0	8	8	16	2
KIF20A	0	0	0	0	18	18	36	2
KIF3A	0	0	0	0	19	19	38	2
KLHL3	0	0	0	0	17	17	34	2
KLHL9	0	0	0	0	1	1	2	2
LEAP2	0	0	0	0	3	3	6	2
LECT2	0	0	0	0	4	4	8	2
LOC100682977	0	0	0	0	2	2	4	2
LOC100683045	0	0	0	0	2	2	4	2
LOC100683567	0	0	0	0	1	1	2	2
LOC100685213	0	0	0	0	1	1	2	2
LOC100685666	0	0	0	0	2	2	4	2
LOC100686162	0	0	0	0	1	1	2	2
LOC100856351	0	0	0	0	1	1	2	2
LOC102152433	0	0	0	0	7	7	14	2
LOC106559518	0	0	0	0	3	3	6	2
LOC119863907	0	0	0	0	3	3	6	2
LOC119873921	0	0	0	0	1	1	2	2
LOC119874013	0	0	0	0	2	2	4	2
LOC119874041	0	0	0	0	7	7	14	2
LOC119876769	0	0	0	0	1	1	2	2
LOC119876779	0	0	0	0	5	5	10	2
LOC119876780	0	0	0	0	3	3	6	2
LOC119876781	0	0	0	0	2	2	4	2
LOC119876798	0	0	0	0	1	1	2	2
LOC119876805	0	0	0	0	1	1	2	2
LOC119876806	0	0	0	0	1	1	2	2
LOC119876807	0	0	0	0	1	1	2	2
LOC119876808	0	0	0	0	1	1	2	2
LOC119876809	0	0	0	0	1	1	2	2
LOC119876810	0	0	0	0	1	1	2	2
LOC119876811	0	0	0	0	1	1	2	2
LOC119876813	0	0	0	0	1	1	2	2
LOC119876828	0	0	0	0	1	1	2	2
LOC474706	0	0	0	0	1	1	2	2
LOC475575	0	24	0	0	0	2	26	2
LOC481540	0	0	0	0	2	2	4	2
LOC484977	0	0	0	0	2	2	4	2
LOC608048	0	0	0	0	1	1	2	2
LOC610717	0	0	0	0	2	2	4	2
LOC611406	0	0	0	0	1	1	2	2
LRRTM2	0	0	0	0	2	2	4	2
LURAP1L	0	0	0	0	2	2	4	2
LYRM7	0	0	0	0	5	5	10	2
MACROH2A1	0	0	0	0	9	9	18	2
MATR3	0	0	0	0	14	14	28	2
MEIKIN	0	0	0	0	14	14	28	2
MLANA	0	0	0	0	4	4	8	2
MLLT3	0	0	0	0	13	13	26	2
MPDZ	0	0	0	0	48	48	96	2
MTAP	0	0	0	0	9	9	18	2
MYOT	0	0	0	0	9	9	18	2
NEUROG1	0	0	0	0	1	1	2	2
NFIB	0	0	0	0	14	14	28	2
NME5	0	0	0	0	6	6	12	2
P4HA2	0	0	0	0	15	15	30	2
PCBD2	0	0	0	0	5	5	10	2
PDLIM4	0	0	0	0	9	9	18	2
PITX1	0	0	0	0	3	3	6	2
PKD2L2	0	0	0	0	16	16	32	2
PLIN2	0	0	0	0	9	9	18	2
PPP2CA	0	0	0	0	7	7	14	2
PSIP1	0	0	0	0	18	18	36	2
PTPRD	0	0	0	0	37	37	74	2
RAD50	0	0	0	0	25	25	50	2
RANBP6	0	0	0	0	1	1	2	2
RAPGEF6	0	0	0	0	32	32	64	2
REEP2	0	0	0	0	10	10	20	2
RPS6	0	0	0	0	6	6	12	2
RRAGA	0	0	0	0	1	1	2	2
RUNX2	14	0	0	0	0	3	17	2
SAR1B	0	0	0	0	6	6	12	2
SAXO1	0	0	0	0	5	5	10	2
SEC24A	0	0	0	0	23	23	46	2
SEPTIN8	0	0	0	0	13	13	26	2
SH3GL2	0	0	0	0	10	10	20	2
SHROOM1	0	0	0	0	7	7	14	2
SIL1	0	0	0	0	10	10	20	2
SKP1	0	0	0	0	5	5	10	2
SLBP2	0	0	0	0	6	6	12	2
SLC22A4	0	0	0	0	10	10	20	2
SLC22A5	0	0	0	0	10	10	20	2
SLC24A2	0	0	0	0	10	10	20	2
SLC25A48	0	0	0	0	8	8	16	2
SMAD5	0	0	0	0	6	6	12	2
SMIM32	0	0	0	0	1	1	2	2
SNAPC3	0	0	0	0	9	9	18	2
SOWAHA	0	0	0	0	1	1	2	2
SPOCK1	0	0	0	0	12	12	24	2
TCF7	0	0	0	0	13	13	26	2
TGFBI	0	0	0	0	17	17	34	2
TIFAB	0	0	0	0	1	1	2	2
TPD52L3	0	0	0	0	1	1	2	2
TRPC7	0	0	0	0	14	14	28	2
TTC39B	0	0	0	0	20	20	40	2
TXNDC15	0	0	0	0	5	5	10	2
TYRP1	0	0	0	0	7	7	14	2
UBE2B	0	0	0	0	6	6	12	2
UHRF2	0	0	0	0	16	16	32	2
UQCRQ	0	0	0	0	2	2	4	2
VDAC1	0	0	0	0	8	8	16	2
WNT8A	0	0	0	0	10	10	20	2
ZCCHC10	0	0	0	0	5	5	10	2
ZDHHC21	0	0	0	0	8	8	16	2
A4GALT	0	0	0	0	0	1	1	1
A4GNT	0	0	0	0	0	2	2	1
AACS	0	0	18	0	0	0	18	1
AAMDC	0	0	0	0	0	5	5	1
AARS1	0	21	0	0	0	0	21	1
AARS2	22	0	0	0	0	0	22	1
AASDH	0	0	0	0	0	14	14	1
AASDHPPT	0	6	0	0	0	0	6	1
AATF	0	0	0	0	0	17	17	1
ABCA1	0	0	0	0	0	50	50	1
ABCB1	27	0	0	0	0	0	27	1
ABCB4	27	0	0	0	0	0	27	1
ABCB5	28	0	0	0	0	0	28	1
ABCB9	0	0	12	0	0	0	12	1
ABCC10	20	0	0	0	0	0	20	1
ABCC5	0	0	0	29	0	0	29	1
ABCC8	0	0	0	0	0	39	39	1
ABCF3	0	0	0	21	0	0	21	1
ABCG4	0	14	0	0	0	0	14	1
ABHD12	0	0	0	0	0	2	2	1
ABHD12B	15	0	0	0	0	0	15	1
ABHD14A	0	0	0	0	0	5	5	1
ABHD14B	0	0	0	0	0	3	3	1
ABHD5	0	0	0	0	0	7	7	1
ABHD6	0	0	0	0	0	8	8	1
ABI1	0	0	0	0	0	13	13	1
ABITRAM	0	0	0	0	0	6	6	1
ABLIM3	23	0	0	0	0	0	23	1
ABRA	0	0	0	0	0	2	2	1
ACAA1	0	0	0	0	0	13	13	1
ACACA	0	0	0	0	0	57	57	1
ACACB	0	0	54	0	0	0	54	1
ACAD10	0	0	13	0	0	0	13	1
ACAD11	0	0	0	0	0	20	20	1
ACAD8	0	12	0	0	0	0	12	1
ACADS	0	0	10	0	0	0	10	1
ACADVL	0	18	0	0	0	0	18	1
ACAP1	0	22	0	0	0	0	22	1
ACAP3	0	25	0	0	0	0	25	1
ACAT1	0	13	0	0	0	0	13	1
ACBD5	0	0	0	0	0	15	15	1
ACER3	0	0	0	0	0	12	12	1
ACKR2	0	0	0	0	0	1	1	1
ACKR4	0	0	0	0	0	1	1	1
ACO1	0	0	0	0	0	20	20	1
ACO2	0	0	0	0	0	18	18	1
ACOT11	0	18	0	0	0	0	18	1
ACOT7	0	10	0	0	0	0	10	1
ACOX2	0	0	0	0	0	14	14	1
ACP3	0	0	0	0	0	13	13	1
ACR	0	0	0	0	0	5	5	1
ACRV1	0	4	0	0	0	0	4	1
ACSF3	0	10	0	0	0	0	10	1
ACSL1	0	21	0	0	0	0	21	1
ACTL6A	0	0	0	15	0	0	15	1
ACTL7A	0	0	0	0	0	1	1	1
ACTL7B	0	0	0	0	0	1	1	1
ACTN1	24	0	0	0	0	0	24	1
ACTR10	13	0	0	0	0	0	13	1
ACTR1B	0	0	0	0	0	11	11	1
ACTR8	0	0	0	0	0	14	14	1
ACTRT2	0	2	0	0	0	0	2	1
ACTRT3	0	0	0	2	0	0	2	1
ACVR2B	0	0	0	0	0	11	11	1
ADAM18	0	23	0	0	0	0	23	1
ADAM19	23	0	0	0	0	0	23	1
ADAM2	0	21	0	0	0	0	21	1
ADAM20	2	0	0	0	0	0	2	1
ADAM21	1	0	0	0	0	0	1	1
ADAM22	36	0	0	0	0	0	36	1
ADAM32	0	24	0	0	0	0	24	1
ADAM9	0	22	0	0	0	0	22	1
ADAMTS12	24	0	0	0	0	0	24	1
ADAMTS15	0	8	0	0	0	0	8	1
ADAMTS16	0	0	0	23	0	0	23	1
ADAMTS18	0	24	0	0	0	0	24	1
ADAMTS19	0	0	0	0	23	0	23	1
ADAMTS3	0	0	0	0	0	22	22	1
ADAMTS8	0	9	0	0	0	0	9	1
ADAMTS9	0	0	0	0	0	39	39	1
ADAT1	0	17	0	0	0	0	17	1
ADCK5	0	0	0	0	0	15	15	1
ADCY2	0	0	0	25	0	0	25	1
ADCY8	0	0	0	0	0	18	18	1
ADGRA2	0	20	0	0	0	0	20	1
ADGRB1	0	0	0	0	0	32	32	1
ADGRF1	16	0	0	0	0	0	16	1
ADGRF2	9	0	0	0	0	0	9	1
ADGRF4	8	0	0	0	0	0	8	1
ADGRF5	21	0	0	0	0	0	21	1
ADHFE1	0	0	0	0	0	17	17	1
ADIPOQ	0	0	0	2	0	0	2	1
ADM2	0	0	0	0	0	3	3	1
ADORA2B	0	2	0	0	0	0	2	1
ADPRM	0	4	0	0	0	0	4	1
ADRA1B	2	0	0	0	0	0	2	1
ADRB2	1	0	0	0	0	0	1	1
ADRB3	0	1	0	0	0	0	1	1
ADSL	0	0	0	0	0	14	14	1
ADTRP	6	0	0	0	0	0	6	1
AFAP1L1	20	0	0	0	0	0	20	1
AFF3	0	0	0	0	0	25	25	1
AGMO	15	0	0	0	0	0	15	1
AGO2	0	0	0	0	0	20	20	1
AGR2	7	0	0	0	0	0	7	1
AGRN	0	37	0	0	0	0	37	1
AGTR1	0	0	0	0	0	1	1	1
AGXT2	14	0	0	0	0	0	14	1
AHR	11	0	0	0	0	0	11	1
AHRR	0	0	0	12	0	0	12	1
AHSG	0	0	0	7	0	0	7	1
AIPL1	0	6	0	0	0	0	6	1
AJAP1	0	6	0	0	0	0	6	1
AK4	0	5	0	0	0	0	5	1
AKAP1	0	0	0	0	0	12	12	1
AKAP10	0	17	0	0	0	0	17	1
AKAP5	1	0	0	0	0	0	1	1
AKAP9	51	0	0	0	0	0	51	1
AKNA	0	0	0	0	0	22	22	1
ALAD	0	0	0	0	0	10	10	1
ALAS1	0	0	0	0	0	10	10	1
ALDH1B1	0	0	0	0	0	1	1	1
ALDH1L2	0	0	0	0	0	23	23	1
ALDH2	0	0	13	0	0	0	13	1
ALDH3A1	0	10	0	0	0	0	10	1
ALDH3A2	0	27	0	0	0	0	27	1
ALDH7A1	0	0	0	0	18	0	18	1
ALDOB	0	0	0	0	0	9	9	1
ALG12	0	0	0	0	0	9	9	1
ALG2	0	0	0	0	0	2	2	1
ALG3	0	0	0	9	0	0	9	1
ALG6	0	14	0	0	0	0	14	1
ALG8	0	0	0	0	0	13	13	1
ALG9	0	17	0	0	0	0	17	1
ALKBH2	0	0	3	0	0	0	3	1
ALKBH5	0	4	0	0	0	0	4	1
ALKBH8	0	14	0	0	0	0	14	1
ALOX12	0	14	0	0	0	0	14	1
ALOX12B	0	15	0	0	0	0	15	1
ALOX15	0	14	0	0	0	0	14	1
ALOX15B	0	14	0	0	0	0	14	1
ALOXE3	0	15	0	0	0	0	15	1
ALS2CL	0	0	0	0	0	25	25	1
AMACR	5	0	0	0	0	0	5	1
AMBP	0	0	0	0	0	10	10	1
AMIGO3	0	0	0	0	0	1	1	1
AMOTL2	0	0	0	0	0	9	9	1
AMPH	0	0	0	0	0	21	21	1
AMT	0	0	0	0	0	9	9	1
ANAPC13	0	0	0	0	0	2	2	1
ANAPC5	0	0	17	0	0	0	17	1
ANAPC7	0	0	11	0	0	0	11	1
ANGPT1	0	0	0	0	0	9	9	1
ANGPTL3	0	7	0	0	0	0	7	1
ANGPTL5	0	8	0	0	0	0	8	1
ANK1	0	48	0	0	0	0	48	1
ANKFN1	0	0	0	0	0	21	21	1
ANKFY1	0	26	0	0	0	0	26	1
ANKIB1	19	0	0	0	0	0	19	1
ANKK1	0	8	0	0	0	0	8	1
ANKMY2	10	0	0	0	0	0	10	1
ANKRD11	0	13	0	0	0	0	13	1
ANKRD13A	0	0	15	0	0	0	15	1
ANKRD23	0	0	0	0	0	9	9	1
ANKRD28	0	0	0	0	0	31	31	1
ANKRD33B	0	0	0	4	0	0	4	1
ANKRD37	0	4	0	0	0	0	4	1
ANKRD39	0	0	0	0	0	4	4	1
ANKRD54	0	0	0	0	0	7	7	1
ANKRD65	0	3	0	0	0	0	3	1
ANKRD66	3	0	0	0	0	0	3	1
ANKS1A	28	0	0	0	0	0	28	1
ANKS6	0	0	0	0	0	15	15	1
ANKUB1	0	0	0	0	0	8	8	1
ANO10	0	0	0	0	0	13	13	1
ANP32B	0	0	0	0	0	9	9	1
ANXA13	0	0	0	0	0	12	12	1
ANXA6	25	0	0	0	0	0	25	1
AP1B1	0	0	22	0	0	0	22	1
AP1G1	0	23	0	0	0	0	23	1
AP2M1	0	0	0	11	0	0	11	1
AP2S1	0	0	0	0	0	5	5	1
APBB1IP	0	0	0	0	0	13	13	1
APEH	0	0	0	0	0	23	23	1
APLP2	0	18	0	0	0	0	18	1
APOA1	0	3	0	0	0	0	3	1
APOA4	0	3	0	0	0	0	3	1
APOA5	0	4	0	0	0	0	4	1
APOBEC2	2	0	0	0	0	0	2	1
APOBEC3Z1	0	0	0	0	0	5	5	1
APOBEC3Z3	0	0	0	0	0	4	4	1
APOC1	0	0	0	0	0	3	3	1
APOC2	0	0	0	0	0	3	3	1
APOC3	0	3	0	0	0	0	3	1
APOC4	0	0	0	0	0	3	3	1
APOE	0	0	0	0	0	3	3	1
APOL5	0	0	0	0	0	5	5	1
APOL6	0	0	0	0	0	3	3	1
APPBP2	0	0	0	0	0	13	13	1
APPL1	0	0	0	0	0	23	23	1
APPL2	0	0	0	0	0	23	23	1
APRT	0	5	0	0	0	0	5	1
APTX	0	0	0	0	0	7	7	1
AQP11	0	0	0	0	0	4	4	1
AQP3	0	0	0	0	0	7	7	1
AQP7	0	0	0	0	0	9	9	1
ARC	0	0	0	0	0	1	1	1
ARCN1	0	10	0	0	0	0	10	1
ARF4	0	0	0	0	0	6	6	1
ARFGAP3	0	0	0	0	0	15	15	1
ARG2	9	0	0	0	0	0	9	1
ARHGAP20	0	15	0	0	0	0	15	1
ARHGAP21	0	0	0	0	0	27	27	1
ARHGAP32	0	24	0	0	0	0	24	1
ARHGAP35	0	0	0	0	0	6	6	1
ARHGAP39	0	0	0	0	0	13	13	1
ARHGAP44	0	22	0	0	0	0	22	1
ARHGAP8	0	0	0	0	0	12	12	1
ARHGEF1	0	0	0	0	0	30	30	1
ARHGEF12	0	41	0	0	0	0	41	1
ARHGEF15	0	15	0	0	0	0	15	1
ARHGEF16	0	15	0	0	0	0	15	1
ARHGEF3	0	0	0	0	0	15	15	1
ARHGEF37	12	0	0	0	0	0	12	1
ARHGEF39	0	0	0	0	0	9	9	1
ARID3C	0	0	0	0	0	7	7	1
ARID4A	23	0	0	0	0	0	23	1
ARIH2	0	0	0	0	0	16	16	1
ARL15	6	0	0	0	0	0	6	1
ARL4A	1	0	0	0	0	0	1	1
ARL6IP4	0	0	5	0	0	0	5	1
ARL6IP5	0	0	0	0	0	3	3	1
ARL9	0	0	0	0	0	4	4	1
ARMC1	0	0	0	0	0	6	6	1
ARMC12	6	0	0	0	0	0	6	1
ARMC3	0	0	0	0	0	20	20	1
ARMC6	0	0	0	0	0	8	8	1
ARMC8	0	0	0	0	0	22	22	1
ARMH4	10	0	0	0	0	0	10	1
ARNTL	0	0	0	0	0	19	19	1
ARPC3	0	0	8	0	0	0	8	1
ARPP21	0	0	0	0	0	20	20	1
ARR3	0	0	0	0	0	16	16	1
ARRB2	0	15	0	0	0	0	15	1
ARSA	0	0	0	0	0	8	8	1
ARSI	2	0	0	0	0	0	2	1
ASAH1	0	14	0	0	0	0	14	1
ASAP1	0	0	0	0	0	30	30	1
ASB14	0	0	0	0	0	9	9	1
ASB15	11	0	0	0	0	0	11	1
ASB4	5	0	0	0	0	0	5	1
ASCL4	0	0	0	0	0	1	1	1
ASGR2	0	8	0	0	0	0	8	1
ASH2L	0	17	0	0	0	0	17	1
ASNS	11	0	0	0	0	0	11	1
ASPH	0	0	0	0	0	25	25	1
ASPHD2	0	0	3	0	0	0	3	1
ASTE1	0	0	0	0	0	4	4	1
ATAD2	0	0	0	0	0	28	28	1
ATAD3A	0	16	0	0	0	0	16	1
ATF4	0	0	0	0	0	2	2	1
ATG14	10	0	0	0	0	0	10	1
ATG4C	0	12	0	0	0	0	12	1
ATM	0	62	0	0	0	0	62	1
ATMIN	0	5	0	0	0	0	5	1
ATOX1	3	0	0	0	0	0	3	1
ATP10B	23	0	0	0	0	0	23	1
ATP10D	0	0	0	0	0	23	23	1
ATP11B	0	0	0	33	0	0	33	1
ATP13A1	0	0	0	0	0	26	26	1
ATP13A4	0	0	0	30	0	0	30	1
ATP13A5	0	0	0	30	0	0	30	1
ATP1A3	0	0	0	0	0	23	23	1
ATP1B2	0	7	0	0	0	0	7	1
ATP1B3	0	0	0	0	0	7	7	1
ATP2A2	0	0	21	0	0	0	21	1
ATP2C1	0	0	0	0	0	30	30	1
ATP2C2	0	28	0	0	0	0	28	1
ATP5MG	0	3	0	0	0	0	3	1
ATP6V0A2	0	0	20	0	0	0	20	1
ATP6V0E1	3	0	0	0	0	0	3	1
ATP6V1C1	0	0	0	0	0	14	14	1
ATP6V1D	9	0	0	0	0	0	9	1
ATP6V1G1	0	0	0	0	0	3	3	1
ATP8A1	0	0	0	0	0	40	40	1
ATPAF2	0	8	0	0	0	0	8	1
ATPSCKMT	0	0	0	5	0	0	5	1
ATR	0	0	0	0	0	47	47	1
ATRIP	0	0	0	0	0	14	14	1
ATXN10	0	0	0	0	0	12	12	1
ATXN1L	0	1	0	0	0	0	1	1
ATXN2	0	0	23	0	0	0	23	1
ATXN7	0	0	0	0	0	13	13	1
ATXN7L3B	0	0	0	0	0	1	1	1
AURKAIP1	0	3	0	0	0	0	3	1
AURKB	0	9	0	0	0	0	9	1
AVPR1B	2	0	0	0	0	0	2	1
AWAT1	0	0	0	0	0	7	7	1
AWAT2	0	0	0	0	0	7	7	1
AZI2	0	0	0	0	0	7	7	1
AZIN1	0	0	0	0	0	10	10	1
B3GALNT1	0	0	0	1	0	0	1	1
B3GALT2	1	0	0	0	0	0	1	1
B3GALT6	0	1	0	0	0	0	1	1
B3GAT1	0	4	0	0	0	0	4	1
B3GNT4	0	0	1	0	0	0	1	1
B3GNT5	0	0	0	1	0	0	1	1
B3GNT6	0	0	0	0	0	1	1	1
B3GNT8	0	0	0	0	0	1	1	1
B4GALT1	0	0	0	0	0	6	6	1
B9D1	0	7	0	0	0	0	7	1
B9D2	0	0	0	0	0	4	4	1
BAALC	0	0	0	0	0	9	9	1
BAAT	0	0	0	0	0	3	3	1
BACE1	0	10	0	0	0	0	10	1
BAG1	0	0	0	0	0	8	8	1
BAG4	0	7	0	0	0	0	7	1
BAIAP2L2	0	0	0	0	0	14	14	1
BANP	0	13	0	0	0	0	13	1
BAP1	0	0	0	0	0	17	17	1
BARX2	0	4	0	0	0	0	4	1
BCAM	0	0	0	0	0	15	15	1
BCAR1	0	10	0	0	0	0	10	1
BCAS3	0	0	0	0	0	30	30	1
BCHE	0	0	0	3	0	0	3	1
BCKDHA	0	0	0	0	0	9	9	1
BCL3	0	0	0	0	0	9	9	1
BCL6	0	0	0	8	0	0	8	1
BCL6B	0	8	0	0	0	0	8	1
BCL7A	0	0	6	0	0	0	6	1
BCL9L	0	8	0	0	0	0	8	1
BCO1	0	11	0	0	0	0	11	1
BCO2	0	13	0	0	0	0	13	1
BEND4	0	0	0	0	0	5	5	1
BEST3	0	0	0	0	0	5	5	1
BET1	4	0	0	0	0	0	4	1
BFSP2	0	0	0	0	0	6	6	1
BHLHE22	0	0	0	0	0	1	1	1
BICDL1	0	0	10	0	0	0	10	1
BICRAL	11	0	0	0	0	0	11	1
BIK	0	0	0	0	0	4	4	1
BIRC2	0	8	0	0	0	0	8	1
BIRC3	0	8	0	0	0	0	8	1
BLID	0	3	0	0	0	0	3	1
BLOC1S3	0	0	0	0	0	2	2	1
BMI1	0	0	0	0	0	9	9	1
BMP4	2	0	0	0	0	0	2	1
BMT2	6	0	0	0	0	0	6	1
BNIP1	8	0	0	0	0	0	8	1
BNIP5	11	0	0	0	0	0	11	1
BOD1	3	0	0	0	0	0	3	1
BOP1	0	0	0	0	0	16	16	1
BORCS6	0	1	0	0	0	0	1	1
BORCS8	0	0	0	0	0	5	5	1
BPIFC	0	0	0	0	0	16	16	1
BRAP	0	0	13	0	0	0	13	1
BRD1	0	0	0	0	0	14	14	1
BRD9	0	0	0	15	0	0	15	1
BRF2	0	4	0	0	0	0	4	1
BRI3BP	0	0	3	0	0	0	3	1
BRIP1	0	0	0	0	0	19	19	1
BRIX1	10	0	0	0	0	0	10	1
BRPF3	13	0	0	0	0	0	13	1
BSN	0	0	0	0	0	10	10	1
BSND	0	4	0	0	0	0	4	1
BSPRY	0	0	0	0	0	6	6	1
BSX	0	3	0	0	0	0	3	1
BTBD10	0	0	0	0	0	9	9	1
BTBD11	0	0	0	0	0	18	18	1
BTBD9	14	0	0	0	0	0	14	1
BTD	0	0	0	0	0	5	5	1
BTG4	0	5	0	0	0	0	5	1
BUD13	0	11	0	0	0	0	11	1
BYSL	7	0	0	0	0	0	7	1
BZW2	12	0	0	0	0	0	12	1
C10H12orf45	0	0	0	0	0	5	5	1
C10H12orf75	0	0	0	0	0	5	5	1
C10H22orf23	0	0	0	0	0	7	7	1
C10H2orf15	0	0	0	0	0	1	1	1
C10H2orf49	0	0	0	0	0	4	4	1
C10H2orf92	0	0	0	0	0	8	8	1
C11H5orf63	0	0	0	0	8	0	8	1
C11H9orf131	0	0	0	0	0	3	3	1
C11H9orf152	0	0	0	0	0	2	2	1
C11H9orf24	0	0	0	0	0	8	8	1
C11H9orf43	0	0	0	0	0	14	14	1
C11H9orf72	0	0	0	0	0	10	10	1
C12H6orf132	5	0	0	0	0	0	5	1
C12H6orf141	1	0	0	0	0	0	1	1
C12H6orf226	1	0	0	0	0	0	1	1
C12H6orf89	9	0	0	0	0	0	9	1
C13H8orf33	0	0	0	0	0	5	5	1
C13H8orf76	0	0	0	0	0	6	6	1
C13H8orf82	0	0	0	0	0	3	3	1
C14H7orf31	10	0	0	0	0	0	10	1
C16H4orf47	0	7	0	0	0	0	7	1
C16H8orf48	0	3	0	0	0	0	3	1
C1GALT1	3	0	0	0	0	0	3	1
C1QBP	0	6	0	0	0	0	6	1
C1QTNF12	0	8	0	0	0	0	8	1
C1QTNF2	3	0	0	0	0	0	3	1
C1QTNF3	7	0	0	0	0	0	7	1
C1QTNF5	0	2	0	0	0	0	2	1
C1QTNF6	0	0	0	0	0	2	2	1
C20H3orf14	0	0	0	0	0	4	4	1
C20H3orf18	0	0	0	0	0	4	4	1
C20H3orf49	0	0	0	0	0	5	5	1
C20H3orf62	0	0	0	0	0	3	3	1
C20H3orf84	0	0	0	0	0	4	4	1
C21H11orf58	0	0	0	0	0	5	5	1
C23H3orf86	0	0	0	0	0	1	1	1
C26H12orf43	0	0	7	0	0	0	7	1
C26H12orf65	0	0	5	0	0	0	5	1
C26H22orf31	0	0	3	0	0	0	3	1
C2CD2L	0	15	0	0	0	0	15	1
C2H10orf67	0	0	0	0	0	18	18	1
C34H3orf70	0	0	0	2	0	0	2	1
C34H3orf80	0	0	0	1	0	0	1	1
C34H5orf49	0	0	0	3	0	0	3	1
C35H6orf52	4	0	0	0	0	0	4	1
C4H5orf22	9	0	0	0	0	0	9	1
C4H5orf34	13	0	0	0	0	0	13	1
C4H5orf51	6	0	0	0	0	0	6	1
C5H11orf1	0	8	0	0	0	0	8	1
C5H11orf52	0	4	0	0	0	0	4	1
C5H11orf53	0	5	0	0	0	0	5	1
C5H11orf65	0	10	0	0	0	0	10	1
C5H11orf71	0	1	0	0	0	0	1	1
C5H11orf87	0	2	0	0	0	0	2	1
C5H16orf46	0	2	0	0	0	0	2	1
C5H16orf95	0	8	0	0	0	0	8	1
C5H17orf49	0	6	0	0	0	0	6	1
C5H1orf141	0	9	0	0	0	0	9	1
C5H1orf159	0	16	0	0	0	0	16	1
C5H1orf174	0	4	0	0	0	0	4	1
C5H1orf87	0	14	0	0	0	0	14	1
C6	17	0	0	0	0	0	17	1
C7	19	0	0	0	0	0	19	1
C8A	0	11	0	0	0	0	11	1
C8B	0	12	0	0	0	0	12	1
C8H14orf39	17	0	0	0	0	0	17	1
C9	11	0	0	0	0	0	11	1
C9H17orf64	0	0	0	0	0	6	6	1
C9H17orf67	0	0	0	0	0	3	3	1
C9H17orf78	0	0	0	0	0	7	7	1
CA4	0	0	0	0	0	10	10	1
CA5A	0	7	0	0	0	0	7	1
CA6	0	8	0	0	0	0	8	1
CA8	0	0	0	0	0	8	8	1
CA9	0	0	0	0	0	11	11	1
CAAP1	0	0	0	0	0	6	6	1
CABP1	0	0	8	0	0	0	8	1
CACHD1	0	27	0	0	0	0	27	1
CACNA1D	0	0	0	0	0	51	51	1
CACNA1I	0	0	0	0	0	39	39	1
CACNA2D2	0	0	0	0	0	40	40	1
CACNA2D3	0	0	0	0	0	38	38	1
CACNG2	0	0	0	0	0	4	4	1
CADM1	0	18	0	0	0	0	18	1
CADM4	0	0	0	0	0	9	9	1
CADPS	0	0	0	0	0	34	34	1
CAECAM1	0	0	0	0	0	7	7	1
CAFA-T2R2	1	0	0	0	0	0	1	1
CALB2	0	11	0	0	0	0	11	1
CALCA	0	0	0	0	0	3	3	1
CALCB	0	0	0	0	0	3	3	1
CALCR	12	0	0	0	0	0	12	1
CALM3	0	0	0	0	0	6	6	1
CALML6	0	5	0	0	0	0	5	1
CAMK2A	19	0	0	0	0	0	19	1
CAMK2N2	0	0	0	2	0	0	2	1
CAMKK2	0	0	17	0	0	0	17	1
CAMKV	0	0	0	0	0	10	10	1
CAMP	0	0	0	0	0	4	4	1
CAMTA1	0	28	0	0	0	0	28	1
CAMTA2	0	23	0	0	0	0	23	1
CAND1	0	0	0	0	0	15	15	1
CAPN11	22	0	0	0	0	0	22	1
CAPN5	0	0	0	0	0	12	12	1
CAPN7	0	0	0	0	0	21	21	1
CAPS2	0	0	0	0	0	21	21	1
CAPSL	5	0	0	0	0	0	5	1
CARD10	0	0	0	0	0	20	20	1
CARD6	3	0	0	0	0	0	3	1
CASD1	19	0	0	0	0	0	19	1
CASP12	0	10	0	0	0	0	10	1
CASP3	0	7	0	0	0	0	7	1
CASP4	0	8	0	0	0	0	8	1
CAV1	3	0	0	0	0	0	3	1
CAV2	3	0	0	0	0	0	3	1
CAVIN4	0	0	0	0	0	3	3	1
CBFA2T3	0	15	0	0	0	0	15	1
CBL	0	17	0	0	0	0	17	1
CBLC	0	0	0	0	0	12	12	1
CBX3	6	0	0	0	0	0	6	1
CBX6	0	0	0	0	0	5	5	1
CBX7	0	0	0	0	0	7	7	1
CBY1	0	0	0	0	0	4	4	1
CCDC107	0	0	0	0	0	6	6	1
CCDC110	0	6	0	0	0	0	6	1
CCDC117	0	0	5	0	0	0	5	1
CCDC12	0	0	0	0	0	7	7	1
CCDC126	3	0	0	0	0	0	3	1
CCDC127	0	0	0	2	0	0	2	1
CCDC13	0	0	0	0	0	15	15	1
CCDC138	0	0	0	0	0	16	16	1
CCDC15	0	19	0	0	0	0	19	1
CCDC152	9	0	0	0	0	0	9	1
CCDC153	0	8	0	0	0	0	8	1
CCDC166	0	0	0	0	0	2	2	1
CCDC167	8	0	0	0	0	0	8	1
CCDC175	20	0	0	0	0	0	20	1
CCDC177	1	0	0	0	0	0	1	1
CCDC180	0	0	0	0	0	35	35	1
CCDC182	0	0	0	0	0	1	1	1
CCDC192	0	0	0	0	12	0	12	1
CCDC196	11	0	0	0	0	0	11	1
CCDC198	8	0	0	0	0	0	8	1
CCDC27	0	12	0	0	0	0	12	1
CCDC39	0	0	0	20	0	0	20	1
CCDC42	0	7	0	0	0	0	7	1
CCDC50	0	0	0	13	0	0	13	1
CCDC51	0	0	0	0	0	3	3	1
CCDC60	0	0	15	0	0	0	15	1
CCDC61	0	0	0	0	0	15	15	1
CCDC62	0	0	13	0	0	0	13	1
CCDC63	0	0	13	0	0	0	13	1
CCDC66	0	0	0	0	0	16	16	1
CCDC69	9	0	0	0	0	0	9	1
CCDC7	0	0	0	0	0	39	39	1
CCDC71	0	0	0	0	0	1	1	1
CCDC8	0	0	0	0	0	1	1	1
CCDC92	0	0	5	0	0	0	5	1
CCIN	0	0	0	0	0	1	1	1
CCK	0	0	0	0	0	2	2	1
CCL19	0	0	0	0	0	4	4	1
CCL21	0	0	0	0	0	4	4	1
CCL27	0	0	0	0	0	3	3	1
CCL28	3	0	0	0	0	0	3	1
CCN3	0	0	0	0	0	5	5	1
CCN4	0	0	0	0	0	5	5	1
CCND3	5	0	0	0	0	0	5	1
CCNG1	5	0	0	0	0	0	5	1
CCNJL	5	0	0	0	0	0	5	1
CCNL2	0	12	0	0	0	0	12	1
CCR1	0	0	0	0	0	1	1	1
CCR2	0	0	0	0	0	1	1	1
CCR3	0	0	0	0	0	1	1	1
CCR4	0	0	0	0	0	1	1	1
CCR5	0	0	0	0	0	1	1	1
CCR8	0	0	0	0	0	1	1	1
CCR9	0	0	0	0	0	2	2	1
CCRL2	0	0	0	0	0	1	1	1
CCT2	0	0	0	0	0	17	17	1
CCT5	0	0	0	11	0	0	11	1
CD177	0	0	0	0	0	9	9	1
CD2AP	18	0	0	0	0	0	18	1
CD3D	0	5	0	0	0	0	5	1
CD3E	0	8	0	0	0	0	8	1
CD3G	0	6	0	0	0	0	6	1
CD68	0	6	0	0	0	0	6	1
CD72	0	0	0	0	0	8	8	1
CD74	8	0	0	0	0	0	8	1
CD79A	0	0	0	0	0	5	5	1
CD83	5	0	0	0	0	0	5	1
CDC25A	0	0	0	0	0	15	15	1
CDC26	0	0	0	0	0	2	2	1
CDC42EP1	0	0	0	0	0	3	3	1
CDC5L	15	0	0	0	0	0	15	1
CDC73	17	0	0	0	0	0	17	1
CDCA7L	11	0	0	0	0	0	11	1
CDCP1	0	0	0	0	0	9	9	1
CDCP2	0	6	0	0	0	0	6	1
CDH1	0	16	0	0	0	0	16	1
CDH10	12	0	0	0	0	0	12	1
CDH12	11	0	0	0	0	0	11	1
CDH13	0	16	0	0	0	0	16	1
CDH15	0	14	0	0	0	0	14	1
CDH3	0	17	0	0	0	0	17	1
CDH6	11	0	0	0	0	0	11	1
CDH9	11	0	0	0	0	0	11	1
CDHR4	0	0	0	0	0	20	20	1
CDK10	0	16	0	0	0	0	16	1
CDK14	15	0	0	0	0	0	15	1
CDK18	15	0	0	0	0	0	15	1
CDK2AP1	0	0	4	0	0	0	4	1
CDK6	8	0	0	0	0	0	8	1
CDKN1A	2	0	0	0	0	0	2	1
CDKN3	9	0	0	0	0	0	9	1
CDON	0	20	0	0	0	0	20	1
CDPF1	0	0	0	0	0	4	4	1
CDRT1	0	15	0	0	0	0	15	1
CDRT4	0	3	0	0	0	0	3	1
CDT1	0	10	0	0	0	0	10	1
CDV3	0	0	0	0	0	8	8	1
CDX1	3	0	0	0	0	0	3	1
CDYL2	0	8	0	0	0	0	8	1
CEACAM1	0	0	0	0	0	9	9	1
CEACAM16	0	0	0	0	0	6	6	1
CEACAM19	0	0	0	0	0	8	8	1
CEACAM20	0	0	0	0	0	11	11	1
CEACAM23	0	0	0	0	0	10	10	1
CEACAM28	0	0	0	0	0	10	10	1
CELSR1	0	0	0	0	0	36	36	1
CELSR3	0	0	0	0	0	57	57	1
CENATAC	0	12	0	0	0	0	12	1
CENPBD1	0	1	0	0	0	0	1	1
CENPM	0	0	0	0	0	6	6	1
CENPN	0	12	0	0	0	0	12	1
CENPQ	9	0	0	0	0	0	9	1
CENPU	0	13	0	0	0	0	13	1
CENPV	0	5	0	0	0	0	5	1
CEP104	0	21	0	0	0	0	21	1
CEP120	0	0	0	0	21	0	21	1
CEP126	0	11	0	0	0	0	11	1
CEP135	0	0	0	0	0	24	24	1
CEP164	0	33	0	0	0	0	33	1
CEP63	0	0	0	0	0	15	15	1
CEP70	0	0	0	0	0	19	19	1
CEP72	0	0	0	13	0	0	13	1
CERK	0	0	0	0	0	13	13	1
CERS1	0	0	0	0	0	7	7	1
CFAP20DC	0	0	0	0	0	19	19	1
CFAP251	0	0	22	0	0	0	22	1
CFAP300	0	7	0	0	0	0	7	1
CFAP52	0	15	0	0	0	0	15	1
CFAP69	23	0	0	0	0	0	23	1
CFAP73	0	0	8	0	0	0	8	1
CFAP74	0	38	0	0	0	0	38	1
CFAP97	0	4	0	0	0	0	4	1
CFDP1	0	7	0	0	0	0	7	1
CFH	22	0	0	0	0	0	22	1
CGRRF1	6	0	0	0	0	0	6	1
CHADL	0	0	0	0	0	5	5	1
CHD3	0	43	0	0	0	0	43	1
CHD5	0	44	0	0	0	0	44	1
CHD7	0	0	0	0	0	37	37	1
CHDH	0	0	0	0	0	11	11	1
CHEK1	0	12	0	0	0	0	12	1
CHEK2	0	0	18	0	0	0	18	1
CHIC2	0	0	0	0	0	7	7	1
CHKB	0	0	0	0	0	11	11	1
CHMP1A	0	7	0	0	0	0	7	1
CHMP5	0	0	0	0	0	8	8	1
CHRAC1	0	0	0	0	0	5	5	1
CHRD	0	0	0	23	0	0	23	1
CHRNA3	0	0	0	0	0	6	6	1
CHRNA5	0	0	0	0	0	7	7	1
CHRNB1	0	11	0	0	0	0	11	1
CHRNB4	0	0	0	0	0	7	7	1
CHRNE	0	12	0	0	0	0	12	1
CHST10	0	0	0	0	0	6	6	1
CHST11	0	0	0	0	0	4	4	1
CHST2	0	0	0	0	0	3	3	1
CHST4	0	1	0	0	0	0	1	1
CHTF8	0	3	0	0	0	0	3	1
CHURC1	5	0	0	0	0	0	5	1
CIBAR2	0	9	0	0	0	0	9	1
CIC	0	0	0	0	0	21	21	1
CILK1	14	0	0	0	0	0	14	1
CILP2	0	0	0	0	0	8	8	1
CISH	0	0	0	0	0	3	3	1
CIT	0	0	49	0	0	0	49	1
CKAP4	0	0	0	0	0	2	2	1
CKM	0	0	0	0	0	7	7	1
CLASP2	0	0	0	0	0	46	46	1
CLCN2	0	0	0	24	0	0	24	1
CLDN1	0	0	0	4	0	0	4	1
CLDN11	0	0	0	3	0	0	3	1
CLDN12	1	0	0	0	0	0	1	1
CLDN16	0	0	0	5	0	0	5	1
CLDN18	0	0	0	0	0	6	6	1
CLDN23	0	1	0	0	0	0	1	1
CLDN25	0	1	0	0	0	0	1	1
CLDN7	0	4	0	0	0	0	4	1
CLEC18C	0	12	0	0	0	0	12	1
CLEC3A	0	3	0	0	0	0	3	1
CLEC3B	0	0	0	0	0	3	3	1
CLIC5	7	0	0	0	0	0	7	1
CLINT1	12	0	0	0	0	0	12	1
CLIP1	0	0	28	0	0	0	28	1
CLMP	0	8	0	0	0	0	8	1
CLNS1A	0	0	0	0	0	6	6	1
CLOCK	0	0	0	0	0	20	20	1
CLPS	3	0	0	0	0	0	3	1
CLPSL2	3	0	0	0	0	0	3	1
CLPTM1	0	0	0	0	0	14	14	1
CLPTM1L	0	0	0	15	0	0	15	1
CLRN1	0	0	0	0	0	3	3	1
CLSTN2	0	0	0	0	0	16	16	1
CLTA	0	0	0	0	0	8	8	1
CLTC	0	0	0	0	0	33	33	1
CLVS1	0	0	0	0	0	5	5	1
CMBL	0	0	0	6	0	0	6	1
CMC1	0	0	0	0	0	6	6	1
CMC2	0	3	0	0	0	0	3	1
CMIP	0	26	0	0	0	0	26	1
CMKLR1	0	0	1	0	0	0	1	1
CMTM6	0	0	0	0	0	4	4	1
CMTM7	0	0	0	0	0	6	6	1
CMTM8	0	0	0	0	0	5	5	1
CMTR1	23	0	0	0	0	0	23	1
CMTR2	0	1	0	0	0	0	1	1
CNFN	0	0	0	0	0	4	4	1
CNGA1	0	0	0	0	0	8	8	1
CNGA3	0	0	0	0	0	8	8	1
CNIH1	5	0	0	0	0	0	5	1
CNNM3	0	0	0	0	0	9	9	1
CNNM4	0	0	0	0	0	8	8	1
CNOT10	0	0	0	0	0	21	21	1
CNOT11	0	0	0	0	0	7	7	1
CNOT2	0	0	0	0	0	17	17	1
CNOT7	0	6	0	0	0	0	6	1
CNOT8	8	0	0	0	0	0	8	1
CNPY3	6	0	0	0	0	0	6	1
CNTFR	0	0	0	0	0	7	7	1
CNTN2	23	0	0	0	0	0	23	1
CNTNAP4	0	24	0	0	0	0	24	1
CNTROB	0	23	0	0	0	0	23	1
COA5	0	0	0	0	0	3	3	1
COG4	0	19	0	0	0	0	19	1
COG8	0	6	0	0	0	0	6	1
COIL	0	0	0	0	0	7	7	1
COL14A1	0	0	0	0	0	48	48	1
COL15A1	0	0	0	0	0	43	43	1
COL1A2	52	0	0	0	0	0	52	1
COL22A1	0	0	0	0	0	63	63	1
COL27A1	0	0	0	0	0	61	61	1
COL28A1	34	0	0	0	0	0	34	1
COL6A5	0	0	0	0	0	40	40	1
COL6A6	0	0	0	0	0	37	37	1
COL7A1	0	0	0	0	0	118	118	1
COLCA2	0	6	0	0	0	0	6	1
COLEC10	0	0	0	0	0	7	7	1
COMMD10	0	0	0	0	2	0	2	1
COMMD2	0	0	0	0	0	5	5	1
COMMD3	0	0	0	0	0	8	8	1
COMMD5	0	0	0	0	0	1	1	1
COMMD8	0	0	0	0	0	5	5	1
COPB1	0	0	0	0	0	21	21	1
COPB2	0	0	0	0	0	23	23	1
COPE	0	0	0	0	0	10	10	1
COPS3	0	11	0	0	0	0	11	1
COPS5	0	0	0	0	0	8	8	1
COQ5	0	0	8	0	0	0	8	1
CORIN	0	0	0	0	0	22	22	1
CORO1C	0	0	10	0	0	0	10	1
CORO2A	0	0	0	0	0	13	13	1
COTL1	0	4	0	0	0	0	4	1
COX10	0	7	0	0	0	0	7	1
COX4I1	0	4	0	0	0	0	4	1
COX5B	0	0	0	0	0	4	4	1
COX7B2	0	0	0	0	0	1	1	1
CP	0	0	0	0	0	22	22	1
CPA3	0	0	0	0	0	11	11	1
CPB1	0	0	0	0	0	11	11	1
CPEB4	3	0	0	0	0	0	3	1
CPLANE1	55	0	0	0	0	0	55	1
CPM	0	0	0	0	0	8	8	1
CPNE4	0	0	0	0	0	17	17	1
CPNE5	24	0	0	0	0	0	24	1
CPNE7	0	16	0	0	0	0	16	1
CPSF1	0	0	0	0	0	38	38	1
CPSF6	0	0	0	0	0	11	11	1
CPT1B	0	0	0	0	0	18	18	1
CPT2	0	6	0	0	0	0	6	1
CPTP	0	2	0	0	0	0	2	1
CRACD	0	0	0	0	0	9	9	1
CRACDL	0	0	0	0	0	10	10	1
CREB3	0	0	0	0	0	9	9	1
CREBRF	8	0	0	0	0	0	8	1
CREG2	0	0	0	0	0	4	4	1
CRELD2	0	0	0	0	0	10	10	1
CRH	0	0	0	0	0	1	1	1
CRIP3	20	0	0	0	0	0	20	1
CRISP1	10	0	0	0	0	0	10	1
CRISP2	8	0	0	0	0	0	8	1
CRISPLD2	0	14	0	0	0	0	14	1
CROT	17	0	0	0	0	0	17	1
CRPPA	12	0	0	0	0	0	12	1
CRSP-2	0	0	0	0	0	3	3	1
CRSP-3	0	0	0	0	0	3	3	1
CRSP-4	1	0	0	0	0	0	1	1
CRTAM	0	10	0	0	0	0	10	1
CRTAP	0	0	0	0	0	7	7	1
CRY1	0	0	0	0	0	12	12	1
CRYAB	0	3	0	0	0	0	3	1
CRYBA4	0	0	5	0	0	0	5	1
CRYBB1	0	0	5	0	0	0	5	1
CRYBB2	0	0	5	0	0	0	5	1
CRYBB3	0	0	5	0	0	0	5	1
CRYGS	0	0	0	3	0	0	3	1
CSDC2	0	0	0	0	0	5	5	1
CSF1R	21	0	0	0	0	0	21	1
CSF2RB	0	0	0	0	0	13	13	1
CSMD3	0	0	0	0	0	71	71	1
CSNK1A1	13	0	0	0	0	0	13	1
CSNK1E	0	0	0	0	0	12	12	1
CSNK1G3	0	0	0	0	15	0	15	1
CSPG4B	10	0	0	0	0	0	10	1
CSPG5	0	0	0	0	0	8	8	1
CSPP1	0	0	0	0	0	2	2	1
CSRNP1	0	0	0	0	0	5	5	1
CSRP3	0	0	0	0	0	5	5	1
CTC1	0	24	0	0	0	0	24	1
CTDNEP1	0	9	0	0	0	0	9	1
CTDSPL	0	0	0	0	0	8	8	1
CTHRC1	0	0	0	0	0	4	4	1
CTNNAL1	0	0	0	0	0	20	20	1
CTNNB1	0	0	0	0	0	14	14	1
CTNND2	0	0	0	12	0	0	12	1
CTRB2	0	7	0	0	0	0	7	1
CTSE	9	0	0	0	0	0	9	1
CTU2	0	15	0	0	0	0	15	1
CTXN3	0	0	0	0	1	0	1	1
CUEDC1	0	0	0	0	0	9	9	1
CUL5	0	20	0	0	0	0	20	1
CUL7	25	0	0	0	0	0	25	1
CUL9	40	0	0	0	0	0	40	1
CUX2	0	0	25	0	0	0	25	1
CWF19L2	0	19	0	0	0	0	19	1
CWH43	0	0	0	0	0	15	15	1
CX3CR1	0	0	0	0	0	1	1	1
CXCL16	0	5	0	0	0	0	5	1
CXCL17	0	0	0	0	0	4	4	1
CXCR5	0	2	0	0	0	0	2	1
CXCR6	0	0	0	0	0	1	1	1
CYB561D2	0	0	0	0	0	3	3	1
CYB5B	0	5	0	0	0	0	5	1
CYB5D1	0	5	0	0	0	0	5	1
CYB5D2	0	4	0	0	0	0	4	1
CYB5R3	0	0	0	0	0	9	9	1
CYB5RL	0	8	0	0	0	0	8	1
CYBA	0	6	0	0	0	0	6	1
CYC1	0	0	0	0	0	7	7	1
CYCS	2	0	0	0	0	0	2	1
CYFIP2	32	0	0	0	0	0	32	1
CYHR1	0	0	0	0	0	4	4	1
CYLC2	0	0	0	0	0	4	4	1
CYP11B2	0	0	0	0	0	9	9	1
CYP2D15	0	0	0	0	0	9	9	1
CYP2J2	0	9	0	0	0	0	9	1
CYP39A1	12	0	0	0	0	0	12	1
CYP4V2	0	10	0	0	0	0	10	1
CYP51A1	10	0	0	0	0	0	10	1
CYP7B1	0	0	0	0	0	8	8	1
CYP8B1	0	0	0	0	0	2	2	1
CYRIB	0	0	0	0	0	13	13	1
CYTH4	0	0	0	0	0	13	13	1
CZIB	0	8	0	0	0	0	8	1
DAAM1	25	0	0	0	0	0	25	1
DAAM2	26	0	0	0	0	0	26	1
DAB1	0	16	0	0	0	0	16	1
DAB2	13	0	0	0	0	0	13	1
DACT1	4	0	0	0	0	0	4	1
DACT3	0	0	0	0	0	6	6	1
DAG1	0	0	0	0	0	3	3	1
DALRD3	0	0	0	0	0	11	11	1
DAO	0	0	11	0	0	0	11	1
DAZL	0	0	0	0	0	11	11	1
DBF4	12	0	0	0	0	0	12	1
DBNDD1	0	4	0	0	0	0	4	1
DBR1	0	0	0	0	0	8	8	1
DBX1	0	0	0	0	0	4	4	1
DCAF1	0	0	0	0	0	24	24	1
DCAF10	0	0	0	0	0	7	7	1
DCAF12	0	0	0	0	0	11	11	1
DCAF13	0	0	0	0	0	12	12	1
DCAF5	9	0	0	0	0	0	9	1
DCLK3	0	0	0	0	0	5	5	1
DCP1A	0	0	0	0	0	10	10	1
DCPS	0	7	0	0	0	0	7	1
DCSTAMP	0	0	0	0	0	3	3	1
DCTN3	0	0	0	0	0	7	7	1
DCTN4	14	0	0	0	0	0	14	1
DCTN6	0	7	0	0	0	0	7	1
DCUN1D1	0	0	0	8	0	0	8	1
DCUN1D4	0	0	0	0	0	18	18	1
DCUN1D5	0	8	0	0	0	0	8	1
DDHD1	15	0	0	0	0	0	15	1
DDHD2	0	16	0	0	0	0	16	1
DDI1	0	1	0	0	0	0	1	1
DDX10	0	19	0	0	0	0	19	1
DDX17	0	0	0	0	0	14	14	1
DDX19A	0	13	0	0	0	0	13	1
DDX19B	0	13	0	0	0	0	13	1
DDX25	0	12	0	0	0	0	12	1
DDX49	0	0	0	0	0	13	13	1
DDX52	0	0	0	0	0	17	17	1
DDX54	0	0	20	0	0	0	20	1
DDX55	0	0	15	0	0	0	15	1
DDX58	0	0	0	0	0	18	18	1
DDX6	0	12	0	0	0	0	12	1
DEDD2	0	0	0	0	0	4	4	1
DEF6	11	0	0	0	0	0	11	1
DEF8	0	12	0	0	0	0	12	1
DEFB110	2	0	0	0	0	0	2	1
DEFB112	2	0	0	0	0	0	2	1
DEFB113	2	0	0	0	0	0	2	1
DEFB114	2	0	0	0	0	0	2	1
DENND3	0	0	0	0	0	23	23	1
DENND6A	0	0	0	0	0	23	23	1
DENND6B	0	0	0	0	0	20	20	1
DENR	0	0	8	0	0	0	8	1
DEPTOR	0	0	0	0	0	9	9	1
DERL1	0	0	0	0	0	8	8	1
DERL2	0	8	0	0	0	0	8	1
DERPC	0	1	0	0	0	0	1	1
DESI1	0	0	0	0	0	10	10	1
DFFB	0	7	0	0	0	0	7	1
DGAT1	0	0	0	0	0	21	21	1
DGAT2L6	0	0	0	0	0	7	7	1
DGKB	25	0	0	0	0	0	25	1
DGKE	0	0	0	0	0	11	11	1
DGKG	0	0	0	24	0	0	24	1
DHCR24	0	9	0	0	0	0	9	1
DHODH	0	10	0	0	0	0	10	1
DHRS11	0	0	0	0	0	5	5	1
DHRS7	7	0	0	0	0	0	7	1
DHRS7B	0	7	0	0	0	0	7	1
DHRS7C	0	6	0	0	0	0	6	1
DHX30	0	0	0	0	0	25	25	1
DHX33	0	12	0	0	0	0	12	1
DHX37	0	0	27	0	0	0	27	1
DHX38	0	26	0	0	0	0	26	1
DHX40	0	0	0	0	0	18	18	1
DIABLO	0	0	6	0	0	0	6	1
DIO1	0	4	0	0	0	0	4	1
DIPK2A	0	0	0	0	0	3	3	1
DIXDC1	0	23	0	0	0	0	23	1
DKK3	0	0	0	0	0	6	6	1
DLAT	0	14	0	0	0	0	14	1
DLC1	0	17	0	0	0	0	17	1
DLEC1	0	0	0	0	0	36	36	1
DLG4	0	23	0	0	0	0	23	1
DLGAP5	18	0	0	0	0	0	18	1
DLK2	5	0	0	0	0	0	5	1
DLX5	3	0	0	0	0	0	3	1
DLX6	6	0	0	0	0	0	6	1
DMAC2	0	0	0	0	0	6	6	1
DMC1	0	0	0	0	0	13	13	1
DMPK	0	0	0	0	0	15	15	1
DMRTB1	0	4	0	0	0	0	4	1
DMRTC2	0	0	0	0	0	9	9	1
DMTF1	16	0	0	0	0	0	16	1
DMWD	0	0	0	0	0	5	5	1
DMXL1	0	0	0	0	47	0	47	1
DNAAF1	0	12	0	0	0	0	12	1
DNAH1	0	0	0	0	0	74	74	1
DNAH10	0	0	77	0	0	0	77	1
DNAH11	82	0	0	0	0	0	82	1
DNAH12	0	0	0	0	0	75	75	1
DNAH2	0	86	0	0	0	0	86	1
DNAH8	92	0	0	0	0	0	92	1
DNAH9	0	69	0	0	0	0	69	1
DNAI1	0	0	0	0	0	26	26	1
DNAI4	0	18	0	0	0	0	18	1
DNAJB11	0	0	0	12	0	0	12	1
DNAJB5	0	0	0	0	0	4	4	1
DNAJB7	0	0	0	0	0	1	1	1
DNAJC11	0	16	0	0	0	0	16	1
DNAJC13	0	0	0	0	0	57	57	1
DNAJC19	0	0	0	6	0	0	6	1
DNAJC21	14	0	0	0	0	0	14	1
DNAJC25	0	0	0	0	0	4	4	1
DNAJC5B	0	0	0	0	0	5	5	1
DNAJC6	0	21	0	0	0	0	21	1
DNAL4	0	0	0	0	0	6	6	1
DNASE1L3	0	0	0	0	0	8	8	1
DNPH1	4	0	0	0	0	0	4	1
DOCK2	52	0	0	0	0	0	52	1
DOCK3	0	0	0	0	0	56	56	1
DOCK4	53	0	0	0	0	0	53	1
DOCK7	0	52	0	0	0	0	52	1
DPAGT1	0	9	0	0	0	0	9	1
DPEP1	0	10	0	0	0	0	10	1
DPH3	0	0	0	0	0	3	3	1
DPYS	0	0	0	0	0	9	9	1
DRC3	0	12	0	0	0	0	12	1
DRD2	0	7	0	0	0	0	7	1
DRG2	0	13	0	0	0	0	13	1
DROSHA	32	0	0	0	0	0	32	1
DSCAML1	0	33	0	0	0	0	33	1
DSCC1	0	0	0	0	0	9	9	1
DSTYK	15	0	0	0	0	0	15	1
DTNBP1	5	0	0	0	0	0	5	1
DTWD2	0	0	0	0	7	0	7	1
DTX1	0	0	9	0	0	0	9	1
DUSP1	4	0	0	0	0	0	4	1
DUSP14	0	0	0	0	0	1	1	1
DUSP26	0	3	0	0	0	0	3	1
DUSP7	0	0	0	0	0	3	3	1
DUXB	0	8	0	0	0	0	8	1
DVL1	0	16	0	0	0	0	16	1
DVL2	0	15	0	0	0	0	15	1
DVL3	0	0	0	16	0	0	16	1
DYNC1I1	16	0	0	0	0	0	16	1
DYNC1LI1	0	0	0	0	0	12	12	1
DYNC2H1	0	93	0	0	0	0	93	1
DYNLL1	0	0	2	0	0	0	2	1
DYNLL2	0	0	0	0	0	3	3	1
DYNLRB2	0	4	0	0	0	0	4	1
DYNLT5	0	5	0	0	0	0	5	1
DYRK2	0	0	0	0	0	4	4	1
DZIP1L	0	0	0	0	0	20	20	1
E2F8	0	0	0	0	0	12	12	1
EAF1	0	0	0	0	0	7	7	1
EBAG9	0	0	0	0	0	6	6	1
EBF1	18	0	0	0	0	0	18	1
ECE2	0	0	0	22	0	0	22	1
ECHDC2	0	11	0	0	0	0	11	1
ECPAS	0	0	0	0	0	50	50	1
ECRG4	0	0	0	0	0	4	4	1
EDA	0	0	0	0	0	8	8	1
EDAR	0	0	0	0	0	10	10	1
EDN1	6	0	0	0	0	0	6	1
EEF1D	0	0	0	0	0	8	8	1
EFCAB6	0	0	0	0	0	30	30	1
EFCAB7	0	14	0	0	0	0	14	1
EFCAB9	6	0	0	0	0	0	6	1
EFHB	0	0	0	0	0	15	15	1
EFHC1	14	0	0	0	0	0	14	1
EFNB1	0	0	0	0	0	5	5	1
EFNB3	0	6	0	0	0	0	6	1
EFR3A	0	0	0	0	0	23	23	1
EGFLAM	23	0	0	0	0	0	23	1
EHHADH	0	0	0	7	0	0	7	1
EI24	0	10	0	0	0	0	10	1
EID3	0	0	0	0	0	1	1	1
EIF1B	0	0	0	0	0	4	4	1
EIF2A	0	0	0	0	0	14	14	1
EIF2B1	0	0	9	0	0	0	9	1
EIF2B5	0	0	0	12	0	0	12	1
EIF2D	15	0	0	0	0	0	15	1
EIF2S1	7	0	0	0	0	0	7	1
EIF3D	0	0	0	0	0	14	14	1
EIF3E	0	0	0	0	0	13	13	1
EIF3H	0	0	0	0	0	8	8	1
EIF3L	0	0	0	0	0	13	13	1
EIF4A1	0	11	0	0	0	0	11	1
EIF4A2	0	0	0	11	0	0	11	1
EIF4EBP1	0	3	0	0	0	0	3	1
EIF4G1	0	0	0	33	0	0	33	1
EIF5A	0	4	0	0	0	0	4	1
EIF5B	0	0	0	0	0	24	24	1
ELAC2	0	25	0	0	0	0	25	1
ELAPOR2	20	0	0	0	0	0	20	1
ELFN2	0	0	0	0	0	1	1	1
ELK4	4	0	0	0	0	0	4	1
ELMOD1	0	11	0	0	0	0	11	1
ELOVL2	11	0	0	0	0	0	11	1
ELOVL5	8	0	0	0	0	0	8	1
ELP1	0	0	0	0	0	35	35	1
ELP5	0	8	0	0	0	0	8	1
ELP6	0	0	0	0	0	7	7	1
EMB	11	0	0	0	0	0	11	1
EMC2	0	0	0	0	0	12	12	1
EMC8	0	5	0	0	0	0	5	1
EMID1	0	0	17	0	0	0	17	1
EML2	0	0	0	0	0	23	23	1
EMSY	0	0	0	0	0	10	10	1
ENHO	0	0	0	0	0	1	1	1
ENKUR	0	0	0	0	0	5	5	1
ENO1	0	11	0	0	0	0	11	1
ENO3	0	12	0	0	0	0	12	1
ENPP2	0	0	0	0	0	31	31	1
ENPP4	3	0	0	0	0	0	3	1
ENPP5	3	0	0	0	0	0	3	1
ENPP6	0	2	0	0	0	0	2	1
ENTHD1	0	0	0	0	0	6	6	1
ENTPD3	0	0	0	0	0	10	10	1
ENY2	0	0	0	0	0	5	5	1
EOGT	0	0	0	0	0	15	15	1
EOMES	0	0	0	0	0	6	6	1
EP300	0	0	0	0	0	31	31	1
EPB41L4B	0	0	0	0	0	28	28	1
EPDR1	0	0	0	0	0	3	3	1
EPHB1	0	0	0	0	0	16	16	1
EPHB3	0	0	0	16	0	0	16	1
EPM2AIP1	0	0	0	0	0	1	1	1
EPN2	0	10	0	0	0	0	10	1
EPPK1	0	0	0	0	0	4	4	1
EPX	0	0	0	0	0	12	12	1
EQTN	0	0	0	0	0	8	8	1
ERC2	0	0	0	0	0	16	16	1
ERCC1	0	0	0	0	0	10	10	1
ERCC2	0	0	0	0	0	23	23	1
ERF	0	0	0	0	0	4	4	1
ERFL	0	0	0	0	0	5	5	1
ERGIC1	13	0	0	0	0	0	13	1
ERH	4	0	0	0	0	0	4	1
ERI1	0	7	0	0	0	0	7	1
ERICH4	0	0	0	0	0	2	2	1
ERICH6	0	0	0	0	0	14	14	1
ERLIN2	0	12	0	0	0	0	12	1
ERO1A	16	0	0	0	0	0	16	1
ERP29	0	0	3	0	0	0	3	1
ERP44	0	0	0	0	0	15	15	1
ERRFI1	0	3	0	0	0	0	3	1
ESAM	0	7	0	0	0	0	7	1
ESM1	3	0	0	0	0	0	3	1
ESPN	0	14	0	0	0	0	14	1
ESR2	8	0	0	0	0	0	8	1
ESRP2	0	15	0	0	0	0	15	1
ESYT3	0	0	0	0	0	22	22	1
ETHE1	0	0	0	0	0	7	7	1
ETNK2	8	0	0	0	0	0	8	1
ETS1	0	12	0	0	0	0	12	1
ETV1	15	0	0	0	0	0	15	1
ETV5	0	0	0	13	0	0	13	1
ETV7	9	0	0	0	0	0	9	1
EWSR1	0	0	18	0	0	0	18	1
EXD2	8	0	0	0	0	0	8	1
EXOC1	0	0	0	0	0	20	20	1
EXOC1L	0	0	0	0	0	3	3	1
EXOC3	0	0	0	12	0	0	12	1
EXOC3L2	0	0	0	0	0	13	13	1
EXOC5	19	0	0	0	0	0	19	1
EXOG	0	0	0	0	0	6	6	1
EXOSC3	0	0	0	0	0	4	4	1
EXOSC4	0	0	0	0	0	4	4	1
EXOSC5	0	0	0	0	0	6	6	1
EXOSC6	0	1	0	0	0	0	1	1
EXOSC7	0	0	0	0	0	8	8	1
EXPH5	0	7	0	0	0	0	7	1
EXT1	0	0	0	0	0	11	11	1
F11	0	14	0	0	0	0	14	1
FA2H	0	8	0	0	0	0	8	1
FAAP20	0	4	0	0	0	0	4	1
FABP6	4	0	0	0	0	0	4	1
FAIM	0	0	0	0	0	9	9	1
FAM107A	0	0	0	0	0	6	6	1
FAM114A2	13	0	0	0	0	0	13	1
FAM118A	0	0	0	0	0	8	8	1
FAM118B	0	8	0	0	0	0	8	1
FAM126A	12	0	0	0	0	0	12	1
FAM131A	0	0	0	7	0	0	7	1
FAM135B	0	0	0	0	0	19	19	1
FAM149A	0	14	0	0	0	0	14	1
FAM151A	0	8	0	0	0	0	8	1
FAM155B	0	0	0	0	0	3	3	1
FAM166B	0	0	0	0	0	6	6	1
FAM170A	0	0	0	0	5	0	5	1
FAM178B	0	0	0	0	0	18	18	1
FAM205A	0	0	0	0	0	3	3	1
FAM214B	0	0	0	0	0	7	7	1
FAM216A	0	0	7	0	0	0	7	1
FAM219A	0	0	0	0	0	6	6	1
FAM221A	7	0	0	0	0	0	7	1
FAM221B	0	0	0	0	0	7	7	1
FAM222A	0	0	3	0	0	0	3	1
FAM227A	0	0	0	0	0	23	23	1
FAM237B	2	0	0	0	0	0	2	1
FAM240A	0	0	0	0	0	2	2	1
FAM3D	0	0	0	0	0	9	9	1
FAM71B	2	0	0	0	0	0	2	1
FAM71D	8	0	0	0	0	0	8	1
FAM72A	5	0	0	0	0	0	5	1
FAM83A	0	0	0	0	0	5	5	1
FAM83B	4	0	0	0	0	0	4	1
FAM83F	0	0	0	0	0	5	5	1
FAM83G	0	7	0	0	0	0	7	1
FAM83H	0	0	0	0	0	4	4	1
FAM91A1	0	0	0	0	0	24	24	1
FANCA	0	45	0	0	0	0	45	1
FANCE	11	0	0	0	0	0	11	1
FANCG	0	0	0	0	0	14	14	1
FAR1	0	0	0	0	0	12	12	1
FASTKD3	0	0	0	7	0	0	7	1
FAT1	0	27	0	0	0	0	27	1
FAT2	22	0	0	0	0	0	22	1
FAXDC2	9	0	0	0	0	0	9	1
FBLL1	2	0	0	0	0	0	2	1
FBLN1	0	0	0	0	0	21	21	1
FBN2	0	0	0	0	65	0	65	1
FBXL2	0	0	0	0	0	18	18	1
FBXL6	0	0	0	0	0	9	9	1
FBXO10	0	0	0	0	0	10	10	1
FBXO21	0	0	12	0	0	0	12	1
FBXO31	0	10	0	0	0	0	10	1
FBXO32	0	0	0	0	0	9	9	1
FBXO34	1	0	0	0	0	0	1	1
FBXO38	22	0	0	0	0	0	22	1
FBXO39	0	3	0	0	0	0	3	1
FBXO4	8	0	0	0	0	0	8	1
FBXO46	0	0	0	0	0	1	1	1
FBXO7	0	0	0	0	0	10	10	1
FBXO9	13	0	0	0	0	0	13	1
FBXW11	14	0	0	0	0	0	14	1
FBXW12	0	0	0	0	0	11	11	1
FBXW8	0	0	11	0	0	0	11	1
FCSK	0	24	0	0	0	0	24	1
FDX1	0	5	0	0	0	0	5	1
FDXACB1	0	5	0	0	0	0	5	1
FER1L5	0	0	0	0	0	56	56	1
FER1L6	0	0	0	0	0	43	43	1
FERD3L	1	0	0	0	0	0	1	1
FERMT2	17	0	0	0	0	0	17	1
FETUB	0	0	0	7	0	0	7	1
FEZ1	0	9	0	0	0	0	9	1
FEZF2	0	0	0	0	0	4	4	1
FGD2	16	0	0	0	0	0	16	1
FGF10	3	0	0	0	0	0	3	1
FGF11	0	5	0	0	0	0	5	1
FGF12	0	0	0	7	0	0	7	1
FGF18	4	0	0	0	0	0	4	1
FGF20	0	3	0	0	0	0	3	1
FGFR1	0	17	0	0	0	0	17	1
FGGY	0	19	0	0	0	0	19	1
FGL1	0	7	0	0	0	0	7	1
FHIT	0	0	0	0	0	5	5	1
FHL2	0	0	0	0	0	5	5	1
FICD	0	0	2	0	0	0	2	1
FIP1L1	0	0	0	0	0	19	19	1
FKBP15	0	0	0	0	0	29	29	1
FKBP5	10	0	0	0	0	0	10	1
FKRP	0	0	0	0	0	1	1	1
FKTN	0	0	0	0	0	9	9	1
FLCN	0	11	0	0	0	0	11	1
FLI1	0	12	0	0	0	0	12	1
FLII	0	30	0	0	0	0	30	1
FLNB	0	0	0	0	0	48	48	1
FNDC10	0	1	0	0	0	0	1	1
FNDC9	1	0	0	0	0	0	1	1
FNTB	12	0	0	0	0	0	12	1
FOSB	0	0	0	0	0	4	4	1
FOXA3	0	0	0	0	0	3	3	1
FOXD3	0	1	0	0	0	0	1	1
FOXE1	0	0	0	0	0	1	1	1
FOXF1	0	2	0	0	0	0	2	1
FOXH1	0	0	0	0	0	4	4	1
FOXI1	2	0	0	0	0	0	2	1
FOXL1	0	1	0	0	0	0	1	1
FOXL2	0	0	0	0	0	1	1	1
FOXN4	0	0	10	0	0	0	10	1
FOXP1	0	0	0	0	0	19	19	1
FOXP2	21	0	0	0	0	0	21	1
FOXP4	17	0	0	0	0	0	17	1
FOXR1	0	7	0	0	0	0	7	1
FOXRED1	0	11	0	0	0	0	11	1
FOXRED2	0	0	0	0	0	8	8	1
FRG1	0	10	0	0	0	0	10	1
FRMD4B	0	0	0	0	0	24	24	1
FRMD6	13	0	0	0	0	0	13	1
FRMPD1	0	0	0	0	0	16	16	1
FRRS1L	0	0	0	0	0	5	5	1
FRS2	0	0	0	0	0	5	5	1
FRS3	5	0	0	0	0	0	5	1
FRYL	0	0	0	0	0	64	64	1
FSD1L	0	0	0	0	0	17	17	1
FST	6	0	0	0	0	0	6	1
FUT10	0	4	0	0	0	0	4	1
FUT8	9	0	0	0	0	0	9	1
FXR1	0	0	0	17	0	0	17	1
FXR2	0	19	0	0	0	0	19	1
FXYD2	0	5	0	0	0	0	5	1
FXYD6	0	6	0	0	0	0	6	1
FYB1	20	0	0	0	0	0	20	1
FYB2	0	20	0	0	0	0	20	1
FYCO1	0	0	0	0	0	18	18	1
FZD1	1	0	0	0	0	0	1	1
FZD10	0	0	1	0	0	0	1	1
FZD6	0	0	0	0	0	6	6	1
G3BP1	11	0	0	0	0	0	11	1
GAB2	0	0	0	0	0	10	10	1
GABARAP	0	4	0	0	0	0	4	1
GABARAPL2	0	4	0	0	0	0	4	1
GABBR2	0	0	0	0	0	19	19	1
GABRA1	9	0	0	0	0	0	9	1
GABRA2	0	0	0	0	0	15	15	1
GABRA4	0	0	0	0	0	10	10	1
GABRA6	9	0	0	0	0	0	9	1
GABRB1	0	0	0	0	0	9	9	1
GABRB2	10	0	0	0	0	0	10	1
GABRD	0	10	0	0	0	0	10	1
GABRG1	0	0	0	0	0	10	10	1
GABRG2	10	0	0	0	0	0	10	1
GABRP	10	0	0	0	0	0	10	1
GAD2	0	0	0	0	0	16	16	1
GADL1	0	0	0	0	0	16	16	1
GALNS	0	14	0	0	0	0	14	1
GALNT10	13	0	0	0	0	0	13	1
GALNT12	0	0	0	0	0	11	11	1
GALNT15	0	0	0	0	0	13	13	1
GALNT16	13	0	0	0	0	0	13	1
GALNT18	0	0	0	0	0	2	2	1
GALR3	0	0	0	0	0	2	2	1
GALT	0	0	0	0	0	11	11	1
GAN	0	12	0	0	0	0	12	1
GAS2L1	0	0	5	0	0	0	5	1
GAS7	0	16	0	0	0	0	16	1
GAS8	0	12	0	0	0	0	12	1
GASK1A	0	0	0	0	0	5	5	1
GATAD1	7	0	0	0	0	0	7	1
GATAD2A	0	0	0	0	0	12	12	1
GATC	0	0	4	0	0	0	4	1
GBA2	0	0	0	0	0	18	18	1
GCAT	0	0	0	0	0	9	9	1
GCC2	0	0	0	0	0	24	24	1
GCH1	6	0	0	0	0	0	6	1
GCLC	16	0	0	0	0	0	16	1
GCM1	5	0	0	0	0	0	5	1
GCM2	5	0	0	0	0	0	5	1
GCN1	0	0	57	0	0	0	57	1
GCNT2	8	0	0	0	0	0	8	1
GCSH	0	5	0	0	0	0	5	1
GDNF	2	0	0	0	0	0	2	1
GDPD1	0	0	0	0	0	10	10	1
GDPD4	0	0	0	0	0	17	17	1
GEMIN5	28	0	0	0	0	0	28	1
GEMIN7	0	0	0	0	0	1	1	1
GFOD1	2	0	0	0	0	0	2	1
GFUS	0	0	0	0	0	10	10	1
GGA1	0	0	0	0	0	17	17	1
GGH	0	0	0	0	0	9	9	1
GGNBP2	0	0	0	0	0	14	14	1
GGT6	0	5	0	0	0	0	5	1
GHR	9	0	0	0	0	0	9	1
GID4	0	8	0	0	0	0	8	1
GINS1	0	0	0	0	0	8	8	1
GINS2	0	5	0	0	0	0	5	1
GINS4	0	8	0	0	0	0	8	1
GIPR	0	0	0	0	0	12	12	1
GIT2	0	0	21	0	0	0	21	1
GK5	0	0	0	0	0	16	16	1
GLB1	0	0	0	0	0	15	15	1
GLB1L3	0	20	0	0	0	0	20	1
GLCCI1	8	0	0	0	0	0	8	1
GLG1	0	26	0	0	0	0	26	1
GLI4	0	0	0	0	0	3	3	1
GLIPR1	0	0	0	0	0	6	6	1
GLIPR1L1	0	0	0	0	0	7	7	1
GLIPR1L2	0	0	0	0	0	5	5	1
GLIPR2	0	0	0	0	0	5	5	1
GLIS1	0	10	0	0	0	0	10	1
GLO1	6	0	0	0	0	0	6	1
GLP1R	15	0	0	0	0	0	15	1
GLP2R	0	14	0	0	0	0	14	1
GLRA1	9	0	0	0	0	0	9	1
GLRX2	5	0	0	0	0	0	5	1
GLT1D1	0	0	16	0	0	0	16	1
GLT8D1	0	0	0	0	0	9	9	1
GLTPD2	0	3	0	0	0	0	3	1
GLYATL3	6	0	0	0	0	0	6	1
GLYCTK	0	0	0	0	0	4	4	1
GM2A	4	0	0	0	0	0	4	1
GMFB	7	0	0	0	0	0	7	1
GMIP	0	0	0	0	0	22	22	1
GML	0	0	0	0	0	3	3	1
GMNC	0	0	0	5	0	0	5	1
GMPPB	0	0	0	0	0	9	9	1
GNAI2	0	0	0	0	0	8	8	1
GNAT1	0	0	0	0	0	8	8	1
GNB1	0	9	0	0	0	0	9	1
GNB4	0	0	0	9	0	0	9	1
GNE	0	0	0	0	0	12	12	1
GNG10	0	0	0	0	0	2	2	1
GNG11	2	0	0	0	0	0	2	1
GNG2	5	0	0	0	0	0	5	1
GNG8	0	0	0	0	0	2	2	1
GNGT1	2	0	0	0	0	0	2	1
GNL3	0	0	0	0	0	15	15	1
GNMT	6	0	0	0	0	0	6	1
GNPDA2	0	0	0	0	0	7	7	1
GNPNAT1	5	0	0	0	0	0	5	1
GOLGA4	0	0	0	0	0	26	26	1
GOLGA7	0	4	0	0	0	0	4	1
GOLIM4	0	0	0	16	0	0	16	1
GOLPH3	4	0	0	0	0	0	4	1
GOLT1A	5	0	0	0	0	0	5	1
GORASP1	0	0	0	0	0	9	9	1
GOT1L1	0	10	0	0	0	0	10	1
GP1BA	0	1	0	0	0	0	1	1
GPAA1	0	0	0	0	0	12	12	1
GPD1L	0	0	0	0	0	9	9	1
GPHB5	2	0	0	0	0	0	2	1
GPHN	25	0	0	0	0	0	25	1
GPIHBP1	0	0	0	0	0	4	4	1
GPN3	0	0	8	0	0	0	8	1
GPNMB	11	0	0	0	0	0	11	1
GPR135	2	0	0	0	0	0	2	1
GPR137C	7	0	0	0	0	0	7	1
GPR153	0	5	0	0	0	0	5	1
GPR157	0	4	0	0	0	0	4	1
GPR158	0	0	0	0	0	11	11	1
GPR160	0	0	0	1	0	0	1	1
GPR20	0	0	0	0	0	1	1	1
GPR37	2	0	0	0	0	0	2	1
GPR4	0	0	0	0	0	1	1	1
GPR45	0	0	0	0	0	1	1	1
GPR62	0	0	0	0	0	1	1	1
GPR85	1	0	0	0	0	0	1	1
GPS2	0	10	0	0	0	0	10	1
GPT	0	0	0	0	0	12	12	1
GPX1	0	0	0	0	0	2	2	1
GPX2	2	0	0	0	0	0	2	1
GPX3	5	0	0	0	0	0	5	1
GRAMD1B	0	22	0	0	0	0	22	1
GRAMD2B	0	0	0	0	16	0	16	1
GRAMD4	0	0	0	0	0	19	19	1
GRAP2	0	0	0	0	0	8	8	1
GRHL2	0	0	0	0	0	17	17	1
GRHPR	0	0	0	0	0	9	9	1
GRIA1	19	0	0	0	0	0	19	1
GRIA4	0	18	0	0	0	0	18	1
GRIK4	0	19	0	0	0	0	19	1
GRIK5	0	0	0	0	0	19	19	1
GRIN3A	0	0	0	0	0	10	10	1
GRINA	0	0	0	0	0	6	6	1
GRIP1	0	0	0	0	0	27	27	1
GRK3	0	0	23	0	0	0	23	1
GRK7	0	0	0	0	0	4	4	1
GRM2	0	0	0	0	0	7	7	1
GRM3	6	0	0	0	0	0	6	1
GRPEL2	4	0	0	0	0	0	4	1
GRXCR1	0	0	0	0	0	4	4	1
GSDMC	0	0	0	0	0	14	14	1
GSDMD	0	0	0	0	0	10	10	1
GSDME	9	0	0	0	0	0	9	1
GSE1	0	17	0	0	0	0	17	1
GSG1L2	0	5	0	0	0	0	5	1
GSK3A	0	0	0	0	0	11	11	1
GSR	0	15	0	0	0	0	15	1
GSTA4	6	0	0	0	0	0	6	1
GSX2	0	0	0	0	0	2	2	1
GTF2E2	0	8	0	0	0	0	8	1
GTF2H1	0	0	0	0	0	14	14	1
GTF2H3	0	0	13	0	0	0	13	1
GTF3C1	20	0	0	0	0	0	20	1
GTPBP1	0	0	0	0	0	14	14	1
GTPBP10	10	0	0	0	0	0	10	1
GTPBP2	13	0	0	0	0	0	13	1
GTSE1	0	0	0	0	0	11	11	1
GUCA1A	4	0	0	0	0	0	4	1
GUCA1ANB	3	0	0	0	0	0	3	1
GUCA1B	5	0	0	0	0	0	5	1
GUCY1A2	0	10	0	0	0	0	10	1
GUCY2D	0	18	0	0	0	0	18	1
GUF1	0	0	0	0	0	16	16	1
GYG1	0	0	0	0	0	10	10	1
GZMK	5	0	0	0	0	0	5	1
H1-0	0	0	0	0	0	1	1	1
H2AX	0	1	0	0	0	0	1	1
H6PD	0	7	0	0	0	0	7	1
HAAO	0	0	0	0	0	10	10	1
HAND1	2	0	0	0	0	0	2	1
HAPLN4	0	0	0	0	0	5	5	1
HAS2	0	0	0	0	0	3	3	1
HAS3	0	3	0	0	0	0	3	1
HAVCR1	6	0	0	0	0	0	6	1
HAVCR2	7	0	0	0	0	0	7	1
HCAR1	0	0	2	0	0	0	2	1
HCAR2	0	0	1	0	0	0	1	1
HCN1	8	0	0	0	0	0	8	1
HCRTR2	1	0	0	0	0	0	1	1
HDAC10	0	0	0	0	0	19	19	1
HDAC9	28	0	0	0	0	0	28	1
HDHD3	0	0	0	0	0	1	1	1
HEATR6	0	0	0	0	0	22	22	1
HECTD4	0	0	77	0	0	0	77	1
HELB	0	0	0	0	0	15	15	1
HELT	0	4	0	0	0	0	4	1
HEMGN	0	0	0	0	0	4	4	1
HEMK1	0	0	0	0	0	10	10	1
HEPACAM	0	7	0	0	0	0	7	1
HEPACAM2	10	0	0	0	0	0	10	1
HES2	0	4	0	0	0	0	4	1
HES3	0	3	0	0	0	0	3	1
HES4	0	4	0	0	0	0	4	1
HES5	0	3	0	0	0	0	3	1
HES7	0	4	0	0	0	0	4	1
HESX1	0	0	0	0	0	4	4	1
HGH1	0	0	0	0	0	6	6	1
HHATL	0	0	0	0	0	12	12	1
HHLA1	0	0	0	0	0	16	16	1
HIF1A	15	0	0	0	0	0	15	1
HIF3A	0	0	0	0	0	14	14	1
HIGD1A	0	0	0	0	0	3	3	1
HINFP	0	9	0	0	0	0	9	1
HINT2	0	0	0	0	0	5	5	1
HIP1R	0	0	32	0	0	0	32	1
HIVEP1	9	0	0	0	0	0	9	1
HLTF	0	0	0	0	0	25	25	1
HMBS	0	13	0	0	0	0	13	1
HMGA2	0	0	0	0	0	2	2	1
HMGCS1	11	0	0	0	0	0	11	1
HMGXB3	19	0	0	0	0	0	19	1
HMGXB4	0	0	0	0	0	10	10	1
HMMR	18	0	0	0	0	0	18	1
HMOX1	0	0	0	0	0	5	5	1
HNF1A	0	0	10	0	0	0	10	1
HNF1B	0	0	0	0	0	9	9	1
HNRNPA2B1	11	0	0	0	0	0	11	1
HOATZ	0	7	0	0	0	0	7	1
HOMER3	0	0	0	0	0	9	9	1
HOOK1	0	23	0	0	0	0	23	1
HOPX	0	0	0	0	0	2	2	1
HOXA1	2	0	0	0	0	0	2	1
HOXA2	2	0	0	0	0	0	2	1
HOXA3	2	0	0	0	0	0	2	1
HOXA4	2	0	0	0	0	0	2	1
HPD	0	0	14	0	0	0	14	1
HPS3	0	0	0	0	0	17	17	1
HPS4	0	0	18	0	0	0	18	1
HPS5	0	0	0	0	0	22	22	1
HRCT1	0	0	0	0	0	1	1	1
HRG	0	0	0	7	0	0	7	1
HRK	0	0	1	0	0	0	1	1
HS3ST3A1	0	2	0	0	0	0	2	1
HSBP1	0	3	0	0	0	0	3	1
HSCB	0	0	6	0	0	0	6	1
HSD17B2	0	5	0	0	0	0	5	1
HSD17B4	0	0	0	0	25	0	25	1
HSDL1	0	7	0	0	0	0	7	1
HSDL2	0	0	0	0	0	11	11	1
HSF1	0	0	0	0	0	14	14	1
HSF5	0	0	0	0	0	6	6	1
HSP90AB1	11	0	0	0	0	0	11	1
HSPA2	1	0	0	0	0	0	1	1
HSPA8	0	8	0	0	0	0	8	1
HSPB11	0	7	0	0	0	0	7	1
HSPB2	0	2	0	0	0	0	2	1
HSPB3	1	0	0	0	0	0	1	1
HSPB8	0	0	3	0	0	0	3	1
HTD2	0	0	0	0	0	1	1	1
HTR3A	0	9	0	0	0	0	9	1
HTR3B	0	9	0	0	0	0	9	1
HTR3C	0	0	0	9	0	0	9	1
HTR4	8	0	0	0	0	0	8	1
HTRA4	0	9	0	0	0	0	9	1
HVCN1	0	0	7	0	0	0	7	1
HYAL1	0	0	0	0	0	4	4	1
HYAL2	0	0	0	0	0	3	3	1
HYAL3	0	0	0	0	0	3	3	1
HYAL4	4	0	0	0	0	0	4	1
HYDIN	0	85	0	0	0	0	85	1
HYKK	0	0	0	0	0	5	5	1
HYLS1	0	2	0	0	0	0	2	1
HYOU1	0	25	0	0	0	0	25	1
ICA1	16	0	0	0	0	0	16	1
ICE1	0	0	0	20	0	0	20	1
ICMT	0	5	0	0	0	0	5	1
IDO1	0	10	0	0	0	0	10	1
IDO2	0	14	0	0	0	0	14	1
IFNG	0	0	0	0	0	4	4	1
IFNK	0	0	0	0	0	1	1	1
IFRD1	12	0	0	0	0	0	12	1
IFRD2	0	0	0	0	0	13	13	1
IFT27	0	0	0	0	0	7	7	1
IFT46	0	10	0	0	0	0	10	1
IFT74	0	0	0	0	0	19	19	1
IFT80	0	0	0	18	0	0	18	1
IFT81	0	0	23	0	0	0	23	1
IGBP1	0	0	0	0	0	7	7	1
IGF2BP2	0	0	0	18	0	0	18	1
IGF2BP3	15	0	0	0	0	0	15	1
IGFBP7	0	0	0	0	0	5	5	1
IGFBPL1	0	0	0	0	0	4	4	1
IGSF22	0	0	0	0	0	22	22	1
IGSF23	0	0	0	0	0	7	7	1
IGSF9B	0	20	0	0	0	0	20	1
IHO1	0	0	0	0	0	7	7	1
IKBKE	20	0	0	0	0	0	20	1
IL10RA	0	7	0	0	0	0	7	1
IL11RA	0	0	0	0	0	13	13	1
IL12A	0	0	0	7	0	0	7	1
IL12B	6	0	0	0	0	0	6	1
IL12RB2	0	15	0	0	0	0	15	1
IL17A	3	0	0	0	0	0	3	1
IL17B	3	0	0	0	0	0	3	1
IL17C	0	2	0	0	0	0	2	1
IL17F	5	0	0	0	0	0	5	1
IL17RB	0	0	0	0	0	11	11	1
IL17RD	0	0	0	0	0	13	13	1
IL17REL	0	0	0	0	0	16	16	1
IL18	0	5	0	0	0	0	5	1
IL18R1	0	0	0	0	0	10	10	1
IL18RAP	0	0	0	0	0	11	11	1
IL1R1	0	0	0	0	0	11	11	1
IL1R2	0	0	0	0	0	10	10	1
IL1RAP	0	0	0	12	0	0	12	1
IL1RL1	0	0	0	0	0	10	10	1
IL1RL2	0	0	0	0	0	11	11	1
IL20RB	0	0	0	0	0	8	8	1
IL21R	8	0	0	0	0	0	8	1
IL22	0	0	0	0	0	5	5	1
IL23R	0	10	0	0	0	0	10	1
IL26	0	0	0	0	0	5	5	1
IL2RB	0	0	0	0	0	9	9	1
IL31	0	0	3	0	0	0	3	1
IL34	0	7	0	0	0	0	7	1
IL6	5	0	0	0	0	0	5	1
IL7R	10	0	0	0	0	0	10	1
IMPDH2	0	0	0	0	0	15	15	1
INCA1	0	7	0	0	0	0	7	1
INIP	0	0	0	0	0	6	6	1
INKA1	0	0	0	0	0	2	2	1
INPP4A	0	0	0	0	0	26	26	1
INSC	0	0	0	0	0	12	12	1
INSL5	0	5	0	0	0	0	5	1
INSYN2B	3	0	0	0	0	0	3	1
INTS11	0	18	0	0	0	0	18	1
INTS2	0	0	0	0	0	25	25	1
INTS4	0	0	0	0	0	23	23	1
INVS	0	0	0	0	0	16	16	1
IP6K1	0	0	0	0	0	6	6	1
IP6K2	0	0	0	0	0	6	6	1
IQANK1	0	0	0	0	0	10	10	1
IQCD	0	0	6	0	0	0	6	1
IQCF1	0	0	0	0	0	4	4	1
IQCF2	0	0	0	0	0	3	3	1
IQCF3	0	0	0	0	0	5	5	1
IQCF5	0	0	0	0	0	3	3	1
IQCF6	0	0	0	0	0	2	2	1
IRAK3	0	0	0	0	0	12	12	1
IREB2	0	0	0	0	0	21	21	1
IRF2	0	10	0	0	0	0	10	1
IRF2BP1	0	0	0	0	0	1	1	1
IRF8	0	8	0	0	0	0	8	1
IRGQ	0	0	0	0	0	2	2	1
IRX1	0	0	0	4	0	0	4	1
IRX2	0	0	0	4	0	0	4	1
IRX4	0	0	0	5	0	0	5	1
ISCU	0	0	5	0	0	0	5	1
ISG15	0	2	0	0	0	0	2	1
ISL1	6	0	0	0	0	0	6	1
ISOC1	0	0	0	0	5	0	5	1
IST1	0	9	0	0	0	0	9	1
ISX	0	0	0	0	0	4	4	1
ITGA1	29	0	0	0	0	0	29	1
ITGA2	30	0	0	0	0	0	30	1
ITGA9	0	0	0	0	0	28	28	1
ITGB3BP	0	12	0	0	0	0	12	1
ITGB8	16	0	0	0	0	0	16	1
ITIH1	0	0	0	0	0	22	22	1
ITIH3	0	0	0	0	0	22	22	1
ITIH4	0	0	0	0	0	25	25	1
ITK	17	0	0	0	0	0	17	1
JAK1	0	24	0	0	0	0	24	1
JAM3	0	9	0	0	0	0	9	1
JAML	0	11	0	0	0	0	11	1
JARID2	19	0	0	0	0	0	19	1
JHY	0	10	0	0	0	0	10	1
JKAMP	11	0	0	0	0	0	11	1
JOSD1	0	0	0	0	0	4	4	1
JPH3	0	5	0	0	0	0	5	1
JRK	0	0	0	0	0	2	2	1
JUN	0	1	0	0	0	0	1	1
KANK4	0	9	0	0	0	0	9	1
KANSL3	0	0	0	0	0	23	23	1
KARS1	0	15	0	0	0	0	15	1
KAT2B	0	0	0	0	0	19	19	1
KAT6A	0	17	0	0	0	0	17	1
KBTBD3	0	4	0	0	0	0	4	1
KBTBD8	0	0	0	0	0	4	4	1
KCNAB2	0	17	0	0	0	0	17	1
KCNAB3	0	14	0	0	0	0	14	1
KCNC1	0	0	0	0	0	4	4	1
KCNC2	0	0	0	0	0	6	6	1
KCNG4	0	3	0	0	0	0	3	1
KCNH2	0	14	0	0	0	0	14	1
KCNH5	11	0	0	0	0	0	11	1
KCNH8	0	0	0	0	0	16	16	1
KCNIP1	11	0	0	0	0	0	11	1
KCNJ1	0	1	0	0	0	0	1	1
KCNJ11	0	0	0	0	0	1	1	1
KCNJ12	0	1	0	0	0	0	1	1
KCNJ4	0	0	0	0	0	1	1	1
KCNJ5	0	2	0	0	0	0	2	1
KCNK16	5	0	0	0	0	0	5	1
KCNK17	5	0	0	0	0	0	5	1
KCNK5	6	0	0	0	0	0	6	1
KCNK9	0	0	0	0	0	3	3	1
KCNMB1	3	0	0	0	0	0	3	1
KCNMB3	0	0	0	4	0	0	4	1
KCNMB4	0	0	0	0	0	4	4	1
KCNN4	0	0	0	0	0	8	8	1
KCNQ3	0	0	0	0	0	16	16	1
KCNT2	30	0	0	0	0	0	30	1
KCNU1	0	28	0	0	0	0	28	1
KCNV1	0	0	0	0	0	3	3	1
KCTD10	0	0	7	0	0	0	7	1
KCTD11	0	1	0	0	0	0	1	1
KCTD14	0	0	0	0	0	2	2	1
KCTD17	0	0	0	0	0	10	10	1
KCTD20	8	0	0	0	0	0	8	1
KCTD21	0	0	0	0	0	1	1	1
KCTD6	0	0	0	0	0	3	3	1
KCTD8	0	0	0	0	0	2	2	1
KDELR3	0	0	0	0	0	9	9	1
KDM2B	0	0	28	0	0	0	28	1
KDM6B	0	20	0	0	0	0	20	1
KDR	0	0	0	0	0	30	30	1
KHDRBS3	0	0	0	0	0	14	14	1
KIAA0513	0	12	0	0	0	0	12	1
KIAA0586	34	0	0	0	0	0	34	1
KIAA0753	0	17	0	0	0	0	17	1
KIAA0930	0	0	0	0	0	16	16	1
KIAA1143	0	0	0	0	0	3	3	1
KIAA1217	0	0	0	0	0	23	23	1
KIAA1671	0	0	11	0	0	0	11	1
KIAA1958	0	0	0	0	0	4	4	1
KIF12	0	0	0	0	0	18	18	1
KIF15	0	0	0	0	0	36	36	1
KIF1B	0	49	0	0	0	0	49	1
KIF1C	0	21	0	0	0	0	21	1
KIF24	0	0	0	0	0	12	12	1
KIF2B	0	0	0	0	0	1	1	1
KIF4A	0	0	0	0	0	27	27	1
KIF6	31	0	0	0	0	0	31	1
KIF9	0	0	0	0	0	22	22	1
KIFC2	0	0	0	0	0	18	18	1
KIRREL3	0	17	0	0	0	0	17	1
KISS1	3	0	0	0	0	0	3	1
KIT	0	0	0	0	0	21	21	1
KLC3	0	0	0	0	0	13	13	1
KLC4	14	0	0	0	0	0	14	1
KLF10	0	0	0	0	0	5	5	1
KLF4	0	0	0	0	0	5	5	1
KLHDC3	6	0	0	0	0	0	6	1
KLHDC4	0	12	0	0	0	0	12	1
KLHDC7B	0	0	0	0	0	1	1	1
KLHDC8A	5	0	0	0	0	0	5	1
KLHDC8B	0	0	0	0	0	5	5	1
KLHL17	0	12	0	0	0	0	12	1
KLHL18	0	0	0	0	0	10	10	1
KLHL21	0	4	0	0	0	0	4	1
KLHL24	0	0	0	5	0	0	5	1
KLHL31	2	0	0	0	0	0	2	1
KLHL36	0	4	0	0	0	0	4	1
KLHL38	0	0	0	0	0	3	3	1
KLHL40	0	0	0	0	0	6	6	1
KLHL6	0	0	0	8	0	0	8	1
KLKB1	0	14	0	0	0	0	14	1
KMT2A	0	37	0	0	0	0	37	1
KMT5A	0	0	9	0	0	0	9	1
KNG1	0	0	0	11	0	0	11	1
KNTC1	0	0	63	0	0	0	63	1
KPNA4	0	0	0	17	0	0	17	1
KRBA2	0	5	0	0	0	0	5	1
KREMEN1	0	0	12	0	0	0	12	1
KRIT1	16	0	0	0	0	0	16	1
KSR2	0	0	21	0	0	0	21	1
KTN1	43	0	0	0	0	0	43	1
KY	0	0	0	0	0	11	11	1
L1TD1	0	2	0	0	0	0	2	1
L3HYPDH	5	0	0	0	0	0	5	1
L3MBTL2	0	0	0	0	0	17	17	1
LAMB2	0	0	0	0	0	38	38	1
LAMP3	0	0	0	6	0	0	6	1
LARGE1	0	0	0	0	0	15	15	1
LARP1	20	0	0	0	0	0	20	1
LARP1B	0	0	0	0	0	2	2	1
LARS2	0	0	0	0	0	22	22	1
LAYN	0	8	0	0	0	0	8	1
LCP2	21	0	0	0	0	0	21	1
LDHA	0	0	0	0	0	8	8	1
LDHC	0	0	0	0	0	7	7	1
LDHD	0	12	0	0	0	0	12	1
LDLRAD1	0	6	0	0	0	0	6	1
LEMD1	6	0	0	0	0	0	6	1
LEPR	0	18	0	0	0	0	18	1
LEPROT	0	4	0	0	0	0	4	1
LEPROTL1	0	4	0	0	0	0	4	1
LETM2	0	11	0	0	0	0	11	1
LEXM	0	11	0	0	0	0	11	1
LGALS1	0	0	0	0	0	4	4	1
LGALS2	0	0	0	0	0	4	4	1
LGALS3	5	0	0	0	0	0	5	1
LGR5	0	0	0	0	0	19	19	1
LHFPL5	4	0	0	0	0	0	4	1
LHX1	0	0	0	0	0	5	5	1
LHX5	0	0	5	0	0	0	5	1
LIFR	19	0	0	0	0	0	19	1
LIMCH1	0	0	0	0	0	37	37	1
LIMD1	0	0	0	0	0	8	8	1
LIMS1	0	0	0	0	0	13	13	1
LINGO2	0	0	0	0	0	1	1	1
LIPE	0	0	0	0	0	13	13	1
LIPH	0	0	0	12	0	0	12	1
LIPT1	0	0	0	0	0	1	1	1
LLGL1	0	23	0	0	0	0	23	1
LLPH	0	0	0	0	0	2	2	1
LMAN2L	0	0	0	0	0	9	9	1
LMBRD2	17	0	0	0	0	0	17	1
LMF2	0	0	0	0	0	14	14	1
LMNB1	0	0	0	0	11	0	11	1
LMOD2	3	0	0	0	0	0	3	1
LMOD3	0	0	0	0	0	4	4	1
LNX1	0	0	0	0	0	11	11	1
LOC100682772	2	0	0	0	0	0	2	1
LOC100682831	0	0	0	0	0	1	1	1
LOC100683019	0	0	1	0	0	0	1	1
LOC100683241	0	5	0	0	0	0	5	1
LOC100683263	1	0	0	0	0	0	1	1
LOC100683287	0	0	0	0	0	1	1	1
LOC100683344	4	0	0	0	0	0	4	1
LOC100683373	0	0	0	0	0	4	4	1
LOC100683481	0	15	0	0	0	0	15	1
LOC100683619	2	0	0	0	0	0	2	1
LOC100683637	2	0	0	0	0	0	2	1
LOC100683682	4	0	0	0	0	0	4	1
LOC100683684	0	0	0	0	0	1	1	1
LOC100683749	0	0	0	0	0	3	3	1
LOC100683828	0	0	0	0	0	2	2	1
LOC100683920	0	0	0	0	0	2	2	1
LOC100683923	2	0	0	0	0	0	2	1
LOC100683951	0	0	0	0	2	0	2	1
LOC100683963	0	0	0	0	0	2	2	1
LOC100684002	0	0	0	0	0	3	3	1
LOC100684019	0	2	0	0	0	0	2	1
LOC100684029	0	0	0	0	0	3	3	1
LOC100684247	0	0	1	0	0	0	1	1
LOC100684471	0	0	0	0	0	2	2	1
LOC100684552	0	0	0	0	0	1	1	1
LOC100684598	0	2	0	0	0	0	2	1
LOC100684662	0	0	0	0	0	5	5	1
LOC100684665	0	0	0	0	0	2	2	1
LOC100684768	0	0	0	0	0	1	1	1
LOC100685053	0	1	0	0	0	0	1	1
LOC100685159	7	0	0	0	0	0	7	1
LOC100685395	0	0	0	1	0	0	1	1
LOC100685549	0	0	0	1	0	0	1	1
LOC100685611	0	1	0	0	0	0	1	1
LOC100685620	0	0	0	0	0	6	6	1
LOC100685685	1	0	0	0	0	0	1	1
LOC100685720	2	0	0	0	0	0	2	1
LOC100685794	0	3	0	0	0	0	3	1
LOC100685953	0	2	0	0	0	0	2	1
LOC100686190	0	4	0	0	0	0	4	1
LOC100686354	0	0	1	0	0	0	1	1
LOC100686500	1	0	0	0	0	0	1	1
LOC100686562	0	1	0	0	0	0	1	1
[truncated: 19,219 more rows]

## Sheet: D. SV Coding INS
# Gene	Axial-OS-06	Total	Samples
PSKH1	1	1	1
A1BG	0	0	0
A1CF	0	0	0
A2ML1	0	0	0
A3GALT2	0	0	0
A4GALT	0	0	0
A4GNT	0	0	0
AAAS	0	0	0
AACS	0	0	0
AADAC	0	0	0
AADACL2	0	0	0
AADACL3	0	0	0
AADACL4	0	0	0
AADAT	0	0	0
AAGAB	0	0	0
AAK1	0	0	0
AAMDC	0	0	0
AAMP	0	0	0
AANAT	0	0	0
AAR2	0	0	0
AARS1	0	0	0
AARS2	0	0	0
AASDH	0	0	0
AASDHPPT	0	0	0
AASS	0	0	0
AATF	0	0	0
AATK	0	0	0
ABAT	0	0	0
ABCA1	0	0	0
ABCA12	0	0	0
ABCA13	0	0	0
ABCA2	0	0	0
ABCA3	0	0	0
ABCA4	0	0	0
ABCA5	0	0	0
ABCA6	0	0	0
ABCA7	0	0	0
ABCA8	0	0	0
ABCA9	0	0	0
ABCB1	0	0	0
ABCB10	0	0	0
ABCB11	0	0	0
ABCB4	0	0	0
ABCB5	0	0	0
ABCB6	0	0	0
ABCB7	0	0	0
ABCB8	0	0	0
ABCB9	0	0	0
ABCC1	0	0	0
ABCC10	0	0	0
ABCC11	0	0	0
ABCC12	0	0	0
ABCC2	0	0	0
ABCC3	0	0	0
ABCC4	0	0	0
ABCC5	0	0	0
ABCC6	0	0	0
ABCC8	0	0	0
ABCC9	0	0	0
ABCD1	0	0	0
ABCD2	0	0	0
ABCD3	0	0	0
ABCD4	0	0	0
ABCE1	0	0	0
ABCF1	0	0	0
ABCF2	0	0	0
ABCF3	0	0	0
ABCG1	0	0	0
ABCG2_1	0	0	0
ABCG2_2	0	0	0
ABCG4	0	0	0
ABCG5	0	0	0
ABCG8	0	0	0
ABHD1	0	0	0
ABHD10	0	0	0
ABHD11	0	0	0
ABHD12	0	0	0
ABHD12B	0	0	0
ABHD13	0	0	0
ABHD14A	0	0	0
ABHD14B	0	0	0
ABHD15	0	0	0
ABHD16A	0	0	0
ABHD16B	0	0	0
ABHD17A	0	0	0
ABHD17B	0	0	0
ABHD17C	0	0	0
ABHD18	0	0	0
ABHD2	0	0	0
ABHD3	0	0	0
ABHD4	0	0	0
ABHD5	0	0	0
ABHD6	0	0	0
ABHD8	0	0	0
ABI1	0	0	0
ABI2	0	0	0
ABI3	0	0	0
ABI3BP	0	0	0
ABITRAM	0	0	0
ABL1	0	0	0
ABL2	0	0	0
ABLIM1	0	0	0
ABLIM2	0	0	0
ABLIM3	0	0	0
ABO	0	0	0
ABR	0	0	0
ABRA	0	0	0
ABRACL	0	0	0
ABRAXAS1	0	0	0
ABRAXAS2	0	0	0
ABT1	0	0	0
ABTB1	0	0	0
ABTB2	0	0	0
ACAA1	0	0	0
ACAA2	0	0	0
ACACA	0	0	0
ACACB	0	0	0
ACAD10	0	0	0
ACAD11	0	0	0
ACAD8	0	0	0
ACAD9	0	0	0
ACADL	0	0	0
ACADM	0	0	0
ACADS	0	0	0
ACADSB	0	0	0
ACADVL	0	0	0
ACAN	0	0	0
ACAP1	0	0	0
ACAP2	0	0	0
ACAP3	0	0	0
ACAT1	0	0	0
ACAT2	0	0	0
ACBD3	0	0	0
ACBD4	0	0	0
ACBD5	0	0	0
ACBD6	0	0	0
ACBD7	0	0	0
ACCS	0	0	0
ACD	0	0	0
ACE	0	0	0
ACE2	0	0	0
ACER1	0	0	0
ACER2	0	0	0
ACER3	0	0	0
ACHE	0	0	0
ACIN1	0	0	0
ACKR1	0	0	0
ACKR2	0	0	0
ACKR3	0	0	0
ACKR4	0	0	0
ACLY	0	0	0
ACMSD	0	0	0
ACO1	0	0	0
ACO2	0	0	0
ACOD1	0	0	0
ACOT11	0	0	0
ACOT12	0	0	0
ACOT13	0	0	0
ACOT4	0	0	0
ACOT6	0	0	0
ACOT7	0	0	0
ACOT8	0	0	0
ACOT9	0	0	0
ACOX1	0	0	0
ACOX2	0	0	0
ACOX3	0	0	0
ACOXL	0	0	0
ACP1	0	0	0
ACP2	0	0	0
ACP3	0	0	0
ACP4	0	0	0
ACP5	0	0	0
ACP6	0	0	0
ACP7	0	0	0
ACR	0	0	0
ACRBP	0	0	0
ACRV1	0	0	0
ACSBG1	0	0	0
ACSBG2	0	0	0
ACSF2	0	0	0
ACSF3	0	0	0
ACSL1	0	0	0
ACSL3	0	0	0
ACSL4	0	0	0
ACSL5	0	0	0
ACSL6	0	0	0
ACSM3	0	0	0
ACSM5	0	0	0
ACSS1	0	0	0
ACSS2	0	0	0
ACSS3	0	0	0
ACTA1	0	0	0
ACTA2	0	0	0
ACTB	0	0	0
ACTBL2	0	0	0
ACTC1	0	0	0
ACTG1	0	0	0
ACTG2	0	0	0
ACTL10	0	0	0
ACTL6A	0	0	0
ACTL6B	0	0	0
ACTL7A	0	0	0
ACTL7B	0	0	0
ACTL8	0	0	0
ACTL9	0	0	0
ACTN1	0	0	0
ACTN2	0	0	0
ACTN3	0	0	0
ACTN4	0	0	0
ACTR10	0	0	0
ACTR1A	0	0	0
ACTR1B	0	0	0
ACTR2	0	0	0
ACTR3	0	0	0
ACTR3B	0	0	0
ACTR5	0	0	0
ACTR6	0	0	0
ACTR8	0	0	0
ACTRT2	0	0	0
ACTRT3	0	0	0
ACVR1	0	0	0
ACVR1B	0	0	0
ACVR1C	0	0	0
ACVR2A	0	0	0
ACVR2B	0	0	0
ACVRL1	0	0	0
ACY3	0	0	0
ACYP1	0	0	0
ACYP2	0	0	0
ADA	0	0	0
ADA2	0	0	0
ADAD1	0	0	0
ADAL	0	0	0
ADAM10	0	0	0
ADAM11	0	0	0
ADAM12	0	0	0
ADAM15	0	0	0
ADAM17	0	0	0
ADAM18	0	0	0
ADAM19	0	0	0
ADAM2	0	0	0
ADAM20	0	0	0
ADAM21	0	0	0
ADAM22	0	0	0
ADAM23	0	0	0
ADAM28	0	0	0
ADAM29	0	0	0
ADAM32	0	0	0
ADAM33	0	0	0
ADAM7	0	0	0
ADAM8	0	0	0
ADAM9	0	0	0
ADAMDEC1	0	0	0
ADAMTS1	0	0	0
ADAMTS10	0	0	0
ADAMTS12	0	0	0
ADAMTS13	0	0	0
ADAMTS14	0	0	0
ADAMTS15	0	0	0
ADAMTS16	0	0	0
ADAMTS17	0	0	0
ADAMTS18	0	0	0
ADAMTS19	0	0	0
ADAMTS2	0	0	0
ADAMTS20	0	0	0
ADAMTS3	0	0	0
ADAMTS4	0	0	0
ADAMTS5	0	0	0
ADAMTS6	0	0	0
ADAMTS7	0	0	0
ADAMTS8	0	0	0
ADAMTS9	0	0	0
ADAMTSL1	0	0	0
ADAMTSL2	0	0	0
ADAMTSL3	0	0	0
ADAMTSL4	0	0	0
ADAMTSL5	0	0	0
ADAP1	0	0	0
ADAP2	0	0	0
ADAR	0	0	0
ADARB1	0	0	0
ADARB2	0	0	0
ADAT1	0	0	0
ADAT2	0	0	0
ADAT3	0	0	0
ADCK1	0	0	0
ADCK2	0	0	0
ADCK5	0	0	0
ADCY1	0	0	0
ADCY10	0	0	0
ADCY2	0	0	0
ADCY3	0	0	0
ADCY4	0	0	0
ADCY5	0	0	0
ADCY6	0	0	0
ADCY7	0	0	0
ADCY8	0	0	0
ADCY9	0	0	0
ADCYAP1	0	0	0
ADCYAP1R1	0	0	0
ADD1	0	0	0
ADD2	0	0	0
ADD3	0	0	0
ADGB	0	0	0
ADGRA1	0	0	0
ADGRA2	0	0	0
ADGRA3	0	0	0
ADGRB1	0	0	0
ADGRB2	0	0	0
ADGRB3	0	0	0
ADGRD1	0	0	0
ADGRD2	0	0	0
ADGRE1	0	0	0
ADGRE2	0	0	0
ADGRE3	0	0	0
ADGRE5	0	0	0
ADGRF1	0	0	0
ADGRF2	0	0	0
ADGRF3	0	0	0
ADGRF4	0	0	0
ADGRF5	0	0	0
ADGRG1	0	0	0
ADGRG2	0	0	0
ADGRG3	0	0	0
ADGRG4	0	0	0
ADGRG5	0	0	0
ADGRG6	0	0	0
ADGRG7	0	0	0
ADGRL1	0	0	0
ADGRL2	0	0	0
ADGRL3	0	0	0
ADGRL4	0	0	0
ADGRV1	0	0	0
ADH4	0	0	0
ADH5	0	0	0
ADHFE1	0	0	0
ADI1	0	0	0
ADIG	0	0	0
ADIPOQ	0	0	0
ADIPOR1	0	0	0
ADIPOR2	0	0	0
ADIRF	0	0	0
ADK	0	0	0
ADM	0	0	0
ADM2	0	0	0
ADM5	0	0	0
ADNP	0	0	0
ADNP2	0	0	0
ADO	0	0	0
ADORA1	0	0	0
ADORA2A	0	0	0
ADORA2B	0	0	0
ADORA3	0	0	0
ADPGK	0	0	0
ADPRH	0	0	0
ADPRHL1	0	0	0
ADPRM	0	0	0
ADPRS	0	0	0
ADRA1A	0	0	0
ADRA1B	0	0	0
ADRA1D	0	0	0
ADRA2A	0	0	0
ADRA2B	0	0	0
ADRA2C	0	0	0
ADRB1	0	0	0
ADRB2	0	0	0
ADRB3	0	0	0
ADRM1	0	0	0
ADSL	0	0	0
ADSS1	0	0	0
ADSS2	0	0	0
ADTRP	0	0	0
AEBP1	0	0	0
AEBP2	0	0	0
AEN	0	0	0
AFAP1	0	0	0
AFAP1L1	0	0	0
AFAP1L2	0	0	0
AFDN	0	0	0
AFF1	0	0	0
AFF2	0	0	0
AFF3	0	0	0
AFF4	0	0	0
AFG1L	0	0	0
AFG3L2	0	0	0
AFM	0	0	0
AFMID	0	0	0
AFP	0	0	0
AFTPH	0	0	0
AGA	0	0	0
AGAP1	0	0	0
AGAP2	0	0	0
AGAP3	0	0	0
AGBL1	0	0	0
AGBL2	0	0	0
AGBL3	0	0	0
AGBL4	0	0	0
AGBL5	0	0	0
AGER	0	0	0
AGFG1	0	0	0
AGFG2	0	0	0
AGGF1	0	0	0
AGK	0	0	0
AGL	0	0	0
AGMAT	0	0	0
AGMO	0	0	0
AGO1	0	0	0
AGO2	0	0	0
AGO3	0	0	0
AGO4	0	0	0
AGPAT1	0	0	0
AGPAT2	0	0	0
AGPAT3	0	0	0
AGPAT4	0	0	0
AGPAT5	0	0	0
AGPS	0	0	0
AGR2	0	0	0
AGRN	0	0	0
AGRP	0	0	0
AGT	0	0	0
AGTPBP1	0	0	0
AGTR1	0	0	0
AGTR2	0	0	0
AGTRAP	0	0	0
AGXT	0	0	0
AGXT2	0	0	0
AHCTF1	0	0	0
AHCY	0	0	0
AHCYL1	0	0	0
AHCYL2	0	0	0
AHDC1	0	0	0
AHI1	0	0	0
AHNAK	0	0	0
AHNAK2	0	0	0
AHR	0	0	0
AHRR	0	0	0
AHSA1	0	0	0
AHSA2P	0	0	0
AHSG	0	0	0
AHSP	0	0	0
AICDA	0	0	0
AIDA	0	0	0
AIF1	0	0	0
AIF1L	0	0	0
AIFM1	0	0	0
AIFM2	0	0	0
AIFM3	0	0	0
AIG1	0	0	0
AIMP1	0	0	0
AIMP2	0	0	0
AIP	0	0	0
AIPL1	0	0	0
AIRE	0	0	0
AJAP1	0	0	0
AJM1	0	0	0
AJUBA	0	0	0
AK1	0	0	0
AK2	0	0	0
AK3	0	0	0
AK4	0	0	0
AK5	0	0	0
AK6	0	0	0
AK7	0	0	0
AK8	0	0	0
AK9	0	0	0
AKAIN1	0	0	0
AKAP1	0	0	0
AKAP10	0	0	0
AKAP11	0	0	0
AKAP12	0	0	0
AKAP13	0	0	0
AKAP14	0	0	0
AKAP17A	0	0	0
AKAP3	0	0	0
AKAP4	0	0	0
AKAP5	0	0	0
AKAP6	0	0	0
AKAP7	0	0	0
AKAP8	0	0	0
AKAP8L	0	0	0
AKAP9	0	0	0
AKIP1	0	0	0
AKIRIN1	0	0	0
AKIRIN2	0	0	0
AKNA	0	0	0
AKNAD1	0	0	0
AKR1A1	0	0	0
AKR1B1	0	0	0
AKR1C3	0	0	0
AKR1E2	0	0	0
AKR7A2	0	0	0
AKT1	0	0	0
AKT1S1	0	0	0
AKT2	0	0	0
AKT3	0	0	0
AKTIP	0	0	0
ALAD	0	0	0
ALAS1	0	0	0
ALAS2	0	0	0
ALB	0	0	0
ALCAM	0	0	0
ALDH16A1	0	0	0
ALDH18A1	0	0	0
ALDH1A1	0	0	0
ALDH1A2	0	0	0
ALDH1A3	0	0	0
ALDH1B1	0	0	0
ALDH1L1	0	0	0
ALDH1L2	0	0	0
ALDH2	0	0	0
ALDH3A1	0	0	0
ALDH3A2	0	0	0
ALDH3B1	0	0	0
ALDH4A1	0	0	0
ALDH5A1	0	0	0
ALDH6A1	0	0	0
ALDH7A1	0	0	0
ALDH8A1	0	0	0
ALDH9A1	0	0	0
ALDOA	0	0	0
ALDOB	0	0	0
ALDOC	0	0	0
ALG1	0	0	0
ALG11	0	0	0
ALG12	0	0	0
ALG13	0	0	0
ALG14	0	0	0
ALG2	0	0	0
ALG3	0	0	0
ALG5	0	0	0
ALG6	0	0	0
ALG8	0	0	0
ALG9	0	0	0
ALK	0	0	0
ALKAL2	0	0	0
ALKBH1	0	0	0
ALKBH2	0	0	0
ALKBH3	0	0	0
ALKBH4	0	0	0
ALKBH5	0	0	0
ALKBH6	0	0	0
ALKBH7	0	0	0
ALKBH8	0	0	0
ALLC	0	0	0
ALMS1	0	0	0
ALOX12	0	0	0
ALOX12B	0	0	0
ALOX15	0	0	0
ALOX15B	0	0	0
ALOX5	0	0	0
ALOXE3	0	0	0
ALPI	0	0	0
ALPK1	0	0	0
ALPK2	0	0	0
ALPK3	0	0	0
ALPL	0	0	0
ALS2	0	0	0
ALS2CL	0	0	0
ALX1	0	0	0
ALX3	0	0	0
ALX4	0	0	0
ALYREF	0	0	0
AMACR	0	0	0
AMBN	0	0	0
AMBP	0	0	0
AMBRA1	0	0	0
AMD1	0	0	0
AMDHD1	0	0	0
AMDHD2	0	0	0
AMELX	0	0	0
AMER1	0	0	0
AMER2	0	0	0
AMER3	0	0	0
AMFR	0	0	0
AMH	0	0	0
AMHR2	0	0	0
AMIGO1	0	0	0
AMIGO2	0	0	0
AMIGO3	0	0	0
AMMECR1	0	0	0
AMMECR1L	0	0	0
AMN	0	0	0
AMN1	0	0	0
AMOT	0	0	0
AMOTL1	0	0	0
AMOTL2	0	0	0
AMPD1	0	0	0
AMPD2	0	0	0
AMPH	0	0	0
AMT	0	0	0
AMTN	0	0	0
AMZ1	0	0	0
AMZ2	0	0	0
ANAPC1	0	0	0
ANAPC10	0	0	0
ANAPC11	0	0	0
ANAPC13	0	0	0
ANAPC15	0	0	0
ANAPC16	0	0	0
ANAPC2	0	0	0
ANAPC4	0	0	0
ANAPC5	0	0	0
ANAPC7	0	0	0
ANGEL1	0	0	0
ANGEL2	0	0	0
ANGPT1	0	0	0
ANGPT2	0	0	0
ANGPT4	0	0	0
ANGPTL1	0	0	0
ANGPTL2	0	0	0
ANGPTL3	0	0	0
ANGPTL4	0	0	0
ANGPTL5	0	0	0
ANGPTL6	0	0	0
ANGPTL7	0	0	0
ANGPTL8	0	0	0
ANHX	0	0	0
ANK1	0	0	0
ANK2	0	0	0
ANK3	0	0	0
ANKAR	0	0	0
ANKDD1A	0	0	0
ANKEF1	0	0	0
ANKFN1	0	0	0
ANKFY1	0	0	0
ANKH	0	0	0
ANKHD1	0	0	0
ANKIB1	0	0	0
ANKK1	0	0	0
ANKLE1	0	0	0
ANKLE2	0	0	0
ANKMY1	0	0	0
ANKMY2	0	0	0
ANKRA2	0	0	0
ANKRD1	0	0	0
ANKRD10	0	0	0
ANKRD11	0	0	0
ANKRD12	0	0	0
ANKRD13A	0	0	0
ANKRD13B	0	0	0
ANKRD13C	0	0	0
ANKRD13D	0	0	0
ANKRD16	0	0	0
ANKRD17	0	0	0
ANKRD2	0	0	0
ANKRD22	0	0	0
ANKRD23	0	0	0
ANKRD24	0	0	0
ANKRD26	0	0	0
ANKRD27	0	0	0
ANKRD28	0	0	0
ANKRD29	0	0	0
ANKRD31	0	0	0
ANKRD33	0	0	0
ANKRD33B	0	0	0
ANKRD34A	0	0	0
ANKRD34B	0	0	0
ANKRD34C	0	0	0
ANKRD35	0	0	0
ANKRD37	0	0	0
ANKRD39	0	0	0
ANKRD40	0	0	0
ANKRD42	0	0	0
ANKRD44	0	0	0
ANKRD45	0	0	0
ANKRD46	0	0	0
ANKRD49	0	0	0
ANKRD50	0	0	0
ANKRD52	0	0	0
ANKRD53	0	0	0
ANKRD54	0	0	0
ANKRD55	0	0	0
ANKRD6	0	0	0
ANKRD60	0	0	0
ANKRD61	0	0	0
ANKRD63	0	0	0
ANKRD65	0	0	0
ANKRD66	0	0	0
ANKRD9	0	0	0
ANKS1A	0	0	0
ANKS1B	0	0	0
ANKS3	0	0	0
ANKS4B	0	0	0
ANKS6	0	0	0
ANKUB1	0	0	0
ANKZF1	0	0	0
ANLN	0	0	0
ANO1	0	0	0
ANO10	0	0	0
ANO2	0	0	0
ANO3	0	0	0
ANO4	0	0	0
ANO5	0	0	0
ANO6	0	0	0
ANO7	0	0	0
ANO8	0	0	0
ANO9	0	0	0
ANOS1	0	0	0
ANP32A	0	0	0
ANP32B	0	0	0
ANP32E	0	0	0
ANPEP	0	0	0
ANTKMT	0	0	0
ANTXR1	0	0	0
ANTXR2	0	0	0
ANTXRL	0	0	0
ANXA1	0	0	0
ANXA10	0	0	0
ANXA11	0	0	0
ANXA13	0	0	0
ANXA2	0	0	0
ANXA3	0	0	0
ANXA4	0	0	0
ANXA5	0	0	0
ANXA6	0	0	0
ANXA7	0	0	0
ANXA8L1	0	0	0
ANXA9	0	0	0
AOAH	0	0	0
AOC1	0	0	0
AOC2	0	0	0
AOC3_1	0	0	0
AOC3_2	0	0	0
AOX2	0	0	0
AOX4	0	0	0
AP1AR	0	0	0
AP1B1	0	0	0
AP1G1	0	0	0
AP1G2	0	0	0
AP1M1	0	0	0
AP1M2	0	0	0
AP1S1	0	0	0
AP1S2	0	0	0
AP2A1	0	0	0
AP2A2	0	0	0
AP2B1	0	0	0
AP2M1	0	0	0
AP2S1	0	0	0
AP3B1	0	0	0
AP3B2	0	0	0
AP3D1	0	0	0
AP3M1	0	0	0
AP3M2	0	0	0
AP3S1	0	0	0
AP3S2	0	0	0
AP4B1	0	0	0
AP4E1	0	0	0
AP4M1	0	0	0
AP4S1	0	0	0
AP5B1	0	0	0
AP5S1	0	0	0
AP5Z1	0	0	0
APAF1	0	0	0
APBA1	0	0	0
APBA2	0	0	0
APBA3	0	0	0
APBB1	0	0	0
APBB1IP	0	0	0
APBB2	0	0	0
APBB3	0	0	0
APC	0	0	0
APC2	0	0	0
APCDD1	0	0	0
APCDD1L	0	0	0
APEH	0	0	0
APELA	0	0	0
APEX1	0	0	0
APEX2	0	0	0
APH1A	0	0	0
APH1B	0	0	0
API5	0	0	0
APIP	0	0	0
APLF	0	0	0
APLN	0	0	0
APLNR	0	0	0
APLP1	0	0	0
APLP2	0	0	0
APMAP	0	0	0
APOA1	0	0	0
APOA2	0	0	0
APOA4	0	0	0
APOA5	0	0	0
APOB	0	0	0
APOBEC1	0	0	0
APOBEC2	0	0	0
APOBEC3Z1	0	0	0
APOBEC3Z3	0	0	0
APOBEC4	0	0	0
APOBR	0	0	0
APOC1	0	0	0
APOC2	0	0	0
APOC3	0	0	0
APOC4	0	0	0
APOD	0	0	0
APOE	0	0	0
APOF	0	0	0
APOH	0	0	0
APOL5	0	0	0
APOL6	0	0	0
APOLD1	0	0	0
APOM	0	0	0
APOO	0	0	0
APOOL	0	0	0
APP	0	0	0
APPBP2	0	0	0
APPL1	0	0	0
APPL2	0	0	0
APRT	0	0	0
APTX	0	0	0
AQP1	0	0	0
AQP10	0	0	0
AQP11	0	0	0
AQP12B	0	0	0
AQP2	0	0	0
AQP3	0	0	0
AQP4	0	0	0
AQP5	0	0	0
AQP6	0	0	0
AQP7	0	0	0
AQP8	0	0	0
AQP9	0	0	0
AQR	0	0	0
AR	0	0	0
ARAF	0	0	0
ARAP1	0	0	0
ARAP2	0	0	0
ARAP3	0	0	0
ARC	0	0	0
ARCN1	0	0	0
AREG	0	0	0
AREL1	0	0	0
ARF1	0	0	0
ARF3	0	0	0
ARF4	0	0	0
ARF5	0	0	0
ARF6	0	0	0
ARFGAP1	0	0	0
ARFGAP2	0	0	0
ARFGAP3	0	0	0
ARFGEF1	0	0	0
ARFGEF2	0	0	0
ARFGEF3	0	0	0
ARFIP1	0	0	0
ARFIP2	0	0	0
ARFRP1	0	0	0
ARG1	0	0	0
ARG2	0	0	0
ARGLU1	0	0	0
ARHGAP1	0	0	0
ARHGAP10	0	0	0
ARHGAP12	0	0	0
ARHGAP15	0	0	0
ARHGAP17	0	0	0
ARHGAP18	0	0	0
ARHGAP19	0	0	0
ARHGAP20	0	0	0
ARHGAP21	0	0	0
ARHGAP22	0	0	0
ARHGAP23	0	0	0
ARHGAP24	0	0	0
ARHGAP25	0	0	0
ARHGAP26	0	0	0
ARHGAP27	0	0	0
ARHGAP28	0	0	0
ARHGAP29	0	0	0
ARHGAP30	0	0	0
ARHGAP31	0	0	0
ARHGAP32	0	0	0
ARHGAP33	0	0	0
ARHGAP35	0	0	0
ARHGAP36	0	0	0
ARHGAP39	0	0	0
ARHGAP4	0	0	0
ARHGAP40	0	0	0
ARHGAP42	0	0	0
ARHGAP44	0	0	0
ARHGAP45	0	0	0
ARHGAP5	0	0	0
ARHGAP6	0	0	0
ARHGAP8	0	0	0
ARHGAP9	0	0	0
ARHGDIA	0	0	0
ARHGDIB	0	0	0
ARHGDIG	0	0	0
ARHGEF1	0	0	0
ARHGEF10	0	0	0
ARHGEF10L	0	0	0
ARHGEF11	0	0	0
ARHGEF12	0	0	0
ARHGEF15	0	0	0
ARHGEF16	0	0	0
ARHGEF17	0	0	0
ARHGEF18	0	0	0
ARHGEF19	0	0	0
ARHGEF2	0	0	0
ARHGEF25	0	0	0
ARHGEF26	0	0	0
ARHGEF28	0	0	0
ARHGEF3	0	0	0
ARHGEF33	0	0	0
ARHGEF37	0	0	0
ARHGEF38	0	0	0
ARHGEF39	0	0	0
ARHGEF4	0	0	0
ARHGEF40	0	0	0
ARHGEF5	0	0	0
ARHGEF6	0	0	0
ARHGEF7	0	0	0
ARHGEF9	0	0	0
ARID1A	0	0	0
ARID1B	0	0	0
ARID2	0	0	0
ARID3A	0	0	0
ARID3B	0	0	0
ARID3C	0	0	0
ARID4A	0	0	0
ARID4B	0	0	0
ARID5A	0	0	0
ARID5B	0	0	0
ARIH1	0	0	0
ARIH2	0	0	0
ARL1	0	0	0
ARL10	0	0	0
ARL13A	0	0	0
ARL13B	0	0	0
ARL14EP	0	0	0
ARL14EPL	0	0	0
ARL15	0	0	0
ARL16	0	0	0
ARL17A	0	0	0
ARL2	0	0	0
ARL2BP	0	0	0
ARL3	0	0	0
ARL4A	0	0	0
ARL4C	0	0	0
ARL4D	0	0	0
ARL5B	0	0	0
ARL5C	0	0	0
ARL6	0	0	0
ARL6IP1	0	0	0
ARL6IP4	0	0	0
ARL6IP5	0	0	0
ARL8A	0	0	0
ARL8B	0	0	0
ARL9	0	0	0
ARMC1	0	0	0
ARMC10	0	0	0
ARMC12	0	0	0
ARMC2	0	0	0
ARMC3	0	0	0
ARMC5	0	0	0
ARMC6	0	0	0
ARMC8	0	0	0
ARMC9	0	0	0
ARMCX1	0	0	0
ARMCX2	0	0	0
ARMCX3	0	0	0
ARMCX4	0	0	0
ARMCX5	0	0	0
ARMH1	0	0	0
ARMH2	0	0	0
ARMH3	0	0	0
ARMH4	0	0	0
ARMT1	0	0	0
ARNT	0	0	0
ARNT2	0	0	0
ARNTL	0	0	0
ARNTL2	0	0	0
ARPC1A	0	0	0
ARPC1B	0	0	0
ARPC2	0	0	0
ARPC3	0	0	0
ARPC4	0	0	0
ARPC5	0	0	0
ARPC5L	0	0	0
ARPIN	0	0	0
ARPP19	0	0	0
ARPP21	0	0	0
ARR3	0	0	0
ARRB1	0	0	0
ARRB2	0	0	0
ARRDC1	0	0	0
ARRDC2	0	0	0
ARRDC3	0	0	0
ARRDC4	0	0	0
ARRDC5	0	0	0
ARSA	0	0	0
ARSB	0	0	0
ARSD	0	0	0
ARSF	0	0	0
ARSG	0	0	0
ARSH	0	0	0
ARSI	0	0	0
ARSJ	0	0	0
ARSK	0	0	0
ARSL	0	0	0
ART1	0	0	0
ART3	0	0	0
ART4	0	0	0
ART5	0	0	0
ARTN	0	0	0
ARV1	0	0	0
ARVCF	0	0	0
ARX	0	0	0
AS3MT	0	0	0
ASAH1	0	0	0
ASAH2	0	0	0
ASAP1	0	0	0
ASAP2	0	0	0
ASAP3	0	0	0
ASB10	0	0	0
ASB11	0	0	0
ASB12	0	0	0
ASB13	0	0	0
ASB14	0	0	0
ASB15	0	0	0
ASB16	0	0	0
ASB17	0	0	0
ASB18	0	0	0
ASB2	0	0	0
ASB3	0	0	0
ASB4	0	0	0
ASB5	0	0	0
ASB6	0	0	0
ASB7	0	0	0
ASB8	0	0	0
ASB9	0	0	0
ASCC1	0	0	0
ASCC2	0	0	0
ASCC3	0	0	0
ASCL1	0	0	0
ASCL2	0	0	0
ASCL3	0	0	0
ASCL4	0	0	0
ASCL5	0	0	0
ASF1A	0	0	0
ASF1B	0	0	0
ASGR2	0	0	0
ASH1L	0	0	0
ASH2L	0	0	0
ASIC1	0	0	0
ASIC2	0	0	0
ASIC3	0	0	0
ASIC4	0	0	0
ASIC5	0	0	0
ASIP	0	0	0
ASL	0	0	0
ASMT	0	0	0
ASMTL	0	0	0
ASNS	0	0	0
ASNSD1	0	0	0
ASPA	0	0	0
ASPDH	0	0	0
ASPG	0	0	0
ASPH	0	0	0
ASPHD1	0	0	0
ASPHD2	0	0	0
ASPM	0	0	0
ASPN	0	0	0
ASPRV1	0	0	0
ASPSCR1	0	0	0
ASRGL1	0	0	0
ASS1	0	0	0
ASTE1	0	0	0
ASTL	0	0	0
ASTN1	0	0	0
ASTN2	0	0	0
ASXL1	0	0	0
ASXL2	0	0	0
ASXL3	0	0	0
ASZ1	0	0	0
ATAD1	0	0	0
ATAD2	0	0	0
ATAD2B	0	0	0
ATAD3A	0	0	0
ATAD5	0	0	0
ATAT1	0	0	0
ATCAY	0	0	0
ATE1	0	0	0
ATF1	0	0	0
ATF2	0	0	0
ATF3	0	0	0
ATF4	0	0	0
ATF5	0	0	0
ATF6	0	0	0
ATF6B	0	0	0
ATF7IP	0	0	0
ATF7IP2	0	0	0
ATG10	0	0	0
ATG101	0	0	0
ATG12	0	0	0
ATG13	0	0	0
ATG14	0	0	0
ATG16L1	0	0	0
ATG16L2	0	0	0
ATG2A	0	0	0
ATG2B	0	0	0
ATG3	0	0	0
ATG4A	0	0	0
ATG4B	0	0	0
ATG4C	0	0	0
ATG4D	0	0	0
ATG5	0	0	0
ATG7	0	0	0
ATG9A	0	0	0
ATG9B	0	0	0
ATIC	0	0	0
ATL1	0	0	0
ATL2	0	0	0
ATL3	0	0	0
ATM	0	0	0
ATMIN	0	0	0
ATN1	0	0	0
ATOH1	0	0	0
ATOH7	0	0	0
ATOH8	0	0	0
ATOX1	0	0	0
ATP10A	0	0	0
ATP10B	0	0	0
ATP10D	0	0	0
ATP11A	0	0	0
ATP11B	0	0	0
ATP11C	0	0	0
ATP12A	0	0	0
ATP13A1	0	0	0
ATP13A2	0	0	0
ATP13A3	0	0	0
ATP13A4	0	0	0
ATP13A5	0	0	0
ATP1A1	0	0	0
ATP1A3	0	0	0
ATP1A4	0	0	0
ATP1B1	0	0	0
ATP1B2	0	0	0
ATP1B3	0	0	0
ATP1B4	0	0	0
ATP23	0	0	0
ATP2A1	0	0	0
ATP2A2	0	0	0
ATP2A3	0	0	0
ATP2B1	0	0	0
ATP2B2	0	0	0
ATP2B3	0	0	0
ATP2B4	0	0	0
ATP2C1	0	0	0
ATP2C2	0	0	0
ATP4A	0	0	0
ATP4B	0	0	0
ATP5F1A	0	0	0
ATP5F1B	0	0	0
ATP5F1C	0	0	0
ATP5F1D	0	0	0
ATP5F1E	0	0	0
ATP5IF1	0	0	0
ATP5J2	0	0	0
ATP5MC1	0	0	0
ATP5MC2	0	0	0
ATP5MC3	0	0	0
ATP5ME	0	0	0
ATP5MG	0	0	0
ATP5MJ	0	0	0
ATP5MK	0	0	0
ATP5PF	0	0	0
ATP5PO	0	0	0
ATP6AP1	0	0	0
ATP6AP1L	0	0	0
ATP6AP2	0	0	0
ATP6V0A1	0	0	0
ATP6V0A2	0	0	0
ATP6V0A4	0	0	0
ATP6V0B	0	0	0
ATP6V0C	0	0	0
ATP6V0D1	0	0	0
ATP6V0D2	0	0	0
ATP6V0E1	0	0	0
ATP6V0E2	0	0	0
ATP6V1A	0	0	0
ATP6V1B1	0	0	0
ATP6V1B2	0	0	0
ATP6V1C1	0	0	0
ATP6V1C2	0	0	0
ATP6V1D	0	0	0
ATP6V1E1	0	0	0
ATP6V1E2	0	0	0
ATP6V1F	0	0	0
ATP6V1FNB	0	0	0
ATP6V1G1	0	0	0
ATP6V1G2	0	0	0
ATP6V1G3	0	0	0
ATP6V1H	0	0	0
ATP7A	0	0	0
ATP7B	0	0	0
ATP8A1	0	0	0
ATP8A2	0	0	0
ATP8B1	0	0	0
ATP8B2	0	0	0
ATP8B3	0	0	0
ATP8B4	0	0	0
ATP9A	0	0	0
ATP9B	0	0	0
ATPAF1	0	0	0
ATPAF2	0	0	0
ATPSCKMT	0	0	0
ATR	0	0	0
ATRAID	0	0	0
ATRIP	0	0	0
ATRN	0	0	0
ATRNL1	0	0	0
ATRX	0	0	0
ATXN1	0	0	0
ATXN10	0	0	0
ATXN1L	0	0	0
ATXN2	0	0	0
ATXN2L	0	0	0
ATXN3	0	0	0
ATXN7	0	0	0
ATXN7L1	0	0	0
ATXN7L2	0	0	0
ATXN7L3	0	0	0
ATXN7L3B	0	0	0
AUH	0	0	0
AUNIP	0	0	0
AUP1	0	0	0
AURKA	0	0	0
AURKAIP1	0	0	0
AURKB	0	0	0
AURKC	0	0	0
AUTS2	0	0	0
AVEN	0	0	0
AVIL	0	0	0
AVL9	0	0	0
AVP	0	0	0
AVPI1	0	0	0
AVPR1A	0	0	0
AVPR1B	0	0	0
AVPR2	0	0	0
AWAT1	0	0	0
AWAT2	0	0	0
AXDND1	0	0	0
AXIN1	0	0	0
AXIN2	0	0	0
AXL	0	0	0
AZGP1	0	0	0
AZI2	0	0	0
AZIN1	0	0	0
AZIN2	0	0	0
B2M	0	0	0
B3GALNT1	0	0	0
B3GALNT2	0	0	0
B3GALT1	0	0	0
B3GALT2	0	0	0
B3GALT4	0	0	0
B3GALT5	0	0	0
B3GALT6	0	0	0
B3GAT1	0	0	0
B3GAT2	0	0	0
B3GAT3	0	0	0
B3GLCT	0	0	0
B3GNT2	0	0	0
B3GNT3	0	0	0
B3GNT4	0	0	0
B3GNT5	0	0	0
B3GNT6	0	0	0
B3GNT7	0	0	0
B3GNT8	0	0	0
B3GNT9	0	0	0
B3GNTL1	0	0	0
B4GALNT1	0	0	0
B4GALNT2	0	0	0
B4GALNT3	0	0	0
B4GALNT4	0	0	0
B4GALT1	0	0	0
B4GALT2	0	0	0
B4GALT3	0	0	0
B4GALT4	0	0	0
B4GALT5	0	0	0
B4GALT6	0	0	0
B4GALT7	0	0	0
B4GAT1	0	0	0
B9D1	0	0	0
B9D2	0	0	0
BAALC	0	0	0
BAAT	0	0	0
BABAM1	0	0	0
BABAM2	0	0	0
BACE1	0	0	0
BACE2	0	0	0
BACH1	0	0	0
BACH2	0	0	0
BAD	0	0	0
BAG1	0	0	0
BAG2	0	0	0
BAG3	0	0	0
BAG4	0	0	0
BAG5	0	0	0
BAG6	0	0	0
BAHCC1	0	0	0
BAHD1	0	0	0
BAIAP2	0	0	0
BAIAP2L1	0	0	0
BAIAP2L2	0	0	0
BAIAP3	0	0	0
BAK1	0	0	0
BAMBI	0	0	0
BANF1	0	0	0
BANF2	0	0	0
BANK1	0	0	0
BANP	0	0	0
BAP1	0	0	0
BARD1	0	0	0
BARHL1	0	0	0
BARHL2	0	0	0
BARX1	0	0	0
BARX2	0	0	0
BASP1	0	0	0
BATF	0	0	0
BATF2	0	0	0
BATF3	0	0	0
BAX	0	0	0
BAZ1A	0	0	0
BAZ1B	0	0	0
BAZ2A	0	0	0
BAZ2B	0	0	0
BBC3	0	0	0
BBIP1	0	0	0
BBLN	0	0	0
BBOF1	0	0	0
BBOX1	0	0	0
BBS1	0	0	0
BBS10	0	0	0
BBS12	0	0	0
BBS2	0	0	0
BBS4	0	0	0
BBS5	0	0	0
BBS7	0	0	0
BBS9	0	0	0
BBX	0	0	0
BCAM	0	0	0
BCAN	0	0	0
BCAP29	0	0	0
BCAP31	0	0	0
BCAR1	0	0	0
BCAR3	0	0	0
BCAS1	0	0	0
BCAS2	0	0	0
BCAS3	0	0	0
BCAS4	0	0	0
BCAT1	0	0	0
BCAT2	0	0	0
BCCIP	0	0	0
BCDIN3D	0	0	0
BCHE	0	0	0
BCKDHA	0	0	0
BCKDHB	0	0	0
BCKDK	0	0	0
BCL10	0	0	0
BCL11A	0	0	0
BCL11B	0	0	0
BCL2	0	0	0
BCL2A1	0	0	0
BCL2L1	0	0	0
BCL2L11	0	0	0
BCL2L12	0	0	0
BCL2L13	0	0	0
BCL2L14	0	0	0
BCL2L15	0	0	0
BCL2L2	0	0	0
BCL3	0	0	0
BCL6	0	0	0
BCL6B	0	0	0
BCL7A	0	0	0
BCL7B	0	0	0
BCL7C	0	0	0
BCL9	0	0	0
BCL9L	0	0	0
BCLAF1	0	0	0
BCLAF3	0	0	0
BCO1	0	0	0
BCO2	0	0	0
BCOR	0	0	0
BCORL1	0	0	0
BCR	0	0	0
BCS1L	0	0	0
BDH1	0	0	0
BDH2	0	0	0
BDKRB1	0	0	0
BDKRB2	0	0	0
BDNF	0	0	0
BDP1	0	0	0
BEAN1	0	0	0
BECN1	0	0	0
BECN2	0	0	0
BEGAIN	0	0	0
BEND2	0	0	0
BEND3	0	0	0
BEND4	0	0	0
BEND6	0	0	0
BEND7	0	0	0
BEST1	0	0	0
BEST2	0	0	0
BEST3	0	0	0
BEST4	0	0	0
BET1	0	0	0
BET1L	0	0	0
BEX3	0	0	0
BEX4	0	0	0
BEX5	0	0	0
BFAR	0	0	0
BFSP1	0	0	0
BFSP2	0	0	0
BGLAP	0	0	0
BGN	0	0	0
BHLHA15	0	0	0
BHLHA9	0	0	0
BHLHB9	0	0	0
BHLHE22	0	0	0
BHLHE40	0	0	0
BHLHE41	0	0	0
BHMT	0	0	0
BHMT2	0	0	0
BICC1	0	0	0
BICD1	0	0	0
BICD2	0	0	0
BICDL1	0	0	0
BICDL2	0	0	0
BICRA	0	0	0
BICRAL	0	0	0
BID	0	0	0
BIK	0	0	0
BIN1	0	0	0
BIN2	0	0	0
BIN3	0	0	0
BIRC2	0	0	0
BIRC3	0	0	0
BIRC5	0	0	0
BIRC6	0	0	0
BIRC7	0	0	0
BIVM	0	0	0
BLCAP	0	0	0
BLID	0	0	0
BLK	0	0	0
BLM	0	0	0
BLMH	0	0	0
BLNK	0	0	0
BLOC1S1	0	0	0
BLOC1S2	0	0	0
BLOC1S3	0	0	0
BLOC1S4	0	0	0
BLOC1S5	0	0	0
BLOC1S6	0	0	0
BLVRA	0	0	0
BLVRB	0	0	0
BLZF1	0	0	0
BMERB1	0	0	0
BMF	0	0	0
BMI1	0	0	0
BMP1	0	0	0
BMP10	0	0	0
BMP15	0	0	0
BMP2	0	0	0
BMP2K	0	0	0
BMP3	0	0	0
BMP4	0	0	0
BMP5	0	0	0
BMP6	0	0	0
BMP7	0	0	0
BMPER	0	0	0
BMPR1A	0	0	0
BMPR1B	0	0	0
BMPR2	0	0	0
BMS1	0	0	0
BMT2	0	0	0
BMX	0	0	0
BNC1	0	0	0
BNC2	0	0	0
BNIP1	0	0	0
BNIP2	0	0	0
BNIP3	0	0	0
BNIP3L	0	0	0
BNIP5	0	0	0
BNIPL	0	0	0
BOC	0	0	0
BOD1	0	0	0
BOD1L1	0	0	0
BOK	0	0	0
BOLA1	0	0	0
BOLA2B	0	0	0
BOLA3	0	0	0
BOLL	0	0	0
BOP1	0	0	0
BORA	0	0	0
BORCS5	0	0	0
BORCS6	0	0	0
BORCS7	0	0	0
BORCS8	0	0	0
BPGM	0	0	0
BPHL	0	0	0
BPI	0	0	0
BPIFA1	0	0	0
BPIFA2	0	0	0
BPIFA3	0	0	0
BPIFB1	0	0	0
BPIFB2	0	0	0
BPIFB3	0	0	0
BPIFB4	0	0	0
BPIFB6	0	0	0
BPIFC	0	0	0
BPNT1	0	0	0
BPNT2	0	0	0
BPTF	0	0	0
BRAF	0	0	0
BRAP	0	0	0
BRCA1	0	0	0
BRCA2	0	0	0
BRCC3	0	0	0
BRD1	0	0	0
BRD2	0	0	0
BRD3	0	0	0
BRD3OS	0	0	0
BRD4	0	0	0
BRD7	0	0	0
BRD8	0	0	0
BRD9	0	0	0
BRDT	0	0	0
BRF1	0	0	0
BRF2	0	0	0
BRI3	0	0	0
BRI3BP	0	0	0
BRICD5	0	0	0
BRINP1	0	0	0
BRINP2	0	0	0
BRINP3	0	0	0
BRIP1	0	0	0
BRIX1	0	0	0
BRK1	0	0	0
BRME1	0	0	0
BRMS1	0	0	0
BRMS1L	0	0	0
BROX	0	0	0
BRPF1	0	0	0
BRPF3	0	0	0
BRS3	0	0	0
BRSK1	0	0	0
BRSK2	0	0	0
BRWD1	0	0	0
BRWD3	0	0	0
BSCL2	0	0	0
BSDC1	0	0	0
BSG	0	0	0
BSN	0	0	0
BSND	0	0	0
BSPH1	0	0	0
BSPRY	0	0	0
BST1	0	0	0
BST2	0	0	0
BSX	0	0	0
BTAF1	0	0	0
BTBD1	0	0	0
BTBD10	0	0	0
BTBD11	0	0	0
BTBD16	0	0	0
BTBD17	0	0	0
BTBD18	0	0	0
BTBD19	0	0	0
BTBD2	0	0	0
BTBD3	0	0	0
BTBD6	0	0	0
BTBD7	0	0	0
BTBD8	0	0	0
BTBD9	0	0	0
BTC	0	0	0
BTD	0	0	0
BTF3	0	0	0
BTF3L4	0	0	0
BTG1	0	0	0
BTG2	0	0	0
BTG3	0	0	0
BTG4	0	0	0
BTK	0	0	0
BTLA	0	0	0
BTN1A1	0	0	0
BTNL2	0	0	0
BTNL9	0	0	0
BTRC	0	0	0
BUB1	0	0	0
BUB1B	0	0	0
BUB3	0	0	0
BUD13	0	0	0
BUD23	0	0	0
BUD31	0	0	0
BVES	0	0	0
BYSL	0	0	0
BZW1	0	0	0
BZW2	0	0	0
C10H12orf45	0	0	0
C10H12orf56	0	0	0
C10H12orf66	0	0	0
C10H12orf75	0	0	0
C10H22orf23	0	0	0
C10H2orf15	0	0	0
C10H2orf42	0	0	0
C10H2orf49	0	0	0
C10H2orf73	0	0	0
C10H2orf74	0	0	0
C10H2orf92	0	0	0
C11H5orf15	0	0	0
C11H5orf24	0	0	0
C11H5orf63	0	0	0
C11H9orf131	0	0	0
C11H9orf152	0	0	0
C11H9orf24	0	0	0
C11H9orf43	0	0	0
C11H9orf72	0	0	0
C12H6orf120	0	0	0
C12H6orf132	0	0	0
C12H6orf136	0	0	0
C12H6orf141	0	0	0
C12H6orf163	0	0	0
C12H6orf226	0	0	0
C12H6orf47	0	0	0
C12H6orf89	0	0	0
C13H8orf33	0	0	0
C13H8orf76	0	0	0
C13H8orf82	0	0	0
C14H1orf35	0	0	0
C14H7orf31	0	0	0
C15H12orf29	0	0	0
C15H12orf50	0	0	0
C15H12orf73	0	0	0
C15H1orf109	0	0	0
C15H1orf122	0	0	0
C15H1orf185	0	0	0
C15H1orf210	0	0	0
C15H1orf216	0	0	0
C15H1orf50	0	0	0
C15H1orf94	0	0	0
C15H4orf45	0	0	0
C15H4orf46	0	0	0
C15H4orf51	0	0	0
C16H4orf47	0	0	0
C16H8orf48	0	0	0
C17H1orf162	0	0	0
C17H1orf54	0	0	0
C17H1orf56	0	0	0
C17H1orf68	0	0	0
C17H2orf16	0	0	0
C17H2orf50	0	0	0
C17H2orf68	0	0	0
C17H2orf78	0	0	0
C17H2orf81	0	0	0
C18H11orf24	0	0	0
C18H11orf68	0	0	0
C18H11orf80	0	0	0
C18H11orf86	0	0	0
C18H11orf91	0	0	0
C18H11orf94	0	0	0
C18H11orf95	0	0	0
C18H11orf96	0	0	0
C18H11orf98	0	0	0
C18H7orf25	0	0	0
C18H7orf57	0	0	0
C19H2orf76	0	0	0
C19H4orf33	0	0	0
C1D	0	0	0
C1GALT1	0	0	0
C1GALT1C1	0	0	0
C1GALT1C1L	0	0	0
C1H18orf54	0	0	0
C1H18orf63	0	0	0
C1H19orf12	0	0	0
C1H19orf18	0	0	0
C1H19orf33	0	0	0
C1H19orf47	0	0	0
C1H19orf54	0	0	0
C1H19orf81	0	0	0
C1H19orf84	0	0	0
C1H19orf85	0	0	0
C1H6orf118	0	0	0
C1H6orf58	0	0	0
C1H9orf135	0	0	0
C1H9orf3	0	0	0
C1H9orf40	0	0	0
C1H9orf64	0	0	0
C1H9orf85	0	0	0
C1QA	0	0	0
C1QB	0	0	0
C1QBP	0	0	0
C1QC	0	0	0
C1QL1	0	0	0
C1QL2	0	0	0
C1QL3	0	0	0
C1QL4	0	0	0
C1QTNF1	0	0	0
C1QTNF12	0	0	0
C1QTNF2	0	0	0
C1QTNF3	0	0	0
C1QTNF4	0	0	0
C1QTNF5	0	0	0
C1QTNF6	0	0	0
C1QTNF7	0	0	0
C1R	0	0	0
C1RL	0	0	0
C1S	0	0	0
C2	0	0	0
C20H19orf25	0	0	0
C20H19orf38	0	0	0
C20H19orf44	0	0	0
C20H19orf53	0	0	0
C20H19orf71	0	0	0
C20H19orf77	0	0	0
C20H3orf14	0	0	0
C20H3orf18	0	0	0
C20H3orf20	0	0	0
C20H3orf22	0	0	0
C20H3orf49	0	0	0
C20H3orf62	0	0	0
C20H3orf84	0	0	0
C21H11orf16	0	0	0
C21H11orf42	0	0	0
C21H11orf54	0	0	0
C21H11orf58	0	0	0
C21H11orf97	0	0	0
C22H13orf46	0	0	0
C23H3orf33	0	0	0
C23H3orf86	0	0	0
C24H20orf141	0	0	0
C24H20orf173	0	0	0
C24H20orf194	0	0	0
C24H20orf202	0	0	0
C24H20orf204	0	0	0
C24H20orf27	0	0	0
C24H20orf85	0	0	0
C24H20orf96	0	0	0
C25H2orf72	0	0	0
C25H8orf58	0	0	0
C25H8orf74	0	0	0
C26H12orf43	0	0	0
C26H12orf65	0	0	0
C26H22orf15	0	0	0
C26H22orf31	0	0	0
C26H22orf39	0	0	0
C27H12orf4	0	0	0
C27H12orf40	0	0	0
C27H12orf54	0	0	0
C27H12orf60	0	0	0
C27H12orf71	0	0	0
C28H10orf120	0	0	0
C28H10orf143	0	0	0
C28H10orf53	0	0	0
C28H10orf62	0	0	0
C28H10orf71	0	0	0
C28H10orf82	0	0	0
C28H10orf88	0	0	0
C28H10orf90	0	0	0
C28H10orf95	0	0	0
C29H8orf34	0	0	0
C29H8orf37	0	0	0
C29H8orf88	0	0	0
C29H8orf89	0	0	0
C2CD2	0	0	0
C2CD2L	0	0	0
C2CD3	0	0	0
C2CD4A	0	0	0
C2CD4B	0	0	0
C2CD4C	0	0	0
C2CD4D	0	0	0
C2CD5	0	0	0
C2CD6	0	0	0
C2H10orf67	0	0	0
C2H16orf78	0	0	0
C2H1orf158	0	0	0
C2H1orf167	0	0	0
C2H1orf232	0	0	0
C2H5orf46	0	0	0
C3	0	0	0
C30H15orf39	0	0	0
C30H15orf61	0	0	0
C30H15orf62	0	0	0
C30H15orf65	0	0	0
C31H21orf58	0	0	0
C31H21orf62	0	0	0
C31H21orf91	0	0	0
C32H4orf17	0	0	0
C32H4orf3	0	0	0
C32H4orf36	0	0	0
C32H4orf54	0	0	0
C33H3orf38_1	0	0	0
C33H3orf38_2	0	0	0
C33H3orf52	0	0	0
C33H3orf85	0	0	0
C34H3orf70	0	0	0
C34H3orf80	0	0	0
C34H5orf49	0	0	0
C35H6orf201	0	0	0
C35H6orf52	0	0	0
C35H6orf62	0	0	0
C37H2orf66	0	0	0
C37H2orf69	0	0	0
C37H2orf80	0	0	0
C37H2orf88	0	0	0
C3AR1	0	0	0
C3H15orf40	0	0	0
C3H4orf19	0	0	0
C3H4orf48	0	0	0
C3H4orf50	0	0	0
C4BPA	0	0	0
C4BPB	0	0	0
C4H10orf105	0	0	0
C4H10orf99	0	0	0
C4H1orf131	0	0	0
C4H1orf198	0	0	0
C4H5orf22	0	0	0
C4H5orf34	0	0	0
C4H5orf47	0	0	0
C4H5orf51	0	0	0
C5	0	0	0
C5AR1	0	0	0
C5AR2	0	0	0
C5H11orf1	0	0	0
C5H11orf52	0	0	0
C5H11orf53	0	0	0
C5H11orf65	0	0	0
C5H11orf71	0	0	0
C5H11orf87	0	0	0
C5H16orf46	0	0	0
C5H16orf70	0	0	0
C5H16orf86	0	0	0
C5H16orf95	0	0	0
C5H17orf49	0	0	0
C5H1orf141	0	0	0
C5H1orf159	0	0	0
C5H1orf174	0	0	0
C5H1orf87	0	0	0
C6	0	0	0
C6H16orf54	0	0	0
C6H16orf71	0	0	0
C6H16orf72	0	0	0
C6H16orf82	0	0	0
C6H16orf89	0	0	0
C6H16orf91	0	0	0
C6H16orf92	0	0	0
C6H16orf96	0	0	0
C6H1orf146	0	0	0
C6H1orf194	0	0	0
C6H1orf52	0	0	0
C6H7orf26	0	0	0
C6H7orf50	0	0	0
C6H7orf61	0	0	0
C7	0	0	0
C7H18orf21	0	0	0
C7H18orf25	0	0	0
C7H18orf32	0	0	0
C7H1orf100	0	0	0
C7H1orf105	0	0	0
C7H1orf112	0	0	0
C7H1orf116	0	0	0
C7H1orf21	0	0	0
C7H1orf43	0	0	0
C7H1orf53	0	0	0
C7H1orf74	0	0	0
C8A	0	0	0
C8B	0	0	0
C8G	0	0	0
C8H14orf119	0	0	0
C8H14orf132	0	0	0
C8H14orf180	0	0	0
C8H14orf28	0	0	0
C8H14orf39	0	0	0
C8H14orf93	0	0	0
C9	0	0	0
C9H17orf50	0	0	0
C9H17orf58	0	0	0
C9H17orf64	0	0	0
C9H17orf67	0	0	0
C9H17orf75	0	0	0
C9H17orf78	0	0	0
C9H17orf80	0	0	0
C9H17orf97	0	0	0
C9H17orf98	0	0	0
C9H17orf99	0	0	0
C9H9orf116	0	0	0
C9H9orf50	0	0	0
C9H9orf78	0	0	0
CA1	0	0	0
CA10	0	0	0
CA11	0	0	0
CA12	0	0	0
CA13	0	0	0
CA14	0	0	0
CA15	0	0	0
CA2	0	0	0
CA3	0	0	0
CA4	0	0	0
CA5A	0	0	0
CA5B	0	0	0
CA6	0	0	0
CA7	0	0	0
CA8	0	0	0
CA9	0	0	0
CAAP1	0	0	0
CAB39	0	0	0
CAB39L	0	0	0
CABCOCO1	0	0	0
CABIN1	0	0	0
CABLES1	0	0	0
CABLES2	0	0	0
CABP1	0	0	0
CABP2	0	0	0
CABP4	0	0	0
CABP5	0	0	0
CABP7	0	0	0
CABS1	0	0	0
CABYR	0	0	0
CACFD1	0	0	0
CACHD1	0	0	0
CACNA1A	0	0	0
CACNA1B	0	0	0
CACNA1C	0	0	0
CACNA1D	0	0	0
CACNA1E	0	0	0
CACNA1F	0	0	0
CACNA1G	0	0	0
CACNA1H	0	0	0
CACNA1I	0	0	0
CACNA1S	0	0	0
CACNA2D1	0	0	0
CACNA2D2	0	0	0
CACNA2D3	0	0	0
CACNA2D4	0	0	0
CACNB1	0	0	0
CACNB2	0	0	0
CACNB3	0	0	0
CACNG1	0	0	0
CACNG2	0	0	0
CACNG3	0	0	0
CACNG4	0	0	0
CACNG5	0	0	0
CACNG6	0	0	0
CACNG7	0	0	0
CACNG8	0	0	0
CACTIN	0	0	0
CACUL1	0	0	0
CACYBP	0	0	0
CAD	0	0	0
CADM1	0	0	0
CADM2	0	0	0
CADM3	0	0	0
CADM4	0	0	0
CADPS	0	0	0
CADPS2	0	0	0
CAECAM1	0	0	0
CAFA-T2R12	0	0	0
CAFA-T2R2	0	0	0
CAFA-T2R43	0	0	0
CAFA-T2R67	0	0	0
CAGE1	0	0	0
CALB1	0	0	0
CALB2	0	0	0
CALCA	0	0	0
CALCB	0	0	0
CALCOCO1	0	0	0
CALCOCO2	0	0	0
CALCR	0	0	0
CALCRL	0	0	0
CALD1	0	0	0
CALHM1	0	0	0
CALHM2	0	0	0
CALHM3	0	0	0
CALHM4	0	0	0
CALHM5	0	0	0
CALHM6	0	0	0
CALM1	0	0	0
CALM2	0	0	0
CALM3	0	0	0
CALML4	0	0	0
CALML5	0	0	0
CALML6	0	0	0
CALN1	0	0	0
CALR	0	0	0
CALR3	0	0	0
CALU	0	0	0
CALY	0	0	0
CAMK1	0	0	0
CAMK1D	0	0	0
CAMK1G	0	0	0
CAMK2A	0	0	0
CAMK2B	0	0	0
CAMK2D	0	0	0
CAMK2G	0	0	0
CAMK2N1	0	0	0
CAMK2N2	0	0	0
CAMK4	0	0	0
CAMKK1	0	0	0
CAMKK2	0	0	0
CAMKMT	0	0	0
CAMKV	0	0	0
CAMLG	0	0	0
CAMP	0	0	0
CAMSAP1	0	0	0
[truncated: 19,219 more rows]

## Sheet: E. SV Coding INV
# Gene	Axial-OS-02	Axial-OS-04	Axial-OS-05	Axial-OS-06	Axial-OS-07	Axial-OS-08	Total	Samples
AARS1	0	21	0	21	0	0	42	2
AASDHPPT	0	6	0	6	0	0	12	2
ABCG4	0	14	0	14	0	0	28	2
ACADVL	0	18	0	18	0	0	36	2
ACAP1	0	22	0	22	0	0	44	2
ACAP3	0	25	0	25	0	0	50	2
ACAT1	0	13	0	13	0	0	26	2
ACER2	0	0	0	0	8	8	16	2
ACOT11	0	18	0	18	0	0	36	2
ACOT7	0	10	0	10	0	0	20	2
ACRV1	0	4	0	4	0	0	8	2
ACSF3	0	10	0	10	0	0	20	2
ACTRT2	0	2	0	2	0	0	4	2
ADAMTS18	0	24	0	24	0	0	48	2
ADAMTSL1	0	0	0	0	30	30	60	2
ADAT1	0	17	0	17	0	0	34	2
ADORA2B	0	2	0	2	0	0	4	2
ADPRM	0	4	0	4	0	0	8	2
AGRN	0	37	0	37	0	0	74	2
AIPL1	0	6	0	6	0	0	12	2
AJAP1	0	6	0	6	0	0	12	2
AK4	0	5	0	5	0	0	10	2
AKAP10	0	17	0	17	0	0	34	2
ALDH3A1	0	10	0	10	0	0	20	2
ALDH3A2	0	27	0	27	0	0	54	2
ALG6	0	14	0	14	0	0	28	2
ALG9	0	17	0	17	0	0	34	2
ALKBH5	0	4	0	4	0	0	8	2
ALKBH8	0	14	0	14	0	0	28	2
ALOX12	0	14	0	14	0	0	28	2
ALOX12B	0	15	0	15	0	0	30	2
ALOX15	0	14	0	14	0	0	28	2
ALOX15B	0	14	0	14	0	0	28	2
ALOXE3	0	15	0	15	0	0	30	2
ALS2CL	0	25	0	0	0	25	50	2
ANGPTL3	0	7	0	7	0	0	14	2
ANGPTL5	0	8	0	8	0	0	16	2
ANKFY1	0	26	0	26	0	0	52	2
ANKK1	0	8	0	8	0	0	16	2
ANKRD11	0	13	0	13	0	0	26	2
ANKRD65	0	3	0	3	0	0	6	2
AP1G1	0	23	0	23	0	0	46	2
APOA1	0	3	0	3	0	0	6	2
APOA4	0	3	0	3	0	0	6	2
APOA5	0	4	0	4	0	0	8	2
APOC3	0	3	0	3	0	0	6	2
APRT	0	5	0	5	0	0	10	2
ARCN1	0	10	0	10	0	0	20	2
ARHGAP20	0	15	0	15	0	0	30	2
ARHGAP32	0	18	0	24	0	0	42	2
ARHGAP44	0	22	0	22	0	0	44	2
ARHGAP8	0	12	0	0	0	12	24	2
ARHGEF12	0	41	0	41	0	0	82	2
ARHGEF15	0	15	0	15	0	0	30	2
ARHGEF16	0	15	0	15	0	0	30	2
ARRB2	0	15	0	15	0	0	30	2
ASGR2	0	8	0	8	0	0	16	2
ATAD3A	0	16	0	16	0	0	32	2
ATG4C	0	12	0	12	0	0	24	2
ATM	0	62	0	62	0	0	124	2
ATMIN	0	5	0	5	0	0	10	2
ATP1B2	0	7	0	7	0	0	14	2
ATP2C2	0	28	0	28	0	0	56	2
ATP5MG	0	3	0	3	0	0	6	2
ATPAF2	0	8	0	8	0	0	16	2
ATXN1L	0	1	0	1	0	0	2	2
AURKAIP1	0	3	0	3	0	0	6	2
AURKB	0	9	0	9	0	0	18	2
B3GALT6	0	1	0	1	0	0	2	2
B9D1	0	7	0	7	0	0	14	2
BACE1	0	10	0	10	0	0	20	2
BANP	0	13	0	13	0	0	26	2
BCAR1	0	10	0	10	0	0	20	2
BCL6B	0	8	0	8	0	0	16	2
BCL9L	0	8	0	8	0	0	16	2
BCO1	0	11	0	11	0	0	22	2
BCO2	0	13	0	13	0	0	26	2
BIRC2	0	8	0	8	0	0	16	2
BIRC3	0	8	0	8	0	0	16	2
BLID	0	3	0	3	0	0	6	2
BNC2	0	0	0	0	12	12	24	2
BORCS6	0	1	0	1	0	0	2	2
BRD8	0	0	0	0	29	29	58	2
BSND	0	4	0	4	0	0	8	2
BSX	0	3	0	3	0	0	6	2
BTG4	0	5	0	5	0	0	10	2
BUD13	0	11	0	11	0	0	22	2
C1QBP	0	6	0	6	0	0	12	2
C1QTNF12	0	8	0	8	0	0	16	2
C1QTNF5	0	2	0	2	0	0	4	2
C2CD2L	0	15	0	15	0	0	30	2
C5H11orf1	0	8	0	8	0	0	16	2
C5H11orf52	0	4	0	4	0	0	8	2
C5H11orf53	0	5	0	5	0	0	10	2
C5H11orf65	0	10	0	10	0	0	20	2
C5H11orf71	0	1	0	1	0	0	2	2
C5H11orf87	0	2	0	2	0	0	4	2
C5H16orf46	0	2	0	2	0	0	4	2
C5H16orf95	0	8	0	8	0	0	16	2
C5H17orf49	0	6	0	6	0	0	12	2
C5H1orf141	0	9	0	9	0	0	18	2
C5H1orf159	0	16	0	16	0	0	32	2
C5H1orf174	0	4	0	4	0	0	8	2
C5H1orf87	0	14	0	14	0	0	28	2
C8A	0	11	0	11	0	0	22	2
C8B	0	12	0	12	0	0	24	2
CA5A	0	7	0	7	0	0	14	2
CA6	0	8	0	8	0	0	16	2
CACHD1	0	27	0	27	0	0	54	2
CADM1	0	18	0	18	0	0	36	2
CALB2	0	11	0	11	0	0	22	2
CALML6	0	5	0	5	0	0	10	2
CAMTA1	0	28	0	28	0	0	56	2
CAMTA2	0	23	0	23	0	0	46	2
CASP12	0	10	0	10	0	0	20	2
CASP4	0	8	0	8	0	0	16	2
CBFA2T3	0	15	0	15	0	0	30	2
CBL	0	17	0	17	0	0	34	2
CCDC12	0	7	0	0	0	7	14	2
CCDC15	0	19	0	19	0	0	38	2
CCDC153	0	8	0	8	0	0	16	2
CCDC171	0	0	0	0	28	28	56	2
CCDC27	0	12	0	12	0	0	24	2
CCDC42	0	7	0	7	0	0	14	2
CCNL2	0	12	0	12	0	0	24	2
CD3D	0	5	0	5	0	0	10	2
CD3E	0	8	0	8	0	0	16	2
CD3G	0	6	0	6	0	0	12	2
CD68	0	6	0	6	0	0	12	2
CDC23	0	0	0	0	16	16	32	2
CDC25C	0	0	0	0	13	13	26	2
CDCP2	0	6	0	6	0	0	12	2
CDH1	0	16	0	16	0	0	32	2
CDH13	0	16	0	16	0	0	32	2
CDH15	0	14	0	14	0	0	28	2
CDH3	0	17	0	17	0	0	34	2
CDK10	0	16	0	16	0	0	32	2
CDKN2A	0	0	0	0	4	4	8	2
CDKN2B	0	0	0	0	3	3	6	2
CDON	0	20	0	20	0	0	40	2
CDRT1	0	15	0	15	0	0	30	2
CDRT4	0	3	0	3	0	0	6	2
CDT1	0	10	0	10	0	0	20	2
CDYL2	0	8	0	8	0	0	16	2
CENATAC	0	12	0	12	0	0	24	2
CENPBD1	0	1	0	1	0	0	2	2
CENPN	0	12	0	12	0	0	24	2
CENPV	0	5	0	5	0	0	10	2
CEP104	0	21	0	21	0	0	42	2
CEP126	0	11	0	11	0	0	22	2
CEP164	0	33	0	33	0	0	66	2
CER1	0	0	0	0	2	2	4	2
CFAP300	0	7	0	7	0	0	14	2
CFAP52	0	15	0	15	0	0	30	2
CFAP74	0	38	0	38	0	0	76	2
CFDP1	0	7	0	7	0	0	14	2
CHD3	0	43	0	43	0	0	86	2
CHD5	0	44	0	44	0	0	88	2
CHEK1	0	12	0	12	0	0	24	2
CHMP1A	0	7	0	7	0	0	14	2
CHRNB1	0	11	0	11	0	0	22	2
CHRNE	0	12	0	12	0	0	24	2
CHST4	0	1	0	1	0	0	2	2
CHTF8	0	3	0	3	0	0	6	2
CIBAR2	0	9	0	9	0	0	18	2
CLDN25	0	1	0	1	0	0	2	2
CLDN7	0	4	0	4	0	0	8	2
CLEC18C	0	12	0	12	0	0	24	2
CLEC3A	0	3	0	3	0	0	6	2
CLMP	0	8	0	8	0	0	16	2
CMC2	0	3	0	3	0	0	6	2
CMIP	0	26	0	26	0	0	52	2
CMTR2	0	1	0	1	0	0	2	2
CNTLN	0	0	0	0	28	28	56	2
CNTNAP4	0	24	0	24	0	0	48	2
CNTROB	0	23	0	23	0	0	46	2
COG4	0	19	0	19	0	0	38	2
COG8	0	6	0	6	0	0	12	2
COLCA2	0	6	0	6	0	0	12	2
COPS3	0	11	0	11	0	0	22	2
COTL1	0	4	0	4	0	0	8	2
COX10	0	7	0	7	0	0	14	2
COX4I1	0	4	0	4	0	0	8	2
CPNE7	0	16	0	16	0	0	32	2
CPT2	0	6	0	6	0	0	12	2
CPTP	0	2	0	2	0	0	4	2
CRISPLD2	0	14	0	14	0	0	28	2
CRTAM	0	10	0	10	0	0	20	2
CRYAB	0	3	0	3	0	0	6	2
CSPG5	0	8	0	0	0	8	16	2
CTC1	0	24	0	24	0	0	48	2
CTDNEP1	0	9	0	9	0	0	18	2
CTNNA1	0	0	0	0	17	17	34	2
CTRB2	0	7	0	7	0	0	14	2
CTRL	0	7	0	7	0	0	14	2
CTU2	0	15	0	15	0	0	30	2
CUL5	0	20	0	20	0	0	40	2
CWF19L2	0	19	0	19	0	0	38	2
CXCL16	0	5	0	5	0	0	10	2
CXCR5	0	2	0	2	0	0	4	2
CYB5B	0	5	0	5	0	0	10	2
CYB5D1	0	5	0	5	0	0	10	2
CYB5D2	0	4	0	4	0	0	8	2
CYB5RL	0	8	0	8	0	0	16	2
CYBA	0	6	0	6	0	0	12	2
CYP2J2	0	9	0	9	0	0	18	2
CZIB	0	8	0	8	0	0	16	2
DAB1	0	16	0	16	0	0	32	2
DBNDD1	0	4	0	4	0	0	8	2
DCPS	0	7	0	7	0	0	14	2
DCUN1D5	0	8	0	8	0	0	16	2
DDI1	0	1	0	1	0	0	2	2
DDX10	0	19	0	19	0	0	38	2
DDX19A	0	13	0	13	0	0	26	2
DDX19B	0	13	0	13	0	0	26	2
DDX25	0	12	0	12	0	0	24	2
DDX28	0	1	0	1	0	0	2	2
DDX6	0	12	0	12	0	0	24	2
DEF8	0	12	0	12	0	0	24	2
DENND4C	0	0	0	0	32	32	64	2
DERL2	0	8	0	8	0	0	16	2
DERPC	0	1	0	1	0	0	2	2
DFFB	0	7	0	7	0	0	14	2
DHCR24	0	9	0	9	0	0	18	2
DHODH	0	10	0	10	0	0	20	2
DHRS7B	0	7	0	7	0	0	14	2
DHRS7C	0	6	0	6	0	0	12	2
DHX30	0	25	0	0	0	25	50	2
DHX33	0	12	0	12	0	0	24	2
DHX38	0	26	0	26	0	0	52	2
DIO1	0	4	0	4	0	0	8	2
DIXDC1	0	23	0	23	0	0	46	2
DLAT	0	14	0	14	0	0	28	2
DLG4	0	23	0	23	0	0	46	2
DMAC1	0	0	0	0	2	2	4	2
DMRTA1	0	0	0	0	3	3	6	2
DMRTB1	0	4	0	4	0	0	8	2
DNAAF1	0	12	0	12	0	0	24	2
DNAH2	0	86	0	86	0	0	172	2
DNAH9	0	69	0	69	0	0	138	2
DNAI4	0	18	0	18	0	0	36	2
DNAJC11	0	16	0	16	0	0	32	2
DNAJC6	0	21	0	21	0	0	42	2
DOCK7	0	52	0	52	0	0	104	2
DPAGT1	0	9	0	9	0	0	18	2
DPEP1	0	10	0	10	0	0	20	2
DPEP2NB	0	3	0	3	0	0	6	2
DRC3	0	12	0	12	0	0	24	2
DRD2	0	7	0	7	0	0	14	2
DRG2	0	13	0	13	0	0	26	2
DSCAML1	0	33	0	33	0	0	66	2
DUS2	0	18	0	18	0	0	36	2
DUXB	0	8	0	8	0	0	16	2
DVL1	0	16	0	16	0	0	32	2
DVL2	0	15	0	15	0	0	30	2
DYNC2H1	0	93	0	93	0	0	186	2
DYNLRB2	0	4	0	4	0	0	8	2
DYNLT5	0	5	0	5	0	0	10	2
ECHDC2	0	11	0	11	0	0	22	2
EFCAB6	0	30	0	0	0	30	60	2
EFCAB7	0	14	0	14	0	0	28	2
EFNB3	0	6	0	6	0	0	12	2
EGR1	0	0	0	0	2	2	4	2
EI24	0	10	0	10	0	0	20	2
EIF4A1	0	11	0	11	0	0	22	2
EIF5A	0	4	0	4	0	0	8	2
ELAC2	0	25	0	25	0	0	50	2
ELAVL2	0	0	0	0	7	7	14	2
ELMOD1	0	11	0	11	0	0	22	2
ELP5	0	8	0	8	0	0	16	2
ELP6	0	7	0	0	0	7	14	2
EMC8	0	5	0	5	0	0	10	2
ENO1	0	11	0	11	0	0	22	2
ENO3	0	12	0	12	0	0	24	2
EPN2	0	10	0	10	0	0	20	2
ERRFI1	0	3	0	3	0	0	6	2
ESAM	0	7	0	7	0	0	14	2
ESPN	0	14	0	14	0	0	28	2
ESRP2	0	15	0	15	0	0	30	2
ETF1	0	0	0	0	10	10	20	2
ETS1	0	12	0	12	0	0	24	2
EXOSC6	0	1	0	1	0	0	2	2
EXPH5	0	7	0	7	0	0	14	2
FA2H	0	8	0	8	0	0	16	2
FAAP20	0	4	0	4	0	0	8	2
FAM118A	0	8	0	0	0	8	16	2
FAM118B	0	8	0	8	0	0	16	2
FAM13B	0	0	0	0	23	23	46	2
FAM151A	0	8	0	8	0	0	16	2
FAM240A	0	1	0	0	0	2	3	2
FAM53C	0	0	0	0	4	4	8	2
FAM83G	0	7	0	7	0	0	14	2
FANCA	0	45	0	45	0	0	90	2
FBXO31	0	10	0	10	0	0	20	2
FBXO39	0	3	0	3	0	0	6	2
FCSK	0	24	0	24	0	0	48	2
FDX1	0	5	0	5	0	0	10	2
FDXACB1	0	5	0	5	0	0	10	2
FEZ1	0	9	0	9	0	0	18	2
FGF11	0	5	0	5	0	0	10	2
FGGY	0	19	0	19	0	0	38	2
FLCN	0	11	0	11	0	0	22	2
FLI1	0	12	0	12	0	0	24	2
FLII	0	30	0	30	0	0	60	2
FNDC10	0	1	0	1	0	0	2	2
FOCAD	0	0	0	0	43	43	86	2
FOXD3	0	1	0	1	0	0	2	2
FOXF1	0	2	0	2	0	0	4	2
FOXL1	0	1	0	1	0	0	2	2
FOXR1	0	7	0	7	0	0	14	2
FOXRED1	0	11	0	11	0	0	22	2
FREM1	0	0	0	0	38	38	76	2
FXR2	0	19	0	19	0	0	38	2
FXYD2	0	5	0	5	0	0	10	2
FXYD6	0	6	0	6	0	0	12	2
FYB2	0	20	0	20	0	0	40	2
GABARAP	0	4	0	4	0	0	8	2
GABARAPL2	0	4	0	4	0	0	8	2
GABRD	0	10	0	10	0	0	20	2
GALNS	0	14	0	14	0	0	28	2
GAN	0	12	0	12	0	0	24	2
GAS7	0	16	0	16	0	0	32	2
GAS8	0	12	0	12	0	0	24	2
GCSH	0	5	0	5	0	0	10	2
GFRA3	0	0	0	0	8	8	16	2
GGT6	0	5	0	5	0	0	10	2
GID4	0	8	0	8	0	0	16	2
GINS2	0	5	0	5	0	0	10	2
GLDC	0	0	0	0	25	25	50	2
GLG1	0	26	0	26	0	0	52	2
GLIS1	0	10	0	10	0	0	20	2
GLP2R	0	14	0	14	0	0	28	2
GLTPD2	0	3	0	3	0	0	6	2
GNB1	0	9	0	9	0	0	18	2
GP1BA	0	1	0	1	0	0	2	2
GPR153	0	5	0	5	0	0	10	2
GPR157	0	4	0	4	0	0	8	2
GPS2	0	10	0	10	0	0	20	2
GRAMD1B	0	22	0	22	0	0	44	2
GRIA4	0	18	0	18	0	0	36	2
GRIK4	0	19	0	19	0	0	38	2
GSE1	0	17	0	17	0	0	34	2
GSG1L2	0	5	0	5	0	0	10	2
GUCY1A2	0	10	0	10	0	0	20	2
GUCY2D	0	18	0	18	0	0	36	2
H2AX	0	1	0	1	0	0	2	2
H6PD	0	7	0	7	0	0	14	2
HACD4	0	0	0	0	7	7	14	2
HAS3	0	3	0	3	0	0	6	2
HAUS6	0	0	0	0	20	20	40	2
HEPACAM	0	7	0	7	0	0	14	2
HES2	0	4	0	4	0	0	8	2
HES3	0	3	0	3	0	0	6	2
HES4	0	4	0	4	0	0	8	2
HES5	0	3	0	3	0	0	6	2
HES7	0	4	0	4	0	0	8	2
HINFP	0	9	0	9	0	0	18	2
HMBS	0	13	0	13	0	0	26	2
HNRNPA0	0	0	0	0	1	1	2	2
HOATZ	0	7	0	7	0	0	14	2
HOOK1	0	23	0	23	0	0	46	2
HS3ST3A1	0	2	0	2	0	0	4	2
HSBP1	0	3	0	3	0	0	6	2
HSD17B2	0	5	0	5	0	0	10	2
HSDL1	0	7	0	7	0	0	14	2
HSPA8	0	8	0	8	0	0	16	2
HSPA9	0	0	0	0	17	17	34	2
HSPB11	0	7	0	7	0	0	14	2
HSPB2	0	2	0	2	0	0	4	2
HTR3A	0	9	0	9	0	0	18	2
HTR3B	0	9	0	9	0	0	18	2
HYDIN	0	85	0	85	0	0	170	2
HYLS1	0	2	0	2	0	0	4	2
HYOU1	0	25	0	25	0	0	50	2
ICMT	0	5	0	5	0	0	10	2
IFNA5	0	0	0	0	1	1	2	2
IFNA7	0	0	0	0	1	1	2	2
IFNB1	0	0	0	0	1	1	2	2
IFNE	0	0	0	0	1	1	2	2
IFT46	0	10	0	10	0	0	20	2
IL10RA	0	7	0	7	0	0	14	2
IL12RB2	0	15	0	15	0	0	30	2
IL17C	0	2	0	2	0	0	4	2
IL18	0	5	0	5	0	0	10	2
IL23R	0	10	0	10	0	0	20	2
IL33	0	0	0	0	7	7	14	2
IL34	0	7	0	7	0	0	14	2
INCA1	0	7	0	7	0	0	14	2
INSL5	0	5	0	5	0	0	10	2
INTS11	0	18	0	18	0	0	36	2
IRF8	0	8	0	8	0	0	16	2
ISG15	0	2	0	2	0	0	4	2
IST1	0	9	0	9	0	0	18	2
ITGB3BP	0	12	0	12	0	0	24	2
IZUMO3	0	0	0	0	7	7	14	2
JAK1	0	24	0	24	0	0	48	2
JAML	0	11	0	11	0	0	22	2
JHY	0	10	0	10	0	0	20	2
JPH3	0	5	0	5	0	0	10	2
JUN	0	1	0	1	0	0	2	2
KANK4	0	9	0	9	0	0	18	2
KARS1	0	15	0	15	0	0	30	2
KBTBD3	0	4	0	4	0	0	8	2
KCNAB2	0	17	0	17	0	0	34	2
KCNAB3	0	14	0	14	0	0	28	2
KCNG4	0	3	0	3	0	0	6	2
KCNJ1	0	1	0	1	0	0	2	2
KCNJ12	0	1	0	1	0	0	2	2
KCNJ5	0	2	0	2	0	0	4	2
KCTD11	0	1	0	1	0	0	2	2
KDM3B	0	0	0	0	25	25	50	2
KDM4C	0	0	0	0	29	29	58	2
KDM6B	0	20	0	20	0	0	40	2
KIAA0513	0	12	0	12	0	0	24	2
KIAA0753	0	17	0	17	0	0	34	2
KIAA0930	0	16	0	0	0	16	32	2
KIAA2026	0	0	0	0	8	8	16	2
KIF1B	0	49	0	49	0	0	98	2
KIF1C	0	21	0	21	0	0	42	2
KIF20A	0	0	0	0	18	18	36	2
KIF9	0	22	0	0	0	22	44	2
KIRREL3	0	17	0	17	0	0	34	2
KLHDC4	0	12	0	12	0	0	24	2
KLHL17	0	12	0	12	0	0	24	2
KLHL18	0	10	0	0	0	10	20	2
KLHL21	0	4	0	4	0	0	8	2
KLHL3	0	0	0	0	17	17	34	2
KLHL36	0	4	0	4	0	0	8	2
KLHL9	0	0	0	0	1	1	2	2
KMT2A	0	37	0	37	0	0	74	2
KRBA2	0	5	0	5	0	0	10	2
L1TD1	0	2	0	2	0	0	4	2
LAYN	0	8	0	8	0	0	16	2
LCAT	0	6	0	6	0	0	12	2
LDHD	0	12	0	12	0	0	24	2
LDLRAD1	0	6	0	6	0	0	12	2
LEPR	0	18	0	18	0	0	36	2
LEPROT	0	4	0	4	0	0	8	2
LEXM	0	11	0	11	0	0	22	2
LLGL1	0	23	0	23	0	0	46	2
LOC100682977	0	0	0	0	2	2	4	2
LOC100683045	0	0	0	0	2	2	4	2
LOC100683481	0	15	0	15	0	0	30	2
LOC100683567	0	0	0	0	1	1	2	2
LOC100684019	0	2	0	2	0	0	4	2
LOC100684598	0	2	0	2	0	0	4	2
LOC100684662	0	5	0	0	0	5	10	2
LOC100685053	0	1	0	1	0	0	2	2
LOC100685213	0	0	0	0	1	1	2	2
LOC100685611	0	1	0	1	0	0	2	2
LOC100685794	0	3	0	3	0	0	6	2
LOC100686162	0	0	0	0	1	1	2	2
LOC100686190	0	4	0	4	0	0	8	2
LOC100686562	0	1	0	1	0	0	2	2
LOC100686736	0	2	0	2	0	0	4	2
LOC100686869	0	1	0	1	0	0	2	2
LOC100687064	0	4	0	4	0	0	8	2
LOC100688504	0	1	0	1	0	0	2	2
LOC100856351	0	0	0	0	1	1	2	2
LOC102152274	0	2	0	2	0	0	4	2
LOC102152540	0	1	0	1	0	0	2	2
LOC102152612	0	1	0	1	0	0	2	2
LOC102152873	0	2	0	2	0	0	4	2
LOC102153632	0	10	0	10	0	0	20	2
LOC102154136	0	1	0	1	0	0	2	2
LOC102154292	0	14	0	14	0	0	28	2
LOC102154393	0	1	0	1	0	0	2	2
LOC102154527	0	5	0	5	0	0	10	2
LOC102154781	0	2	0	2	0	0	4	2
LOC102156372	0	5	0	5	0	0	10	2
LOC102156760	0	1	0	0	0	1	2	2
LOC102156927	0	6	0	6	0	0	12	2
LOC106558762	0	1	0	1	0	0	2	2
LOC106558767	0	9	0	9	0	0	18	2
LOC106558787	0	7	0	7	0	0	14	2
LOC106558795	0	2	0	2	0	0	4	2
LOC106558815	0	6	0	6	0	0	12	2
LOC106558823	0	4	0	4	0	0	8	2
LOC106558846	0	7	0	7	0	0	14	2
LOC111095793	0	8	0	8	0	0	16	2
LOC111095841	0	2	0	2	0	0	4	2
LOC111095988	0	7	0	7	0	0	14	2
LOC111096028	0	2	0	2	0	0	4	2
LOC111096076	0	9	0	9	0	0	18	2
LOC111096078	0	3	0	3	0	0	6	2
LOC111096123	0	2	0	2	0	0	4	2
LOC119863920	0	1	0	1	0	0	2	2
LOC119871759	0	2	0	2	0	0	4	2
LOC119871801	0	6	0	6	0	0	12	2
LOC119871822	0	1	0	1	0	0	2	2
LOC119871823	0	8	0	8	0	0	16	2
LOC119871826	0	5	0	5	0	0	10	2
LOC119871841	0	18	0	18	0	0	36	2
LOC119871857	0	2	0	2	0	0	4	2
LOC119871920	0	1	0	1	0	0	2	2
LOC119871977	0	2	0	2	0	0	4	2
LOC119871983	0	4	0	4	0	0	8	2
LOC119873921	0	0	0	0	1	1	2	2
LOC119874041	0	0	0	0	7	7	14	2
LOC119876269	0	1	0	1	0	0	2	2
LOC119876275	0	1	0	1	0	0	2	2
LOC119876281	0	4	0	4	0	0	8	2
LOC119876283	0	4	0	4	0	0	8	2
LOC119876285	0	4	0	4	0	0	8	2
LOC119876288	0	3	0	3	0	0	6	2
LOC119876292	0	4	0	4	0	0	8	2
LOC119876295	0	1	0	1	0	0	2	2
LOC119876297	0	5	0	5	0	0	10	2
LOC119876312	0	1	0	1	0	0	2	2
LOC119876313	0	10	0	10	0	0	20	2
LOC119876315	0	2	0	2	0	0	4	2
LOC119876317	0	1	0	1	0	0	2	2
LOC119876321	0	2	0	2	0	0	4	2
LOC119876323	0	3	0	3	0	0	6	2
LOC119876325	0	5	0	5	0	0	10	2
LOC119876742	0	2	0	0	0	2	4	2
LOC119876769	0	0	0	0	1	1	2	2
LOC119876781	0	0	0	0	2	2	4	2
LOC119876805	0	0	0	0	1	1	2	2
LOC119876806	0	0	0	0	1	1	2	2
LOC119876807	0	0	0	0	1	1	2	2
LOC119876808	0	0	0	0	1	1	2	2
LOC119876809	0	0	0	0	1	1	2	2
LOC119876810	0	0	0	0	1	1	2	2
LOC119876811	0	0	0	0	1	1	2	2
LOC119876813	0	0	0	0	1	1	2	2
LOC119876828	0	0	0	0	1	1	2	2
LOC403898	0	1	0	1	0	0	2	2
LOC474706	0	0	0	0	1	1	2	2
LOC476645	0	6	0	0	0	6	12	2
LOC479430	0	9	0	9	0	0	18	2
LOC479459	0	3	0	3	0	0	6	2
LOC479600	0	22	0	22	0	0	44	2
LOC479649	0	7	0	7	0	0	14	2
LOC479668	0	5	0	5	0	0	10	2
LOC481540	0	0	0	0	2	2	4	2
LOC484977	0	0	0	0	2	2	4	2
LOC489315	0	2	0	2	0	0	4	2
LOC489328	0	1	0	1	0	0	2	2
LOC489331	0	2	0	2	0	0	4	2
LOC489332	0	1	0	1	0	0	2	2
LOC489342	0	1	0	1	0	0	2	2
LOC489366	0	13	0	13	0	0	26	2
LOC489397	0	4	0	4	0	0	8	2
LOC489461	0	8	0	8	0	0	16	2
LOC489516	0	2	0	2	0	0	4	2
LOC489534	0	6	0	6	0	0	12	2
LOC489590	0	10	0	10	0	0	20	2
LOC489591	0	20	0	20	0	0	40	2
LOC489638	0	2	0	2	0	0	4	2
LOC489640	0	12	0	12	0	0	24	2
LOC489647	0	14	0	14	0	0	28	2
LOC489707	0	1	0	1	0	0	2	2
LOC489748	0	10	0	10	0	0	20	2
LOC607405	0	10	0	10	0	0	20	2
LOC608772	0	3	0	3	0	0	6	2
LOC608913	0	4	0	4	0	0	8	2
LOC609235	0	4	0	0	0	4	8	2
LOC609264	0	5	0	0	0	5	10	2
LOC609278	0	7	0	0	0	7	14	2
LOC609323	0	5	0	0	0	5	10	2
LOC609798	0	1	0	1	0	0	2	2
LOC610465	0	6	0	6	0	0	12	2
LOC610717	0	0	0	0	2	2	4	2
LOC611083	0	10	0	10	0	0	20	2
LOC611406	0	0	0	0	1	1	2	2
LRP8	0	19	0	19	0	0	38	2
LRRC42	0	7	0	7	0	0	14	2
LRRC47	0	7	0	7	0	0	14	2
LRRC75A	0	4	0	4	0	0	8	2
LRRTM2	0	0	0	0	2	2	4	2
LURAP1L	0	0	0	0	2	2	4	2
LZIC	0	7	0	7	0	0	14	2
MAF	0	2	0	2	0	0	4	2
MAGOH	0	5	0	5	0	0	10	2
MAP1LC3B	0	5	0	5	0	0	10	2
MAP2K3	0	12	0	12	0	0	24	2
MAP2K4	0	14	0	14	0	0	28	2
MAP4	0	20	0	0	0	20	40	2
MAPK7	0	6	0	6	0	0	12	2
MARVELD3	0	5	0	5	0	0	10	2
MATR3	0	0	0	0	14	14	28	2
MBTPS1	0	22	0	22	0	0	44	2
MC1R	0	1	0	1	0	0	2	2
MCAM	0	18	0	18	0	0	36	2
MEAK7	0	10	0	10	0	0	20	2
MED11	0	4	0	4	0	0	8	2
MED31	0	4	0	4	0	0	8	2
MED9	0	2	0	2	0	0	4	2
MEGF6	0	38	0	38	0	0	76	2
MFAP4	0	5	0	5	0	0	10	2
MFSD6L	0	1	0	1	0	0	2	2
MIB2	0	18	0	18	0	0	36	2
MIER1	0	18	0	18	0	0	36	2
MINK1	0	34	0	34	0	0	68	2
MIS12	0	1	0	1	0	0	2	2
MLANA	0	0	0	0	4	4	8	2
MLLT3	0	0	0	0	13	13	26	2
MLYCD	0	5	0	5	0	0	10	2
MMEL1	0	23	0	23	0	0	46	2
MMP1	0	10	0	10	0	0	20	2
MMP12	0	10	0	10	0	0	20	2
MMP13	0	10	0	10	0	0	20	2
MMP20	0	10	0	10	0	0	20	2
MMP23	0	8	0	8	0	0	16	2
MMP27	0	10	0	10	0	0	20	2
MMP3	0	10	0	10	0	0	20	2
MMP7	0	6	0	6	0	0	12	2
MMP8	0	10	0	10	0	0	20	2
MON1B	0	5	0	5	0	0	10	2
MORN1	0	15	0	15	0	0	30	2
MPDU1	0	7	0	7	0	0	14	2
MPDZ	0	0	0	0	48	48	96	2
MPHOSPH6	0	5	0	5	0	0	10	2
MPPED1	0	7	0	0	0	7	14	2
MPRIP	0	25	0	25	0	0	50	2
MPZL2	0	6	0	6	0	0	12	2
MPZL3	0	6	0	6	0	0	12	2
MROH7	0	22	0	22	0	0	44	2
MRPL20	0	4	0	4	0	0	8	2
MRPL37	0	7	0	7	0	0	14	2
MSANTD2	0	6	0	6	0	0	12	2
MSANTD4	0	2	0	2	0	0	4	2
MTAP	0	0	0	0	9	9	18	2
MTHFSD	0	9	0	9	0	0	18	2
MTSS2	0	17	0	17	0	0	34	2
MVD	0	10	0	10	0	0	20	2
MXRA8	0	10	0	10	0	0	20	2
MYBBP1A	0	26	0	26	0	0	52	2
MYH1	0	34	0	34	0	0	68	2
MYH10	0	42	0	42	0	0	84	2
MYH13	0	40	0	40	0	0	80	2
MYH2	0	38	0	38	0	0	76	2
MYH3	0	39	0	39	0	0	78	2
MYH4	0	38	0	38	0	0	76	2
MYH8	0	38	0	38	0	0	76	2
MYL3	0	5	0	0	0	5	10	2
MYO15A	0	65	0	65	0	0	130	2
MYOCD	0	14	0	14	0	0	28	2
MYOT	0	0	0	0	9	9	18	2
MYSM1	0	21	0	21	0	0	42	2
NAA38	0	4	0	4	0	0	8	2
NADK	0	12	0	12	0	0	24	2
NATD1	0	3	0	3	0	0	6	2
NBEAL2	0	55	0	0	0	55	110	2
NCAM1	0	20	0	20	0	0	40	2
NCOR1	0	47	0	47	0	0	94	2
NDC1	0	20	0	20	0	0	40	2
NDEL1	0	12	0	12	0	0	24	2
NECAB2	0	14	0	14	0	0	28	2
NECTIN1	0	6	0	6	0	0	12	2
NEURL4	0	30	0	30	0	0	60	2
NFAT5	0	14	0	14	0	0	28	2
NFATC3	0	13	0	13	0	0	26	2
NFIA	0	13	0	13	0	0	26	2
NFIB	0	0	0	0	14	14	28	2
NIP7	0	5	0	5	0	0	10	2
NKAPD1	0	5	0	5	0	0	10	2
NLGN2	0	7	0	7	0	0	14	2
NLRP1	0	21	0	21	0	0	42	2
NLRX1	0	9	0	9	0	0	18	2
NME5	0	0	0	0	6	6	12	2
NMNAT1	0	4	0	4	0	0	8	2
NNMT	0	3	0	3	0	0	6	2
NOB1	0	9	0	9	0	0	18	2
NOC2L	0	19	0	19	0	0	38	2
NOL9	0	12	0	12	0	0	24	2
NPAT	0	19	0	19	0	0	38	2
NPHP4	0	29	0	29	0	0	58	2
NQO1	0	6	0	6	0	0	12	2
NRGN	0	2	0	2	0	0	4	2
NT5M	0	5	0	5	0	0	10	2
NTN1	0	6	0	6	0	0	12	2
NUDT7	0	5	0	5	0	0	10	2
NUP50	0	7	0	0	0	7	14	2
NUP88	0	18	0	18	0	0	36	2
NXPE4	0	7	0	7	0	0	14	2
OAF	0	4	0	4	0	0	8	2
ODF4	0	4	0	4	0	0	8	2
OMA1	0	8	0	8	0	0	16	2
OR10AI1	0	1	0	1	0	0	2	2
OR10D1K	0	1	0	1	0	0	2	2
OR10D4	0	1	0	1	0	0	2	2
OR10D5	0	1	0	1	0	0	2	2
OR10D5B	0	1	0	1	0	0	2	2
OR10G6	0	1	0	1	0	0	2	2
OR10G9	0	1	0	1	0	0	2	2
OR10G9C	0	1	0	1	0	0	2	2
OR10N1	0	1	0	1	0	0	2	2
OR10S1	0	1	0	1	0	0	2	2
OR4D5	0	2	0	2	0	0	4	2
OR6M1	0	1	0	1	0	0	2	2
OR6M2	0	1	0	1	0	0	2	2
OR6M2B	0	2	0	2	0	0	4	2
OR6M6	0	1	0	1	0	0	2	2
OR6X1	0	1	0	1	0	0	2	2
OR8A1	0	1	0	1	0	0	2	2
OR8AP1	0	1	0	1	0	0	2	2
OR8B1	0	1	0	1	0	0	2	2
OR8B100	0	1	0	1	0	0	2	2
OR8B12	0	1	0	1	0	0	2	2
OR8B1J	0	1	0	1	0	0	2	2
OR8B1K	0	1	0	1	0	0	2	2
OR8B1L	0	1	0	1	0	0	2	2
OR8B1M	0	1	0	1	0	0	2	2
OR8B1N	0	1	0	1	0	0	2	2
OR8B1O	0	1	0	1	0	0	2	2
OR8B3	0	2	0	2	0	0	4	2
OR8B4	0	1	0	1	0	0	2	2
OR8B58	0	1	0	1	0	0	2	2
OR8B60	0	1	0	1	0	0	2	2
OR8B8	0	1	0	1	0	0	2	2
OR8B9	0	1	0	1	0	0	2	2
OR8C7	0	1	0	1	0	0	2	2
OR8D4	0	1	0	1	0	0	2	2
OR8D6	0	1	0	1	0	0	2	2
OR8G3	0	1	0	1	0	0	2	2
OR8G6	0	1	0	1	0	0	2	2
OSGIN1	0	8	0	8	0	0	16	2
PABPN1L	0	6	0	6	0	0	12	2
PANK4	0	19	0	19	0	0	38	2
PARK7	0	7	0	7	0	0	14	2
PARS2	0	1	0	1	0	0	2	2
PARVB	0	14	0	0	0	14	28	2
PARVG	0	17	0	0	0	17	34	2
PATE1	0	6	0	6	0	0	12	2
PATE2	0	4	0	4	0	0	8	2
PATE3	0	3	0	3	0	0	6	2
PATJ	0	45	0	45	0	0	90	2
PCSK7	0	17	0	17	0	0	34	2
PCSK9	0	11	0	11	0	0	22	2
PDE4B	0	20	0	20	0	0	40	2
PDGFD	0	7	0	7	0	0	14	2
PDPR	0	17	0	17	0	0	34	2
PDZD3	0	11	0	11	0	0	22	2
PELP1	0	17	0	17	0	0	34	2
PEMT	0	7	0	7	0	0	14	2
PER1	0	22	0	22	0	0	44	2
PER3	0	21	0	21	0	0	42	2
PERM1	0	3	0	3	0	0	6	2
PEX10	0	6	0	6	0	0	12	2
PFAS	0	27	0	27	0	0	54	2
PFN1	0	3	0	3	0	0	6	2
PGM1	0	12	0	12	0	0	24	2
PHF13	0	4	0	4	0	0	8	2
PHF21B	0	14	0	0	0	14	28	2
PHF23	0	6	0	6	0	0	12	2
PHLDB1	0	22	0	22	0	0	44	2
PHLPP2	0	19	0	19	0	0	38	2
PIEZO1	0	51	0	51	0	0	102	2
PIGL	0	7	0	7	0	0	14	2
PIH1D2	0	6	0	6	0	0	12	2
PIK3CD	0	23	0	23	0	0	46	2
PIK3R5	0	18	0	18	0	0	36	2
PIK3R6	0	19	0	19	0	0	38	2
PIMREG	0	4	0	4	0	0	8	2
PIRT	0	1	0	1	0	0	2	2
PITPNM3	0	23	0	23	0	0	46	2
PKD1L2	0	34	0	34	0	0	68	2
PKD1L3	0	33	0	33	0	0	66	2
PKD2L2	0	0	0	0	16	16	32	2
PKNOX2	0	10	0	10	0	0	20	2
PLA2G15	0	6	0	6	0	0	12	2
PLCG2	0	32	0	32	0	0	64	2
PLCH2	0	23	0	23	0	0	46	2
PLD2	0	24	0	24	0	0	48	2
PLD6	0	2	0	2	0	0	4	2
PLEKHG5	0	23	0	23	0	0	46	2
PLEKHN1	0	16	0	16	0	0	32	2
PLET1	0	4	0	4	0	0	8	2
PLIN2	0	0	0	0	9	9	18	2
PLPP3	0	6	0	6	0	0	12	2
PLSCR3	0	7	0	7	0	0	14	2
PMFBP1	0	21	0	21	0	0	42	2
PMP22	0	4	0	4	0	0	8	2
PNPLA3	0	9	0	0	0	9	18	2
PNPLA5	0	9	0	0	0	9	18	2
PODN	0	10	0	10	0	0	20	2
POGLUT3	0	9	0	9	0	0	18	2
POLR2A	0	29	0	29	0	0	58	2
POU2AF1	0	5	0	5	0	0	10	2
POU2F3	0	15	0	15	0	0	30	2
PPP2R1B	0	17	0	17	0	0	34	2
PRDM16	0	18	0	18	0	0	36	2
PRKAA2	0	9	0	9	0	0	18	2
PRKCZ	0	23	0	23	0	0	46	2
PRMT7	0	17	0	17	0	0	34	2
PRPSAP2	0	11	0	11	0	0	22	2
PRR5	0	8	0	0	0	8	16	2
PRSS50	0	6	0	0	0	6	12	2
PRXL2B	0	7	0	7	0	0	14	2
PSIP1	0	0	0	0	18	18	36	2
PSKH1	0	3	0	3	0	0	6	2
PSMB10	0	8	0	8	0	0	16	2
PSMB6	0	6	0	6	0	0	12	2
PSMD7	0	7	0	7	0	0	14	2
PTH1R	0	14	0	0	0	14	28	2
PTPN23	0	25	0	0	0	25	50	2
PTPRD	0	0	0	0	37	37	74	2
PTS	0	7	0	7	0	0	14	2
PUS3	0	5	0	5	0	0	10	2
PUSL1	0	7	0	7	0	0	14	2
RAB39A	0	3	0	3	0	0	6	2
RABEP1	0	19	0	19	0	0	38	2
RAI1	0	5	0	5	0	0	10	2
RANBP6	0	0	0	0	1	1	2	2
RANGRF	0	5	0	5	0	0	10	2
RASD1	0	2	0	2	0	0	4	2
RAVER2	0	15	0	15	0	0	30	2
RBM7	0	5	0	5	0	0	10	2
RBP7	0	6	0	6	0	0	12	2
RCVRN	0	3	0	3	0	0	6	2
RDX	0	14	0	14	0	0	28	2
REEP2	0	0	0	0	10	10	20	2
RER1	0	6	0	6	0	0	12	2
RERE	0	23	0	23	0	0	46	2
REXO2	0	7	0	7	0	0	14	2
RFWD3	0	13	0	13	0	0	26	2
RNASEK	0	3	0	3	0	0	6	2
RNF112	0	14	0	14	0	0	28	2
RNF166	0	6	0	6	0	0	12	2
RNF167	0	11	0	11	0	0	22	2
RNF207	0	18	0	18	0	0	36	2
RNF214	0	14	0	14	0	0	28	2
RNF222	0	1	0	1	0	0	2	2
RNF223	0	1	0	1	0	0	2	2
RNF227	0	2	0	2	0	0	4	2
RNF26	0	1	0	1	0	0	2	2
ROBO3	0	10	0	10	0	0	20	2
ROBO4	0	19	0	19	0	0	38	2
ROR1	0	10	0	10	0	0	20	2
RPAIN	0	9	0	9	0	0	18	2
RPL13	0	6	0	6	0	0	12	2
RPL22	0	4	0	4	0	0	8	2
RPL26	0	3	0	3	0	0	6	2
RPS25	0	4	0	4	0	0	8	2
RPS6	0	0	0	0	6	6	12	2
RPUSD4	0	7	0	7	0	0	14	2
RRAGA	0	0	0	0	1	1	2	2
RTL6	0	1	0	0	0	1	2	2
SAMD11	0	15	0	15	0	0	30	2
SAMM50	0	15	0	0	0	15	30	2
SAT2	0	3	0	3	0	0	6	2
SAXO1	0	0	0	0	5	5	10	2
SC5D	0	4	0	4	0	0	8	2
SCAMPER	0	1	0	1	0	0	2	2
SCAP	0	23	0	0	0	23	46	2
SCIMP	0	6	0	6	0	0	12	2
SCN2B	0	4	0	4	0	0	8	2
SCN3B	0	7	0	7	0	0	14	2
SCN4B	0	5	0	5	0	0	10	2
SCNN1D	0	14	0	14	0	0	28	2
SCO1	0	6	0	6	0	0	12	2
SCP2	0	13	0	13	0	0	26	2
SCUBE1	0	24	0	0	0	24	48	2
SDF4	0	5	0	5	0	0	10	2
SDHD	0	4	0	4	0	0	8	2
SENP3	0	10	0	10	0	0	20	2
SERBP1	0	9	0	9	0	0	18	2
SETD2	0	21	0	0	0	21	42	2
SF3B3	0	25	0	25	0	0	50	2
SGIP1	0	27	0	27	0	0	54	2
SH3GL2	0	0	0	0	10	10	20	2
SHBG	0	9	0	9	0	0	18	2
SHISA6	0	6	0	6	0	0	12	2
SHISAL1	0	3	0	0	0	3	6	2
SHMT1	0	11	0	11	0	0	22	2
SIAE	0	11	0	11	0	0	22	2
SIDT2	0	28	0	28	0	0	56	2
SIK2	0	15	0	15	0	0	30	2
SIK3	0	24	0	24	0	0	48	2
SIL1	0	0	0	0	10	10	20	2
SKI	0	8	0	8	0	0	16	2
SLBP2	0	0	0	0	6	6	12	2
SLC12A4	0	24	0	24	0	0	48	2
SLC13A5	0	12	0	12	0	0	24	2
SLC16A11	0	4	0	4	0	0	8	2
SLC16A13	0	4	0	4	0	0	8	2
SLC1A7	0	11	0	11	0	0	22	2
SLC22A31	0	10	0	10	0	0	20	2
SLC24A2	0	0	0	0	10	10	20	2
SLC25A11	0	8	0	8	0	0	16	2
SLC25A33	0	7	0	7	0	0	14	2
SLC25A35	0	7	0	7	0	0	14	2
SLC2A4	0	12	0	12	0	0	24	2
SLC35D1	0	12	0	12	0	0	24	2
SLC35F2	0	8	0	8	0	0	16	2
SLC35G6	0	2	0	2	0	0	4	2
SLC37A2	0	19	0	19	0	0	38	2
SLC37A4	0	8	0	8	0	0	16	2
SLC38A8	0	11	0	11	0	0	22	2
SLC45A1	0	11	0	11	0	0	22	2
SLC47A1	0	18	0	18	0	0	36	2
SLC47A2	0	20	0	20	0	0	40	2
SLC5A10	0	15	0	15	0	0	30	2
SLC7A5	0	10	0	10	0	0	20	2
SLC7A6	0	9	0	9	0	0	18	2
SLC7A6OS	0	5	0	5	0	0	10	2
SLN	0	3	0	3	0	0	6	2
SMARCC1	0	28	0	0	0	28	56	2
SMC1B	0	13	0	0	0	25	38	2
SMIM1	0	2	0	2	0	0	4	2
SMIM35	0	3	0	3	0	0	6	2
SMPD3	0	7	0	7	0	0	14	2
SMTNL2	0	8	0	8	0	0	16	2
SNAI3	0	3	0	3	0	0	6	2
SNAPC3	0	0	0	0	9	9	18	2
SNTB2	0	8	0	8	0	0	16	2
SORL1	0	48	0	48	0	0	96	2
SOX15	0	2	0	2	0	0	4	2
SPA17	0	4	0	4	0	0	8	2
SPAG7	0	8	0	8	0	0	16	2
SPATA2L	0	2	0	2	0	0	4	2
SPECC1	0	16	0	16	0	0	32	2
SPEM1	0	4	0	4	0	0	8	2
SPEM2	0	3	0	3	0	0	6	2
SPEM3	0	4	0	4	0	0	8	2
SPG7	0	17	0	17	0	0	34	2
SPIRE2	0	15	0	15	0	0	30	2
SPNS2	0	13	0	13	0	0	26	2
SPNS3	0	12	0	12	0	0	24	2
SPOCK1	0	0	0	0	12	12	24	2
SPSB1	0	3	0	3	0	0	6	2
SREBF1	0	20	0	20	0	0	40	2
SRPRA	0	14	0	14	0	0	28	2
SSBP3	0	20	0	20	0	0	40	2
SSU72	0	5	0	5	0	0	10	2
ST3GAL2	0	6	0	6	0	0	12	2
ST3GAL4	0	10	0	10	0	0	20	2
STT3A	0	17	0	17	0	0	34	2
STX8	0	11	0	11	0	0	22	2
SULT4A1	0	7	0	0	0	7	14	2
SYCE1L	0	12	0	12	0	0	24	2
TACSTD2	0	1	0	1	0	0	2	2
TAF1C	0	14	0	14	0	0	28	2
TAGLN	0	4	0	4	0	0	8	2
TANGO6	0	19	0	19	0	0	38	2
TAS1R1	0	6	0	6	0	0	12	2
TAS1R3	0	7	0	7	0	0	14	2
TAT	0	11	0	11	0	0	22	2
TBRG1	0	10	0	10	0	0	20	2
TCEANC2	0	4	0	4	0	0	8	2
TCF25	0	19	0	19	0	0	38	2
TECTA	0	30	0	30	0	0	60	2
TEKT1	0	7	0	7	0	0	14	2
TEKT3	0	7	0	7	0	0	14	2
TERF2	0	10	0	10	0	0	20	2
TERF2IP	0	3	0	3	0	0	6	2
TEX12	0	4	0	4	0	0	8	2
THAP3	0	5	0	5	0	0	10	2
THY1	0	3	0	3	0	0	6	2
TIMM8B	0	2	0	2	0	0	4	2
TIRAP	0	4	0	4	0	0	8	2
TLCD5	0	2	0	2	0	0	4	2
TLE7	0	9	0	9	0	0	18	2
TM2D1	0	6	0	6	0	0	12	2
TM4SF5	0	5	0	5	0	0	10	2
TMED6	0	4	0	4	0	0	8	2
TMEM102	0	2	0	2	0	0	4	2
TMEM11	0	3	0	3	0	0	6	2
TMEM123	0	5	0	5	0	0	10	2
TMEM170A	0	4	0	4	0	0	8	2
TMEM201	0	11	0	11	0	0	22	2
TMEM218	0	3	0	3	0	0	6	2
TMEM220	0	6	0	6	0	0	12	2
TMEM225	0	5	0	5	0	0	10	2
TMEM231	0	7	0	7	0	0	14	2
TMEM238L	0	1	0	1	0	0	2	2
TMEM240	0	4	0	4	0	0	8	2
TMEM25	0	9	0	9	0	0	18	2
TMEM256	0	2	0	2	0	0	4	2
TMEM52	0	6	0	6	0	0	12	2
TMEM59	0	10	0	10	0	0	20	2
TMEM61	0	2	0	2	0	0	4	2
TMEM88	0	2	0	2	0	0	4	2
TMEM88B	0	3	0	3	0	0	6	2
TMEM95	0	7	0	7	0	0	14	2
TMIE	0	4	0	0	0	4	8	2
TMPRSS13	0	14	0	14	0	0	28	2
TMPRSS4	0	13	0	13	0	0	26	2
TMPRSS5	0	15	0	15	0	0	30	2
TNFRSF13B	0	6	0	6	0	0	12	2
TNFRSF14	0	8	0	8	0	0	16	2
TNFRSF18	0	5	0	5	0	0	10	2
TNFRSF25	0	10	0	10	0	0	20	2
TNFRSF4	0	7	0	7	0	0	14	2
TNFRSF9	0	7	0	7	0	0	14	2
TNFSF12	0	7	0	7	0	0	14	2
TNFSF13	0	6	0	6	0	0	12	2
TNK1	0	12	0	12	0	0	24	2
TOM1L2	0	18	0	18	0	0	36	2
TOP3A	0	16	0	16	0	0	32	2
TP53	0	9	0	9	0	0	18	2
TP73	0	15	0	15	0	0	30	2
TPD52L3	0	0	0	0	1	1	2	2
TPRG1L	0	5	0	5	0	0	10	2
TRAPPC1	0	4	0	4	0	0	8	2
TRAPPC2L	0	6	0	6	0	0	12	2
TRAPPC4	0	5	0	5	0	0	10	2
TREH	0	16	0	16	0	0	32	2
TRIM16	0	6	0	6	0	0	12	2
TRIM29	0	10	0	10	0	0	20	2
TRPC6	0	13	0	13	0	0	26	2
TRPC7	0	0	0	0	14	14	28	2
TRPV2	0	14	0	14	0	0	28	2
TTC12	0	21	0	21	0	0	42	2
TTC19	0	10	0	10	0	0	20	2
TTC22	0	7	0	7	0	0	14	2
TTC34	0	9	0	9	0	0	18	2
TTC36	0	3	0	3	0	0	6	2
TTC39B	0	0	0	0	20	20	40	2
TTC4	0	10	0	10	0	0	20	2
TTLL10	0	17	0	17	0	0	34	2
TUBB3	0	4	0	4	0	0	8	2
TUSC1	0	0	0	0	1	1	2	2
TVP23B	0	7	0	7	0	0	14	2
TXNDC17	0	4	0	4	0	0	8	2
TXNL4B	0	4	0	4	0	0	8	2
TYRP1	0	0	0	0	7	7	14	2
UBASH3B	0	15	0	15	0	0	30	2
UBB	0	1	0	1	0	0	2	2
UBE2G1	0	6	0	6	0	0	12	2
UBE2J2	0	6	0	6	0	0	12	2
UBE2U	0	14	0	14	0	0	28	2
UBE4A	0	19	0	19	0	0	38	2
UBE4B	0	29	0	29	0	0	58	2
UHRF2	0	0	0	0	16	16	32	2
ULK2	0	28	0	28	0	0	56	2
UPK2	0	5	0	5	0	0	10	2
UPK3A	0	6	0	0	0	6	12	2
USP1	0	10	0	10	0	0	20	2
USP10	0	14	0	14	0	0	28	2
USP2	0	17	0	17	0	0	34	2
USP22	0	14	0	14	0	0	28	2
USP24	0	68	0	68	0	0	136	2
USP28	0	27	0	27	0	0	54	2
USP43	0	16	0	16	0	0	32	2
UTP4	0	16	0	16	0	0	32	2
UTS2	0	7	0	7	0	0	14	2
VAC14	0	19	0	19	0	0	38	2
VAMP2	0	5	0	5	0	0	10	2
VAMP3	0	5	0	5	0	0	10	2
VAT1L	0	8	0	8	0	0	16	2
VMO1	0	3	0	3	0	0	6	2
VPS11	0	16	0	16	0	0	32	2
VPS4A	0	11	0	11	0	0	22	2
VPS9D1	0	16	0	16	0	0	32	2
VSIG10L2	0	21	0	21	0	0	42	2
VSIG2	0	7	0	7	0	0	14	2
VWA1	0	4	0	4	0	0	8	2
VWA5A	0	20	0	20	0	0	40	2
WDR59	0	28	0	28	0	0	56	2
WFDC1	0	8	0	8	0	0	16	2
WNT8A	0	0	0	0	10	10	20	2
WRAP53	0	11	0	11	0	0	22	2
WRAP73	0	12	0	12	0	0	24	2
WSCD1	0	8	0	8	0	0	16	2
WWOX	0	20	0	20	0	0	40	2
WWP2	0	23	0	23	0	0	46	2
XAF1	0	5	0	5	0	0	10	2
YAP1	0	9	0	9	0	0	18	2
YBX2	0	6	0	6	0	0	12	2
YIPF1	0	8	0	8	0	0	16	2
ZBTB16	0	6	0	6	0	0	12	2
ZBTB4	0	3	0	3	0	0	6	2
ZBTB48	0	10	0	10	0	0	20	2
ZC3H12C	0	10	0	10	0	0	20	2
ZC3H18	0	19	0	19	0	0	38	2
ZCCHC14	0	14	0	14	0	0	28	2
ZDHHC21	0	0	0	0	8	8	16	2
ZDHHC7	0	6	0	6	0	0	12	2
ZFHX3	0	9	0	9	0	0	18	2
ZFP1	0	3	0	3	0	0	6	2
ZFP3	0	1	0	1	0	0	2	2
ZFP90	0	5	0	5	0	0	10	2
ZFPM1	0	12	0	12	0	0	24	2
ZMYND15	0	13	0	13	0	0	26	2
ZNF18	0	6	0	6	0	0	12	2
ZNF19	0	6	0	6	0	0	12	2
ZNF202	0	6	0	6	0	0	12	2
ZNF23	0	5	0	5	0	0	10	2
ZNF276	0	10	0	10	0	0	20	2
ZNF286A	0	4	0	4	0	0	8	2
ZNF287	0	6	0	6	0	0	12	2
ZNF469	0	1	0	1	0	0	2	2
ZNF624	0	5	0	5	0	0	10	2
ZNF821	0	8	0	8	0	0	16	2
ZNRF1	0	4	0	4	0	0	8	2
ZPR1	0	14	0	14	0	0	28	2
ZSWIM7	0	5	0	5	0	0	10	2
ZW10	0	16	0	16	0	0	32	2
ZYG11A	0	18	0	18	0	0	36	2
ZZEF1	0	55	0	55	0	0	110	2
A4GALT	0	0	0	0	0	1	1	1
A4GNT	0	0	0	0	0	2	2	1
AACS	0	0	18	0	0	0	18	1
AADAC	0	0	0	0	0	5	5	1
AADACL2	0	0	0	0	0	5	5	1
AAMDC	0	0	0	0	0	5	5	1
AARS2	22	0	0	0	0	0	22	1
AASDH	0	0	0	0	0	14	14	1
AATF	0	0	0	0	0	17	17	1
ABCA1	0	0	0	0	0	50	50	1
ABCB1	27	0	0	0	0	0	27	1
ABCB4	27	0	0	0	0	0	27	1
ABCB9	0	0	12	0	0	0	12	1
ABCC10	20	0	0	0	0	0	20	1
ABCC5	0	0	0	29	0	0	29	1
ABCC8	0	0	0	0	0	39	39	1
ABCD4	19	0	0	0	0	0	19	1
ABCF3	0	0	0	21	0	0	21	1
ABCG5	0	0	0	0	0	14	14	1
ABCG8	0	0	0	0	0	13	13	1
ABHD12B	15	0	0	0	0	0	15	1
ABHD14A	0	0	0	0	0	5	5	1
ABHD14B	0	0	0	0	0	3	3	1
ABHD6	0	0	0	0	0	8	8	1
ABI1	0	0	0	0	0	13	13	1
ABITRAM	0	0	0	0	0	6	6	1
ABLIM3	23	0	0	0	0	0	23	1
ABRA	0	0	0	0	0	2	2	1
ACAA1	0	0	0	0	0	13	13	1
ACACA	0	0	0	0	0	57	57	1
ACACB	0	0	54	0	0	0	54	1
ACAD10	0	0	13	0	0	0	13	1
ACAD11	0	0	0	0	0	20	20	1
ACAD8	0	0	0	12	0	0	12	1
ACADS	0	0	10	0	0	0	10	1
ACBD5	0	0	0	0	0	15	15	1
ACD	0	12	0	0	0	0	12	1
ACER3	0	0	0	0	0	12	12	1
ACKR2	0	0	0	0	0	1	1	1
ACKR4	0	0	0	0	0	1	1	1
ACO1	0	0	0	0	0	20	20	1
ACO2	0	0	0	0	0	18	18	1
ACOT4	4	0	0	0	0	0	4	1
ACOT6	3	0	0	0	0	0	3	1
ACOX2	0	0	0	0	0	14	14	1
ACP3	0	0	0	0	0	13	13	1
ACR	0	0	0	0	0	5	5	1
ACSL6	0	0	0	0	22	0	22	1
ACSS1	0	0	0	0	0	13	13	1
ACTL6A	0	0	0	15	0	0	15	1
ACTL7A	0	0	0	0	0	1	1	1
ACTL7B	0	0	0	0	0	1	1	1
ACTN1	24	0	0	0	0	0	24	1
ACTR10	13	0	0	0	0	0	13	1
ACTR1B	0	0	0	0	0	11	11	1
ACTR8	0	0	0	0	0	14	14	1
ACTRT3	0	0	0	2	0	0	2	1
ACVR2B	0	0	0	0	0	11	11	1
ACYP1	2	0	0	0	0	0	2	1
ACYP2	0	0	0	0	0	10	10	1
ADAL	0	0	0	0	0	10	10	1
ADAM19	23	0	0	0	0	0	23	1
ADAM20	2	0	0	0	0	0	2	1
ADAM21	1	0	0	0	0	0	1	1
ADAM22	36	0	0	0	0	0	36	1
ADAMTS1	0	0	0	9	0	0	9	1
ADAMTS12	24	0	0	0	0	0	24	1
ADAMTS15	0	0	0	8	0	0	8	1
ADAMTS16	0	0	0	23	0	0	23	1
ADAMTS19	0	0	0	0	23	0	23	1
ADAMTS2	0	0	0	0	20	0	20	1
ADAMTS3	0	0	0	0	0	22	22	1
ADAMTS5	0	0	0	8	0	0	8	1
ADAMTS8	0	0	0	9	0	0	9	1
ADAMTS9	0	0	0	0	0	39	39	1
ADCK5	0	0	0	0	0	15	15	1
ADCY2	0	0	0	25	0	0	25	1
ADCY8	0	0	0	0	0	18	18	1
ADGRB1	0	0	0	0	0	32	32	1
ADGRD1	0	0	5	0	0	0	5	1
ADGRF1	16	0	0	0	0	0	16	1
ADGRF2	9	0	0	0	0	0	9	1
ADGRF4	8	0	0	0	0	0	8	1
ADGRF5	21	0	0	0	0	0	21	1
ADGRL3	0	0	0	0	0	24	24	1
ADIPOQ	0	0	0	2	0	0	2	1
ADK	13	0	0	0	0	0	13	1
ADM	0	0	0	0	0	3	3	1
ADM2	0	0	0	0	0	3	3	1
ADRA1B	2	0	0	0	0	0	2	1
ADRB2	1	0	0	0	0	0	1	1
ADSL	0	0	0	0	0	14	14	1
AFAP1L1	20	0	0	0	0	0	20	1
AFF3	0	0	0	0	0	25	25	1
AFF4	0	0	0	0	20	0	20	1
AGMO	15	0	0	0	0	0	15	1
AGO2	0	0	0	0	0	20	20	1
AGR2	7	0	0	0	0	0	7	1
AGRP	0	3	0	0	0	0	3	1
AGTR1	0	0	0	0	0	1	1	1
AGXT2	14	0	0	0	0	0	14	1
AHCYL2	19	0	0	0	0	0	19	1
AHR	11	0	0	0	0	0	11	1
AHRR	0	0	0	12	0	0	12	1
AHSA2P	0	0	0	0	0	3	3	1
AHSG	0	0	0	7	0	0	7	1
AKAP1	0	0	0	0	0	12	12	1
AKAP5	1	0	0	0	0	0	1	1
AKAP9	51	0	0	0	0	0	51	1
AKIP1	0	0	0	0	0	6	6	1
AKNA	0	0	0	0	0	22	22	1
ALAD	0	0	0	0	0	10	10	1
ALAS1	0	0	0	0	0	10	10	1
ALDH1B1	0	0	0	0	0	1	1	1
ALDH1L2	0	0	0	0	0	23	23	1
ALDH2	0	0	13	0	0	0	13	1
ALDH6A1	12	0	0	0	0	0	12	1
ALDH7A1	0	0	0	0	18	0	18	1
ALDOB	0	0	0	0	0	9	9	1
ALG12	0	0	0	0	0	9	9	1
ALG2	0	0	0	0	0	2	2	1
ALG3	0	0	0	9	0	0	9	1
ALG8	0	0	0	0	0	13	13	1
ALKBH2	0	0	3	0	0	0	3	1
AMACR	5	0	0	0	0	0	5	1
AMBN	0	0	0	0	0	11	11	1
AMBP	0	0	0	0	0	10	10	1
AMER1	0	0	0	0	0	1	1	1
AMIGO3	0	0	0	0	0	1	1	1
AMOTL2	0	0	0	0	0	9	9	1
AMT	0	0	0	0	0	9	9	1
AMTN	0	0	0	0	0	8	8	1
ANAPC13	0	0	0	0	0	2	2	1
ANAPC15	0	0	0	0	0	6	6	1
ANAPC16	3	0	0	0	0	0	3	1
ANAPC5	0	0	17	0	0	0	17	1
ANAPC7	0	0	11	0	0	0	11	1
ANGPT1	0	0	0	0	0	9	9	1
ANKFN1	0	0	0	0	0	21	21	1
ANKIB1	19	0	0	0	0	0	19	1
ANKMY2	10	0	0	0	0	0	10	1
ANKRD13A	0	0	15	0	0	0	15	1
ANKRD17	0	0	0	0	0	20	20	1
ANKRD23	0	0	0	0	0	9	9	1
ANKRD28	0	0	0	0	0	31	31	1
ANKRD39	0	0	0	0	0	4	4	1
ANKRD42	0	0	0	0	0	14	14	1
ANKRD54	0	0	0	0	0	7	7	1
ANKRD63	0	0	0	0	0	1	1	1
ANKRD66	3	0	0	0	0	0	3	1
ANKS6	0	0	0	0	0	15	15	1
ANKUB1	0	0	0	0	0	8	8	1
ANP32B	0	0	0	0	0	9	9	1
ANXA11	15	0	0	0	0	0	15	1
ANXA13	0	0	0	0	0	12	12	1
ANXA6	25	0	0	0	0	0	25	1
ANXA7	13	0	0	0	0	0	13	1
AOC1	0	4	0	0	0	0	4	1
AP1B1	0	0	22	0	0	0	22	1
AP2B1	0	0	0	0	0	22	22	1
AP2M1	0	0	0	11	0	0	11	1
AP3M1	8	0	0	0	0	0	8	1
AP3S1	0	0	0	0	8	0	8	1
APBB1	0	0	0	0	0	14	14	1
APBB1IP	0	0	0	0	0	13	13	1
APEH	0	0	0	0	0	23	23	1
APLP2	0	0	0	18	0	0	18	1
APMAP	0	0	0	0	0	9	9	1
APOBEC2	2	0	0	0	0	0	2	1
APOBEC3Z1	0	0	0	0	0	5	5	1
APOBEC3Z3	0	0	0	0	0	4	4	1
APOL5	0	0	0	0	0	5	5	1
APOL6	0	0	0	0	0	3	3	1
APP	0	0	0	18	0	0	18	1
APPBP2	0	0	0	0	0	13	13	1
APPL1	0	0	0	0	0	23	23	1
APPL2	0	0	0	0	0	23	23	1
APTX	0	0	0	0	0	7	7	1
AQP11	0	0	0	0	0	4	4	1
AQP3	0	0	0	0	0	7	7	1
AQP7	0	0	0	0	0	9	9	1
ARAP1	0	0	0	0	0	33	33	1
ARC	0	0	0	0	0	1	1	1
AREL1	18	0	0	0	0	0	18	1
ARF4	0	0	0	0	0	6	6	1
ARF5	6	0	0	0	0	0	6	1
ARF6	1	0	0	0	0	0	1	1
ARFGAP3	0	0	0	0	0	15	15	1
ARFIP2	0	0	0	0	0	7	7	1
ARG2	9	0	0	0	0	0	9	1
ARHGAP21	0	0	0	0	0	27	27	1
ARHGAP39	0	0	0	0	0	13	13	1
ARHGEF17	0	0	0	0	0	21	21	1
ARHGEF26	0	0	0	0	0	15	15	1
ARHGEF3	0	0	0	0	0	15	15	1
ARHGEF37	12	0	0	0	0	0	12	1
ARHGEF39	0	0	0	0	0	9	9	1
ARHGEF9	0	0	0	0	0	12	12	1
ARID3C	0	0	0	0	0	7	7	1
ARID4A	23	0	0	0	0	0	23	1
ARIH2	0	0	0	0	0	16	16	1
ARL14EPL	0	0	0	0	3	0	3	1
ARL15	6	0	0	0	0	0	6	1
ARL4A	1	0	0	0	0	0	1	1
ARL6IP4	0	0	5	0	0	0	5	1
ARL6IP5	0	0	0	0	0	3	3	1
ARL9	0	0	0	0	0	4	4	1
ARMC3	0	0	0	0	0	20	20	1
ARMC6	0	0	0	0	0	8	8	1
ARMC8	0	0	0	0	0	22	22	1
ARMH4	10	0	0	0	0	0	10	1
ARNTL	0	0	0	0	0	19	19	1
ARPC3	0	0	8	0	0	0	8	1
ARPP21	0	0	0	0	0	20	20	1
ARRB1	0	0	0	0	0	20	20	1
ARSA	0	0	0	0	0	8	8	1
ARSI	2	0	0	0	0	0	2	1
ART1	0	0	0	0	0	4	4	1
ART5	0	0	0	0	0	6	6	1
ASAP1	0	0	0	0	0	30	30	1
ASB12	0	0	0	0	0	3	3	1
ASB14	0	0	0	0	0	9	9	1
ASB15	11	0	0	0	0	0	11	1
ASB3	0	0	0	0	0	9	9	1
ASB4	5	0	0	0	0	0	5	1
ASCC1	11	0	0	0	0	0	11	1
ASCL3	0	0	0	0	0	1	1	1
ASCL4	0	0	0	0	0	1	1	1
ASNS	11	0	0	0	0	0	11	1
ASPHD2	0	0	3	0	0	0	3	1
ASTE1	0	0	0	0	0	4	4	1
ATAD2	0	0	0	0	0	28	28	1
ATF4	0	0	0	0	0	2	2	1
ATG12	0	0	0	0	4	0	4	1
ATG14	10	0	0	0	0	0	10	1
ATG16L2	0	0	0	0	0	19	19	1
ATL1	14	0	0	0	0	0	14	1
ATOX1	3	0	0	0	0	0	3	1
ATP10B	23	0	0	0	0	0	23	1
ATP10D	0	0	0	0	0	23	23	1
ATP11B	0	0	0	33	0	0	33	1
ATP13A1	0	0	0	0	0	26	26	1
ATP13A4	0	0	0	30	0	0	30	1
ATP13A5	0	0	0	30	0	0	30	1
ATP1B3	0	0	0	0	0	7	7	1
ATP2A2	0	0	21	0	0	0	21	1
ATP2C1	0	0	0	0	0	30	30	1
ATP5PF	0	0	0	3	0	0	3	1
ATP5PO	0	0	0	7	0	0	7	1
ATP6V0A2	0	0	20	0	0	0	20	1
ATP6V0D1	0	8	0	0	0	0	8	1
ATP6V0E1	3	0	0	0	0	0	3	1
ATP6V0E2	0	3	0	0	0	0	3	1
ATP6V1D	9	0	0	0	0	0	9	1
ATP6V1E2	0	0	0	0	0	1	1	1
ATP6V1F	2	0	0	0	0	0	2	1
ATP6V1FNB	3	0	0	0	0	0	3	1
ATP6V1G1	0	0	0	0	0	3	3	1
ATP8A1	0	0	0	0	0	40	40	1
ATR	0	0	0	0	0	47	47	1
ATRIP	0	0	0	0	0	14	14	1
ATXN10	0	0	0	0	0	12	12	1
ATXN2	0	0	23	0	0	0	23	1
ATXN7	0	0	0	0	0	13	13	1
ATXN7L3B	0	0	0	0	0	1	1	1
AVPR1B	2	0	0	0	0	0	2	1
AZI2	0	0	0	0	0	7	7	1
B2M	0	0	0	0	0	3	3	1
B3GALNT1	0	0	0	1	0	0	1	1
B3GALT2	1	0	0	0	0	0	1	1
B3GALT5	0	0	0	2	0	0	2	1
B3GAT1	0	0	0	4	0	0	4	1
B3GNT4	0	0	1	0	0	0	1	1
B3GNT5	0	0	0	1	0	0	1	1
B3GNT6	0	0	0	0	0	1	1	1
B3GNT9	0	2	0	0	0	0	2	1
B4GALT1	0	0	0	0	0	6	6	1
B4GALT7	0	0	0	0	7	0	7	1
BAAT	0	0	0	0	0	3	3	1
BACH1	0	0	0	5	0	0	5	1
BAG1	0	0	0	0	0	8	8	1
BAHD1	0	0	0	0	0	7	7	1
BAIAP2L2	0	0	0	0	0	14	14	1
BAP1	0	0	0	0	0	17	17	1
BARX2	0	0	0	4	0	0	4	1
BATF	3	0	0	0	0	0	3	1
BBOF1	13	0	0	0	0	0	13	1
BCAS3	0	0	0	0	0	30	30	1
BCHE	0	0	0	3	0	0	3	1
BCL11A	0	0	0	0	0	5	5	1
BCL6	0	0	0	8	0	0	8	1
BCL7A	0	0	6	0	0	0	6	1
BEAN1	0	4	0	0	0	0	4	1
BEND4	0	0	0	0	0	5	5	1
BEST3	0	0	0	0	0	5	5	1
BET1	4	0	0	0	0	0	4	1
BFSP2	0	0	0	0	0	6	6	1
BICDL1	0	0	10	0	0	0	10	1
BICRAL	11	0	0	0	0	0	11	1
BIK	0	0	0	0	0	4	4	1
BLOC1S6	0	0	0	0	0	1	1	1
BMF	0	0	0	0	0	3	3	1
BMI1	0	0	0	0	0	9	9	1
BMP4	2	0	0	0	0	0	2	1
BMP5	7	0	0	0	0	0	7	1
BNIP1	8	0	0	0	0	0	8	1
BOD1	3	0	0	0	0	0	3	1
BOP1	0	0	0	0	0	16	16	1
BORCS8	0	0	0	0	0	5	5	1
BPIFC	0	0	0	0	0	16	16	1
BRAP	0	0	13	0	0	0	13	1
BRD1	0	0	0	0	0	14	14	1
BRD9	0	0	0	15	0	0	15	1
BRI3BP	0	0	3	0	0	0	3	1
BRIP1	0	0	0	0	0	19	19	1
BRIX1	10	0	0	0	0	0	10	1
BRWD1	0	0	0	42	0	0	42	1
BSN	0	0	0	0	0	10	10	1
BSPRY	0	0	0	0	0	6	6	1
BTBD10	0	0	0	0	0	9	9	1
BTBD11	0	0	0	0	0	18	18	1
BTD	0	0	0	0	0	5	5	1
BTG3	0	0	0	4	0	0	4	1
BUB1B	0	0	0	0	0	23	23	1
BYSL	7	0	0	0	0	0	7	1
BZW2	12	0	0	0	0	0	12	1
C10H12orf45	0	0	0	0	0	5	5	1
C10H12orf75	0	0	0	0	0	5	5	1
C10H22orf23	0	0	0	0	0	7	7	1
C10H2orf15	0	0	0	0	0	1	1	1
C10H2orf49	0	0	0	0	0	4	4	1
C10H2orf73	0	0	0	0	0	5	5	1
C10H2orf74	0	0	0	0	0	6	6	1
C10H2orf92	0	0	0	0	0	8	8	1
C11H5orf15	0	0	0	0	3	0	3	1
C11H5orf24	0	0	0	0	2	0	2	1
C11H5orf63	0	0	0	0	8	0	8	1
C11H9orf131	0	0	0	0	0	3	3	1
C11H9orf152	0	0	0	0	0	2	2	1
C11H9orf24	0	0	0	0	0	8	8	1
C11H9orf43	0	0	0	0	0	14	14	1
C11H9orf72	0	0	0	0	0	10	10	1
C12H6orf132	5	0	0	0	0	0	5	1
C12H6orf141	1	0	0	0	0	0	1	1
C12H6orf226	1	0	0	0	0	0	1	1
C13H8orf33	0	0	0	0	0	5	5	1
C13H8orf76	0	0	0	0	0	6	6	1
C13H8orf82	0	0	0	0	0	3	3	1
C14H7orf31	10	0	0	0	0	0	10	1
C1GALT1	3	0	0	0	0	0	3	1
C1GALT1C1L	0	0	0	0	0	8	8	1
C1QTNF2	3	0	0	0	0	0	3	1
C1QTNF3	7	0	0	0	0	0	7	1
C1QTNF6	0	0	0	0	0	2	2	1
C20H3orf14	0	0	0	0	0	4	4	1
C20H3orf18	0	0	0	0	0	4	4	1
C20H3orf49	0	0	0	0	0	5	5	1
C20H3orf62	0	0	0	0	0	3	3	1
C20H3orf84	0	0	0	0	0	4	4	1
C21H11orf16	0	0	0	0	0	6	6	1
C21H11orf42	0	0	0	0	0	5	5	1
C21H11orf58	0	0	0	0	0	5	5	1
C23H3orf33	0	0	0	0	0	6	6	1
C26H12orf43	0	0	7	0	0	0	7	1
C26H12orf65	0	0	5	0	0	0	5	1
C26H22orf31	0	0	3	0	0	0	3	1
C2CD3	0	0	0	0	0	39	39	1
C2H10orf67	0	0	0	0	0	18	18	1
C30H15orf62	0	0	0	0	0	1	1	1
C31H21orf62	0	0	0	1	0	0	1	1
C31H21orf91	0	0	0	5	0	0	5	1
C34H3orf70	0	0	0	2	0	0	2	1
C34H3orf80	0	0	0	1	0	0	1	1
C34H5orf49	0	0	0	3	0	0	3	1
C4H10orf105	1	0	0	0	0	0	1	1
C4H5orf22	9	0	0	0	0	0	9	1
C4H5orf34	13	0	0	0	0	0	13	1
C4H5orf47	5	0	0	0	0	0	5	1
C4H5orf51	6	0	0	0	0	0	6	1
C5H16orf70	0	14	0	0	0	0	14	1
C5H16orf86	0	4	0	0	0	0	4	1
C6	17	0	0	0	0	0	17	1
C7	19	0	0	0	0	0	19	1
C8H14orf39	17	0	0	0	0	0	17	1
C9	11	0	0	0	0	0	11	1
C9H17orf50	0	0	0	0	0	2	2	1
C9H17orf64	0	0	0	0	0	6	6	1
C9H17orf67	0	0	0	0	0	3	3	1
C9H17orf78	0	0	0	0	0	7	7	1
CA4	0	0	0	0	0	10	10	1
CA7	0	6	0	0	0	0	6	1
CA9	0	0	0	0	0	11	11	1
CAAP1	0	0	0	0	0	6	6	1
CABP1	0	0	8	0	0	0	8	1
CABS1	0	0	0	0	0	1	1	1
CACNA1D	0	0	0	0	0	51	51	1
CACNA1I	0	0	0	0	0	39	39	1
CACNA2D2	0	0	0	0	0	40	40	1
CACNA2D3	0	0	0	0	0	38	38	1
CACNG2	0	0	0	0	0	4	4	1
CADPS	0	0	0	0	0	34	34	1
CAFA-T2R2	1	0	0	0	0	0	1	1
CALCA	0	0	0	0	0	3	3	1
CALCB	0	0	0	0	0	3	3	1
CALCR	12	0	0	0	0	0	12	1
CALM2	0	0	0	0	0	6	6	1
CALU	7	0	0	0	0	0	7	1
CAMK2A	19	0	0	0	0	0	19	1
CAMK2G	23	0	0	0	0	0	23	1
CAMK2N2	0	0	0	2	0	0	2	1
CAMKK2	0	0	17	0	0	0	17	1
CAMKMT	0	0	0	0	0	14	14	1
CAMKV	0	0	0	0	0	10	10	1
CAMLG	0	0	0	0	4	0	4	1
CAMP	0	0	0	0	0	4	4	1
CAND1	0	0	0	0	0	15	15	1
CAPN11	22	0	0	0	0	0	22	1
CAPN3	0	0	0	0	0	26	26	1
CAPN5	0	0	0	0	0	12	12	1
CAPN7	0	0	0	0	0	21	21	1
CAPS2	0	0	0	0	0	21	21	1
CAPSL	5	0	0	0	0	0	5	1
CARD10	0	0	0	0	0	20	20	1
CARD6	3	0	0	0	0	0	3	1
CARMIL2	0	38	0	0	0	0	38	1
CASD1	19	0	0	0	0	0	19	1
CATSPER2	0	0	0	0	0	12	12	1
CATSPER3	0	0	0	0	10	0	10	1
CAVIN3	0	0	0	0	0	2	2	1
CAVIN4	0	0	0	0	0	3	3	1
CBFB	0	6	0	0	0	0	6	1
CBR3	0	0	0	3	0	0	3	1
CBX6	0	0	0	0	0	5	5	1
CBX7	0	0	0	0	0	7	7	1
CBY1	0	0	0	0	0	4	4	1
CCDC107	0	0	0	0	0	6	6	1
CCDC112	0	0	0	0	10	0	10	1
CCDC117	0	0	5	0	0	0	5	1
CCDC126	3	0	0	0	0	0	3	1
CCDC127	0	0	0	2	0	0	2	1
CCDC13	0	0	0	0	0	15	15	1
CCDC136	20	0	0	0	0	0	20	1
CCDC138	0	0	0	0	0	16	16	1
CCDC152	9	0	0	0	0	0	9	1
CCDC166	0	0	0	0	0	2	2	1
CCDC175	20	0	0	0	0	0	20	1
CCDC177	1	0	0	0	0	0	1	1
CCDC180	0	0	0	0	0	35	35	1
CCDC182	0	0	0	0	0	1	1	1
CCDC192	0	0	0	0	12	0	12	1
CCDC196	11	0	0	0	0	0	11	1
CCDC198	8	0	0	0	0	0	8	1
CCDC32	0	0	0	0	0	3	3	1
CCDC34	0	0	0	3	0	0	3	1
CCDC39	0	0	0	20	0	0	20	1
CCDC50	0	0	0	13	0	0	13	1
CCDC51	0	0	0	0	0	3	3	1
CCDC60	0	0	15	0	0	0	15	1
CCDC62	0	0	13	0	0	0	13	1
CCDC63	0	0	13	0	0	0	13	1
CCDC66	0	0	0	0	0	16	16	1
CCDC69	9	0	0	0	0	0	9	1
CCDC7	0	0	0	0	0	40	40	1
CCDC71	0	0	0	0	0	1	1	1
CCDC85A	0	0	0	0	0	9	9	1
CCDC88A	0	0	0	0	0	34	34	1
CCDC90B	0	0	0	0	0	9	9	1
CCDC92	0	0	5	0	0	0	5	1
CCDC9B	0	0	0	0	0	11	11	1
CCIN	0	0	0	0	0	1	1	1
CCK	0	0	0	0	0	2	2	1
CCKBR	0	0	0	0	0	6	6	1
CCL14	0	0	0	0	0	3	3	1
CCL16	0	0	0	0	0	3	3	1
CCL19	0	0	0	0	0	4	4	1
CCL21	0	0	0	0	0	4	4	1
CCL23	0	0	0	0	0	4	4	1
CCL27	0	0	0	0	0	3	3	1
CCL28	3	0	0	0	0	0	3	1
CCL3	0	0	0	0	0	3	3	1
CCL4	0	0	0	0	0	3	3	1
CCL5	0	0	0	0	0	3	3	1
CCN3	0	0	0	0	0	5	5	1
CCN4	0	0	0	0	0	5	5	1
CCND3	5	0	0	0	0	0	5	1
CCNDBP1	0	0	0	0	0	11	11	1
CCNG1	5	0	0	0	0	0	5	1
CCNJL	5	0	0	0	0	0	5	1
CCNL1	0	0	0	0	0	11	11	1
CCNY	0	0	0	0	0	12	12	1
CCR1	0	0	0	0	0	1	1	1
CCR2	0	0	0	0	0	1	1	1
CCR3	0	0	0	0	0	1	1	1
CCR5	0	0	0	0	0	1	1	1
CCR8	0	0	0	0	0	1	1	1
CCR9	0	0	0	0	0	2	2	1
CCRL2	0	0	0	0	0	1	1	1
CCT2	0	0	0	0	0	17	17	1
CCT8	0	0	0	16	0	0	16	1
CD2AP	18	0	0	0	0	0	18	1
CD72	0	0	0	0	0	8	8	1
CD74	8	0	0	0	0	0	8	1
CDAN1	0	0	0	0	0	28	28	1
CDC25A	0	0	0	0	0	15	15	1
CDC26	0	0	0	0	0	2	2	1
CDC42	6	0	0	0	0	0	6	1
CDC42EP1	0	0	0	0	0	3	3	1
CDC42SE2	0	0	0	0	3	0	3	1
CDC5L	15	0	0	0	0	0	15	1
CDC73	17	0	0	0	0	0	17	1
CDCP1	0	0	0	0	0	9	9	1
CDH10	12	0	0	0	0	0	12	1
CDH11	0	12	0	0	0	0	12	1
CDH12	11	0	0	0	0	0	11	1
CDH16	0	18	0	0	0	0	18	1
CDH18	11	0	0	0	0	0	11	1
CDH23	70	0	0	0	0	0	70	1
CDH5	0	11	0	0	0	0	11	1
CDH6	11	0	0	0	0	0	11	1
CDH8	0	12	0	0	0	0	12	1
CDH9	11	0	0	0	0	0	11	1
CDHR4	0	0	0	0	0	20	20	1
CDK14	15	0	0	0	0	0	15	1
CDK18	15	0	0	0	0	0	15	1
CDK2AP1	0	0	4	0	0	0	4	1
CDK6	8	0	0	0	0	0	8	1
CDKL1	9	0	0	0	0	0	9	1
CDKL3	0	0	0	0	19	0	19	1
CDKN2AIPNL	0	0	0	0	3	0	3	1
CDKN3	9	0	0	0	0	0	9	1
CDO1	0	0	0	0	5	0	5	1
CDPF1	0	0	0	0	0	4	4	1
CDV3	0	0	0	0	0	8	8	1
CDX1	3	0	0	0	0	0	3	1
CELSR1	0	0	0	0	0	36	36	1
CELSR3	0	0	0	0	0	57	57	1
CENPC	0	0	0	0	0	19	19	1
CENPM	0	0	0	0	0	6	6	1
CENPQ	9	0	0	0	0	0	9	1
CENPT	0	14	0	0	0	0	14	1
CEP120	0	0	0	0	21	0	21	1
CEP135	0	0	0	0	0	24	24	1
CEP41	12	0	0	0	0	0	12	1
CEP63	0	0	0	0	0	15	15	1
CEP70	0	0	0	0	0	19	19	1
CEP72	0	0	0	13	0	0	13	1
CERK	0	0	0	0	0	13	13	1
CERS1	0	0	0	0	0	7	7	1
CES2	0	12	0	0	0	0	12	1
CFAP20DC	0	0	0	0	0	19	19	1
CFAP251	0	0	22	0	0	0	22	1
CFAP298	0	0	0	7	0	0	7	1
CFAP36	0	0	0	0	0	10	10	1
CFAP69	23	0	0	0	0	0	23	1
CFAP70	27	0	0	0	0	0	27	1
CFAP73	0	0	8	0	0	0	8	1
CFH	22	0	0	0	0	0	22	1
CGRRF1	6	0	0	0	0	0	6	1
CHAC1	0	0	0	0	0	3	3	1
CHAC2	0	0	0	0	0	3	3	1
CHADL	0	0	0	0	0	5	5	1
CHAF1B	0	0	0	13	0	0	13	1
CHCHD1	4	0	0	0	0	0	4	1
CHCHD8	0	0	0	0	0	2	2	1
CHDH	0	0	0	0	0	11	11	1
CHEK2	0	0	18	0	0	0	18	1
CHIC2	0	0	0	0	0	7	7	1
CHKB	0	0	0	0	0	11	11	1
CHMP5	0	0	0	0	0	8	8	1
CHODL	0	0	0	7	0	0	7	1
CHP1	0	0	0	0	0	7	7	1
CHRAC1	0	0	0	0	0	5	5	1
CHRD	0	0	0	23	0	0	23	1
CHRDL2	0	0	0	0	0	12	12	1
CHRNA10	0	0	0	0	0	5	5	1
CHRNA3	0	0	0	0	0	6	6	1
CHRNA5	0	0	0	0	0	7	7	1
CHRNB4	0	0	0	0	0	7	7	1
CHST10	0	0	0	0	0	6	6	1
CHST11	0	0	0	0	0	4	4	1
CHST14	0	0	0	0	0	1	1	1
CHST2	0	0	0	0	0	3	3	1
CHST3	2	0	0	0	0	0	2	1
CHSY3	0	0	0	0	3	0	3	1
CHURC1	5	0	0	0	0	0	5	1
CIAO2B	0	5	0	0	0	0	5	1
CILK1	14	0	0	0	0	0	14	1
CILP2	0	0	0	0	0	8	8	1
CISH	0	0	0	0	0	3	3	1
CIT	0	0	49	0	0	0	49	1
CKAP4	0	0	0	0	0	2	2	1
CKLF	0	4	0	0	0	0	4	1
CLCN2	0	0	0	24	0	0	24	1
CLDN1	0	0	0	4	0	0	4	1
CLDN11	0	0	0	3	0	0	3	1
CLDN12	1	0	0	0	0	0	1	1
CLDN14	0	0	0	1	0	0	1	1
CLDN16	0	0	0	5	0	0	5	1
CLDN17	0	0	0	1	0	0	1	1
CLDN18	0	0	0	0	0	6	6	1
CLDN8	0	0	0	1	0	0	1	1
CLEC3B	0	0	0	0	0	3	3	1
CLHC1	0	0	0	0	0	13	13	1
CLIC5	7	0	0	0	0	0	7	1
CLIC6	0	0	0	10	0	0	10	1
CLINT1	12	0	0	0	0	0	12	1
CLIP1	0	0	28	0	0	0	28	1
CLK4	0	0	0	0	12	0	12	1
CLNS1A	0	0	0	0	0	6	6	1
CLOCK	0	0	0	0	0	20	20	1
CLPB	0	0	0	0	0	17	17	1
CLPTM1L	0	0	0	15	0	0	15	1
CLRN1	0	0	0	0	0	3	3	1
CLSTN2	0	0	0	0	0	16	16	1
CLTA	0	0	0	0	0	8	8	1
CLTC	0	0	0	0	0	33	33	1
CMC1	0	0	0	0	0	6	6	1
CMKLR1	0	0	1	0	0	0	1	1
CMTM1	0	4	0	0	0	0	4	1
CMTM2	0	4	0	0	0	0	4	1
CMTM3	0	4	0	0	0	0	4	1
CMTM4	0	4	0	0	0	0	4	1
CMTM6	0	0	0	0	0	4	4	1
CMTM7	0	0	0	0	0	6	6	1
CMTM8	0	0	0	0	0	5	5	1
CNGA1	0	0	0	0	0	8	8	1
CNGA3	0	0	0	0	0	8	8	1
CNGA4	0	0	0	0	0	6	6	1
CNIH1	5	0	0	0	0	0	5	1
CNNM3	0	0	0	0	0	9	9	1
CNNM4	0	0	0	0	0	8	8	1
CNOT11	0	0	0	0	0	7	7	1
CNOT2	0	0	0	0	0	17	17	1
CNOT8	8	0	0	0	0	0	8	1
CNPY3	6	0	0	0	0	0	6	1
CNTFR	0	0	0	0	0	7	7	1
CNTN2	23	0	0	0	0	0	23	1
COA5	0	0	0	0	0	3	3	1
COIL	0	0	0	0	0	7	7	1
COL14A1	0	0	0	0	0	48	48	1
COL15A1	0	0	0	0	0	43	43	1
COL1A2	52	0	0	0	0	0	52	1
COL21A1	7	0	0	0	0	0	7	1
COL22A1	0	0	0	0	0	63	63	1
COL23A1	0	0	0	0	28	0	28	1
COL27A1	0	0	0	0	0	61	61	1
COL28A1	34	0	0	0	0	0	34	1
COL6A5	0	0	0	0	0	40	40	1
COL6A6	0	0	0	0	0	37	37	1
COL7A1	0	0	0	0	0	118	118	1
COLEC10	0	0	0	0	0	7	7	1
COMMD10	0	0	0	0	7	0	7	1
COMMD2	0	0	0	0	0	5	5	1
COMMD3	0	0	0	0	0	8	8	1
COMMD5	0	0	0	0	0	1	1	1
COMMD8	0	0	0	0	0	5	5	1
COMTD1	7	0	0	0	0	0	7	1
COPB1	0	0	0	0	0	21	21	1
COPB2	0	0	0	0	0	23	23	1
COPE	0	0	0	0	0	10	10	1
COPG2	24	0	0	0	0	0	24	1
COQ5	0	0	8	0	0	0	8	1
COQ6	12	0	0	0	0	0	12	1
COR52H8	0	0	0	0	0	6	6	1
CORIN	0	0	0	0	0	22	22	1
CORO1C	0	0	10	0	0	0	10	1
CORO2A	0	0	0	0	0	13	13	1
COX11	0	0	0	0	0	4	4	1
COX18	0	0	0	0	0	6	6	1
COX5B	0	0	0	0	0	4	4	1
COX7B2	0	0	0	0	0	1	1	1
CP	0	0	0	0	0	22	22	1
CPA1	10	0	0	0	0	0	10	1
CPA2	11	0	0	0	0	0	11	1
CPA3	0	0	0	0	0	11	11	1
CPA4	12	0	0	0	0	0	12	1
CPA5	11	0	0	0	0	0	11	1
CPB1	0	0	0	0	0	11	11	1
CPEB4	11	0	0	0	0	0	11	1
CPHXL	4	0	0	0	0	0	4	1
CPLANE1	55	0	0	0	0	0	55	1
CPLX2	8	0	0	0	0	0	8	1
CPM	0	0	0	0	0	8	8	1
CPNE4	0	0	0	0	0	17	17	1
CPSF1	0	0	0	0	0	38	38	1
CPSF6	0	0	0	0	0	11	11	1
CPT1B	0	0	0	0	0	18	18	1
CRACD	0	0	0	0	0	9	9	1
CRACDL	0	0	0	0	0	10	10	1
CREB3	0	0	0	0	0	9	9	1
CREBRF	8	0	0	0	0	0	8	1
CREG2	0	0	0	0	0	4	4	1
CRELD2	0	0	0	0	0	10	10	1
CREM	0	0	0	0	0	8	8	1
CRIP3	20	0	0	0	0	0	20	1
CRIPT	0	0	0	0	0	5	5	1
CRISP1	10	0	0	0	0	0	10	1
CRISP2	8	0	0	0	0	0	8	1
CROT	17	0	0	0	0	0	17	1
CRPPA	12	0	0	0	0	0	12	1
CRSP-2	0	0	0	0	0	3	3	1
CRSP-3	0	0	0	0	0	3	3	1
CRSP-4	1	0	0	0	0	0	1	1
CRY1	0	0	0	0	0	12	12	1
CRYBA4	0	0	5	0	0	0	5	1
CRYBB1	0	0	5	0	0	0	5	1
CRYBB2	0	0	5	0	0	0	5	1
CRYBB3	0	0	5	0	0	0	5	1
CRYGS	0	0	0	3	0	0	3	1
CRYZL1	0	0	0	13	0	0	13	1
CSDC2	0	0	0	0	0	5	5	1
CSF1R	21	0	0	0	0	0	21	1
CSF2	0	0	0	0	4	0	4	1
CSF2RB	0	0	0	0	0	13	13	1
CSMD3	0	0	0	0	0	71	71	1
CSN1S1	0	0	0	0	0	13	13	1
CSN2	0	0	0	0	0	8	8	1
CSN3	0	0	0	0	0	3	3	1
CSNK1A1	13	0	0	0	0	0	13	1
CSNK1E	0	0	0	0	0	12	12	1
CSNK1G3	0	0	0	0	15	0	15	1
CSPG4B	10	0	0	0	0	0	10	1
CSRNP1	0	0	0	0	0	5	5	1
CSRP3	0	0	0	0	0	5	5	1
CST7	0	0	0	0	0	4	4	1
CTCF	0	11	0	0	0	0	11	1
CTDSPL	0	0	0	0	0	8	8	1
CTDSPL2	0	0	0	0	0	12	12	1
CTNNAL1	0	0	0	0	0	20	20	1
CTNNB1	0	0	0	0	0	14	14	1
CTR9	0	0	0	0	0	25	25	1
CTSC	0	0	0	0	0	7	7	1
CTSE	9	0	0	0	0	0	9	1
CTXN3	0	0	0	0	1	0	1	1
CUEDC1	0	0	0	0	0	9	9	1
CUL2	0	0	0	0	0	20	20	1
CUL7	25	0	0	0	0	0	25	1
CUL9	40	0	0	0	0	0	40	1
CUX2	0	0	25	0	0	0	25	1
CWH43	0	0	0	0	0	15	15	1
CX3CR1	0	0	0	0	0	1	1	1
CXADR	0	0	0	8	0	0	8	1
CXCL14	0	0	0	0	4	0	4	1
CXCR6	0	0	0	0	0	1	1	1
CYB561D2	0	0	0	0	0	3	3	1
CYB5R2	0	0	0	0	0	9	9	1
CYB5R3	0	0	0	0	0	9	9	1
CYC1	0	0	0	0	0	7	7	1
CYCS	2	0	0	0	0	0	2	1
CYFIP2	32	0	0	0	0	0	32	1
CYHR1	0	0	0	0	0	4	4	1
CYLC2	0	0	0	0	0	4	4	1
CYP11B2	0	0	0	0	0	9	9	1
CYP2D15	0	0	0	0	0	9	9	1
CYP39A1	12	0	0	0	0	0	12	1
CYP51A1	10	0	0	0	0	0	10	1
CYP8B1	0	0	0	0	0	2	2	1
CYRIB	0	0	0	0	0	13	13	1
CYTH4	0	0	0	0	0	13	13	1
CYYR1	0	0	0	4	0	0	4	1
DAAM1	25	0	0	0	0	0	25	1
DAAM2	26	0	0	0	0	0	26	1
DAB2	13	0	0	0	0	0	13	1
DACT1	4	0	0	0	0	0	4	1
DAG1	0	0	0	0	0	3	3	1
DALRD3	0	0	0	0	0	11	11	1
DAO	0	0	11	0	0	0	11	1
DAZL	0	0	0	0	0	11	11	1
DBF4	12	0	0	0	0	0	12	1
DBR1	0	0	0	0	0	8	8	1
DCAF1	0	0	0	0	0	24	24	1
DCAF10	0	0	0	0	0	7	7	1
DCAF12	0	0	0	0	0	11	11	1
DCAF4	13	0	0	0	0	0	13	1
DCAF5	9	0	0	0	0	0	9	1
DCHS1	0	0	0	0	0	20	20	1
DCK	0	0	0	0	0	7	7	1
DCLK3	0	0	0	0	0	5	5	1
DCP1A	0	0	0	0	0	10	10	1
DCTN3	0	0	0	0	0	7	7	1
DCTN4	14	0	0	0	0	0	14	1
DCUN1D1	0	0	0	8	0	0	8	1
DCUN1D4	0	0	0	0	0	18	18	1
DDHD1	15	0	0	0	0	0	15	1
DDIAS	0	0	0	0	0	4	4	1
DDIT4	2	0	0	0	0	0	2	1
DDX17	0	0	0	0	0	14	14	1
DDX46	0	0	0	0	23	0	23	1
DDX49	0	0	0	0	0	13	13	1
DDX52	0	0	0	0	0	17	17	1
DDX54	0	0	20	0	0	0	20	1
DDX55	0	0	15	0	0	0	15	1
DDX58	0	0	0	0	0	18	18	1
DEFB110	2	0	0	0	0	0	2	1
DEFB112	2	0	0	0	0	0	2	1
DEFB113	2	0	0	0	0	0	2	1
DEFB114	2	0	0	0	0	0	2	1
DENND2B	0	0	0	0	0	19	19	1
DENND3	0	0	0	0	0	23	23	1
DENND5A	0	0	0	0	0	23	23	1
DENND6A	0	0	0	0	0	23	23	1
DENND6B	0	0	0	0	0	20	20	1
DENR	0	0	8	0	0	0	8	1
DEPTOR	0	0	0	0	0	9	9	1
DERL1	0	0	0	0	0	8	8	1
DESI1	0	0	0	0	0	10	10	1
DGAT1	0	0	0	0	0	21	21	1
DGAT2	0	0	0	0	0	9	9	1
DGKB	25	0	0	0	0	0	25	1
DGKE	0	0	0	0	0	11	11	1
DGKG	0	0	0	24	0	0	24	1
DHRS11	0	0	0	0	0	5	5	1
DHRS7	7	0	0	0	0	0	7	1
DHX36	0	0	0	0	0	27	27	1
DHX37	0	0	27	0	0	0	27	1
DHX40	0	0	0	0	0	18	18	1
DIABLO	0	0	6	0	0	0	6	1
DIPK2A	0	0	0	0	0	3	3	1
DISP2	0	0	0	0	0	8	8	1
DKK3	0	0	0	0	0	6	6	1
DLEC1	0	0	0	0	0	36	36	1
DLG2	0	0	0	0	0	36	36	1
DLG5	33	0	0	0	0	0	33	1
DLGAP5	18	0	0	0	0	0	18	1
DLK2	5	0	0	0	0	0	5	1
DLL4	0	0	0	0	0	11	11	1
DLST	15	0	0	0	0	0	15	1
DLX5	3	0	0	0	0	0	3	1
DLX6	6	0	0	0	0	0	6	1
DMAC2L	4	0	0	0	0	0	4	1
DMC1	0	0	0	0	0	13	13	1
DMTF1	16	0	0	0	0	0	16	1
DNAAF2	3	0	0	0	0	0	3	1
DNAH1	0	0	0	0	0	74	74	1
DNAH10	0	0	77	0	0	0	77	1
DNAH12	0	0	0	0	0	75	75	1
DNAH8	8	0	0	0	0	0	8	1
DNAI1	0	0	0	0	0	26	26	1
DNAJB11	0	0	0	12	0	0	12	1
DNAJB12	9	0	0	0	0	0	9	1
DNAJB13	0	0	0	0	0	9	9	1
DNAJB5	0	0	0	0	0	4	4	1
DNAJB7	0	0	0	0	0	1	1	1
DNAJC1	0	0	0	0	0	12	12	1
DNAJC13	0	0	0	0	0	57	57	1
DNAJC17	0	0	0	0	0	11	11	1
DNAJC19	0	0	0	6	0	0	6	1
DNAJC21	14	0	0	0	0	0	14	1
DNAJC25	0	0	0	0	0	4	4	1
DNAJC28	0	0	0	4	0	0	4	1
DNAJC9	5	0	0	0	0	0	5	1
DNAL1	8	0	0	0	0	0	8	1
DNAL4	0	0	0	0	0	6	6	1
DNASE1L3	0	0	0	0	0	8	8	1
DNHD1	0	0	0	0	0	43	43	1
DNPH1	4	0	0	0	0	0	4	1
DOCK2	52	0	0	0	0	0	52	1
DOCK3	0	0	0	0	0	56	56	1
DONSON	0	0	0	10	0	0	10	1
DOP1B	0	0	0	36	0	0	36	1
DPF3	12	0	0	0	0	0	12	1
DPH3	0	0	0	0	0	3	3	1
DPYS	0	0	0	0	0	7	7	1
DRD1	1	0	0	0	0	0	1	1
DROSHA	32	0	0	0	0	0	32	1
DSCAM	0	0	0	26	0	0	26	1
DSCC1	0	0	0	0	0	9	9	1
DSTYK	15	0	0	0	0	0	15	1
DTX1	0	0	9	0	0	0	9	1
DUOX1	0	0	0	0	0	33	33	1
DUOX2	0	0	0	0	0	34	34	1
DUOXA1	0	0	0	0	0	6	6	1
DUOXA2	0	0	0	0	0	6	6	1
DUSP1	4	0	0	0	0	0	4	1
DUSP13	9	0	0	0	0	0	9	1
DUSP14	0	0	0	0	0	1	1	1
DUSP29	5	0	0	0	0	0	5	1
DUSP7	0	0	0	0	0	3	3	1
DVL3	0	0	0	16	0	0	16	1
DYDC1	6	0	0	0	0	0	6	1
DYDC2	4	0	0	0	0	0	4	1
DYNC1I1	16	0	0	0	0	0	16	1
DYNC1LI1	0	0	0	0	0	12	12	1
DYNC1LI2	0	14	0	0	0	0	14	1
DYNC2LI1	0	0	0	0	0	15	15	1
DYNLL1	0	0	2	0	0	0	2	1
DYNLL2	0	0	0	0	0	3	3	1
DYRK1A	0	0	0	11	0	0	11	1
DYRK2	0	0	0	0	0	4	4	1
DZIP1L	0	0	0	0	0	20	20	1
E2F4	0	10	0	0	0	0	10	1
E2F8	0	0	0	0	0	12	12	1
EAF1	0	0	0	0	0	7	7	1
EBAG9	0	0	0	0	0	6	6	1
EBF1	18	0	0	0	0	0	18	1
ECD	16	0	0	0	0	0	16	1
ECE2	0	0	0	22	0	0	22	1
ECPAS	0	0	0	0	0	50	50	1
ECRG4	0	0	0	0	0	4	4	1
ECT2	0	0	0	25	0	0	25	1
EDAR	0	0	0	0	0	10	10	1
EDC4	0	29	0	0	0	0	29	1
EEF1D	0	0	0	0	0	8	8	1
EFCAB9	6	0	0	0	0	0	6	1
EFEMP1	0	0	0	0	0	11	11	1
EFHB	0	0	0	0	0	15	15	1
[truncated: 19,219 more rows]
