# Supplementary material for: Characterization of the genomic landscape of canine oral osteosarcoma reveals similarities with appendicular osteosarcoma
Source: PLoS One. 2025 Jun 10;20(6):e0325181. doi: 10.1371/journal.pone.0325181 (PMC12151373; doi:10.1371/journal.pone.0325181)
Supplement: S7 Table — Copy number variants and overlapping genes within the variant regions called in each axial osteosarcoma sample. (XLSX) [file pone.0325181.s007.xlsx]

## Sheet: S7 Table CNVs
Sample_ID	CONTIG	START	END	NUM_POINTS_COPY_RATIO	MEAN_LOG2_COPY_RATIO	CALL	GENE_OVERLAPS
Axial-OS-07	chr1	19001	123556000	111066	0.001832	0	ENPP1	LOC102151484	LOC100685702	LOC100685782	LOC119870691	PARD6G	ADNP2	LOC100685536	LOC119870385	RBFA	LOC102154355	TXNL4A	TRNAQ-UUG_1	HSBP1L1	LOC111091658	LOC111091673	SLC66A2	LOC106559849	KCNG2	CTDP1	LOC119870433	LOC111091841	LOC119870619	LOC111090558	NFATC1	LOC111091898	LOC119875951	ATP9B	LOC119870460	SALL3	LOC111092007	LOC111092029	LOC119870620	LOC102155992	LOC111090560	LOC119875935	LOC111092037	LOC119870622	LOC119870623	LOC111092046	LOC119870694	LOC111092121	LOC111090561
Axial-OS-07	chr10	20001	70641000	64317	0.003322	0	LOC119876696	LOC119876711	OR6C4B	LOC119876712	LOC119876713	LOC100685665	OR6U3P	LOC100682740	OR10P24P	METTL7B	ITGA7	BLOC1S1	RDH5	CD63	GDF11	SARNP	LOC102156051	ORMDL2	LOC119873566	DNAJC14	LOC606845	MMP19	LOC100686273	PYM1	DGKA	PMEL	CDK2	RAB5B	SUOX	IKZF4	LOC111097574	LOC119873567	RPS26	LOC111097832	ERBB3	PA2G4	LOC119873568	ZC3H10	ESYT1	MYL6B	MYL6	SMARCC2	TRNAS-CGA_2
Axial-OS-07	chr11	2001	18781000	15736	-0.031293	0	LOC119876782	LOC119876759	LOC119876783	LOC119876784	ZFP62	LOC111097912	LOC111097973	LOC100687092	BTNL9	OR2T26	OR2V1	LOC111097913	LOC119874016	TRNAV-AAC_1	TRNAP-UGG_3	TRNAT-UGU_1	TRIM7	TRNAA-UGC_3	TRNAK-CUU_22	TRNAV-AAC_2	TRNAK-CUU_23	TRNAV-CAC_1	TRIM41	RACK1	LOC119874077	LOC119874083	LOC119876787	TRIM52	LOC606863	LOC106559444	LOC119876785	LOC119873846	LOC106559453	LOC481472	LOC119876786	LOC119876758	LOC119873841	LOC481473	IFGGC1	IFGGB2	LOC119873847	LOC119876776	LOC119876760
Axial-OS-05	chr27	11134001	11161000	22	-29.9465	-	LOC119866325	LOC119877628
Axial-OS-07	chr11	18812001	33918000	13553	-0.001513	0	CHSY3	LOC111097928	LOC119874009	LOC100685666	LOC100685744	LOC119874088	HINT1	LYRM7	CDC42SE2	LOC102156641	LOC119874123	LOC111098018	RAPGEF6	FNIP1	LOC119873883	LOC608048	MEIKIN	ACSL6	IL3	CSF2	P4HA2	PDLIM4	LOC119874132	SLC22A4	SLC22A5	LOC111098019	RAD50	IRF1	IL5	LOC119876798	LOC119873884	LOC119874127	IL13	IL4	KIF3A	LOC119876779	SEPTIN8	LOC102154746	SOWAHA	SHROOM1	GDF9	UQCRQ	LEAP2
Axial-OS-07	chr11	33918001	35040000	1069	-0.139927	0	LOC106559528	LOC106559520	LOC111098043	LOC111097936	LOC111098044	LOC111098045	LOC119876802	LOC102153458	NFIB	LOC119873911	LOC111098046	LOC119873912
Axial-OS-07	chr11	35040001	39464000	4109	0.00287	0	ZDHHC21	LOC111098047	CER1	FREM1	LOC111097937	LOC111098048	TTC39B	LOC119874041	SNAPC3	PSIP1	LOC119868789	CCDC171	LOC119874076	LOC111098050	LOC102155446	LOC119873913	LOC111098054	LOC111097938	LOC111098055	LOC111098056	LOC119874042	LOC111097940	BNC2	LOC111098058	LOC611222	CNTLN	LOC119876803	LOC119873914	LOC102156029	SH3GL2	LOC119874043	LOC102156260	LOC111098059	LOC119873915	ADAMTSL1	LOC119873916	LOC102156079	SAXO1	LOC119873917	LOC106559480	LOC111098060	RRAGA	HAUS6
Axial-OS-07	chr11	39464001	58828000	17059	-0.147131	0	SLC24A2	LOC119874114	LOC119876804	LOC111097905	LOC102151501	LOC119874082	LOC111098065	MLLT3	LOC119874125	FOCAD	MIR491	LOC119874072	LOC119874086	LOC119873919	HACD4	LOC119874104	LOC111097941	IFNB1	LOC100686162	LOC119873922	IFNA5	LOC100683045	LOC119876810	LOC119876806	LOC119876807	LOC119876811	LOC119876812	LOC119876808	LOC119876805	LOC119876809	LOC100683567	LOC119873921	LOC119876813	KLHL9	LOC100685213	LOC611406	LOC119876828	LOC100682977	IFNA7	IFNE	LOC119876840	MIR31	MTAP
Axial-OS-07	chr11	58828001	74805000	14757	-0.002031	0	LOC100856056	LOC106559524	LOC119874084	LOC111097954	LOC119874095	CYLC2	LOC111098111	LOC111098112	LOC100685004	LOC106559525	LOC119874048	LOC111097955	LOC119874064	LOC111098113	LOC111098114	SMC2	LOC612266	LOC102156133	LOC119876832	LOC612272	LOC119874110	OR13F1	OR13C4	OR13C3	OR13C8	OR13D2	OR13F1B	OR13C2B	OR13C2	LOC100685799	OR13C1	OR13D1	OR13D1B	OR13D3	LOC474791	LOC102156577	LOC119873958	LOC119873957	LOC481650	ABCA1	LOC119874122	LOC111098116	LOC119873959
Axial-OS-07	chr12	3001	34363000	30839	0.007111	0	LOC119876857	ENPP3	LOC102154486	MED23	LOC119874362	ARG1	LOC102154829	RPP21_1	RPP21_2	GNL1	PRR3	LOC119874133	ABCF1	PPP1R10	MRPS18B	ATAT1	C12H6orf136	DHX16	PPP1R18	NRM	MDC1	TUBB	FLOT1	IER3	LOC102157048	LOC119874356	LOC102152265	LOC100684529	LOC119874351	LOC111098208	DDR1	LOC119874134	VARS2	SFTA2	MUCL3	LOC100684800	MUC21	LOC119876866	LOC119876865	LOC100682937	CCHCR1	LOC119876867	TCF19
Axial-OS-07	chr12	34363001	72969000	35383	-0.132631	0	RIMS1	LOC111098312	LOC100683514	LOC102156954	LOC100683590	LOC119876878	KCNQ5	LOC119874196	LOC119874335	LOC102151169	LOC119874197	DPPA5	LOC111098313	LOC119863937	KHDC3L	LOC119876888	OOEP	LOC106559579	LOC119874366	DDX43	LOC119876889	CGAS	MTO1	EEF1A1	LOC119874198	SLC17A5	CD109	LOC111098319	LOC111098318	LOC111098317	LOC111098171	LOC100684171	LOC611098	LOC119876890	COL12A1	LOC119874395	LOC106559577	LOC119863903	TMEM30A	LOC111098320	LOC119876879	LOC119874200	LOC119876891
Axial-OS-02	chr26	27101001	27137000	8	-29.838	-	LOC119869150	LOC119866215	LOC119877597	LOC119866221
Axial-OS-05	chrX	98515001	98518000	3	-29.7899	-
Axial-OS-05	chrX	98509001	98510000	1	-29.7886	-
Axial-OS-07	chr14	41001	61104000	55911	0.004934	0	LOC607881	LOC119874502_1	LOC119874502_2	LOC482199	LOC482200	LOC102152126	LOC119867365	RNF187	LOC111098714	H2BU2	H2BU1	H2AW	LOC119866881	H3-4	TRIM17	LOC106559712	TRIM11	OBSCN	IBA57	GJC2	GUK1	MRPL55	C14H1orf35	ARF1	WNT3A	LOC119874528	WNT9A	PRSS38	SNAP47	JMJD4	OR6F1	OR13G1	OR2AK3	OR2L3B	LOC100683954	OR2L17	LOC100684658	OR2L5C	OR2AJ8P	LOC482215	OR2AJ7	OR2W3	TRIM58
Axial-OS-07	chr15	13001	18388000	15816	0.009102	0	LOC119877008	LOC119869315	OR13P4	OR13P3	OR13P5	LOC482436	SLC2A1	LOC119868456	ZNF691	ERMAP	SVBP	LOC111098933	TMEM269	LOC111098934	C15H1orf50	P3H1	CLDN19	YBX1	PPIH	CCDC30	LOC111098935	LOC106559773	PPCS	ZMYND12	RIMKLA	LOC119869329	FOXJ3	LOC111098936	LOC119876999	GUCA2A	GUCA2B	HIVEP3	LOC111098937	MIR8839	LOC119868088	LOC102151786	LOC119868093	EDN2	FOXO6	LOC111098938	LOC111098939	LOC119869446	SCMH1
Axial-OS-07	chr17	53015001	53024000	9	-29.7395	-
Axial-OS-07	chr15	18391001	64670000	42313	0.006165	0	HNRNPC	RPGRIP1	LOC102153068	SUPT16H	CHD8	LOC119869430	LOC119869429	RAB2B	TOX4	METTL3	SALL2	LOC100688286	LOC482569	OR4E1	LOC475405	LOC111099007	LOC119869412	LOC475406	LOC100688420	LOC119869392	LOC100683389	PHLDA1	NAP1L1	LOC119869448	LOC111099008	LOC119876993	LOC106559731	LOC106559745	LOC100688777	BBS10	OSBPL8	LOC119869437	LOC102155141	LOC102155189	LOC119869469	LOC102155258	LOC106559764	ZDHHC17	LOC119869445	CSRP2	LOC111099013	E2F7	LOC106559722
Axial-OS-07	chr16	72001	60362000	53488	0.000603	0	ADCY1	MIR8852	MIR8862	LOC102151790	IGFBP1	IGFBP3	LOC119869622	LOC111090203	LOC119877113	TNS3	LOC119877083	LOC607718	LOC119877081	LOC119874619	LOC119874615	LOC102152014	LOC119877082	MIR8793-2	LOC100685895	MIR8907	MIR8794-2	LOC119877114	LOC119874704	LOC119874618	LOC119877110	LOC119877111	LOC119874717	LOC119874621	LOC119877084	LOC119877115	LOC119877086	MIR8793-3	LOC119877085	LOC102152352	LOC106559822	PDIA4	LOC102152785	LOC119869648	EZH2	CUL1	LOC119874623	CNTNAP2	LOC111090208
Axial-OS-07	chr17	41001	39704000	36129	-0.000759	0	LOC106557545	LOC119877142	FAM110C	LOC100683756	LOC119869711	SH3YL1	ACP1	ALKAL2	LOC111090451	LOC111090453	LOC100687694	LOC102155720	LOC106559908	TMEM18	LOC119877146	LOC119869786	LOC119869787	SNTG2	TPO	PXDN	LOC119869718	MYT1L	LOC111090456	LOC111090455	LOC102156139	LOC102156182_1	LOC102156182_2	LOC111090457	LOC111090458	LOC119877126	LOC119869746	EIPR1	LOC111090461	TRAPPC12	LOC119864016	LOC111090460	ADI1	LOC102156680	LOC102156722	RNASEH1	RPS7	COLEC11	ALLC
Axial-OS-03	chrX	118999001	119000000	1	-29.0736	-
Axial-OS-07	chr17	39753001	53015000	11924	0.010579	0	SFTPB	USP39	LOC119864031	C17H2orf68	TMEM150A	RNF181	VAMP5	VAMP8	GGCX	MAT2A	SH2D6	CAPG	ELMOD3	RETSAT	TGOLN2	TCF7L1	LOC111090634_1	TRNAR-CCU_14	LOC111090634_2	LOC111090635	LOC100688615	LOC119877133	KCMF1	LOC111090636	LOC100688892	LOC111090637	TMSB10	TRABD2A	LOC111090638	DNAH6	LOC100686748	LOC119869757	SUCLG1	LOC111090437	LOC100682574	LOC111090438	LOC119877204	LOC119877193	LOC102152789	LOC119864020	LOC483087	LOC100682805	LOC111090439
Axial-OS-05	chr1	69507001	69518000	11	-27.767	-
Axial-OS-07	chr17	53024001	57180000	3846	0.002969	0	LOC119877135	LOC607038	LOC119869678	SYCP1	LOC102155800	TSHB	TSPAN2	LOC119869755	LOC111090445	LOC100688064	NGF	VANGL1	CASQ2	NHLH2	LOC102156413	LOC119877175	SLC22A15	MAB21L3	LOC119869773	LOC119869814	LOC102156859	LOC100682676	ATP1A1	LOC102156918	CD58	LOC119869734	IGSF3	CD2	PTGFRN	CD101	LOC119869821	TTF2	TRIM45	LOC106559926	VTCN1	LOC111090446	LOC119869790	LOC102151765	MAN1A2	LOC111090682	LOC102152182	TENT5C	LOC111090683
Axial-OS-05	chr22	35958001	35967000	9	-27.4645	-
Axial-OS-07	chr17	57426001	65088000	6262	0.012294	0	LOC119874790	NOTCH2	LOC100683206	LOC102154106	LOC111090694	LOC119863972	SEC22B	PDE4DIPP2	LOC100683492	LOC119863974	LOC119877176	LOC119863968	LOC119877206	LOC119877177	LOC119863976	LOC119877178	LOC102153807	LOC119863977	LOC119874806	LOC119863979	LOC119877136	LOC119864053	LOC119864032	LOC119863978	LOC102155262	TRNAQ-CUG_5	TRNAQ-CUG_6	PRKAB2	LOC102155935	LOC119877196	FMO5	CHD1L	LOC119877197	OR13AM1P	OR13L1P	OR13L2	LOC100684080	LOC119864049	LOC102156514	BCL9	LOC102156457	LOC111090703	LOC119864017
Axial-OS-07	chr18	42001	56471000	50401	0.004765	0	LOC119877212	LOC119864092	SUN3	C18H7orf57	UPP1	LOC119864149	LOC119864150	ABCA13	LOC111090856	LOC111090815	LOC111090792	LOC100687275	VWC2	ZPBP	LOC119864151	SPATA48	LOC119864093	LOC102155405	IKZF1	LOC119864152	FIGNL1	LOC119877223	DDC	GRB10	LOC102156755	LOC102156807	LOC119864153	LOC111090858	COBL	LOC119877213	LOC106559934	LOC111090793	LOC102157017	LOC606902	LOC100687611	LOC119864356	LOC111090859	LOC111090861	LOC119864154	LOC111090862	LOC111090796	LOC100855903	LOC100688065
Axial-OS-07	chr19	1001	55516000	49559	0.006119	0	LOC119877265	GAB1	LOC102153761	LOC111091038	LOC119864424	USP38	LOC119864535	LOC119864555	INPP4B	LOC111091084	LOC111091085	LOC119864522	LOC119864414	LOC111091039	IL15	LOC111091040	LOC111091041	LOC119864372	LOC119877286	ZNF330	LOC119864426	RNF150	LOC111091086	LOC111091043	TBC1D9	LOC119864542	LOC106560034	UCP1	ELMOD2	MGAT4D	LOC119864430	CLGN	SCOC	MAML3	LOC111091089	LOC119864429	LOC119863905	LOC102154967	LOC111091091	LOC119864432	LOC111091090	LOC111091087	LOC111091088
Axial-OS-07	chr2	1	45003000	39602	0.003161	0	LOC100687763	LOC100856010	LOC119870545	LOC111091124	LOC100682808	LOC119876096	LOC119876097	LOC102152672	LOC487072	FZD8	LOC119870077	GJD4	LOC100687364	CCNY	LOC102152870	LOC477950	LOC119870079	LOC111091150	CREM	CUL2	LOC119876098	LOC119876099	LOC100688855	LOC111094492	LOC119871071	LOC111091164	LOC119870082	PARD3	LOC100688924	LOC100687541	LOC119870611	LOC111091169	NRP1	LOC119876044	LOC119870087	LOC119876043	ITGB1	LOC100683136	CCDC7	LOC119869223	LOC119875638_1	LOC119876045	LOC119876046
Axial-OS-05	chr11	18790001	18812000	16	-27.0859	-	CHSY3
Axial-OS-07	chr2	45010001	54289000	8298	0.002459	0	PDE4D	LOC111094473	LOC111094464	LOC119876107	LOC111094481	LOC111094469	LOC111094475	LOC111094463	MIR582	LOC102156594	LOC102156515	LOC111094478	LOC119870247	LOC119870608	LOC111094479	LOC111094467	LOC119870628	LOC102156458	DEPDC1B	LOC111091044	LOC100684644	ELOVL7	ERCC8	NDUFAF2	LOC102153925	LOC119870560	LOC111092304	SMIM15	LOC102151620	LOC111092308	ZSWIM6	LOC100856295	LOC102151996	LOC119870547	LOC111092336	LOC119870255	LOC119871144	LOC119871109	LOC608196	LOC102152398	LOC119871110	LOC102152336	LOC102152511
Axial-OS-05	chr14	26819001	26833000	14	-26.6897	-
Axial-OS-07	chr2	54292001	70289000	14260	-0.001148	0	LOC106557966	LOC111092539	LOC111094658	MAP1B	LOC119870290	LOC102152165	LOC119870288	MRPS27	PTCD2	ZNF366	LOC100682662	LOC119870292	H2BL1	LOC106557974	LOC119876072	TNPO1	LOC111092560	FCHO2	LOC111092564	TMEM171	TMEM174	LOC119876073	LOC119870295	LOC111094659	FOXD1	LOC111094660	LOC119870035	BTF3	ANKRA2	UTP15	LOC119876039	ARHGEF28	LOC119870583	ENC1	LOC111092592	LOC119870036	HEXB	GFM2	NSA2	FAM169A	LOC106557986	MIR8813-2	LOC102151858
Axial-OS-05	chrX	98494001	98508000	12	-26.2919	-
Axial-OS-07	chr2	70292001	84976000	13215	0.013234	0	LOC119870371	LOC111094699	LOC111094700	LOC119871056	LOC119870372	LOC119870373	LOC111093203	LOC106557751	LOC111093207	PTPRU	MECR	LOC119870621	SRSF4	LOC119876033	TMEM200B	EPB41	LOC119870374	LOC111091060	OPRD1	LOC102151357	YTHDF2	LOC100687141	GMEB1	TRNAG-CCC_1	LOC119870568	TAF12	LOC111093260	RAB42	LOC610012	LOC119870559	LOC119870564	LOC119870567	LOC119870573	TRNAU1AP	LOC119870577	RCC1	LOC111093268	SNHG3	LOC119870551	LOC119870553	PHACTR4	LOC111093269	LOC119876077
Axial-OS-07	chr20	2001	58625000	52941	0.005629	0	ZNF35	ZNF197	ZNF660	LOC102153469	LOC119864559	LOC100688116	SLC41A3	ALDH1L1	LOC100688265	KLF15	LOC111091217	CFAP100	ZXDC	UROC1	CHST13	C20H3orf22	TXNRD3	LOC102151359	LOC119864564	CHCHD6	LOC106560085	LOC102152377	PLXNA1	LOC111091218	LOC111091423	LOC106560069	PRR20G	LOC100688943	LOC111091219	LOC111091220	LOC119864565	LOC111091223	LOC111091221	LOC102154894	TPRA1	MCM2	PODXL2	ABTB1	MGLL	LOC119864619	KBTBD12	SEC61A1	RUVBL1
Axial-OS-07	chr21	69001	51739000	45460	-0.002902	0	LOC100688295	LOC100684365	PGR	ARHGAP42	LOC111091473	LOC606831	LOC102154045	LOC100685600	CNTN5	LOC119864939	LOC102156418	LOC119865070	LOC102154291	LOC102154240	LOC100684809	LOC111091474	LOC119864917	LOC100688359	LOC119865078	LOC100688495	LOC111091515	LOC100684434	LOC485113	LOC102154548	LOC100688721	JRKL	CCDC82	MAML2	LOC100684540	LOC111091477	LOC119864942	LOC119864941	LOC119865058	LOC106560166	MTMR2	LOC119877349	CEP57	FAM76B	LOC111091478	LOC102156116	LOC111091604	LOC119877350	LOC119863928
Axial-OS-07	chr22	50001	44087000	40303	-0.13018	0	LOC119877411	LOC119865112	LOC119865113	LOC119865114	NEK5	ALG11	ATP7B	LOC119865163	LOC119865115	LOC119865116	CCDC70	LOC106557556	LOC102156001	WDFY2	LOC111091790	LOC106557567	LOC119865164	LOC102156068	LOC102156143	INTS6	SERPINE3	LOC119865117	FAM124A	LOC106557581	LOC485435	LOC119877412	LOC111091792	RNASEH2B	LOC476906	LOC111091782	LOC119865259	LOC111091743	LOC111091793	LOC100682699	LOC119865118	LOC111091794	LOC119865289	LOC102156658	LOC102156997	LOC119865280	MIR15A	MIR16-1	KCNRG
Axial-OS-05	chrX	98519001	98533000	12	-26.1573	-	LOC609540	LOC100683622
Axial-OS-07	chr22	44109001	61573000	16199	-0.144444	0	GPC6	LOC111091682	LOC111091683	LOC111091684	LOC100686120	DCT	TRNAF-GAA_4	TGDS	GPR180	SOX21	LOC111091685	LOC111091686	ABCC4	LOC111091687	LOC111091688	LOC611294	LOC100686349	CLDN10	LOC102152302	LOC119865271	DZIP1	LOC119865108	DNAJC3	UGGT2	LOC119865217	LOC119877407	LOC119877398	LOC119865215	LOC119865216	HS6ST3	LOC100686889	LOC100686970	OXGR1	LOC119865274	MBNL2	LOC119865218	LOC102152746	LOC100687817	RAP2A	LOC119865219	LOC106557555	LOC111091693	LOC119865221
Axial-OS-07	chr23	22001	53130000	48646	0.004364	0	LOC119865332	LOC485559	LOC111091853	LOC477000	LOC607874	LOC100685851	LOC119865501	LOC106557604	LOC111091910	LOC106557595	SYNDIG1	LOC111091916	LOC100688361	CST7	APMAP	LOC119865505	LOC102156733	ACSS1	LOC102155589	LOC119865333	VSX1	LOC100686553	LOC119865472	ENTPD6	PYGB	LOC119865466	ABHD12	LOC102155658	GINS1	NINL	LOC119865478	LOC111091864	NANP	LOC119865334	MIR8807	ZKSCAN7	LOC100686940	ZNF852	ZNF445	LOC100687103	C23H3orf86	TCAIM	LOC119865335
Axial-OS-07	chr24	90001	19684000	18001	-0.051189	0	LOC119877461	LOC119877460	LOC119865530	LOC119865605	LOC119877499	LOC100686146	LOC606793	CST8	LOC102156375	LOC100686296	CST11	CSTL1	NAPB	GZF1	LOC119877462	NXT1	LOC111092188	LOC119865606	LOC111092130	LOC111092131	LOC119865607	LOC111092132	CD93	THBD	LOC111092166	LOC100686825	LOC485740	LOC485741	FOXA2	LOC102157329	LOC111092157	LOC111092219	LOC102157386	LOC111092195	LOC102151159	TRNAS-GCU_4	LOC119865533	LOC102151210	LOC102151318	LOC111092135	PAX1	NKX2-2	LOC111092249
Axial-OS-08	chr1	105311001	105321000	4	-24.721	-	LOC111089988
Axial-OS-07	chr24	19779001	48547000	25500	-0.049748	0	LOC119877467	LOC119865636	LOC119877470	LOC119877466	LOC119877468	LOC119865784	LOC119865634	LOC119865785	LOC119877471	LOC119865787	LOC485809	LOC609513	LOC102151523	LOC609523	SIRPB2	LOC111092086	NSFL1C	LOC119865641	FKBP1A	LOC119865643	LOC119865644	LOC119865642	LOC111092251	SDCBP2	SNPH	RAD21L1	C24H20orf202	LOC119877472	PSMF1	LOC119877473	RSPO4	ANGPT4	LOC119865645	FAM110A	LOC102152589	SLC52A3	LOC102152990	SCRT2	LOC111092173	SRXN1	LOC119865776	TCF15	LOC111092158
Axial-OS-07	chr25	34001	51720000	47358	0.003074	0	LOC119865888	LOC606761	LOC119865887	LOC119877548	LOC119865881	NEK3	CKAP2	VPS36	THSD1	LOC100684545	LOC606856	LOC119877528	LOC102153262	SLC25A15	MRPS31	LOC100683302	FOXO1	LOC119866018	LOC102153908	LOC111092399	LOC119865890	LOC106557760	LOC119865889	LOC100683497	LOC100683578	LOC102153977	COG6	LOC111092362	LHFPL6	LOC111092426	LOC119865823	LOC102154473	NHLRC3	PROSER1	LOC119866039	STOML3	FREM2	LOC119865824	LOC100683851	LOC111092433	UFM1	LOC111092431	LOC119866040
Axial-OS-07	chr26	1	20622000	18047	-0.003898	0	ANHX	ZNF268	ZNF10	LOC106557808	LOC111092561	ZNF140	LOC477433	LOC119866286	LOC100686099	LOC119866284	ZNF605	LOC102152278	LOC119866124	CHFR	GOLGA3	LOC111092707	ANKLE2	PGAM5	LOC119866125	PXMP2	POLE	P2RX2	LRCOL1	LOC119866263	FBRSL1	LOC119866127	LOC119866264	LOC106557825	GALNT9	LOC119877576	NOC4L	DDX51	EP400	LOC119866288	LOC119866128	PUS1	ULK1	MMP17	SFSWAP	LOC119866283	LOC111092602	LOC119866131	LOC119877577
Axial-OS-07	chr26	20622001	27512000	5241	-0.136443	0	TPST2	CRYBB1	CRYBA4	LOC102153175	LOC119866095	LOC119866096	LOC119866199	LOC111092671	LOC119877570	MN1	PITPNB	LOC111092504	TTC28	LOC119877595	LOC102152142	LOC119866200	LOC106557807	CHEK2	HSCB	CCDC117	LOC119866272	XBP1	LOC119866202	LOC111092661	ZNRF3	C26H22orf31	KREMEN1	LOC119866203	EMID1	RHBDD3	EWSR1	GAS2L1	RASL10A	LOC119866204	AP1B1	LOC119866291	LOC490449	NEFH	THOC5	NIPSNAP1	NF2	CABP7	ZMAT5
Axial-OS-07	chr26	27512001	27639000	90	-0.006353	0	LOC119869150	LOC119866215	LOC119877599	LOC119877605	LOC119877602
Axial-OS-07	chr26	27639001	39254000	9837	-0.140131	0	LOC119869150	LOC119866215	LOC119877599	LOC111092617	LOC119866080	LOC119877604	LOC608238	LOC608248	LOC607582	LOC111092654	LOC119866229	LOC607647	LOC119866267	RSPH14	GNAZ	RAB36	BCR	LOC111092680	SPECC1L	ADORA2A	UPB1	GUCD1	SNRPD3	LOC102157022	LOC100685875	LOC119866230	LRRC75B	GGT1	GGT5	SUSD2	CABIN1	LOC119866231	LOC111092675	DDT	LOC100856518	LOC119877609	LOC477556	LOC486404	LOC119877610	GSTT2B	TRNAK-UUU_14	LOC119866232	LOC119866233
Axial-OS-07	chr27	16001	46660000	41051	-0.132485	0	LOC477744	USP18	LOC100683814	TUBA8	PEX26	MICAL3	BID	BCL2L13	LOC119866447	LOC119866448	ATP6V1E1	SLC25A18	CECR2	LOC119866446	LOC119866459	LOC119866334	LOC102155534	ADA2	LOC100683376	HDHD5	LOC100685574	TMEM121B	IL17RA	LOC100685493	CACNA1C	LOC106557867	LOC102154534	LOC119877637	LOC119866445	LOC102154581	LOC486758	LOC100685129	LOC486757	LOC100682893	DCP1B	CACNA2D4	LOC100684967	LRTM2	ADIPOR2	LOC102154874	LOC119866444	LOC119866471	WNT5B
Axial-OS-07	chr28	44001	41730000	37577	-0.00148	0	LOC486767	PTPN20	FRMPD2	MAPK8	ARHGAP22	LOC102152118	WDFY4	LOC111093070	LOC102152929	LRRC18	VSTM4	FAM170B	TMEM273	C28H10orf71	DRGX	LOC111093020	ERCC6	LOC102153128	SLC18A3	CHAT	LOC100685102	C28H10orf53	LOC102153401	OGDHL	PARG	LOC486776	LOC119866649	NCOA4	LOC119866634	WASHC2C	ZFAND4	LOC119866648	MARCHF8	ALOX5	OR13A1	OR6D6	OR6D7	OR6D4P	OR6D5	ZNF22	LOC119866556	RASSF4	DEPP1
Axial-OS-07	chr29	78001	42513000	38108	0.00626	0	PRKDC	MCM4	UBE2V2	LOC100684842	LOC100856084	LOC111093117	LOC111093200	LOC111093197	EFCAB1	LOC102152773	LOC119866663	LOC111093123	SNAI2	LOC100855444	LOC111093204	PPDPFL	LOC100855768	LOC100684688	LOC119866769	LOC111093231	LOC100684843	LOC119877710	SNTG1	LOC100685366	LOC119866783	LOC119866807	PXDNL	LOC119866693	LOC100685519	PCMTD1	ST18	LOC119866695	LOC119866782	LOC106557997	LOC100685309	LOC102154400	LOC111093188	LOC119866797	LOC119866664	RB1CC1	LOC111093178	LOC100685469	LOC608876
Axial-OS-07	chr3	8001	21599000	19934	0.007328	0	LOC119870962	REEP5	LOC119870966	SRP19	LOC119876122	APC	EPB41L4A	LOC111094968	LOC119876116	LOC119871359	LOC102155195	NREP	LOC119870969	LOC119876123	LOC119870970	LOC102155379	STARD4	CAMK4	LOC111094990	LOC119870976	LOC102155726	WDR36	TSLP	LOC119876117	SLC25A46	TMEM232	LOC106558507	LOC111095337	LOC100684652	LOC111095033	LOC111095338	LOC119870723	MAN2A1	LOC119870980	LOC111095042	LOC102155937	LOC119870979	PJA2	LOC100684913	FER	LOC111095044	LOC111095048	LOC111095339
Axial-OS-05	chr6	9689001	9715000	11	-24.0123	-	LOC119875773
Axial-OS-07	chr3	21606001	68307000	42042	0.001954	0	LOC102154812	LOC609990	LOC119871357	LOC119871170	LOC111095350	LOC111095151	LOC119871362	LOC111095351	LOC100686218	LOC119870899	LOC119871373	LOC102154965	LOC119871399	LOC119871156	EDIL3	LOC111095153	LOC111095154	LOC100686308	HAPLN1	LOC119871155	LOC119870743	VCAN	LOC119871158	XRCC4	TMEM167A	LOC119871367	LOC119871401	LOC102155938	LOC100686399	ATP6AP1L	RPS23	ATG10	LOC119871162	LOC102156204	LOC102157350	LOC119871164	LOC111095157	LOC111095159	LOC111095158	SSBP2	LOC119871171	LOC102157140	ACOT12
Axial-OS-02	chr11	60394001	60402000	8	-23.6209	-	LOC111097955	LOC119874064
Axial-OS-07	chr3	68316001	92478000	22478	0.00136	0	LOC111095384	LOC111095385	LOC111095271	LOC119876111	LOC119870841	HS3ST1	LOC111095272	LOC102151487	CLNK	LOC102151549	ZNF518B	WDR1	LOC111095274	SLC2A9	LOC111095275	DRD5	OTOP1	TMEM128	LOC111095278	LYAR	ZBTB49	NSG1	LOC111095281	STX18	LOC102152227	LOC111095279	LOC119876145	MSX1	CYTL1	STK32B	EVC2	EVC	LOC111095283	CRMP1	LOC119871247	C3H4orf50	LOC119872435	JAKMIP1	LOC100686398	LOC119871249	LOC119876146	UCHL1	APBB2
Axial-OS-07	chr30	2001	40643000	36671	0.007172	0	LOC119877753	OR4K6	LOC106558035	OR4K2	LOC119866820	OR4K5B	LOC111093407	OR4K1B	LOC100686945	OR4K15	LOC119877732	OR4F23P	LOC119877733	OR4F15P	LOC100685912	OR4F25	OR4F1BP	LOC487457	LOC119877754	OR4G20P	LOC100683816	OR4F26P	OR4G11	LOC119866823	OR4G9	OR4K5	LOC119866821	LOC119877755	LOC119877735	LOC119877736	LOC119877737	OR4K1	OR4G8	OR4G19P	OR4G18	LOC119866824	OR4K53P	OR4G10	OR4T2P	OR4N5	OR4L3P	OR4Q2	OR4F63
Axial-OS-07	chr31	1001	39898000	36260	0.009885	0	LOC119877759	LOC119877760	LOC111093535	ZNF654	LOC102151670	LOC102153546	CGGBP1	LOC100688200	HTR1F	LOC102152058	POU1F1	CHMP2B	LOC111093453	LOC100688275	LOC102152193	VGLL3	LOC111093431	LOC111093430	LOC111093432	LOC100688409	LOC119867129	LOC106558107	CADM2	LOC119867128	LOC106558083	LOC111093518	LOC119867032	LOC111093519	LOC119867033	LOC111093471	LOC119867003	LOC100688548	LOC100683380	LOC119877784	LOC100684645	LOC100688699	LOC487683	LOC100686103	LOC100682560	LOC111093510	LOC102152860	LOC111093503	LOC111093502
Axial-OS-07	chr32	210001	760000	80	0.092745	0
Axial-OS-01	chr16	7056001	7066000	7	-22.9024	-	OR9A4C
Axial-OS-07	chr32	891001	31340000	27800	0.011655	0	LOC111093663	LOC111093598	LOC100685341	LOC111093631	LOC100685266	LOC119867215	LOC487925	LOC111093690	PDE5A	C32H4orf3	USP53	MYOZ2	LOC111093665	SYNPO2	LOC100684713	LOC102152811	SEC24D	METTL14	LOC119867241	LOC100684571	PRSS12	LOC119867267	LOC102152366	NDST3	LOC119867245	LOC102152310	LOC100687657	LOC102152262	LOC119867166	LOC111093619	TRAM1L1	LOC119877795	LOC111093674	LOC111093622	LOC111093623	LOC106558141	LOC100687509	LOC100687421	LOC111093624	LOC100684298	LOC100687338	LOC119877792	LOC100687188
Axial-OS-05	chr21	29620001	29623000	3	-22.5982	-
Axial-OS-07	chr32	31346001	40205000	7599	0.009418	0	WDFY3	CDS1	LOC487839	NKX6-1	LOC111093673	LOC119867225	LOC608800	LOC119867148	LOC111093658	LOC111093592	LOC100682834	LOC111093672	LOC119867256	GPAT3	ABRAXAS1	MRPS18C	HELQ	HPSE	COQ2	LOC119877812	LOC119867147	LOC111093644	PLAC8A	LOC119867268	PLAC8B	LOC119867177	LOC119867146	COPS4	LIN54	THAP9	LOC102154096	SEC31A	LOC119867261	LOC102156381	LOC119867175	SCD5	LOC119867176	LOC111093582	LOC111093583	LOC119867145	TMEM150C	LOC119867174	ENOPH1
Axial-OS-07	chr33	5001	32099000	28506	0.007447	0	C33H3orf38_1	LOC119877818	C33H3orf38_2	LOC102153548	LOC111093748	LOC111093778	LOC102153615	LOC111093760	LOC119867278	LOC111093784	LOC111093791	LOC111093792	LOC111093755	LOC119877828	LOC102153818	LOC111093754	EPHA3	LOC119877848	LOC102153984	LOC119867279	LOC111093742	LOC100683357	LOC106557517	LOC111093703	LOC119867303	LOC102154029	LOC111093735	PROS1	ARL13B	STX19	NSUN3	LOC106558148	LOC111093819	LOC119867367	LOC119867304	LOC119877829	LOC111093798	LOC119867402	LOC119867403	LOC102154908	LOC111093744	LOC102154952	LOC102155005
Axial-OS-07	chr34	44001	42379000	39035	-0.000349	0	LOC478608	OTULIN	LOC119867552	OTULINL	LOC111093964	LOC100687594	TRIO	LOC119867541	LOC102154030	LOC119867466	LOC111093863	DNAH5	LOC606802	LOC119867416_1	LOC119867416_2	LOC111093893	LOC111093928	LOC111093916	LOC119867417	LOC102154585	LOC119867418	CTNND2	LOC102154278	LOC119867467	LOC102154851	LOC102154640	LOC119867544	LOC111093891	LOC607300	LOC119867468	ANKRD33B	LOC119867564	LOC106558190	LOC102155183	LOC102155232	ROPN1L	LOC119867469	MARCHF6	LOC119877857	LOC119877854	LOC119867419	CMBL	TRNAE-CUC_11
Axial-OS-05	chr11	18782001	18785000	3	-22.5042	-	CHSY3
Axial-OS-07	chr35	117001	769000	142	-0.031933	0	LOC119877872	LOC119877870
Axial-OS-05	chr22	37738001	37748000	8	-21.8322	-	LOC119865145
Axial-OS-07	chr35	859001	28047000	24430	0.001061	0	LOC119877871	LOC119877861	CEBPD	LOC119867633	SPIDR	LOC119867758	LOC119867632	LOC111094030	LOC102156609	LOC119867745	LOC111094066	LOC100684184	DUSP22	IRF4	LOC119867595	LOC111094051	EXOC2	LOC119867634	LOC607301	LOC100684691	LOC111094071	LOC119867596	LOC119867597	LOC119877886	LOC111094018	FOXF2	LOC119877887	LOC606843	FOXC1	GMDS	LOC102157368	LOC111094015	LOC102157309	LOC100685396	LOC102151223	LOC119867599	LOC488190	WRNIP1	LOC119867601	LOC111094000	SERPINB1	LOC119867602	SERPINB9
Axial-OS-07	chr36	78001	31218000	28588	0.005009	0	LOC111094246	LOC100687309	LOC111094245	LOC102157338	LOC111094243	LOC111094244	LOC111094260	RPRM	LOC111094276	LOC119867788	LOC119867884	GALNT13	LOC100686188	LOC111094288	LOC119877894	LOC102151277	LOC119867808	LOC106558288	KCNJ3	LOC111094297	LOC106558293	LOC111094298	LOC111094252	MIR8797	LOC488356	LOC111095005	LOC111094264	LOC119867778	LOC111094262	LOC119867789	LOC119867875	LOC100686526	LOC119867790	LOC102151535	NR4A2	LOC119867809	LOC111094232	TRNAA-CGC_4	TRNAG-GCC_7	GPD2	LOC478756	LOC100686916	LOC106558279
Axial-OS-07	chr37	4001	30785000	28502	0.003539	0	LOC102152881	LOC102152812	WDR75	LOC102153797	LOC111094426	SLC40A1	LOC119867912	LOC111094407	ASNSD1	ANKAR	OSGEPL1	PMS1	ORMDL1	LOC102153091	LOC111094315	C37H2orf88	LOC119867913	MSTN	LOC106558329	HIBCH	INPP1	LOC111090013	LOC111094338	MFSD6	NEMP2	LOC119867999	LOC111094414	LOC111094415	LOC102155159	LOC119868003	LOC119867914	NAB1	LOC119867915	LOC478844	LOC119867985	LOC111094400	GLS	STAT1	LOC111094328	LOC119867918	STAT4	LOC119867891	MYO1B
Axial-OS-07	chr38	12001	8085000	7143	0.012884	0	BTG2	LOC111094587	FMOD	LOC111094576	LOC111094579	PRELP	OPTC	ATP2B4	LOC102153438	LOC119868023	LAX1	LOC100688224	ZC3H11A	ZBED6	LOC606833	SNRPE	LOC119868024	LOC100856063	LOC111094581	SOX13	ETNK2	LOC102154487	REN	KISS1	GOLT1A	PLEKHA6	LOC111094567	PPP1R15B	PIK3C2B	TRNAK-UUU_20	TRNAK-UUU_21	MDM4	LOC119868102	LOC119868010	LRRN2	LOC100685187	NFASC	LOC111094590	CNTN2	TMEM81	RBBP5	LOC102156359	DSTYK
Axial-OS-02	chr25	28165001	28168000	3	-20.2654	-	MSRA
Axial-OS-07	chr38	8125001	24790000	14805	0.005422	0	LOC100687286	LOC111094586	LOC100856459	LOC119877937	LOC111094533	LOC106558364	BRINP3	LOC119868094	LOC100687452	LOC119877938	LOC100687545	LOC119868101	LOC106558342	LOC100856556	LOC100856575	LOC102155451	LOC119877924	LOC119877939	LOC111094488	LOC106558345	LOC100855446	LOC100855484	LOC100856640	LOC119868014	LOC111094614	LOC111094477	LOC119868015	LOC102155620	KCTD3	USH2A	ESRRG	LOC119868109	LOC119868037	LOC111094594	LOC111094540	LOC111094541	GPATCH2	LOC119868022	LOC102155743	SPATA17	LOC111094593	LOC111094592	RRP15
Axial-OS-07	chr4	111001	80478000	73819	0.001523	0	LOC119876175	LOC111095415	LOC111095416	LOC111095678	LOC100685371	IFIT2	IFIT3	LOC606817	LOC119871726	LOC488947	LOC606849	ZNF248	LOC119876184	LOC606894	LOC479185	LOC606925	LOC119871425	LOC100686105	LOC106558658	LOC111095419	LOC488951	LOC119871672	LOC119871428	LOC100687367	LOC102157143	CHRM3	LOC119871427	LOC106558652	LOC100686496	LOC119871418	LOC111095420	LOC100855447	LOC111095680	LOC111095687	LOC119871419	LOC119871603	LOC111095688	LOC119871429	LOC111095422	LOC111095421	LOC119871430	LOC100686897	LOC102151819
Axial-OS-07	chr7	67756001	67759000	3	-20.1693	-
Axial-OS-07	chr4	80502001	88103000	6324	-0.126408	0	LOC111095660	LOC102156538	LOC106558681	LOC111095659	LOC100685159	LOC100685240	LOC119876225	LOC119876171	LOC102156602	CDH10	LOC119874869	LOC100685641	LOC479379	LOC119871652	LOC111095737	LOC489252	LOC102156814	CDH12	LOC119876172	LOC111095663	LOC111095662	LOC111095739	CDH18	LOC119871601	LOC111095664	LOC111095741	LOC111095742	LOC119871653	LOC119871696	LOC119871713	LOC111095665	LOC489258	LOC111095743	LOC111095666	LOC119876212	LOC111095667	LOC111095668	LOC111095670	BASP1	LOC106558747	LOC111095745	LOC119871654	LOC111095746
Axial-OS-01	chr30	743001	749000	6	-20.1548	-
Axial-OS-07	chr5	99001	31285000	28520	-0.005699	0	OR6C262P	LOC111096083	LOC111096084	LOC119871768	LOC119876284	LOC111096085	LOC111096086	LOC119871986	LOC102156249	LOC102156294	LOC111095763	LOC119876280	LOC119871769	LOC100687391	LOC119871770	LOC111095764	B3GAT1	LOC606786	LOC119871771	LOC106558759	LOC111095765	GLB1L3	LOC106558777	LOC119871772	LOC607396	LOC100683000	LOC479385	ACAD8	THYN1	VPS26B	LOC119871773	MIR8868	NCAPD3	JAM3	LOC111096087	LOC111095767	LOC111095769	LOC119871987	IGSF9B	SPATA19	OPCML	LOC119871774	LOC111095770
Axial-OS-05	chrX	65816001	65834000	8	-19.999	-	LOC100685327
Axial-OS-07	chr5	31387001	78771000	43339	0.000506	0	LOC119871754	LOC119872009	NLRP1	LOC100688504	MIS12	DERL2	DHX33	C1QBP	RPAIN	NUP88	RABEP1	ZFP3	LOC119872076	SCIMP	KIF1C	INCA1	CAMTA2	SPAG7	ENO3	PFN1	RNF167	SLC25A11	GP1BA	LOC119871838	CHRNE	LOC119876292	MINK1	PLD2	LOC119871840	PSMB6	GLTPD2	VMO1	TM4SF5	ZMYND15	CXCL16	MED11	ARRB2	PELP1	LOC100687392	ALOX15	LOC106558811	LOC119871841	LOC111095870
Axial-OS-07	chr3	68307001	68312000	3	-19.8661	-
Axial-OS-05	chr19	245001	256000	10	-19.1133	-
Axial-OS-07	chr5	79046001	89556000	9607	-0.001997	0	LOC102153393	ZFHX3	LOC119871962	LOC119871960	LOC111096045	LOC111096046	LOC106558860	LOC119872066	LOC111096047	LOC111096048	LOC102153541	LOC100682793	LOC111096049	PSMD7	LOC119872090	WWP2	MIR140	NOB1	LOC119871964	NQO1	NFAT5	LOC111096051	CYB5B	LOC102154393	LOC100855999	TRNAS-ACU	LOC119872036	TERF2	TMED6	NIP7	COG8	VPS4A	SNTB2	UTP4	CHTF8	DERPC	HAS3	LOC610983	TANGO6	LOC100686043	LOC102153562	CDH1	LOC100686190
Axial-OS-07	chr6	6001	45557000	40269	0.002484	0	LOC119876328	LOC106558875	ZNF713	LOC119872419	LOC111096170	LOC100688077	NIPSNAP2	LOC119872129	PSPH	CCT6A	LOC119872417	LOC119872416	SUMF2	PHKG1	CHCHD2	NUPR2	LOC100688452	LOC119872432	VKORC1L1	LOC102152698	GUSB	LOC100688742	LOC119872315	ASL	LOC106558867	CRCP	LOC102153077	TPST1	LOC119872130	LOC106558866	LOC102153374	KCTD7	RABGEF1	LOC111096541	LOC119872132	TMEM248	SBDS	LOC479708	LOC119872394	LOC119872451	CALN1	LOC111096176	LOC102154109
Axial-OS-01	chr18	52324001	52326000	2	-18.6914	-
Axial-OS-07	chr6	47545001	78110000	28449	0.006877	0	LOC111096366	LOC100685796	LOC111096511	LOC102152700	COL11A1	LOC111096468	LOC119872351	LOC100686044	LOC119876380	LOC119876381	OLFM3	LOC119872415	LOC119872437	LOC111096512	LOC119872352	S1PR1	LOC119872353	LOC102153396	LOC111096368	LOC119872436	DPH5	SLC30A7	LOC119872381	EXTL2	LOC111096514	LOC119872253	VCAM1	CDC14A	GPR88	LOC102154266	RTCA	DBT	LRRC39	TRMT13	SASS6	LOC119876382	MFSD14A	SLC35A3	LOC119872254	AGL	LOC119872430	LOC479932	FRRS1
Axial-OS-07	chr7	7001	67756000	62166	0.003658	0	LOC119876403	CHI3L1	MYBPH	ADORA1	LOC102152802	LOC106558980	MYOG	PPFIA4	TMEM183A	LOC111096577	LOC100682872	LOC111096575	MGAT4F	CYB5R1	ADIPOR1	KLHL12	RABIF	LOC100855995	LOC119872474	LOC102151492	KDM5B	LOC111096578	SYT2	LOC119872475	LOC119876404	PPP1R12B	LOC102154785	LOC111096579	UBE2T	LGR6	LOC607201	PTPN7	ARL8A	GPR37L1	LOC100684738	LOC111096851	ELF3	RNPEP	TIMM17A	LOC106558984	LOC111096581	LMOD1	LOC111096582
Axial-OS-07	chr3	21599001	21606000	5	-18.1982	-	LOC102154812
Axial-OS-07	chr7	67759001	81074000	12186	0.003127	0	LOC111096805	LOC111096804	LOC480186	LOC119872735	LOC480188	LOC100683484	LOC102152498	LOC102152548	LOC102152662	LOC111096806	LOC100687712	LOC119876415	METTL4	LOC480189	NDC80	LOC102152944	LOC100683778	SMCHD1	EMILIN2	LPIN2	MYOM1	LOC100683728	LOC106559074	LOC607207	MYL12B	LOC111096808	TGIF1	DLGAP1	LOC111096810	LOC111096809	LOC111096915	LOC119872703	LOC490540	LOC119872718	AKAIN1	ZBTB14	LOC119872609	LOC119872608	LOC106559065	EPB41L3	LOC111096812	LOC111096917	LOC111096813
Axial-OS-07	chr8	17001	39865000	35982	0.009225	0	LOC119872972	LOC119876464	LOC119869239	LOC119876474	LOC119872973	LOC119876475	OR2BB11P	ZNF496	LOC119872802	LOC119873038	NLRP3	LOC100688456	OR2H10	OR2B11	LOC119872975	OR2W11	GCSAML	cOR2W13P	OR2W13P	OR2C3	OR2G3P	OR6AA6	OR6AA7	OR6C4	LOC490585	OR4L1	OR4K13CP	OR4AH1P	LOC119876465	CATSPERB	LOC111096944	TC2N	FBLN5	LOC119872803	TRIP11	ATXN3	LOC111096945	NDUFB1	LOC119873156	CPSF2	LOC119872977	SLC24A4	LOC111096947
Axial-OS-07	chr8	39865001	76402000	31213	0.131485	0	LOC102151445	LOC119872871	LOC111097077	LOC119872872	LOC100687317	LOC119872870	LOC102155893	FUT8	LOC102151577	LOC102154663	LOC102151494	LOC102151716	LOC119876496	LOC119872876	LOC119876526	LOC111097079	LOC119872875	CCDC196	GPHN	LOC106559170	LOC119872877	LOC119873154	LOC102153498	LOC102153021	LOC102152902	LOC610013	FAM71D	MPP5	LOC106559172	ATP6V1D	EIF2S1	PLEK2	LOC111097223	TMEM229B	LOC119872878	PLEKHH1	LOC111097081	PIGH	ARG2	VTI1B	RDH11	LOC119872879	RDH12
Axial-OS-07	chr9	1001	9119000	8114	0.009794	0	METRNL	LOC119873200	LOC119873201	LOC119873399	B3GNTL1	TBCD	ZNF750	LOC102154805	FN3K	FN3KRP	RAB40B	LOC102154540	WDR45B	FOXK2	TRNAM-CAU_3	TRNAQ-CUG_2	TRNAQ-CUG_3	NARF	LOC119873202	CYBC1	HEXD	OGFOD3	LOC111094981	UTS2R	SECTM1	CD7	CSNK1D	SLC16A3	LOC119876620	CCDC57	LOC119873203	FASN	DUS1L	GPS1	RFNG	LOC102154270	LOC607806	DCXR	RAC3	LRRC45	CENPX	ASPSCR1	NOTUM
Axial-OS-07	chr9	9119001	9522000	403	0.060599	0	LOC111097339	LOC119873509	LOC119873236
Axial-OS-02	chrX	12754001	12758000	4	-17.2908	-
Axial-OS-07	chr9	10150001	10170000	20	-0.043188	0
Axial-OS-07	chr9	10170001	60676000	44227	0.009727	0	LOC119873422	LOC111097529	LOC119873421	LOC119873420	KCNJ2	LOC102157045	KCNJ16	LOC106559255	LOC119873259	LOC119876600	LOC111097335	LOC119873419	MAP2K6	LOC106559254	LOC100684380	LOC111097334	ABCA5	ABCA6	LOC119873180	LOC119876677	ABCA9	LOC119876675	ABCA8	LOC119873258	LOC119873458	LOC119873418	LOC119873417	LOC119873416	LOC610995	FAM20A	PRKAR1A	WIPI1	ARSG	SLC16A6	AMZ2	GNA13	LOC111097331	LOC111097330	LOC102154925	RGS9	LOC111097329	AXIN2	LOC119873414
Axial-OS-01	chr7	38001	42000	4	-17.0923	-
Axial-OS-07	chr9	60727001	61169000	406	0.003404	0	TTLL11	DAB2IP	LOC119873382	LOC119873384	LOC111097507	LOC106559342	LOC119873383	LOC102156404	GGTA1	LOC102156447	LOC111097553
Axial-OS-05	chr10	18385001	18389000	4	-16.6056	-
Axial-OS-01	chr1	19001	102602000	94026	0.006972	0	ENPP1	LOC102151484	LOC100685702	LOC100685782	LOC119870691	PARD6G	ADNP2	LOC100685536	LOC119870385	RBFA	LOC102154355	TXNL4A	TRNAQ-UUG_1	HSBP1L1	LOC111091658	LOC111091673	SLC66A2	LOC106559849	KCNG2	CTDP1	LOC119870433	LOC111091841	LOC119870619	LOC111090558	NFATC1	LOC111091898	LOC119875951	ATP9B	LOC119870460	SALL3	LOC111092007	LOC111092029	LOC119870620	LOC102155992	LOC111090560	LOC119875935	LOC111092037	LOC119870622	LOC119870623	LOC111092046	LOC119870694	LOC111092121	LOC111090561
Axial-OS-05	chrX	67421001	67428000	4	-15.6114	-	LOC119868306	LOC119868709
Axial-OS-01	chr1	102765001	123556000	16909	-0.011229	0	NLRP9	RFPL4A	EPN1	U2AF2	CCDC106	ZNF581	ZNF580	ZNF784	ZNF865	ZNF524	FIZ1	ZNF579	LOC119869893	SBK3	SBK2	SSC5D	NAT14	ZNF628	C1H19orf85	ISOC2	SHISA7	UBE2S	RPL28	TMEM238	TMEM190	IL11	FAM71E2	LOC119870901	KMT5C	TMEM150B	LOC119869947	BRSK1	LOC111098870	HSPBP1	PPP6R1	TMEM86B	PTPRH	SYT5	LOC100683159	DNAAF3	TNNI3	LOC119870906	TNNT1
Axial-OS-01	chr10	20001	70641000	64317	0.007807	0	LOC119876696	LOC119876711	OR6C4B	LOC119876712	LOC119876713	LOC100685665	OR6U3P	LOC100682740	OR10P24P	METTL7B	ITGA7	BLOC1S1	RDH5	CD63	GDF11	SARNP	LOC102156051	ORMDL2	LOC119873566	DNAJC14	LOC606845	MMP19	LOC100686273	PYM1	DGKA	PMEL	CDK2	RAB5B	SUOX	IKZF4	LOC111097574	LOC119873567	RPS26	LOC111097832	ERBB3	PA2G4	LOC119873568	ZC3H10	ESYT1	MYL6B	MYL6	SMARCC2	TRNAS-CGA_2
Axial-OS-01	chr11	2001	6155000	5165	-0.006809	0	LOC119876782	LOC119876759	LOC119876783	LOC119876784	ZFP62	LOC111097912	LOC111097973	LOC100687092	BTNL9	OR2T26	OR2V1	LOC111097913	LOC119874016	TRNAV-AAC_1	TRNAP-UGG_3	TRNAT-UGU_1	TRIM7	TRNAA-UGC_3	TRNAK-CUU_22	TRNAV-AAC_2	TRNAK-CUU_23	TRNAV-CAC_1	TRIM41	RACK1	LOC119874077	LOC119874083	LOC119876787	TRIM52	LOC606863	LOC106559444	LOC119876785	LOC119873846	LOC106559453	LOC481472	LOC119876786	LOC119876758	LOC119873841	LOC481473	IFGGC1	IFGGB2	LOC119873847	LOC119876776	LOC119876760
Axial-OS-05	chr22	37748001	37751000	3	-15.5684	-	LOC119865145
Axial-OS-01	chr11	6160001	26011000	17024	0.002064	0	COMMD10	LOC119873855	LOC111097990	SEMA6A	LOC102152574	LOC119873857	LOC119873856	LOC119874021	LOC111097917	LOC100687242	LOC106559451	LOC100687398	LOC102152834	LOC111097992	LOC100687490	LOC100687574	LOC102153083	DTWD2	LOC102153456	DMXL1	TNFAIP8	HSD17B4	FAM170A	LOC119873858	LOC106559456	LOC119874004	LOC119876761	LOC119876778	LOC102151165	LOC111097922_1	LOC111097922_2	LOC100684353	LOC119874007	LOC111097997	LOC119874006	LOC100686979	LOC100686900	LOC119874091	PRR16	LOC106559461	LOC119873864	LOC119873865	LOC119876762
Axial-OS-05	chr37	12946001	12951000	2	-15.5091	-
Axial-OS-01	chr11	26015001	74805000	44110	0.001742	0	KDM3B	REEP2	EGR1	TRNAK-UUU_5	LOC106559474	ETF1	LOC119873902	HSPA9	LOC119874081	LOC119874080	LOC102156696	CTNNA1	LRRTM2	LOC119873903	SIL1	LOC111098037	LOC119874121	LOC119873904	LOC119874078	LOC481530	MATR3	LOC119876781	MLANA	KIAA2026	RANBP6	LOC100855983	LOC100856006	IL33	TPD52L3	LOC100684073	LOC119874100	LOC608838	UHRF2	LOC119873906	GLDC	LOC119873907	LOC610717	LOC119873908	KDM4C	LOC102154562	LOC100685349	LOC102151810	LOC119874036
Axial-OS-01	chr12	3001	2353000	1850	-0.01307	0	LOC119876857	ENPP3	LOC102154486	MED23	LOC119874362	ARG1	LOC102154829	RPP21_1	RPP21_2	GNL1	PRR3	LOC119874133	ABCF1	PPP1R10	MRPS18B	ATAT1	C12H6orf136	DHX16	PPP1R18	NRM	MDC1	TUBB	FLOT1	IER3	LOC102157048	LOC119874356	LOC102152265	LOC100684529	LOC119874351	LOC111098208	DDR1	LOC119874134	VARS2	SFTA2	MUCL3	LOC100684800	MUC21	LOC119876866	LOC119876865	LOC100682937	CCHCR1	LOC119876867	TCF19
Axial-OS-05	chr22	14716001	14718000	2	-15.4962	-
Axial-OS-01	chr12	2409001	72969000	64326	0.003686	0	LOC100856137	LOC474863	DLA-DOB	TAP2	PSMB8	TAP1	PSMB9	LOC119876858	DLA-DMB	DLA-DMA	BRD2	DLA-DOA	LOC102152980	LOC119874355	LOC100684308	COL11A2	RXRB	SLC39A7	HSD17B8	MIR219-1	RING1	VPS52	RPS18	B3GALT4	WDR46	PFDN6	RGL2	TAPBP	ZBTB22	DAXX	SMIM40	LOC119876845	LOC100687642	KIFC1	PHF1	CUTA	SYNGAP1	LOC119874144	ZBTB9	LOC119874145	LOC119874147	LOC119874146	BAK1
Axial-OS-01	chr13	3001	5112000	4667	0.008518	0	LOC119876920	LOC119876921	LAPTM4B	MATN2	RPL30	LOC119865431	LOC111098484	ERICH5	RIDA	POP1	NIPAL2	LOC111098485	LOC111098432	KCNS2	LOC119876949	STK3	LOC102153460	LOC119865536	OSR2	LOC111098644	LOC111098487	LOC111098488	LOC606993	LOC119865383	LOC111098490	VPS13B	LOC119865450	LOC119865542	LOC119865384	MIR599	MIR875	LOC606860	RGS22	LOC102154516	LOC119876925	FBXO43	POLR2K	SPAG1	LOC100683518	RNF19A	LOC119865492	LOC119874424	LOC111098645
Axial-OS-04	chr1	37429001	37435000	6	-15.3527	-
Axial-OS-01	chr13	5145001	29478000	22177	0.014339	0	RIMS2	LOC111098508	LOC119864683	LOC102154253	DCSTAMP	LOC119864904	DPYS	LRP12	LOC106559617	LOC119864998	LOC111098509	LOC111098434	LOC119863982	LOC102153067	ZFPM2	LOC111098511	LOC111098510	LOC111098646	LOC102153110	LOC100684894	OXR1	LOC111098513	LOC111098515	ABRA	LOC102153821	LOC111098435	LOC119874482	LOC100684975	LOC111098516	LOC119865560	LOC111098517	LOC119864197	LOC119864203	ANGPT1	LOC119874430	LOC119865515	LOC111098518	LOC111098519	LOC119865441	RSPO2	LOC102154405	EIF3E	LOC111098520
Axial-OS-04	chr18	27646001	27648000	2	-15.2678	-
Axial-OS-01	chr13	29590001	64299000	31089	0.007462	0	LRRC6	TMEM71	LOC111098557	PHF20L1	TG	SLA	CCN4	NDRG1	ST3GAL1	LOC102153511	LOC102153580	LOC111098558	ZFAT	LOC119876928	LOC119865434	LOC119864727	MIR30B	MIR30D	LOC111098560	LOC111098561	LOC102154124	LOC111098562	LOC111098563	LOC607082	LOC102154586	KHDRBS3	LOC119865525	LOC111098565	LOC102154211	LOC119864789	LOC119874487	LOC111098454	LOC119865432	LOC111098566	LOC102154799	LOC102154932	LOC119865518	LOC102154983	LOC111098567	LOC119865531	LOC111098568	LOC106559643	LOC102155138
Axial-OS-01	chr14	41001	2081000	1529	-0.019167	0	LOC607881	LOC119874502_1	LOC119874502_2	LOC482199	LOC482200	LOC102152126	LOC119867365	RNF187	LOC111098714	H2BU2	H2BU1	H2AW	LOC119866881	H3-4	TRIM17	LOC106559712	TRIM11	OBSCN	IBA57	GJC2	GUK1	MRPL55	C14H1orf35	ARF1	WNT3A	LOC119874528	WNT9A	PRSS38	SNAP47	JMJD4	OR6F1	OR13G1	OR2AK3	OR2L3B	LOC100683954	OR2L17	LOC100684658	OR2L5C	OR2AJ8P	LOC482215	OR2AJ7	OR2W3	TRIM58
Axial-OS-01	chr14	2081001	2521000	301	-0.119823	0	LOC119867426	OR14I2	OR2T4D	OR2T4B	OR2T11	OR2T2	OR2T27	OR2T1	OR2T6	LOC482237	LOC119876961	LOC119876962	OR2M9	OR2M8P	LOC119867572	LOC106559671	OR2M11P	OR2M10P
Axial-OS-01	chr14	2521001	54851000	48207	-0.001322	0	LOC119876963	LOC119876964	OR2T4C	OR2T4G	OR2G6	LOC119876967	OR2AX2	LOC100687038	LOC482247	AKR1B1	LOC106559703	SLC35B4	LOC111098721	LOC119867675	LOC111098720	LRGUK	LOC100687273	EXOC4	LOC119876968	TRNAQ-CUG_4	LOC102153093	CHCHD3	LOC106559697	LOC119867158	PLXNA4	LOC111098723	LOC111098658	LOC119867214	LOC102155123	LOC608210	LOC102155163	PODXL	MKLN1	LOC111098725	LOC111098724	LOC102155278	LOC119867007	LOC102155521	MIR29B-1	MIR29A	KLF14	TSGA13	LOC100686132
Axial-OS-02	chr5	5676001	5680000	4	-15.1974	-	ARHGAP32
Axial-OS-01	chr14	54854001	61104000	5871	0.007937	0	LOC100683440	LOC100683520	LOC111098712	TFEC	TES	LOC100683712	CAV2	CAV1	LOC119867677	MET	LOC111098848	LOC119867730	CAPZA2	LOC106559676	ST7	LOC111098849	LOC119867727	WNT2	LOC111098850	ASZ1	LOC111098851	LOC111098852	CFTR	LOC111098853	LOC100687717	CTTNBP2	LOC119867721	LOC119876980	LOC119876957	LOC111098701	TRNAR-UCU_6	LOC119867606	LOC102151760	LSM8	LOC119867700	LOC100688105	LOC111098702	LOC111098855	LOC111098703	LOC111098704	LOC119876958	LOC111098713	LOC119867659
Axial-OS-01	chr15	13001	64670000	58131	0.00778	0	LOC119877008	LOC119869315	OR13P4	OR13P3	OR13P5	LOC482436	SLC2A1	LOC119868456	ZNF691	ERMAP	SVBP	LOC111098933	TMEM269	LOC111098934	C15H1orf50	P3H1	CLDN19	YBX1	PPIH	CCDC30	LOC111098935	LOC106559773	PPCS	ZMYND12	RIMKLA	LOC119869329	FOXJ3	LOC111098936	LOC119876999	GUCA2A	GUCA2B	HIVEP3	LOC111098937	MIR8839	LOC119868088	LOC102151786	LOC119868093	EDN2	FOXO6	LOC111098938	LOC111098939	LOC119869446	SCMH1
Axial-OS-01	chr16	72001	7052000	6019	-0.017334	0	ADCY1	MIR8852	MIR8862	LOC102151790	IGFBP1	IGFBP3	LOC119869622	LOC111090203	LOC119877113	TNS3	LOC119877083	LOC607718	LOC119877081	LOC119874619	LOC119874615	LOC102152014	LOC119877082	MIR8793-2	LOC100685895	MIR8907	MIR8794-2	LOC119877114	LOC119874704	LOC119874618	LOC119877110	LOC119877111	LOC119874717	LOC119874621	LOC119877084	LOC119877115	LOC119877086	MIR8793-3	LOC119877085	LOC102152352	LOC106559822	PDIA4	LOC102152785	LOC119869648	EZH2	CUL1	LOC119874623	CNTNAP2	LOC111090208
Axial-OS-01	chr19	7798001	7800000	2	-15.1623	-
Axial-OS-01	chr16	7070001	60362000	47462	-0.027426	0	OR9A7	OR9A14P	LOC100688918	PRSS37	LOC119869661	TAS2R5	TAS2R4	TAS2R3	LOC119869513	SSBP1	WEE2	DENND11	AGK	LOC119869639	TMEM178B	LOC119869551	LOC106559829	LOC119869550	LOC111090230	MRPS33	LOC111090231	BRAF	LOC119869638	LOC119877087	LOC111090232	NDUFB2	LOC111090233	ADCK2	DENND2A	LOC106559830	LOC119869645	MKRN1	RAB19	SLC37A3	LOC111090234	KDM7A	LOC119869616	PARP12	TBXAS1	LOC111090235	LOC111090236	LOC119869499	HIPK2
Axial-OS-01	chr17	41001	65071000	58301	0.001811	0	LOC106557545	LOC119877142	FAM110C	LOC100683756	LOC119869711	SH3YL1	ACP1	ALKAL2	LOC111090451	LOC111090453	LOC100687694	LOC102155720	LOC106559908	TMEM18	LOC119877146	LOC119869786	LOC119869787	SNTG2	TPO	PXDN	LOC119869718	MYT1L	LOC111090456	LOC111090455	LOC102156139	LOC102156182_1	LOC102156182_2	LOC111090457	LOC111090458	LOC119877126	LOC119869746	EIPR1	LOC111090461	TRAPPC12	LOC119864016	LOC111090460	ADI1	LOC102156680	LOC102156722	RNASEH1	RPS7	COLEC11	ALLC
Axial-OS-07	chr2	54290001	54292000	2	-15.116	-	LOC106557966
Axial-OS-01	chr18	42001	18730000	16839	0.007044	0	LOC119877212	LOC119864092	SUN3	C18H7orf57	UPP1	LOC119864149	LOC119864150	ABCA13	LOC111090856	LOC111090815	LOC111090792	LOC100687275	VWC2	ZPBP	LOC119864151	SPATA48	LOC119864093	LOC102155405	IKZF1	LOC119864152	FIGNL1	LOC119877223	DDC	GRB10	LOC102156755	LOC102156807	LOC119864153	LOC111090858	COBL	LOC119877213	LOC106559934	LOC111090793	LOC102157017	LOC606902	LOC100687611	LOC119864356	LOC111090859	LOC111090861	LOC119864154	LOC111090862	LOC111090796	LOC100855903	LOC100688065
Axial-OS-07	chr2	45008001	45010000	2	-15.027	-
Axial-OS-01	chr18	18980001	52322000	29931	0.002304	0	MAGI2	LOC111097303	LOC102155549	GNAI1	GNAT3	LOC119864104	CD36	LOC100687862	SEMA3C	LOC119864290	LOC119864186	LOC100686229	LOC119877254	HGF	LOC119877263	LOC111090804	CACNA2D1	LOC119864339	LOC119864187	LOC119864188	PCLO	LOC119864189	LOC100686407	LOC119864105	LOC102156017	SEMA3E	LOC119864190	LOC111090914	LOC106559947	LOC119864191	LOC111090915	LOC119877237	LOC111090917	SEMA3A	LOC111090916	LOC119877238	LOC111090918	LOC119864347	LOC119877255	LOC100688320	LOC111090805	LOC119864107	SEMA3D
Axial-OS-05	chr21	29629001	29632000	3	-14.9878	-
Axial-OS-01	chr18	52326001	56471000	3380	-0.011306	0	TIGD3	DPF2	CDC42EP2	POLA2	LOC119877248	LOC612036	LOC612044	CAPN1	SPDYC	SYVN1	MRPL49	FAU	ZNHIT2	TM7SF2	VPS51	TMEM262	ZFPL1	CDCA5	NAALADL1	SAC3D1	SNX15	LOC119864351	ARL2	BATF2	LOC111090829	GPHA2	PPP2R5B	ATG2A	LOC102155550	MIR192	EHD1	CDC42BPG	MEN1	MAP4K2	SF1	PYGM	RASGRP2	NRXN2	LOC102151513	SLC22A12	SLC22A11	RPS6KA4	CCDC88B
Axial-OS-01	chr19	1001	7798000	6902	-0.003277	0	LOC119877265	GAB1	LOC102153761	LOC111091038	LOC119864424	USP38	LOC119864535	LOC119864555	INPP4B	LOC111091084	LOC111091085	LOC119864522	LOC119864414	LOC111091039	IL15	LOC111091040	LOC111091041	LOC119864372	LOC119877286	ZNF330	LOC119864426	RNF150	LOC111091086	LOC111091043	TBC1D9	LOC119864542	LOC106560034	UCP1	ELMOD2	MGAT4D	LOC119864430	CLGN	SCOC	MAML3	LOC111091089	LOC119864429	LOC119863905	LOC102154967	LOC111091091	LOC119864432	LOC111091090	LOC111091087	LOC111091088
Axial-OS-05	chr21	29615001	29620000	5	-14.3819	-
Axial-OS-01	chr19	7800001	20692000	11667	0.004394	0	LOC119864520	LOC111091101	LOC100686718	LOC111091066	LOC106560026	LOC119864374	PABPC4L	TRNAV-UAC_2	LOC100686885	LOC119877287	LOC608390	LOC100687046	PCDH10	LOC106560045	LOC119864509	LOC476081	LOC111091102	LOC476082	LOC119864376	LOC119868841	LOC111091103	LOC476083	LOC102157141	LOC102157193	LOC119864538	LOC119864377	LOC111091104	C19H4orf33	SCLT1	LOC111091107	JADE1	LOC111091108	LOC100682888	LOC119864378	LOC102151797	LOC100683347	PGRMC2	LARP1B	LOC119864536	MFSD8	ABHD18	LOC102152609	LOC119864527
Axial-OS-05	chr8	2460001	2479000	9	-14.2237	-	LOC119875840	LOC100686173
Axial-OS-01	chr19	21294001	55516000	30886	-0.000988	0	LOC111091126	LOC106560029	LOC102156811	LOC102156891	LOC609557	GPR148	LOC119864464	LOC119864548	AMER3	LOC119864553	LOC111091128	LOC100687725	LOC119864465	ARHGEF4	FAM168B	PLEKHB2	LOC102151183	LOC111091129	LOC100683328	LOC483859	LOC119877291	LOC111091051	LOC100683469	LOC119864384	LOC119864540	LOC111091130	LOC119864549	LOC111091052	LOC111091131	LOC102151686	LOC100683549	LOC111090011	HS6ST1	UGGT1	LOC119864466	SAP130	LOC119864511	LOC100688377	AMMECR1L	POLR2D	LOC111091134	WDR33	LOC119864552
Axial-OS-01	chr2	1	84976000	75382	-0.007168	0	LOC100687763	LOC100856010	LOC119870545	LOC111091124	LOC100682808	LOC119876096	LOC119876097	LOC102152672	LOC487072	FZD8	LOC119870077	GJD4	LOC100687364	CCNY	LOC102152870	LOC477950	LOC119870079	LOC111091150	CREM	CUL2	LOC119876098	LOC119876099	LOC100688855	LOC111094492	LOC119871071	LOC111091164	LOC119870082	PARD3	LOC100688924	LOC100687541	LOC119870611	LOC111091169	NRP1	LOC119876044	LOC119870087	LOC119876043	ITGB1	LOC100683136	CCDC7	LOC119869223	LOC119875638_1	LOC119876045	LOC119876046
Axial-OS-01	chr20	2001	58625000	52941	-0.00331	0	ZNF35	ZNF197	ZNF660	LOC102153469	LOC119864559	LOC100688116	SLC41A3	ALDH1L1	LOC100688265	KLF15	LOC111091217	CFAP100	ZXDC	UROC1	CHST13	C20H3orf22	TXNRD3	LOC102151359	LOC119864564	CHCHD6	LOC106560085	LOC102152377	PLXNA1	LOC111091218	LOC111091423	LOC106560069	PRR20G	LOC100688943	LOC111091219	LOC111091220	LOC119864565	LOC111091223	LOC111091221	LOC102154894	TPRA1	MCM2	PODXL2	ABTB1	MGLL	LOC119864619	KBTBD12	SEC61A1	RUVBL1
Axial-OS-01	chr21	69001	51739000	45460	0.004776	0	LOC100688295	LOC100684365	PGR	ARHGAP42	LOC111091473	LOC606831	LOC102154045	LOC100685600	CNTN5	LOC119864939	LOC102156418	LOC119865070	LOC102154291	LOC102154240	LOC100684809	LOC111091474	LOC119864917	LOC100688359	LOC119865078	LOC100688495	LOC111091515	LOC100684434	LOC485113	LOC102154548	LOC100688721	JRKL	CCDC82	MAML2	LOC100684540	LOC111091477	LOC119864942	LOC119864941	LOC119865058	LOC106560166	MTMR2	LOC119877349	CEP57	FAM76B	LOC111091478	LOC102156116	LOC111091604	LOC119877350	LOC119863928
Axial-OS-01	chr22	50001	23591000	21517	-0.014056	0	LOC119877411	LOC119865112	LOC119865113	LOC119865114	NEK5	ALG11	ATP7B	LOC119865163	LOC119865115	LOC119865116	CCDC70	LOC106557556	LOC102156001	WDFY2	LOC111091790	LOC106557567	LOC119865164	LOC102156068	LOC102156143	INTS6	SERPINE3	LOC119865117	FAM124A	LOC106557581	LOC485435	LOC119877412	LOC111091792	RNASEH2B	LOC476906	LOC111091782	LOC119865259	LOC111091743	LOC111091793	LOC100682699	LOC119865118	LOC111091794	LOC119865289	LOC102156658	LOC102156997	LOC119865280	MIR15A	MIR16-1	KCNRG
Axial-OS-05	chr11	18785001	18790000	5	-13.127	-	CHSY3
Axial-OS-01	chr22	23648001	61573000	34951	-0.016909	0	LOC100688541	LOC100688620	LOC111091648	LOC100683330	LOC485485	LOC100855996	LOC100688693	KLHL1	LOC119865269	LOC100855717	LOC106557564	LOC119877391	LOC111091779	LOC119865135	LOC111091751	LOC119865264	LOC106557554	DACH1	LOC111091737	LOC119865136	LOC119865137	LOC119865138	MZT1	BORA	DIS3	PIBF1	KLF5	LOC100682890	LOC111091649	LOC111091641_1	LOC111091641_2	KLF12	LOC119865202	LOC119865201	LOC111091651	LOC119865203	LOC119877406	LOC111091652	LOC111091653	LOC119865204	LOC100684181	LOC111091654	LOC119865252
Axial-OS-01	chr23	22001	20907000	18867	0.004106	0	LOC119865332	LOC485559	LOC111091853	LOC477000	LOC607874	LOC100685851	LOC119865501	LOC106557604	LOC111091910	LOC106557595	SYNDIG1	LOC111091916	LOC100688361	CST7	APMAP	LOC119865505	LOC102156733	ACSS1	LOC102155589	LOC119865333	VSX1	LOC100686553	LOC119865472	ENTPD6	PYGB	LOC119865466	ABHD12	LOC102155658	GINS1	NINL	LOC119865478	LOC111091864	NANP	LOC119865334	MIR8807	ZKSCAN7	LOC100686940	ZNF852	ZNF445	LOC100687103	C23H3orf86	TCAIM	LOC119865335
Axial-OS-04	chr8	45418001	45421000	3	-12.7196	-	SIPA1L1
Axial-OS-01	chr23	21128001	53130000	29564	0.009259	0	LOC100683763	LOC119865305	ZNF385D	LOC119865490	LOC102155971	LOC119865371	LOC106557609	LOC111091911	LOC119877420	LOC119865306	LOC111091914	LOC111091913	LOC111091912	LOC119877451	LOC100684062	LOC100684293	SGO1	KAT2B	LOC119865372	LOC119877433	PP2D1	RAB5A	LOC119865373	EFHB	LOC119877452	LOC100683764	LOC111091902	LOC106557622	LOC119865471	KCNH8	LOC111091981	LOC100684734	LOC119865374	LOC119865467	LOC102152799	SATB1	LOC119865375	LOC111091969	LOC119865376	TBC1D5	TRNAM-CAU_10	LOC119877447	LOC102152924
Axial-OS-01	chr24	90001	19684000	18001	0.006544	0	LOC119877461	LOC119877460	LOC119865530	LOC119865605	LOC119877499	LOC100686146	LOC606793	CST8	LOC102156375	LOC100686296	CST11	CSTL1	NAPB	GZF1	LOC119877462	NXT1	LOC111092188	LOC119865606	LOC111092130	LOC111092131	LOC119865607	LOC111092132	CD93	THBD	LOC111092166	LOC100686825	LOC485740	LOC485741	FOXA2	LOC102157329	LOC111092157	LOC111092219	LOC102157386	LOC111092195	LOC102151159	TRNAS-GCU_4	LOC119865533	LOC102151210	LOC102151318	LOC111092135	PAX1	NKX2-2	LOC111092249
Axial-OS-05	chrX	98510001	98515000	4	-12.695	-
Axial-OS-01	chr24	19741001	46780000	23825	0.000301	0	LOC119868973	LOC119877469	LOC119865788	LOC119877467	LOC119865636	LOC119877470	LOC119877466	LOC119877468	LOC119865784	LOC119865634	LOC119865785	LOC119877471	LOC119865787	LOC485809	LOC609513	LOC102151523	LOC609523	SIRPB2	LOC111092086	NSFL1C	LOC119865641	FKBP1A	LOC119865643	LOC119865644	LOC119865642	LOC111092251	SDCBP2	SNPH	RAD21L1	C24H20orf202	LOC119877472	PSMF1	LOC119877473	RSPO4	ANGPT4	LOC119865645	FAM110A	LOC102152589	SLC52A3	LOC102152990	SCRT2	LOC111092173	SRXN1
Axial-OS-05	chr27	11161001	11164000	3	-12.3527	-
Axial-OS-01	chr24	46803001	48547000	1658	-0.030417	0	CDH4	TAF4	LOC119865575	LOC111092152	LOC111092159	LSM14B	PSMA7	SS18L1	LOC119865714	MTG2	HRH3	LOC111092213	OSBPL2	LOC119865576	ADRM1	LAMA5	RPS21	CABLES2	LOC111092071	RBBP8NL	LOC119877505	GATA5	LOC119865718	LOC119865717	MIR1-1	MIR133C	LOC119865577	LOC102155734	SLCO4A1	NTSR1	MRGBP	OGFR	COL9A3	TCFL5	LOC119877492	DIDO1	GID8	SLC17A9	LOC119877506	LOC111092226	LOC111092091	LOC119877493	LOC119877494
Axial-OS-01	chr25	34001	51720000	47358	-0.019749	0	LOC119865888	LOC606761	LOC119865887	LOC119877548	LOC119865881	NEK3	CKAP2	VPS36	THSD1	LOC100684545	LOC606856	LOC119877528	LOC102153262	SLC25A15	MRPS31	LOC100683302	FOXO1	LOC119866018	LOC102153908	LOC111092399	LOC119865890	LOC106557760	LOC119865889	LOC100683497	LOC100683578	LOC102153977	COG6	LOC111092362	LHFPL6	LOC111092426	LOC119865823	LOC102154473	NHLRC3	PROSER1	LOC119866039	STOML3	FREM2	LOC119865824	LOC100683851	LOC111092433	UFM1	LOC111092431	LOC119866040
Axial-OS-01	chr26	1	25624000	22292	-0.005403	0	ANHX	ZNF268	ZNF10	LOC106557808	LOC111092561	ZNF140	LOC477433	LOC119866286	LOC100686099	LOC119866284	ZNF605	LOC102152278	LOC119866124	CHFR	GOLGA3	LOC111092707	ANKLE2	PGAM5	LOC119866125	PXMP2	POLE	P2RX2	LRCOL1	LOC119866263	FBRSL1	LOC119866127	LOC119866264	LOC106557825	GALNT9	LOC119877576	NOC4L	DDX51	EP400	LOC119866288	LOC119866128	PUS1	ULK1	MMP17	SFSWAP	LOC119866283	LOC111092602	LOC119866131	LOC119877577
Axial-OS-05	chr21	29634001	29638000	4	-12.1927	-
Axial-OS-04	chr34	23586001	23606000	6	-11.4879	-	LOC119867448
Axial-OS-01	chr26	26009001	27529000	792	-0.058032	0	LOC102152388	LOC119866051	LOC612180	LOC119869114	LOC119877556	LOC111092609	LOC119866063	LOC119877603	LOC119877557	LOC119866058	LOC119866222	LOC119869112	LOC119866059	LOC119866068	LOC486377	LOC119869111	LOC119869137	LOC119869104	LOC119869138	LOC119869139	LOC119877558	LOC100685445	LOC119869140	LOC606893	LOC119869141	LOC119877559	LOC119877608	LOC119869094	LOC119869145	LOC119877618	LOC119869147	LOC119877606	LOC119869106	LOC119869150	LOC119877607	LOC119877619	LOC119877620	LOC100856527	LOC119877598	LOC119866108	LOC119866226	LOC119866109	LOC119866110
Axial-OS-05	chr8	2346001	2382000	8	-11.2803	-	LOC607750	LOC119875829
Axial-OS-01	chr26	27532001	39254000	9912	-0.005379	0	LOC119869150	LOC119866215	LOC119877599	LOC119877605	LOC119877602	LOC111092617	LOC119866080	LOC119877604	LOC608238	LOC608248	LOC607582	LOC111092654	LOC119866229	LOC607647	LOC119866267	RSPH14	GNAZ	RAB36	BCR	LOC111092680	SPECC1L	ADORA2A	UPB1	GUCD1	SNRPD3	LOC102157022	LOC100685875	LOC119866230	LRRC75B	GGT1	GGT5	SUSD2	CABIN1	LOC119866231	LOC111092675	DDT	LOC100856518	LOC119877609	LOC477556	LOC486404	LOC119877610	GSTT2B	TRNAK-UUU_14
Axial-OS-01	chr27	16001	46660000	41051	-0.016795	0	LOC477744	USP18	LOC100683814	TUBA8	PEX26	MICAL3	BID	BCL2L13	LOC119866447	LOC119866448	ATP6V1E1	SLC25A18	CECR2	LOC119866446	LOC119866459	LOC119866334	LOC102155534	ADA2	LOC100683376	HDHD5	LOC100685574	TMEM121B	IL17RA	LOC100685493	CACNA1C	LOC106557867	LOC102154534	LOC119877637	LOC119866445	LOC102154581	LOC486758	LOC100685129	LOC486757	LOC100682893	DCP1B	CACNA2D4	LOC100684967	LRTM2	ADIPOR2	LOC102154874	LOC119866444	LOC119866471	WNT5B
Axial-OS-01	chr28	44001	41730000	37577	-0.004311	0	LOC486767	PTPN20	FRMPD2	MAPK8	ARHGAP22	LOC102152118	WDFY4	LOC111093070	LOC102152929	LRRC18	VSTM4	FAM170B	TMEM273	C28H10orf71	DRGX	LOC111093020	ERCC6	LOC102153128	SLC18A3	CHAT	LOC100685102	C28H10orf53	LOC102153401	OGDHL	PARG	LOC486776	LOC119866649	NCOA4	LOC119866634	WASHC2C	ZFAND4	LOC119866648	MARCHF8	ALOX5	OR13A1	OR6D6	OR6D7	OR6D4P	OR6D5	ZNF22	LOC119866556	RASSF4	DEPP1
Axial-OS-01	chr29	78001	42513000	38108	0.009809	0	PRKDC	MCM4	UBE2V2	LOC100684842	LOC100856084	LOC111093117	LOC111093200	LOC111093197	EFCAB1	LOC102152773	LOC119866663	LOC111093123	SNAI2	LOC100855444	LOC111093204	PPDPFL	LOC100855768	LOC100684688	LOC119866769	LOC111093231	LOC100684843	LOC119877710	SNTG1	LOC100685366	LOC119866783	LOC119866807	PXDNL	LOC119866693	LOC100685519	PCMTD1	ST18	LOC119866695	LOC119866782	LOC106557997	LOC100685309	LOC102154400	LOC111093188	LOC119866797	LOC119866664	RB1CC1	LOC111093178	LOC100685469	LOC608876
Axial-OS-01	chr3	8001	92478000	84462	-0.017367	0	LOC119870962	REEP5	LOC119870966	SRP19	LOC119876122	APC	EPB41L4A	LOC111094968	LOC119876116	LOC119871359	LOC102155195	NREP	LOC119870969	LOC119876123	LOC119870970	LOC102155379	STARD4	CAMK4	LOC111094990	LOC119870976	LOC102155726	WDR36	TSLP	LOC119876117	SLC25A46	TMEM232	LOC106558507	LOC111095337	LOC100684652	LOC111095033	LOC111095338	LOC119870723	MAN2A1	LOC119870980	LOC111095042	LOC102155937	LOC119870979	PJA2	LOC100684913	FER	LOC111095044	LOC111095048	LOC111095339
Axial-OS-01	chr30	2001	743000	367	-0.02859	0	LOC119877753	OR4K6	LOC106558035	OR4K2	LOC119866820	OR4K5B	LOC111093407	OR4K1B	LOC100686945	OR4K15	LOC119877732	OR4F23P	LOC119877733	OR4F15P	LOC100685912	OR4F25	OR4F1BP	LOC487457	LOC119877754	OR4G20P	LOC100683816	OR4F26P	OR4G11	LOC119866823	OR4G9	OR4K5	LOC119866821	LOC119877755	LOC119877735	LOC119877736	LOC119877737	OR4K1	OR4G8	OR4G19P
Axial-OS-05	chr9	60209001	60221000	3	-11.2439	-	LOC119876596	LOC106559326	LOC119876619
Axial-OS-01	chr30	749001	40643000	36298	0.00655	0	OR4G18	LOC119866824	OR4K53P	OR4G10	OR4T2P	OR4N5	OR4L3P	OR4Q2	OR4F63	LOC111093354	OR4F34	LOC606904	LPCAT4	NUTM1	NOP10	SLC12A6	LOC119866855	EMC4	KATNBL1	LOC102151917	LOC119866856	EMC7	LOC111093276	CHRM5	AVEN	LOC111093348	LOC111093275	RYR3	LOC607552	FMN1	LOC106558056	LOC111093319	LOC119866994	GREM1	SCG5	LOC487476	LOC102153331	LOC111093357	GJD2	ACTC1	LOC111093356	LOC102153570	LOC106558049
Axial-OS-01	chr31	1001	39898000	36260	0.007024	0	LOC119877759	LOC119877760	LOC111093535	ZNF654	LOC102151670	LOC102153546	CGGBP1	LOC100688200	HTR1F	LOC102152058	POU1F1	CHMP2B	LOC111093453	LOC100688275	LOC102152193	VGLL3	LOC111093431	LOC111093430	LOC111093432	LOC100688409	LOC119867129	LOC106558107	CADM2	LOC119867128	LOC106558083	LOC111093518	LOC119867032	LOC111093519	LOC119867033	LOC111093471	LOC119867003	LOC100688548	LOC100683380	LOC119877784	LOC100684645	LOC100688699	LOC487683	LOC100686103	LOC100682560	LOC111093510	LOC102152860	LOC111093503	LOC111093502
Axial-OS-01	chr32	210001	848000	124	0.114902	0
Axial-OS-05	chr1	15905001	15908000	3	-10.9941	-
Axial-OS-01	chr32	866001	40205000	35416	-0.017676	0	LOC111093663	LOC111093598	LOC100685341	LOC111093631	LOC100685266	LOC119867215	LOC487925	LOC111093690	PDE5A	C32H4orf3	USP53	MYOZ2	LOC111093665	SYNPO2	LOC100684713	LOC102152811	SEC24D	METTL14	LOC119867241	LOC100684571	PRSS12	LOC119867267	LOC102152366	NDST3	LOC119867245	LOC102152310	LOC100687657	LOC102152262	LOC119867166	LOC111093619	TRAM1L1	LOC119877795	LOC111093674	LOC111093622	LOC111093623	LOC106558141	LOC100687509	LOC100687421	LOC111093624	LOC100684298	LOC100687338	LOC119877792	LOC100687188
Axial-OS-01	chr33	5001	32099000	28506	0.01477	0	C33H3orf38_1	LOC119877818	C33H3orf38_2	LOC102153548	LOC111093748	LOC111093778	LOC102153615	LOC111093760	LOC119867278	LOC111093784	LOC111093791	LOC111093792	LOC111093755	LOC119877828	LOC102153818	LOC111093754	EPHA3	LOC119877848	LOC102153984	LOC119867279	LOC111093742	LOC100683357	LOC106557517	LOC111093703	LOC119867303	LOC102154029	LOC111093735	PROS1	ARL13B	STX19	NSUN3	LOC106558148	LOC111093819	LOC119867367	LOC119867304	LOC119877829	LOC111093798	LOC119867402	LOC119867403	LOC102154908	LOC111093744	LOC102154952	LOC102155005
Axial-OS-01	chr34	44001	42379000	39035	0.017326	0	LOC478608	OTULIN	LOC119867552	OTULINL	LOC111093964	LOC100687594	TRIO	LOC119867541	LOC102154030	LOC119867466	LOC111093863	DNAH5	LOC606802	LOC119867416_1	LOC119867416_2	LOC111093893	LOC111093928	LOC111093916	LOC119867417	LOC102154585	LOC119867418	CTNND2	LOC102154278	LOC119867467	LOC102154851	LOC102154640	LOC119867544	LOC111093891	LOC607300	LOC119867468	ANKRD33B	LOC119867564	LOC106558190	LOC102155183	LOC102155232	ROPN1L	LOC119867469	MARCHF6	LOC119877857	LOC119877854	LOC119867419	CMBL	TRNAE-CUC_11
Axial-OS-02	chr3	91855001	91859000	4	-10.9519	-	LCORL
Axial-OS-01	chr35	53001	604000	144	-0.038398	0	LOC119877872	LOC119877870
Axial-OS-05	chr1	68689001	68692000	3	-10.9413	-	LOC111096277
Axial-OS-05	chr14	2468001	2471000	3	-10.8699	-
Axial-OS-01	chr35	773001	982000	91	-0.079789	0	LOC119877871
Axial-OS-01	chr35	982001	28047000	24347	-0.005011	0	LOC119877861	CEBPD	LOC119867633	SPIDR	LOC119867758	LOC119867632	LOC111094030	LOC102156609	LOC119867745	LOC111094066	LOC100684184	DUSP22	IRF4	LOC119867595	LOC111094051	EXOC2	LOC119867634	LOC607301	LOC100684691	LOC111094071	LOC119867596	LOC119867597	LOC119877886	LOC111094018	FOXF2	LOC119877887	LOC606843	FOXC1	GMDS	LOC102157368	LOC111094015	LOC102157309	LOC100685396	LOC102151223	LOC119867599	LOC488190	WRNIP1	LOC119867601	LOC111094000	SERPINB1	LOC119867602	SERPINB9	LOC119867635
Axial-OS-01	chr36	78001	31218000	28588	0.012472	0	LOC111094246	LOC100687309	LOC111094245	LOC102157338	LOC111094243	LOC111094244	LOC111094260	RPRM	LOC111094276	LOC119867788	LOC119867884	GALNT13	LOC100686188	LOC111094288	LOC119877894	LOC102151277	LOC119867808	LOC106558288	KCNJ3	LOC111094297	LOC106558293	LOC111094298	LOC111094252	MIR8797	LOC488356	LOC111095005	LOC111094264	LOC119867778	LOC111094262	LOC119867789	LOC119867875	LOC100686526	LOC119867790	LOC102151535	NR4A2	LOC119867809	LOC111094232	TRNAA-CGC_4	TRNAG-GCC_7	GPD2	LOC478756	LOC100686916	LOC106558279
Axial-OS-01	chr37	4001	28429000	26335	-0.014344	0	LOC102152881	LOC102152812	WDR75	LOC102153797	LOC111094426	SLC40A1	LOC119867912	LOC111094407	ASNSD1	ANKAR	OSGEPL1	PMS1	ORMDL1	LOC102153091	LOC111094315	C37H2orf88	LOC119867913	MSTN	LOC106558329	HIBCH	INPP1	LOC111090013	LOC111094338	MFSD6	NEMP2	LOC119867999	LOC111094414	LOC111094415	LOC102155159	LOC119868003	LOC119867914	NAB1	LOC119867915	LOC478844	LOC119867985	LOC111094400	GLS	STAT1	LOC111094328	LOC119867918	STAT4	LOC119867891	MYO1B
Axial-OS-06	chr29	11303001	11306000	3	-10.7581	-
Axial-OS-01	chr37	28579001	30785000	2030	-0.010737	0	FARSB	LOC119877917	LOC102151990	MOGAT1	LOC111094443	LOC111094441	ACSL3	LOC119868006	KCNE4	LOC106558317	LOC119867909	LOC106558318	LOC111094442	SCG2	LOC111094392	LOC111094393	LOC111094391	WDFY1	LOC111094365	MRPL44	LOC111094353_1	SERPINE2	LOC111094403	LOC111094360	LOC119867910	LOC111094435	LOC119877919	TRNAF-GAA_10	LOC119868005	ERICH1	LOC102152813	DLGAP2	MIR8795	LOC119867971	LOC111094361	LOC119877920	LOC111094362	LOC119867888	LOC100685344	CLN8
Axial-OS-01	chr38	12001	24790000	21981	-0.016164	0	BTG2	LOC111094587	FMOD	LOC111094576	LOC111094579	PRELP	OPTC	ATP2B4	LOC102153438	LOC119868023	LAX1	LOC100688224	ZC3H11A	ZBED6	LOC606833	SNRPE	LOC119868024	LOC100856063	LOC111094581	SOX13	ETNK2	LOC102154487	REN	KISS1	GOLT1A	PLEKHA6	LOC111094567	PPP1R15B	PIK3C2B	TRNAK-UUU_20	TRNAK-UUU_21	MDM4	LOC119868102	LOC119868010	LRRN2	LOC100685187	NFASC	LOC111094590	CNTN2	TMEM81	RBBP5	LOC102156359	DSTYK
Axial-OS-01	chr4	111001	512000	261	-0.037851	0	LOC119876175	LOC111095415	LOC111095416	LOC111095678	LOC100685371	IFIT2	IFIT3	LOC606817	LOC119871726	LOC488947	LOC606849	ZNF248	LOC119876184
Axial-OS-05	chr6	23934001	23937000	3	-10.7014	-	LOC479816
Axial-OS-01	chr4	858001	89530000	80993	-0.015005	0	LOC102157143	CHRM3	LOC119871427	LOC106558652	LOC100686496	LOC119871418	LOC111095420	LOC100855447	LOC111095680	LOC111095687	LOC119871419	LOC119871603	LOC111095688	LOC119871429	LOC111095422	LOC111095421	LOC119871430	LOC100686897	LOC102151819	LOC119871431	LOC111095424	LOC100686977	LOC102151881	LOC119876185	LOC111095689	LOC106558653	LOC111095690	LOC102151928	ZP4	LOC102152135	LOC100687145	RYR2	LOC119871682	LOC119871702	LOC100687288	LOC102152400	LOC111095425	LOC111095426	MTR	LOC119871685	LOC106558660	ACTN2	LOC111095427
Axial-OS-01	chr5	99001	31288000	28523	0.013302	0	OR6C262P	LOC111096083	LOC111096084	LOC119871768	LOC119876284	LOC111096085	LOC111096086	LOC119871986	LOC102156249	LOC102156294	LOC111095763	LOC119876280	LOC119871769	LOC100687391	LOC119871770	LOC111095764	B3GAT1	LOC606786	LOC119871771	LOC106558759	LOC111095765	GLB1L3	LOC106558777	LOC119871772	LOC607396	LOC100683000	LOC479385	ACAD8	THYN1	VPS26B	LOC119871773	MIR8868	NCAPD3	JAM3	LOC111096087	LOC111095767	LOC111095769	LOC119871987	IGSF9B	SPATA19	OPCML	LOC119871774	LOC111095770
Axial-OS-02	chr13	46653001	46656000	3	-10.6502	-	SCFD2
Axial-OS-05	chr22	3395001	3400000	4	-10.4775	-
Axial-OS-01	chr5	31388001	78981000	43548	0.002636	0	LOC119871754	LOC119872009	NLRP1	LOC100688504	MIS12	DERL2	DHX33	C1QBP	RPAIN	NUP88	RABEP1	ZFP3	LOC119872076	SCIMP	KIF1C	INCA1	CAMTA2	SPAG7	ENO3	PFN1	RNF167	SLC25A11	GP1BA	LOC119871838	CHRNE	LOC119876292	MINK1	PLD2	LOC119871840	PSMB6	GLTPD2	VMO1	TM4SF5	ZMYND15	CXCL16	MED11	ARRB2	PELP1	LOC100687392	ALOX15	LOC106558811	LOC119871841	LOC111095870
Axial-OS-05	chr16	46109001	46115000	6	-10.3261	-	C16H4orf47
Axial-OS-01	chr5	79046001	89556000	9607	0.009438	0	LOC102153393	ZFHX3	LOC119871962	LOC119871960	LOC111096045	LOC111096046	LOC106558860	LOC119872066	LOC111096047	LOC111096048	LOC102153541	LOC100682793	LOC111096049	PSMD7	LOC119872090	WWP2	MIR140	NOB1	LOC119871964	NQO1	NFAT5	LOC111096051	CYB5B	LOC102154393	LOC100855999	TRNAS-ACU	LOC119872036	TERF2	TMED6	NIP7	COG8	VPS4A	SNTB2	UTP4	CHTF8	DERPC	HAS3	LOC610983	TANGO6	LOC100686043	LOC102153562	CDH1	LOC100686190
Axial-OS-01	chr6	6001	78110000	70637	0.000678	0	LOC119876328	LOC106558875	ZNF713	LOC119872419	LOC111096170	LOC100688077	NIPSNAP2	LOC119872129	PSPH	CCT6A	LOC119872417	LOC119872416	SUMF2	PHKG1	CHCHD2	NUPR2	LOC100688452	LOC119872432	VKORC1L1	LOC102152698	GUSB	LOC100688742	LOC119872315	ASL	LOC106558867	CRCP	LOC102153077	TPST1	LOC119872130	LOC106558866	LOC102153374	KCTD7	RABGEF1	LOC111096541	LOC119872132	TMEM248	SBDS	LOC479708	LOC119872394	LOC119872451	CALN1	LOC111096176	LOC102154109
Axial-OS-01	chr11	26011001	26015000	3	-10.268	-	KDM3B
Axial-OS-07	chr32	31340001	31343000	3	-10.0299	-	WDFY3
Axial-OS-01	chr7	42001	80935000	74251	0.005836	0	LOC119876403	CHI3L1	MYBPH	ADORA1	LOC102152802	LOC106558980	MYOG	PPFIA4	TMEM183A	LOC111096577	LOC100682872	LOC111096575	MGAT4F	CYB5R1	ADIPOR1	KLHL12	RABIF	LOC100855995	LOC119872474	LOC102151492	KDM5B	LOC111096578	SYT2	LOC119872475	LOC119876404	PPP1R12B	LOC102154785	LOC111096579	UBE2T	LGR6	LOC607201	PTPN7	ARL8A	GPR37L1	LOC100684738	LOC111096851	ELF3	RNPEP	TIMM17A	LOC106558984	LOC111096581	LMOD1	LOC111096582
Axial-OS-05	chr10	70631001	70641000	9	-9.74523	-	LOC119876754	LOC119876708
Axial-OS-01	chr8	17001	75284000	66999	0.011707	0	LOC119872972	LOC119876464	LOC119869239	LOC119876474	LOC119872973	LOC119876475	OR2BB11P	ZNF496	LOC119872802	LOC119873038	NLRP3	LOC100688456	OR2H10	OR2B11	LOC119872975	OR2W11	GCSAML	cOR2W13P	OR2W13P	OR2C3	OR2G3P	OR6AA6	OR6AA7	OR6C4	LOC490585	OR4L1	OR4K13CP	OR4AH1P	LOC119876465	CATSPERB	LOC111096944	TC2N	FBLN5	LOC119872803	TRIP11	ATXN3	LOC111096945	NDUFB1	LOC119873156	CPSF2	LOC119872977	SLC24A4	LOC111096947
Axial-OS-02	chr16	4547001	4556000	7	-9.41347	-
Axial-OS-01	chr8	75503001	76402000	166	-0.135661	0	LOC119876560	LOC119876561	LOC119876562	LOC119876563	LOC119876564	LOC119876565	LOC119876566	LOC119876522	LOC119876567	LOC119876523	LOC119876568	LOC119876569	LOC119876570	LOC119869043	LOC119869042	LOC119876571	LOC119876572	LOC119869041	LOC119869040	LOC119869037	LOC119876573	LOC119876574	LOC119876575	LOC119869010	LOC119869032	LOC119876576	LOC119876577	LOC119876578	LOC119876579	LOC490896	LOC119869006
Axial-OS-01	chr9	1001	9096000	8091	-0.01787	0	METRNL	LOC119873200	LOC119873201	LOC119873399	B3GNTL1	TBCD	ZNF750	LOC102154805	FN3K	FN3KRP	RAB40B	LOC102154540	WDR45B	FOXK2	TRNAM-CAU_3	TRNAQ-CUG_2	TRNAQ-CUG_3	NARF	LOC119873202	CYBC1	HEXD	OGFOD3	LOC111094981	UTS2R	SECTM1	CD7	CSNK1D	SLC16A3	LOC119876620	CCDC57	LOC119873203	FASN	DUS1L	GPS1	RFNG	LOC102154270	LOC607806	DCXR	RAC3	LRRC45	CENPX	ASPSCR1	NOTUM
Axial-OS-05	chr21	29624001	29629000	5	-9.38573	-	LOC119864893
Axial-OS-02	chr26	27100001	27101000	1	-9.32896	-	LOC119869150	LOC119866215
Axial-OS-05	chr14	5594001	5595000	1	-8.8815	-	MKLN1
Axial-OS-02	chr22	20152001	20154000	2	-8.82439	-
Axial-OS-02	chr34	49001	62000	6	-8.80908	-
Axial-OS-01	chr9	10222001	61169000	44637	-0.003072	0	LOC119873422	LOC111097529	LOC119873421	LOC119873420	KCNJ2	LOC102157045	KCNJ16	LOC106559255	LOC119873259	LOC119876600	LOC111097335	LOC119873419	MAP2K6	LOC106559254	LOC100684380	LOC111097334	ABCA5	ABCA6	LOC119873180	LOC119876677	ABCA9	LOC119876675	ABCA8	LOC119873258	LOC119873458	LOC119873418	LOC119873417	LOC119873416	LOC610995	FAM20A	PRKAR1A	WIPI1	ARSG	SLC16A6	AMZ2	GNA13	LOC111097331	LOC111097330	LOC102154925	RGS9	LOC111097329	AXIN2	LOC119873414
Axial-OS-04	chr1	68688001	68692000	4	-8.28644	-	LOC111096277
Axial-OS-04	chr1	19001	37429000	34452	-0.011675	0	ENPP1	LOC102151484	LOC100685702	LOC100685782	LOC119870691	PARD6G	ADNP2	LOC100685536	LOC119870385	RBFA	LOC102154355	TXNL4A	TRNAQ-UUG_1	HSBP1L1	LOC111091658	LOC111091673	SLC66A2	LOC106559849	KCNG2	CTDP1	LOC119870433	LOC111091841	LOC119870619	LOC111090558	NFATC1	LOC111091898	LOC119875951	ATP9B	LOC119870460	SALL3	LOC111092007	LOC111092029	LOC119870620	LOC102155992	LOC111090560	LOC119875935	LOC111092037	LOC119870622	LOC119870623	LOC111092046	LOC119870694	LOC111092121	LOC111090561
Axial-OS-06	chr12	21466001	21470000	4	-8.00287	-	KLHL31
Axial-OS-04	chr1	37435001	68688000	28691	-0.010605	0	GRM1	LOC119875960	LOC102157054	LOC111095623	RAB32	ADGB	LOC102154590	LOC102154803	STXBP5	LOC100688424	SAMD5	LOC111095675	LOC119870750	SASH1	LOC100856689	LOC111095701	LOC102155455	LOC119870656	UST	LOC111095723	TAB2	ZC3H12D	PPIL4	LOC106558649	GINM1	KATNA1	LOC111090669	LATS1	NUP43	PCMT1	LRP11	RAET1E	LOC102156136	LOC119875937	LOC119875902	LOC119876026	LOC119875903	LOC119875904	LOC119876027	LOC119875938	LOC119875939	LOC119875940	LOC119875941
Axial-OS-05	chrX	18989001	18993000	4	-7.71327	-
Axial-OS-04	chr1	68692001	72459000	3437	-0.024047	0	ARHGAP18	LOC119870798	LOC111090713	LOC111090714	TMEM244	LOC119864853	LOC119864962	L3MBTL3	SAMD3	TMEM200A	LOC106559769	LOC119865182	LOC106559350	LOC119870799	EPB41L2	LOC102151410	LOC119870193	LOC102155875	AKAP7	LOC119875970	LOC491382	LOC606788	LOC119875971	FAM240B	LOC119869879	LOC119870805	CTSV	LOC119869850	LOC119870806	ZNF782	ZNF510	PRXL2C	LOC111096328	CDC14B	LOC102157082	HABP4	LOC119869867	LOC100856674	ZNF367	LOC119870808	SLC35D2	LOC100856244	HSD17B3
Axial-OS-05	chr22	37735001	37738000	3	-7.60072	-	LOC119865145
Axial-OS-04	chr1	73000001	109275000	32063	-0.014853	0	DAPK1	LOC111096369	LOC106559361	LOC119866716	LOC111096374	LOC100682577	LOC111096376	LOC106559362	LOC111096384	GAS1	LOC119866857	LOC106559315	LOC119867029	LOC119870678	TUT7	LOC111096394	ISCA1	LOC111096404	LOC111096422	GOLM1	NAA35	LOC119870816	LOC111096425	LOC111096426	AGTPBP1	LOC119871041	LOC119867103	LOC111098564	LOC102157016	LOC111090724	LOC119867318	LOC119869942	LOC119870817	NTRK2	LOC119870818	LOC111098585	LOC119870819	LOC111096447	LOC111090725	SLC28A3	LOC119871040	LOC119870679	LOC119871012
Axial-OS-05	chrX	98508001	98509000	1	-7.0629	-
Axial-OS-04	chr1	109896001	123556000	11464	-0.014673	0	STRN4	PRKD2	LOC119869963	DACT3	GNG8	PTGIR	CALM3	LOC102151617	PNMA8C	PNMA8B	CCDC8	LOC119870964	LOC111097749	PNMA8A	LOC119870007	PPP5C	LOC102152105	HIF3A	LOC484431	LOC119869844	LOC612207	PGLYRP1	CCDC61	MIR769	NOVA2	NANOS2	MYPOP	IRF2BP1	FOXA3	SYMPK	RSPH6A	DMWD	DMPK	LOC111097810	SIX5	MEIOSIN	FBXO46	QPCTL	SNRPD2	GIPR	EML2	MIR330	GPR4
Axial-OS-05	chrX	98518001	98519000	1	-6.9958	-
Axial-OS-02	chr34	63001	87000	5	-6.70069	-
Axial-OS-02	chr34	118001	123000	3	-6.1327	-
Axial-OS-08	chr38	2427001	2429000	2	-6.07181	-
Axial-OS-02	chr23	51231001	51246000	7	-6.04166	-	LOC111092017
Axial-OS-04	chr3	22785001	22795000	6	-6.03773	-
Axial-OS-04	chr10	18804001	19593000	767	-0.145684	0	TAFA5	LOC119863925	LOC102157395	LOC119873601	LOC119873602	LOC102151247	LOC100686419
Axial-OS-01	chrX	99759001	99784000	7	-6.02932	-	LOC119878127
Axial-OS-08	chr26	52001	61000	8	-5.99207	-	ZNF268
Axial-OS-08	chr16	14833001	14847000	14	-5.95172	-	LOC482781	LOC119869596
Axial-OS-08	chr19	21550001	21555000	5	-5.77867	-
Axial-OS-02	chr35	626001	637000	3	-5.75854	-
Axial-OS-05	chr8	2493001	2500000	5	-5.71361	-
Axial-OS-08	chr13	28937001	29018000	77	-5.67408	-
Axial-OS-04	chr10	20570001	21407000	771	-0.135576	0	GRAMD4	LOC111097616	CELSR1	TRMU	GTSE1	TTC38	PKDREJ	CDPF1	PPARA	MIRLET7B	MIRLET7A-1	LOC119876719	LOC119873719	LOC119876720	WNT7B	LOC102152393	ATXN10	LOC119876721
Axial-OS-05	chr14	26816001	26819000	2	-5.36655	-
Axial-OS-08	chr18	40011001	40019000	7	-5.34071	-	OR5J2B
Axial-OS-08	chr18	18856001	18873000	16	-5.29459	-	MAGI2
Axial-OS-08	chr18	40042001	40065000	8	-5.14006	-	OR8K87
Axial-OS-08	chr18	18735001	18751000	16	-5.11373	-	MAGI2
Axial-OS-08	chr23	53051001	53129000	72	-4.96463	-	LOC119865456
Axial-OS-08	chr26	36855001	37370000	479	-4.93698	-	PRKG1	LOC102154871	LOC119866252	A1CF
Axial-OS-08	chr20	42176001	42189000	13	-4.93461	-	SETD2
Axial-OS-04	chr10	24267001	24896000	536	0.001615	0	NAGA	WBP2NL	SEPTIN3	LOC106559371	LOC111097640	LOC102153105	CENPM	TNFRSF13C	SHISA8	SREBF2	MIR33A	LOC119873621	MEI1	LOC102152978	LOC100683920	SNU13	LOC119873832	XRCC6	DESI1	PMM1	CSDC2	POLR3H	ACO2	LOC111097641	LOC119873622	PHF5A	TOB2	LOC102154557	TEF	ZC3H7B
Axial-OS-08	chr21	14426001	14661000	223	-4.92698	-	DLG2	LOC119865084
Axial-OS-08	chr26	38375001	38481000	96	-4.91162	-	LOC111092644	RNLS
Axial-OS-08	chr6	35186001	35268000	79	-4.88414	-	RBFOX1
Axial-OS-04	chr11	2001	11356000	9011	-0.013856	0	LOC119876782	LOC119876759	LOC119876783	LOC119876784	ZFP62	LOC111097912	LOC111097973	LOC100687092	BTNL9	OR2T26	OR2V1	LOC111097913	LOC119874016	TRNAV-AAC_1	TRNAP-UGG_3	TRNAT-UGU_1	TRIM7	TRNAA-UGC_3	TRNAK-CUU_22	TRNAV-AAC_2	TRNAK-CUU_23	TRNAV-CAC_1	TRIM41	RACK1	LOC119874077	LOC119874083	LOC119876787	TRIM52	LOC606863	LOC106559444	LOC119876785	LOC119873846	LOC106559453	LOC481472	LOC119876786	LOC119876758	LOC119873841	LOC481473	IFGGC1	IFGGB2	LOC119873847	LOC119876776	LOC119876760
Axial-OS-08	chr26	37370001	38375000	863	-4.88141	-	A1CF	ASAH2	LOC119866280	SGMS1	LOC102155321	LOC111092537	LOC102155271	LOC119866253	LOC119866254	LOC111092559	LOC111092558	MINPP1	PAPSS2	ATAD1	LOC119877617	LOC111092533	PTEN	LOC119866255
Axial-OS-08	chr26	38481001	39254000	701	-4.87372	-	RNLS	LOC111092530	LOC119866256	LIPJ	LIPF	LIPK	LIPN	LOC111092557	LIPM	ANKRD22	STAMBPL1	LOC111092516	ACTA2	LOC119866258	FAS	LOC119866259	LOC111092681	LOC111092672	LOC119866260	LOC111092651	CH25H	LIPA
Axial-OS-04	chr11	12778001	18781000	5457	-0.013341	0	LOC119873867	PPIC	PRDM6	LOC119874026	CEP120	LOC119876796	LOC102152909	LOC111098001	LOC119873868	LOC119876797	CSNK1G3	LOC102153457	LOC111098003	LOC119873871	MIR8830-2	MIR8830-1	MIR8830-3	ZNF608	LOC119873873	LOC119873872	LOC119876763	LOC119873874	LOC119874028	LOC119874029	LOC119873875	LOC106559535	LOC111097924	LOC119874108	LOC111097925	LOC111098006	LOC609022	LOC111097926	LOC119874030	LOC609035	LOC607841	LOC119873876	LOC111098007	LOC100683951	GRAMD2B	LOC119874129	LOC119873877	ALDH7A1	PHAX
Axial-OS-08	chr6	35466001	35554000	82	-4.87318	-	RBFOX1
Axial-OS-04	chr11	18812001	74805000	50547	-0.009113	0	CHSY3	LOC111097928	LOC119874009	LOC100685666	LOC100685744	LOC119874088	HINT1	LYRM7	CDC42SE2	LOC102156641	LOC119874123	LOC111098018	RAPGEF6	FNIP1	LOC119873883	LOC608048	MEIKIN	ACSL6	IL3	CSF2	P4HA2	PDLIM4	LOC119874132	SLC22A4	SLC22A5	LOC111098019	RAD50	IRF1	IL5	LOC119876798	LOC119873884	LOC119874127	IL13	IL4	KIF3A	LOC119876779	SEPTIN8	LOC102154746	SOWAHA	SHROOM1	GDF9	UQCRQ	LEAP2
Axial-OS-04	chr12	3001	72969000	66222	-0.008954	0	LOC119876857	ENPP3	LOC102154486	MED23	LOC119874362	ARG1	LOC102154829	RPP21_1	RPP21_2	GNL1	PRR3	LOC119874133	ABCF1	PPP1R10	MRPS18B	ATAT1	C12H6orf136	DHX16	PPP1R18	NRM	MDC1	TUBB	FLOT1	IER3	LOC102157048	LOC119874356	LOC102152265	LOC100684529	LOC119874351	LOC111098208	DDR1	LOC119874134	VARS2	SFTA2	MUCL3	LOC100684800	MUC21	LOC119876866	LOC119876865	LOC100682937	CCHCR1	LOC119876867	TCF19
Axial-OS-04	chr13	3001	22652000	20612	-0.010138	0	LOC119876920	LOC119876921	LAPTM4B	MATN2	RPL30	LOC119865431	LOC111098484	ERICH5	RIDA	POP1	NIPAL2	LOC111098485	LOC111098432	KCNS2	LOC119876949	STK3	LOC102153460	LOC119865536	OSR2	LOC111098644	LOC111098487	LOC111098488	LOC606993	LOC119865383	LOC111098490	VPS13B	LOC119865450	LOC119865542	LOC119865384	MIR599	MIR875	LOC606860	RGS22	LOC102154516	LOC119876925	FBXO43	POLR2K	SPAG1	LOC100683518	RNF19A	LOC119865492	LOC119874424	LOC111098645
Axial-OS-08	chr18	18705001	18727000	21	-4.87199	-	MAGI2
Axial-OS-04	chr13	22723001	64299000	37393	-0.01024	0	LOC119865187	TMEM65	TRMT12	LOC119864471	LOC111098545	RNF139	TATDN1	NDUFB9	MTSS1	LOC111098446	LOC119864496	LOC102156610	ZNF572	SQLE	WASHC5	NSMCE2	LOC111098547	LOC111098548	LOC119864907	TRIB1	LOC102157314	LOC102157370	LOC102151251	LOC102151170	LOC475097	LOC119876926	LOC111098549	LOC119865553	LOC102151540	LOC111098483	LOC119865453	LOC102151612	LRATD2	LOC111098550	LOC102151649	LOC111098551	LOC119864737	LOC119865528	LOC102151705	LOC106559615	LOC111098447	LOC111098448	MYC
Axial-OS-04	chr14	41001	2001000	1523	-0.023004	0	LOC607881	LOC119874502_1	LOC119874502_2	LOC482199	LOC482200	LOC102152126	LOC119867365	RNF187	LOC111098714	H2BU2	H2BU1	H2AW	LOC119866881	H3-4	TRIM17	LOC106559712	TRIM11	OBSCN	IBA57	GJC2	GUK1	MRPL55	C14H1orf35	ARF1	WNT3A	LOC119874528	WNT9A	PRSS38	SNAP47	JMJD4	OR6F1	OR13G1	OR2AK3	OR2L3B	LOC100683954	OR2L17	LOC100684658	OR2L5C	OR2AJ8P	LOC482215	OR2AJ7	OR2W3	TRIM58
Axial-OS-06	chr1	61708001	61709000	1	-4.86813	-	LOC106559720
Axial-OS-04	chr14	2681001	61104000	54072	-0.02913	0	LOC119876967	OR2AX2	LOC100687038	LOC482247	AKR1B1	LOC106559703	SLC35B4	LOC111098721	LOC119867675	LOC111098720	LRGUK	LOC100687273	EXOC4	LOC119876968	TRNAQ-CUG_4	LOC102153093	CHCHD3	LOC106559697	LOC119867158	PLXNA4	LOC111098723	LOC111098658	LOC119867214	LOC102155123	LOC608210	LOC102155163	PODXL	MKLN1	LOC111098725	LOC111098724	LOC102155278	LOC119867007	LOC102155521	MIR29B-1	MIR29A	KLF14	TSGA13	LOC100686132	LOC119867683	COPG2	MEST	MIR335	CEP41
Axial-OS-08	chr20	29548001	30223000	647	-4.85777	-	PTPRG	LOC102157323	LOC476570	LOC111091296	FHIT	LOC102151998	LOC119877316	LOC119864811	LOC102151929	LOC119877318
Axial-OS-08	chr26	34143001	34561000	377	-4.84738	-	PCDH15
Axial-OS-04	chr16	72001	13087000	11293	-0.02546	0	ADCY1	MIR8852	MIR8862	LOC102151790	IGFBP1	IGFBP3	LOC119869622	LOC111090203	LOC119877113	TNS3	LOC119877083	LOC607718	LOC119877081	LOC119874619	LOC119874615	LOC102152014	LOC119877082	MIR8793-2	LOC100685895	MIR8907	MIR8794-2	LOC119877114	LOC119874704	LOC119874618	LOC119877110	LOC119877111	LOC119874717	LOC119874621	LOC119877084	LOC119877115	LOC119877086	MIR8793-3	LOC119877085	LOC102152352	LOC106559822	PDIA4	LOC102152785	LOC119869648	EZH2	CUL1	LOC119874623	CNTNAP2	LOC111090208
Axial-OS-08	chr21	14811001	14993000	173	-4.84333	-	DLG2	LOC111091502	LOC119877384
Axial-OS-04	chr16	13432001	14510000	832	-0.073147	0	ZNF672	ZNF692	LOC100685141	TRNAL-CAA_2	TRNAE-CUC_7	LOC106559805	LOC119877121	PGBD2	LOC119877122	LOC119877092	LOC119877091	LOC111095006	RAMP3	TBRG4	LOC119869668	LOC119869669	NACAD	CCM2	LOC119869510	LOC106558544	LOC119869671	MYO1G	PURB	H2AZ2	LOC612507	PPIA	LOC106558496	LOC119875707	ZMIZ2	OGDH	TMED4	DDX56	NPC1L1	NUDCD3	LOC111095012	CAMK2B	LOC119869528	YKT6	GCK	LOC119869537	MYL7	POLD2	AEBP1
Axial-OS-08	chr3	15165001	15217000	49	-4.83698	-	KIAA0825	LOC106558567
Axial-OS-04	chr16	15039001	15444000	368	-0.032266	0	ZNF783	TRNAC-GCA_7	TRNAC-GCA_8	LOC111090247	TRNAY-GUA_4	LOC111090248	ZNF777	ZNF746	TRNAC-GCA_9	TRNAC-GCA_10	TRNAC-GCA_11	TRNAC-GCA_12	TRNAC-GCA_13	TRNAC-GCA_14	TRNAC-GCA_15	TRNAC-GCA_16	TRNAC-GCA_17	KRBA1	ZNF467	SSPO	ZNF862	ATP6V0E2	REPIN1	ZBED6CL	RARRES2	ZNF775	LOC111090250
Axial-OS-08	chr6	35280001	35362000	79	-4.83452	-	RBFOX1
Axial-OS-04	chr16	15797001	24177000	7679	-0.015585	0	NOS3	LOC119877096	ATG9B	ABCB8	ASIC3	CDK5	SLC4A2	FASTK	TMUB1	AGAP3	LOC119869508	GBX1	ASB10	IQCA1L	H2BE1	ABCF2	MIR671	SMARCD3	LOC111090254	LOC119877125	WDR86	CRYGN	LOC111090255	RHEB	LOC119869573	LOC119869554	PRKAG2	MIR8855	LOC102153032	LOC102152104	LOC106559812	LOC119869553	LOC100688317	LOC119869576	LOC119877097	GALNTL5	GALNT11	LOC119869670	KMT2C	CCT8L2	LOC111090256	XRCC2	LOC111090257
Axial-OS-08	chr18	18602001	18640000	37	-4.81245	-	MAGI2	LOC106559939
Axial-OS-04	chr16	24344001	42652000	16649	-0.009033	0	KAT6A	ANK1	LOC111090161	LOC111090274	MIR486	NKX6-3	MIR8854	GINS4	GOLGA7	LOC111090277	SFRP1	LOC111090278	LOC106559843	LOC111090162	ZMAT4	LOC111090279	LOC102151353	LOC111090280	LOC111090282	LOC119869579	TCIM	LOC111090284	IDO2	LOC475575	IDO1	LOC100688422	LOC102153319	ADAM18	LOC102153445	LOC102151507	LOC119877112	LOC111090163	ADAM2	LOC607729	LOC482848	LOC482849	ADAM32	LOC607754	MIR8799D	ADAM9	TM2D2	HTRA4	PLEKHA2
Axial-OS-08	chr16	51493001	51510000	14	-4.81095	-
Axial-OS-04	chr16	43118001	47232000	3779	-0.01234	0	LOC119869651	TRIML1	TRIML2	LOC119877105	ZFP42	LOC119869672	LOC111090180	LOC100682675	LOC119869500	LOC119869552	LOC119869631	LOC100682827	LOC119869583	LOC119869626	FAT1	LOC119869611	MTNR1A	LOC119874663	LOC119877106	F11	KLKB1	CYP4V2	FAM149A	TLR3	LOC111090181	LOC111090337	SORBS2	LOC119874664	LOC106559857	PDLIM3	LOC119869534	LOC119869535	CCDC110	C16H4orf47	UFSP2	ANKRD37	LRP2BP	SNX25	LOC119869660	CFAP97	LOC119869581	SLC25A4	LOC111090338
Axial-OS-08	chr6	41123001	41185000	8	-4.79623	-	LOC119872231	LOC119872232	PGB1	LOC119872379
Axial-OS-04	chr16	47512001	47727000	201	-0.015565	0	LOC119874665	LOC119869495	TRAPPC11	RWDD4
Axial-OS-05	chr8	2443001	2460000	2	-4.75949	-	LOC119875828
Axial-OS-04	chr16	47752001	55082000	6610	-0.009033	0	ING2	LOC111090347	CDKN2AIP	LOC119869667	LOC111090183	CLDN24	LOC482919	WWC2	LOC100685092	LOC119869512	LOC102156721	LOC119874727	LOC119874667	LOC119874728	LOC119874668	LOC119874669	LOC119874670	LOC119874671	LOC119874691	LOC119874672	LOC119874673	LOC119874674	LOC119874730	LOC119874609	LOC119874731	LOC119874732	LOC119874733	LOC119874675	LOC119874736	LOC119869158	LOC119874678	LOC119874680	LOC119874611	LOC119874676	LOC119874677	LOC119874612	LOC119874681	LOC119874682	LOC119874683	LOC119874613	LOC119877107	LOC102151763	AGA
Axial-OS-08	chr29	12258001	12262000	4	-4.73946	-	CLVS1
Axial-OS-04	chr16	55403001	60362000	4474	-0.017758	0	DEFB105A	CBD104	SPAG11B	SPAG11E	LOC111090370	CBD103	LOC111090369	DEFB4A	CBD139	DEFB1	LOC119869618	XKR5	AGPAT5	LOC111090367	LOC119869619	LOC102154595	LOC111090366	MCPH1	ANGPT2	LOC111090365	LOC111090198	LOC111090197	LOC119869652	LOC119869657	LOC119869548	LOC106559858	LOC102154543	LOC119869577	LOC111090364	LOC102154465	LOC111090196	LOC111090363	CSMD1	LOC119869544	LOC100686796	LOC119869636	LOC102154309	LOC111090361	LOC111090362	LOC119869662	LOC119869655	LOC119869675	LOC111090192
Axial-OS-04	chr17	41001	41941000	38125	-0.012324	0	LOC106557545	LOC119877142	FAM110C	LOC100683756	LOC119869711	SH3YL1	ACP1	ALKAL2	LOC111090451	LOC111090453	LOC100687694	LOC102155720	LOC106559908	TMEM18	LOC119877146	LOC119869786	LOC119869787	SNTG2	TPO	PXDN	LOC119869718	MYT1L	LOC111090456	LOC111090455	LOC102156139	LOC102156182_1	LOC102156182_2	LOC111090457	LOC111090458	LOC119877126	LOC119869746	EIPR1	LOC111090461	TRAPPC12	LOC119864016	LOC111090460	ADI1	LOC102156680	LOC102156722	RNASEH1	RPS7	COLEC11	ALLC
Axial-OS-08	chr11	37019001	37121000	89	-4.73233	-	LOC611222
Axial-OS-07	chr15	18388001	18390000	2	-4.6387	-	HNRNPC
Axial-OS-04	chr17	44389001	57232000	11703	-0.011802	0	CTNNA2	LOC111090640	LOC106559872	LOC100687375	LOC119864071	LOC102153321	LOC111090642	LOC111090643	LOC100687463	REG3A	LOC102153416	LOC100683097	LRRTM4	LOC102153465	LOC102157348	LOC119874803	LOC100683468	LOC100683548	GCFC2	MRPL19	LOC111090645	LOC119869710	EVA1A	TACR1	LOC119864037	LOC119869758	POLE4	HK2	LOC119869783	LOC119864038	LOC100683902	LOC100684103	SEMA4F	LOC119864074	M1AP	LOC102154964	LOC111090648	DOK1	LOXL3	HTRA2	AUP1	DQX1	TLX2
Axial-OS-08	chrX	78256001	78266000	8	-4.61399	-
Axial-OS-04	chr17	57426001	65068000	6251	-0.01374	0	LOC119874790	NOTCH2	LOC100683206	LOC102154106	LOC111090694	LOC119863972	SEC22B	PDE4DIPP2	LOC100683492	LOC119863974	LOC119877176	LOC119863968	LOC119877206	LOC119877177	LOC119863976	LOC119877178	LOC102153807	LOC119863977	LOC119874806	LOC119863979	LOC119877136	LOC119864053	LOC119864032	LOC119863978	LOC102155262	TRNAQ-CUG_5	TRNAQ-CUG_6	PRKAB2	LOC102155935	LOC119877196	FMO5	CHD1L	LOC119877197	OR13AM1P	OR13L1P	OR13L2	LOC100684080	LOC119864049	LOC102156514	BCL9	LOC102156457	LOC111090703	LOC119864017
Axial-OS-08	chr26	27471001	27474000	3	-4.60423	-	LOC119869150	LOC119866215	LOC119877621
Axial-OS-04	chr18	42001	11530000	10517	-0.010831	0	LOC119877212	LOC119864092	SUN3	C18H7orf57	UPP1	LOC119864149	LOC119864150	ABCA13	LOC111090856	LOC111090815	LOC111090792	LOC100687275	VWC2	ZPBP	LOC119864151	SPATA48	LOC119864093	LOC102155405	IKZF1	LOC119864152	FIGNL1	LOC119877223	DDC	GRB10	LOC102156755	LOC102156807	LOC119864153	LOC111090858	COBL	LOC119877213	LOC106559934	LOC111090793	LOC102157017	LOC606902	LOC100687611	LOC119864356	LOC111090859	LOC111090861	LOC119864154	LOC111090862	LOC111090796	LOC100855903	LOC100688065
Axial-OS-05	chr14	4144001	4148000	4	-4.59914	-	CHCHD3
Axial-OS-04	chr18	11542001	27645000	14678	-0.007886	0	LOC119869281	LOC609288	LOC609263	LOC119877229	LOC119863964	LOC119864164	LOC119864100	LOC100856335	LOC100683694	LOC119864147	LOC100856380	LOC119864168	LOC119864166	LOC119864169	LOC119864167	LOC119877225	LOC102152421	STARD3NL	LOC119864170	LOC100683828	EPDR1	LOC119864171	LOC106559945	SFRP4	NME8	LOC102152560	PNPLA8	NRCAM	LOC119864172	LAMB4	LOC119864342	LOC111090889	LAMB1	DLD	LOC119864101	LOC106559946	SLC26A3	CBLL1	LOC119864174	LOC111090890	SLC26A4	LOC119877226	LOC119877230
Axial-OS-08	chr20	37928001	37934000	6	-4.47858	-	PPM1M
Axial-OS-04	chr18	27648001	41168000	11904	-0.008585	0	LOC119864117	LOC111090929	LOC119864310	LRRC4C	LOC111090931	LOC100688663	LOC119877256	LOC100688733	LOC111090808	LOC102151683	LOC111090835	LOC102151766	LOC100688112	LOC111091020	LOC102156018	LOC111091010	LOC100682696	LOC111095093	LOC111090836	LOC119864293	LOC111090810	LOC119864118	LOC102151911	LOC119877216	LOC111090933	IFTAP	RAG2	RAG1	LOC100687377	TRAF6	LOC111090934	PRR5L	LOC119864206	LOC106560012	COMMD9	LOC111090935	LDLRAD3	LOC111090936	LOC102152846	LOC119864207	LOC119864209	LOC119864208	LOC111090937
Axial-OS-08	chr11	10177001	10182000	5	-4.42833	-
Axial-OS-04	chr18	41254001	56471000	13237	-0.020846	0	LOC119877242	LOC119864124	OR4C28	LOC119864125	LOC119864126	LOC119864127	LOC119863898	LOC100683369	LOC119863872	OR4C15	OR4C59	OR4C1	OR4C136	OR4A15	OR4A39	OR4A2	OR4A47	LOC119864128	OR4A47B	OR4A47D	DLA-79	OR4A47C	LOC119864299	OR4A47GP	OR4C58	OR4C10C	LOC119864129	LOC119864130	LOC119864131	OR4C26	OR4C143P	LOC119864301	OR4A47EP	OR4A47FP	LOC119864132	OR4C10	OR4C12C	LOC119864133	LOC119864134	OR4C3B	LOC100687863	OR4S1	LOC483608
Axial-OS-08	chr6	46070001	46078000	8	-4.34066	-
Axial-OS-04	chr19	245001	55516000	49445	-0.007828	0	LOC119877265	GAB1	LOC102153761	LOC111091038	LOC119864424	USP38	LOC119864535	LOC119864555	INPP4B	LOC111091084	LOC111091085	LOC119864522	LOC119864414	LOC111091039	IL15	LOC111091040	LOC111091041	LOC119864372	LOC119877286	ZNF330	LOC119864426	RNF150	LOC111091086	LOC111091043	TBC1D9	LOC119864542	LOC106560034	UCP1	ELMOD2	MGAT4D	LOC119864430	CLGN	SCOC	MAML3	LOC111091089	LOC119864429	LOC119863905	LOC102154967	LOC111091091	LOC119864432	LOC111091090	LOC111091087	LOC111091088
Axial-OS-04	chr2	1	84976000	75382	-0.013941	0	LOC100687763	LOC100856010	LOC119870545	LOC111091124	LOC100682808	LOC119876096	LOC119876097	LOC102152672	LOC487072	FZD8	LOC119870077	GJD4	LOC100687364	CCNY	LOC102152870	LOC477950	LOC119870079	LOC111091150	CREM	CUL2	LOC119876098	LOC119876099	LOC100688855	LOC111094492	LOC119871071	LOC111091164	LOC119870082	PARD3	LOC100688924	LOC100687541	LOC119870611	LOC111091169	NRP1	LOC119876044	LOC119870087	LOC119876043	ITGB1	LOC100683136	CCDC7	LOC119869223	LOC119875638_1	LOC119876045	LOC119876046
Axial-OS-04	chr20	2001	29804000	27632	-0.015067	0	ZNF35	ZNF197	ZNF660	LOC102153469	LOC119864559	LOC100688116	SLC41A3	ALDH1L1	LOC100688265	KLF15	LOC111091217	CFAP100	ZXDC	UROC1	CHST13	C20H3orf22	TXNRD3	LOC102151359	LOC119864564	CHCHD6	LOC106560085	LOC102152377	PLXNA1	LOC111091218	LOC111091423	LOC106560069	PRR20G	LOC100688943	LOC111091219	LOC111091220	LOC119864565	LOC111091223	LOC111091221	LOC102154894	TPRA1	MCM2	PODXL2	ABTB1	MGLL	LOC119864619	KBTBD12	SEC61A1	RUVBL1
Axial-OS-06	chr8	75349001	75467000	26	-4.28351	-	LOC119876553	LOC106559120	LOC119876554	LOC119876555	LOC119876556	LOC119876557	LOC119876558	LOC119869059	LOC119876559	LOC119875780
Axial-OS-04	chr20	29872001	30049000	172	-0.07802	0	LOC111091296	FHIT	LOC102151998	LOC119877316	LOC119864811	LOC102151929	LOC119877318
Axial-OS-05	chr8	75349001	75467000	26	-4.20207	-	LOC119876553	LOC106559120	LOC119876554	LOC119876555	LOC119876556	LOC119876557	LOC119876558	LOC119869059	LOC119876559	LOC119875780
Axial-OS-08	chr18	18830001	18834000	4	-4.18494	-	MAGI2
Axial-OS-04	chr20	30632001	41313000	9568	0.004014	0	FHIT	LOC119864849	LOC102151844	LOC119864674	LOC111091295	LOC102152042	LOC111091297	LOC111091299	LOC102152445	CFAP20DC	LOC119864809	LOC111091301	LOC119877319	LOC111091413	LOC102152795	FAM3D	LOC102153010	FAM107A	ACOX2	KCTD6	PXK	PDHB	HTD2	RPP14	ABHD6	DNASE1L3	LOC106560122	LOC111091441	FLNB	LOC111091304	LOC111091305	SLMAP	LOC102151126	LOC102151208	DENND6A	LOC119864675	LOC111091306	LOC100687961	ARF4	LOC102151290	LOC106560112	PDE12	DNAH12
Axial-OS-08	chrX	100954001	100963000	9	-4.12457	-
Axial-OS-04	chr20	42112001	42212000	97	0.000275	0	SETD2	LOC119864698	LOC609235
Axial-OS-01	chr11	6155001	6160000	5	-4.08135	-	COMMD10
Axial-OS-04	chr20	43202001	44510000	1195	-0.013991	0	LIMD1	LOC119864836	LARS2	LOC119864703	LOC111091346	TMEM158	CDCP1	LOC119864704	LOC102154995	CLEC3B	EXOSC7	ZDHHC3	LOC119864705	TMEM42	KIF15	LOC102155467	LOC119877326	LOC119864805	KIAA1143	LOC119864816	ZNF501	LOC119864706	ZNF502	LOC102155705	MIR8801	ATP13A1	LOC102155773	GMIP	LPAR2	PBX4	CILP2	YJEFN3	LOC111091350	NDUFA13	TSSK6	GATAD2A	LOC119864708	LOC119864709	MAU2	SUGP1	LOC119864822	TM6SF2	HAPLN4
Axial-OS-08	chrX	93958001	93995000	37	-4.01549	-
Axial-OS-04	chr20	44632001	58625000	12066	0.004994	0	CERS1	GDF1	UPF1	LOC111091353	LOC119864710	COMP	CRTC1	MIR8803	LOC119864833	KLHL26	TMEM59L	CRLF1	REX1BD	UBA52	KXD1	FKBP8	LOC102153688	ELL	LOC119864712	ISYNA1	SSBP4	LRRC25	GDF15	PPIAP5	PGPEP1	LSM4	LOC100687411	JUND	IQCN	LOC111091450	PDE4C	RAB3A	MPV17L2	IFI30	PIK3R2	MAST3	LOC119864714	IL12RB1	LOC111091451	LOC100687960	ARRDC2	KCNN1	CCDC124
Axial-OS-04	chr21	69001	7601000	6798	-0.005666	0	LOC100688295	LOC100684365	PGR	ARHGAP42	LOC111091473	LOC606831	LOC102154045	LOC100685600	CNTN5	LOC119864939	LOC102156418	LOC119865070	LOC102154291	LOC102154240	LOC100684809	LOC111091474	LOC119864917	LOC100688359	LOC119865078	LOC100688495	LOC111091515	LOC100684434	LOC485113	LOC102154548	LOC100688721	JRKL	CCDC82	MAML2	LOC100684540	LOC111091477	LOC119864942	LOC119864941	LOC119865058	LOC106560166	MTMR2	LOC119877349	CEP57	FAM76B	LOC111091478	LOC102156116	LOC111091604	LOC119877350	LOC119863928
Axial-OS-05	chr8	74873001	74897000	9	-3.99551	-	LOC119875768	LOC119876545
Axial-OS-04	chr21	8039001	18970000	10046	-0.005305	0	FAT3	LOC106560156	LOC119864870	LOC111091627	LOC119864871	LOC111091595	LOC100682679	LOC119864872	LOC119864951	LOC119864873	LOC106560174	LOC119865102	LOC100683882	LOC111091491	LOC100684219	LOC111091490	LOC100685679	LOC111091492	LOC119864952	CHORDC1	NAALAD2	LOC119864954	LOC608075	LOC485141	LOC119864874	LOC119865061	LOC119864875	LOC485143	FOLH1B	LOC119864955	NOX4	TYR	GRM5	LOC119877383	LOC102154679	LOC119864956	LOC119865066	CTSC	LOC111091494	RAB38	LOC111091495	LOC119865076	LOC119864876
Axial-OS-06	chr8	74873001	74897000	9	-3.93743	-	LOC119875768	LOC119876545
Axial-OS-04	chr21	19279001	51739000	27907	-0.013104	0	TENM4	MIR708	LOC111091516	LOC119865085	LOC119864911	LOC111091517	LOC111091518	LOC119864879	NARS2	LOC119865097	LOC111091519	GAB2	LOC119877352	LOC106560187	MIR1838	USP35	KCTD21	ALG8	LOC111091521	LOC100856299	LOC111091520	NDUFC2	THRSP	KCTD14	INTS4	LOC102155491	LOC102156732	AAMDC	RSF1	LOC119864971	CLNS1A	AQP11	LOC111091522	PAK1	LOC119864972	LOC608960	LOC476799	GDPD4	LOC111091524	MYO7A	CAPN5	LOC607920	B3GNT6
Axial-OS-04	chr22	50001	61573000	56522	-0.02592	0	LOC119877411	LOC119865112	LOC119865113	LOC119865114	NEK5	ALG11	ATP7B	LOC119865163	LOC119865115	LOC119865116	CCDC70	LOC106557556	LOC102156001	WDFY2	LOC111091790	LOC106557567	LOC119865164	LOC102156068	LOC102156143	INTS6	SERPINE3	LOC119865117	FAM124A	LOC106557581	LOC485435	LOC119877412	LOC111091792	RNASEH2B	LOC476906	LOC111091782	LOC119865259	LOC111091743	LOC111091793	LOC100682699	LOC119865118	LOC111091794	LOC119865289	LOC102156658	LOC102156997	LOC119865280	MIR15A	MIR16-1	KCNRG
Axial-OS-04	chr23	22001	53130000	48646	-0.01047	0	LOC119865332	LOC485559	LOC111091853	LOC477000	LOC607874	LOC100685851	LOC119865501	LOC106557604	LOC111091910	LOC106557595	SYNDIG1	LOC111091916	LOC100688361	CST7	APMAP	LOC119865505	LOC102156733	ACSS1	LOC102155589	LOC119865333	VSX1	LOC100686553	LOC119865472	ENTPD6	PYGB	LOC119865466	ABHD12	LOC102155658	GINS1	NINL	LOC119865478	LOC111091864	NANP	LOC119865334	MIR8807	ZKSCAN7	LOC100686940	ZNF852	ZNF445	LOC100687103	C23H3orf86	TCAIM	LOC119865335
Axial-OS-04	chr24	90001	48547000	43546	-0.016955	0	LOC119877461	LOC119877460	LOC119865530	LOC119865605	LOC119877499	LOC100686146	LOC606793	CST8	LOC102156375	LOC100686296	CST11	CSTL1	NAPB	GZF1	LOC119877462	NXT1	LOC111092188	LOC119865606	LOC111092130	LOC111092131	LOC119865607	LOC111092132	CD93	THBD	LOC111092166	LOC100686825	LOC485740	LOC485741	FOXA2	LOC102157329	LOC111092157	LOC111092219	LOC102157386	LOC111092195	LOC102151159	TRNAS-GCU_4	LOC119865533	LOC102151210	LOC102151318	LOC111092135	PAX1	NKX2-2	LOC111092249
Axial-OS-04	chr25	34001	51720000	47358	-0.013547	0	LOC119865888	LOC606761	LOC119865887	LOC119877548	LOC119865881	NEK3	CKAP2	VPS36	THSD1	LOC100684545	LOC606856	LOC119877528	LOC102153262	SLC25A15	MRPS31	LOC100683302	FOXO1	LOC119866018	LOC102153908	LOC111092399	LOC119865890	LOC106557760	LOC119865889	LOC100683497	LOC100683578	LOC102153977	COG6	LOC111092362	LHFPL6	LOC111092426	LOC119865823	LOC102154473	NHLRC3	PROSER1	LOC119866039	STOML3	FREM2	LOC119865824	LOC100683851	LOC111092433	UFM1	LOC111092431	LOC119866040
Axial-OS-04	chr26	1	25635000	22293	-0.019821	0	ANHX	ZNF268	ZNF10	LOC106557808	LOC111092561	ZNF140	LOC477433	LOC119866286	LOC100686099	LOC119866284	ZNF605	LOC102152278	LOC119866124	CHFR	GOLGA3	LOC111092707	ANKLE2	PGAM5	LOC119866125	PXMP2	POLE	P2RX2	LRCOL1	LOC119866263	FBRSL1	LOC119866127	LOC119866264	LOC106557825	GALNT9	LOC119877576	NOC4L	DDX51	EP400	LOC119866288	LOC119866128	PUS1	ULK1	MMP17	SFSWAP	LOC119866283	LOC111092602	LOC119866131	LOC119877577
Axial-OS-08	chrX	24402001	24490000	85	-3.93694	-	IL1RAPL1
Axial-OS-04	chr26	26177001	39254000	10676	-0.012129	0	LOC119866058	LOC119866222	LOC119869112	LOC119866059	LOC119866068	LOC486377	LOC119869111	LOC119869137	LOC119869104	LOC119869138	LOC119869139	LOC119877558	LOC100685445	LOC119869140	LOC606893	LOC119869141	LOC119877559	LOC119877608	LOC119869094	LOC119869145	LOC119877618	LOC119869147	LOC119877606	LOC119869106	LOC119869150	LOC119877607	LOC119877619	LOC119877620	LOC100856527	LOC119877598	LOC119866108	LOC119866226	LOC119866109	LOC119866110	LOC119866225	LOC119866111	LOC119866215	LOC119863953	LOC111092687	LOC119877597	LOC119866221	LOC119866113	LOC100856028
Axial-OS-04	chr27	16001	46660000	41051	-0.011361	0	LOC477744	USP18	LOC100683814	TUBA8	PEX26	MICAL3	BID	BCL2L13	LOC119866447	LOC119866448	ATP6V1E1	SLC25A18	CECR2	LOC119866446	LOC119866459	LOC119866334	LOC102155534	ADA2	LOC100683376	HDHD5	LOC100685574	TMEM121B	IL17RA	LOC100685493	CACNA1C	LOC106557867	LOC102154534	LOC119877637	LOC119866445	LOC102154581	LOC486758	LOC100685129	LOC486757	LOC100682893	DCP1B	CACNA2D4	LOC100684967	LRTM2	ADIPOR2	LOC102154874	LOC119866444	LOC119866471	WNT5B
Axial-OS-04	chr28	44001	39601000	35770	-0.023229	0	LOC486767	PTPN20	FRMPD2	MAPK8	ARHGAP22	LOC102152118	WDFY4	LOC111093070	LOC102152929	LRRC18	VSTM4	FAM170B	TMEM273	C28H10orf71	DRGX	LOC111093020	ERCC6	LOC102153128	SLC18A3	CHAT	LOC100685102	C28H10orf53	LOC102153401	OGDHL	PARG	LOC486776	LOC119866649	NCOA4	LOC119866634	WASHC2C	ZFAND4	LOC119866648	MARCHF8	ALOX5	OR13A1	OR6D6	OR6D7	OR6D4P	OR6D5	ZNF22	LOC119866556	RASSF4	DEPP1
Axial-OS-08	chrX	24273001	24402000	123	-3.89143	-	IL1RAPL1
Axial-OS-04	chr28	39841001	41730000	1606	-0.029595	0	TCERG1L	LOC119877676	LOC119866542	PPP2R2D	BNIP3	JAKMIP3	DPYSL4	STK32C	LOC119877680	LRRC27	LOC102152806	PWWP2B	LOC119866505	INPP5A	LOC119866624	NKX6-2	CFAP46	LOC111092938	LOC119866543	LOC119877681	LOC102153476	LOC119877703	ADGRA1	LOC119866544	KNDC1	UTF1	VENTX	MIR202	ADAM8	LOC119877704	ZNF511	LOC491698	CALY	LOC106557993	PRAP1	FUOM	ECHS1	PAOX	MTG1	SPRN	OR6AE1	LOC119877682	LOC608349
Axial-OS-04	chr29	78001	42513000	38108	-0.007272	0	PRKDC	MCM4	UBE2V2	LOC100684842	LOC100856084	LOC111093117	LOC111093200	LOC111093197	EFCAB1	LOC102152773	LOC119866663	LOC111093123	SNAI2	LOC100855444	LOC111093204	PPDPFL	LOC100855768	LOC100684688	LOC119866769	LOC111093231	LOC100684843	LOC119877710	SNTG1	LOC100685366	LOC119866783	LOC119866807	PXDNL	LOC119866693	LOC100685519	PCMTD1	ST18	LOC119866695	LOC119866782	LOC106557997	LOC100685309	LOC102154400	LOC111093188	LOC119866797	LOC119866664	RB1CC1	LOC111093178	LOC100685469	LOC608876
Axial-OS-04	chr3	8001	22785000	21029	-0.00811	0	LOC119870962	REEP5	LOC119870966	SRP19	LOC119876122	APC	EPB41L4A	LOC111094968	LOC119876116	LOC119871359	LOC102155195	NREP	LOC119870969	LOC119876123	LOC119870970	LOC102155379	STARD4	CAMK4	LOC111094990	LOC119870976	LOC102155726	WDR36	TSLP	LOC119876117	SLC25A46	TMEM232	LOC106558507	LOC111095337	LOC100684652	LOC111095033	LOC111095338	LOC119870723	MAN2A1	LOC119870980	LOC111095042	LOC102155937	LOC119870979	PJA2	LOC100684913	FER	LOC111095044	LOC111095048	LOC111095339
Axial-OS-08	chr23	51232001	51243000	5	-3.84955	-	LOC111092017
Axial-OS-04	chr3	22795001	78178000	50105	-0.013333	0	LOC102154965	LOC119871399	LOC119871156	EDIL3	LOC111095153	LOC111095154	LOC100686308	HAPLN1	LOC119871155	LOC119870743	VCAN	LOC119871158	XRCC4	TMEM167A	LOC119871367	LOC119871401	LOC102155938	LOC100686399	ATP6AP1L	RPS23	ATG10	LOC119871162	LOC102156204	LOC102157350	LOC119871164	LOC111095157	LOC111095159	LOC111095158	SSBP2	LOC119871171	LOC102157140	ACOT12	ZCCHC9	LOC106558574	CKMT2	RASGRF2	LOC119871167	LOC102157190	LOC106558575	MSH3	DHFR	ANKRD34B	LOC119871169
Axial-OS-08	chrX	100745001	100793000	45	-3.84696	-
Axial-OS-04	chr3	78211001	92478000	13292	-0.008948	0	LOC102153121	LOC100685522	LOC119871408	LOC100688652	LOC111095393	LOC100685608	LOC111095394	LOC119871407	LOC611502	LOC111095395	LOC111095396	LOC119870864	LOC111095397	PCDH7	LOC119871260	TRNAQ-UUG_2	LOC102153238	LOC119870935	LOC100855743	LOC111095301	LOC119872911	LOC119871343	LOC119870953	LOC119870898	LOC119876112	LOC119871405	LOC111095398	LOC119871308	LOC102153629	LOC111095302	LOC119876162	LOC119876163	LOC111095303	LOC119870870	LOC111095399	LOC119871329	LOC111095304	LOC111095305	LOC111095401	LOC111095306	LOC111095308	LOC111095307	LOC100686307
Axial-OS-04	chr30	2001	40643000	36671	-0.007007	0	LOC119877753	OR4K6	LOC106558035	OR4K2	LOC119866820	OR4K5B	LOC111093407	OR4K1B	LOC100686945	OR4K15	LOC119877732	OR4F23P	LOC119877733	OR4F15P	LOC100685912	OR4F25	OR4F1BP	LOC487457	LOC119877754	OR4G20P	LOC100683816	OR4F26P	OR4G11	LOC119866823	OR4G9	OR4K5	LOC119866821	LOC119877755	LOC119877735	LOC119877736	LOC119877737	OR4K1	OR4G8	OR4G19P	OR4G18	LOC119866824	OR4K53P	OR4G10	OR4T2P	OR4N5	OR4L3P	OR4Q2	OR4F63
Axial-OS-04	chr31	1001	39898000	36260	0.009934	0	LOC119877759	LOC119877760	LOC111093535	ZNF654	LOC102151670	LOC102153546	CGGBP1	LOC100688200	HTR1F	LOC102152058	POU1F1	CHMP2B	LOC111093453	LOC100688275	LOC102152193	VGLL3	LOC111093431	LOC111093430	LOC111093432	LOC100688409	LOC119867129	LOC106558107	CADM2	LOC119867128	LOC106558083	LOC111093518	LOC119867032	LOC111093519	LOC119867033	LOC111093471	LOC119867003	LOC100688548	LOC100683380	LOC119877784	LOC100684645	LOC100688699	LOC487683	LOC100686103	LOC100682560	LOC111093510	LOC102152860	LOC111093503	LOC111093502
Axial-OS-04	chr32	210001	9971000	8258	0.007292	0	LOC111093663	LOC111093598	LOC100685341	LOC111093631	LOC100685266	LOC119867215	LOC487925	LOC111093690	PDE5A	C32H4orf3	USP53	MYOZ2	LOC111093665	SYNPO2	LOC100684713	LOC102152811	SEC24D	METTL14	LOC119867241	LOC100684571	PRSS12	LOC119867267	LOC102152366	NDST3	LOC119867245	LOC102152310	LOC100687657	LOC102152262	LOC119867166	LOC111093619	TRAM1L1	LOC119877795	LOC111093674	LOC111093622	LOC111093623	LOC106558141	LOC100687509	LOC100687421	LOC111093624	LOC100684298	LOC100687338	LOC119877792	LOC100687188
Axial-OS-04	chr32	9971001	16056000	5640	0.063587	0	PLA2G12A	LOC111093579	CASP6	MCUB	SEC24B	LOC111093576	LOC111093675	LOC119867232	LOC102152752	COL25A1	LOC119867242	ETNPPL	LOC119867200	OSTC	LOC119877815	RPL34	LOC106558120	LOC100687917	LEF1	LOC111093692	HADH	CYP2U1	SGMS2	LOC102151722	LOC102157396	PAPSS1	LOC111093632	LOC111093648	LOC111093649	LOC106558144	LOC111093653	LOC106558131	LOC111093660	LOC111093659	DKK2	LOC119867198	LOC102157046	LOC100687161	GIMD1	AIMP1	TBCK	LOC102156669	NPNT
Axial-OS-04	chr32	16056001	22342000	5843	0.011168	0	SLC39A8	LOC102154226	LOC111093601	BANK1	LOC111093686	LOC119867231	LOC100685471	LOC102153933	LOC119867160	PPP3CA	LOC119867193	LOC119867218	LOC106558128	LOC119877816	LOC119867159	LOC102153771	LOC111093599	EMCN	LOC100685025	LOC111093600	DDIT4L	LOC100684941	LOC111093669	LOC111093655	LOC119877798	LOC100685237	LOC119867192	LOC111093625	H2AZ1	DNAJB14	LOC111093676	LAMTOR3	DAPP1	LOC111093666	LOC102153065	LOC102153025	C32H4orf54	LOC119867191	MTTP	TRMT10A	C32H4orf17	LOC119867230	LOC119867157
Axial-OS-04	chr32	22342001	40205000	15816	-0.048556	0	PDLIM5	LOC119867217	HPGDS	SMARCAD1	LOC106558143	LOC106558121	ATOH1	LOC111093647	GRID2	LOC119867187	LOC119877807	LOC102154301	LOC102154227	LOC111093609	LOC119867257	LOC102155691	LOC106558112	LOC102154144	LOC106558127	LOC119877800	LOC100683192	LOC111093620	LOC119867186	LOC119867153	CCSER1	LOC102154070	LOC111093611	LOC119867238	LOC119867266	MMRN1	SNCA	LOC607979	LOC100684349	LOC100682732	LOC111093657	GPRIN3	LOC119867184	LOC119877810	LOC119877801	LOC487855	TIGD2	FAM13A	HERC3
Axial-OS-04	chr33	5001	15274000	13388	0.012141	0	C33H3orf38_1	LOC119877818	C33H3orf38_2	LOC102153548	LOC111093748	LOC111093778	LOC102153615	LOC111093760	LOC119867278	LOC111093784	LOC111093791	LOC111093792	LOC111093755	LOC119877828	LOC102153818	LOC111093754	EPHA3	LOC119877848	LOC102153984	LOC119867279	LOC111093742	LOC100683357	LOC106557517	LOC111093703	LOC119867303	LOC102154029	LOC111093735	PROS1	ARL13B	STX19	NSUN3	LOC106558148	LOC111093819	LOC119867367	LOC119867304	LOC119877829	LOC111093798	LOC119867402	LOC119867403	LOC102154908	LOC111093744	LOC102154952	LOC102155005
Axial-OS-06	chr5	18800001	18815000	10	-3.76408	-
Axial-OS-04	chr33	15374001	32099000	15040	0.007161	0	LOC111093721	LOC100683058	LOC111093722	LOC102155742	LOC119867325	LOC111093801	LOC102155839	LOC119867326	LOC111093729	LOC102156008	NECTIN3	LOC119867375	CD96	ZBED2	LOC111093757	PLCXD2	LOC119867379	PHLDB2	LOC119867327	LOC111093728	ABHD10	TAGLN3	TMPRSS7	C33H3orf52	LOC111093737	GCSAM	SLC9C1	LOC607014	CD200	LOC487974	BTLA	ATG3	SLC35A5	CCDC80	CD200R1L	LOC487977	LOC111093810	GTPBP8	NEPRO	BOC	LOC102152218	LOC119867328	CFAP44
Axial-OS-04	chr34	44001	23586000	21571	-0.015986	0	LOC478608	OTULIN	LOC119867552	OTULINL	LOC111093964	LOC100687594	TRIO	LOC119867541	LOC102154030	LOC119867466	LOC111093863	DNAH5	LOC606802	LOC119867416_1	LOC119867416_2	LOC111093893	LOC111093928	LOC111093916	LOC119867417	LOC102154585	LOC119867418	CTNND2	LOC102154278	LOC119867467	LOC102154851	LOC102154640	LOC119867544	LOC111093891	LOC607300	LOC119867468	ANKRD33B	LOC119867564	LOC106558190	LOC102155183	LOC102155232	ROPN1L	LOC119867469	MARCHF6	LOC119877857	LOC119877854	LOC119867419	CMBL	TRNAE-CUC_11
Axial-OS-05	chrY_NC_051844.1	2006001	2008000	2	-3.75601	-
Axial-OS-04	chr34	23606001	42379000	17458	-0.018643	0	LOC119867448	FGF12	LOC111093834	LOC106558216	LOC119867449	MB21D2	LOC111093846	LOC119867450	PLAAT1	LOC119867511	ATP13A5	ATP13A4	LOC102151378	LOC102153203	MFSD1	LOC488130	LOC111093960	LOC119867543	LOC478678	LOC608511	LOC119867545	LOC102153481	LOC111093917	LOC119867407	IL12A	LOC102153616	LOC102153750	LOC119867512	LOC102153795	C34H3orf80	IFT80	LOC100682894	SMC4	MIR15B	MIR16-2	TRIM59	LOC106558222	LOC119867514	KPNA4	LOC119867581	LOC119877856	LOC488134	LOC100685074
Axial-OS-04	chr35	12001	952000	244	0.081404	0	LOC119877872	LOC119877870	LOC119877871
Axial-OS-04	chr35	952001	28047000	24369	-0.014316	0	LOC119877861	CEBPD	LOC119867633	SPIDR	LOC119867758	LOC119867632	LOC111094030	LOC102156609	LOC119867745	LOC111094066	LOC100684184	DUSP22	IRF4	LOC119867595	LOC111094051	EXOC2	LOC119867634	LOC607301	LOC100684691	LOC111094071	LOC119867596	LOC119867597	LOC119877886	LOC111094018	FOXF2	LOC119877887	LOC606843	FOXC1	GMDS	LOC102157368	LOC111094015	LOC102157309	LOC100685396	LOC102151223	LOC119867599	LOC488190	WRNIP1	LOC119867601	LOC111094000	SERPINB1	LOC119867602	SERPINB9	LOC119867635
Axial-OS-04	chr36	78001	31218000	28588	0.086241	0	LOC111094246	LOC100687309	LOC111094245	LOC102157338	LOC111094243	LOC111094244	LOC111094260	RPRM	LOC111094276	LOC119867788	LOC119867884	GALNT13	LOC100686188	LOC111094288	LOC119877894	LOC102151277	LOC119867808	LOC106558288	KCNJ3	LOC111094297	LOC106558293	LOC111094298	LOC111094252	MIR8797	LOC488356	LOC111095005	LOC111094264	LOC119867778	LOC111094262	LOC119867789	LOC119867875	LOC100686526	LOC119867790	LOC102151535	NR4A2	LOC119867809	LOC111094232	TRNAA-CGC_4	TRNAG-GCC_7	GPD2	LOC478756	LOC100686916	LOC106558279
Axial-OS-04	chr37	4001	30785000	28502	-0.009337	0	LOC102152881	LOC102152812	WDR75	LOC102153797	LOC111094426	SLC40A1	LOC119867912	LOC111094407	ASNSD1	ANKAR	OSGEPL1	PMS1	ORMDL1	LOC102153091	LOC111094315	C37H2orf88	LOC119867913	MSTN	LOC106558329	HIBCH	INPP1	LOC111090013	LOC111094338	MFSD6	NEMP2	LOC119867999	LOC111094414	LOC111094415	LOC102155159	LOC119868003	LOC119867914	NAB1	LOC119867915	LOC478844	LOC119867985	LOC111094400	GLS	STAT1	LOC111094328	LOC119867918	STAT4	LOC119867891	MYO1B
Axial-OS-04	chr38	12001	24790000	21981	0.007915	0	BTG2	LOC111094587	FMOD	LOC111094576	LOC111094579	PRELP	OPTC	ATP2B4	LOC102153438	LOC119868023	LAX1	LOC100688224	ZC3H11A	ZBED6	LOC606833	SNRPE	LOC119868024	LOC100856063	LOC111094581	SOX13	ETNK2	LOC102154487	REN	KISS1	GOLT1A	PLEKHA6	LOC111094567	PPP1R15B	PIK3C2B	TRNAK-UUU_20	TRNAK-UUU_21	MDM4	LOC119868102	LOC119868010	LRRN2	LOC100685187	NFASC	LOC111094590	CNTN2	TMEM81	RBBP5	LOC102156359	DSTYK
Axial-OS-04	chr4	111001	89530000	81476	-0.011767	0	LOC119876175	LOC111095415	LOC111095416	LOC111095678	LOC100685371	IFIT2	IFIT3	LOC606817	LOC119871726	LOC488947	LOC606849	ZNF248	LOC119876184	LOC606894	LOC479185	LOC606925	LOC119871425	LOC100686105	LOC106558658	LOC111095419	LOC488951	LOC119871672	LOC119871428	LOC100687367	LOC102157143	CHRM3	LOC119871427	LOC106558652	LOC100686496	LOC119871418	LOC111095420	LOC100855447	LOC111095680	LOC111095687	LOC119871419	LOC119871603	LOC111095688	LOC119871429	LOC111095422	LOC111095421	LOC119871430	LOC100686897	LOC102151819
Axial-OS-04	chr5	99001	432000	289	-0.030851	0	OR6C262P	LOC111096083	LOC111096084	LOC119871768	LOC119876284	LOC111096085	LOC111096086	LOC119871986
Axial-OS-08	chrX	100705001	100717000	12	-3.7487	-
Axial-OS-06	chrX	24889001	24897000	8	-3.72531	-	IL1RAPL1
Axial-OS-08	chr26	34561001	34567000	6	-3.64866	-	PCDH15
Axial-OS-03	chr35	622001	623000	1	-3.59961	-
Axial-OS-08	chr16	7049001	7059000	6	-3.45001	-	CLEC5A	OR9A4
Axial-OS-01	chr14	54851001	54854000	3	-3.40573	-
Axial-OS-08	chr16	14849001	14850000	1	-3.38236	-	LOC119869596
Axial-OS-06	chr5	30252001	30262000	7	-3.3251	-
Axial-OS-02	chr31	31021001	31025000	3	-3.29813	-	LOC119867057
Axial-OS-07	chr2	70289001	70292000	3	-3.21559	-
Axial-OS-06	chr5	47681001	47712000	21	-3.19208	-	ATG4C	LOC111095936
Axial-OS-02	chrX	83122001	83159000	3	-3.14769	-
Axial-OS-06	chr23	10770001	10772000	2	-3.14038	-
Axial-OS-08	chr6	47375001	47391000	16	-3.0821	-	LOC607460	RNPC3
Axial-OS-08	chr7	27051001	27108000	3	-3.00047	-	EEF1AKNMT	LOC119876433
Axial-OS-06	chr5	43115001	43176000	8	-2.99931	-	LOC119871759	LOC119871867
Axial-OS-08	chr18	25670001	25680000	9	-2.96278	-
Axial-OS-05	chr12	62120001	62123000	3	-2.95513	-
Axial-OS-08	chr18	18730001	18735000	5	-2.89703	-	MAGI2
Axial-OS-07	chr35	773001	839000	8	-2.87267	-
Axial-OS-05	chr21	29632001	29634000	2	-2.81883	-
Axial-OS-06	chr34	31302001	33524000	2041	-2.77749	-	LOC102156697	LOC100684440	LOC111093895	LOC119867520	LOC102156799	LOC111093908	LOC111093853	LOC119867562	ZBBX	LOC119867574	SERPINI2	WDR49	PDCD10	SERPINI1	LOC111093940	LOC102151221	LOC102151275	LOC119867563	GOLIM4	LOC111093926	LOC102151672	LOC488146	LOC119867454
Axial-OS-02	chr8	73659001	73667000	8	-2.77732	-
Axial-OS-06	chr34	27930001	31196000	3004	-2.77615	-	LOC119867411	LOC102155898	LOC111093938	LOC119867539	LOC111093934	LOC119867452	LOC100685395	LOC119867453	LOC119867554	LOC102153163	LOC100685549	LOC111093899	LOC119867556	LOC119867561	LOC111093947	SI	SLITRK3	LOC100685639	LOC111093826	LOC111093824	LOC119867517	LOC111093825	LOC119867519	BCHE
Axial-OS-05	chrX	67404001	67409000	3	-2.74478	-	LOC106558377	LOC119868306
Axial-OS-08	chr13	52409001	52415000	4	-2.73704	-
Axial-OS-06	chr34	31196001	31302000	97	-2.72207	-	BCHE
Axial-OS-05	chr35	38001	48000	7	-2.65099	-
Axial-OS-08	chr5	41342001	41345000	3	-2.62999	-	PRPSAP2
Axial-OS-02	chr38	23814001	23822000	8	-2.62081	-	OR10AA2
Axial-OS-05	chr16	55073001	55082000	8	-2.59408	-
Axial-OS-05	chr19	271001	279000	6	-2.57054	-
Axial-OS-06	chr5	30175001	30200000	8	-2.528	-
Axial-OS-01	chr35	607001	623000	2	-2.50238	-
Axial-OS-04	chrX	31634001	31642000	5	-2.42064	-	LOC100687806
Axial-OS-08	chr19	43396001	43404000	8	-2.41612	-
Axial-OS-06	chr18	3191001	3199000	4	-2.3723	-
Axial-OS-05	chr26	25973001	25981000	8	-2.24103	-	LOC612173
Axial-OS-06	chr34	9208001	9264000	52	-2.17005	-
Axial-OS-01	chr17	65071001	65088000	8	-2.15053	-	LOC119877140	LOC119877187	LOC119877202	LOC119877203
Axial-OS-06	chr34	9118001	9158000	38	-2.1321	-
Axial-OS-06	chr34	9158001	9208000	46	-2.10201	-
Axial-OS-02	chr34	44001	48000	2	-2.00333	-
Axial-OS-05	chrY_NC_051844.1	3748001	3770000	10	-1.97071	-
Axial-OS-08	chr16	40799001	40814000	9	-1.96239	-	LOC119874725
Axial-OS-08	chr26	27585001	27634000	22	-1.9527	-	LOC119869150	LOC119866215	LOC119877599
Axial-OS-05	chr26	23205001	23322000	109	-1.95255	-	NIPSNAP1	NF2
Axial-OS-05	chrX	69246001	69256000	10	-1.94383	-	LOC608881
Axial-OS-08	chr26	28954001	29213000	5	-1.93277	-	LOC119877560	LOC119869000	LOC119877611	LOC119877561	LOC111092524	LOC119877612	LOC119877562	LOC119877613	DGCR6L	LOC477562
Axial-OS-05	chrX	96782001	97457000	659	-1.93218	-	TENM1	MIR2483	LOC100683094	LOC100683178
Axial-OS-05	chr26	23044001	23118000	64	-1.92914	-	AP1B1	LOC119866291	LOC490449
Axial-OS-05	chr21	11092001	15278000	3939	-1.92298	-	GRM5	LOC119877383	LOC102154679	LOC119864956	LOC119865066	CTSC	LOC111091494	RAB38	LOC111091495	LOC119865076	LOC119864876	LOC111091496	LOC100684591	TMEM135	LOC119865063	LOC102155225	FZD4	LOC119865072	PRSS23	LOC119864958	ME3	LOC119864959	LOC111091497	LOC119864957	LOC102155629	LOC111091498	CCDC81	LOC102156566	HIKESHI	LOC102156370	EED	LOC106560201	LOC119864960	LOC102157195	PICALM	LOC119864961	LOC111091500	CCDC83	SYTL2	LOC111091501	CCDC89	CREBZF	TMEM126A
Axial-OS-05	chr26	37692001	39254000	1351	-1.91835	-	SGMS1	LOC102155271	LOC119866253	LOC119866254	LOC111092559	LOC111092558	MINPP1	PAPSS2	ATAD1	LOC119877617	LOC111092533	PTEN	LOC119866255	LOC111092644	RNLS	LOC111092530	LOC119866256	LIPJ	LIPF	LIPK	LIPN	LOC111092557	LIPM	ANKRD22	STAMBPL1	LOC111092516	ACTA2	LOC119866258	FAS	LOC119866259	LOC111092681	LOC111092672	LOC119866260	LOC111092651	CH25H	LIPA
Axial-OS-05	chr11	41254001	41387000	120	-1.91325	-	MTAP	LOC119873924	LOC111098066	CDKN2A	LOC119873925	CDKN2B
Axial-OS-08	chr5	43354001	43359000	5	-1.91147	-	LOC119871868
Axial-OS-05	chr16	49240001	50386000	1091	-1.90604	-	LOC119874673	LOC119874674	LOC119874730	LOC119874609
Axial-OS-08	chr5	89551001	89556000	3	-1.89929	-
Axial-OS-04	chr16	55099001	55338000	8	-1.89897	-	LOC119877068	LOC119877069	LOC119877070	LOC119877071	LOC119868943	LOC119877072	LOC482940	LOC491522	LOC102152463	LOC119869181	LOC119877073	LOC119877079	LOC119877074	LOC119877080	LOC119877109	LOC119869258	LOC119869256_1	LOC119869255	LOC119869254
Axial-OS-01	chr35	12001	53000	15	-1.89761	-
Axial-OS-08	chr18	18751001	18810000	59	-1.89657	-	MAGI2
Axial-OS-06	chr6	35430001	35496000	60	-1.8839	-	RBFOX1
Axial-OS-08	chr26	31440001	31535000	8	-1.86035	-	LOC119866237	LOC119877616	LOC119866238	LOC119866245	LOC119866082
Axial-OS-05	chrY_unplaced_NW_024010443.1	1040001	1098000	58	-1.86021	-	LOC119868754	LOC119868756
Axial-OS-05	chrY_unplaced_NW_024010443.1	1325001	1353000	28	-1.76193	-	UTY
Axial-OS-02	chrX	27373001	27832000	449	-1.74958	-	DMD
Axial-OS-05	chr26	27544001	27577000	30	-1.65953	-	LOC119869150	LOC119866215	LOC119877599
Axial-OS-05	chr8	2480001	2493000	8	-1.65613	-	LOC100686173	LOC102156003
Axial-OS-05	chr21	31065001	31252000	8	-1.64891	-	LOC119877358	LOC119877359	LOC119877360	LOC119877361	LOC119877362	OR2D3D	OR2D2	LOC119877363	ZNF215
Axial-OS-07	chrM	1	15000	13	-1.63441	-
Axial-OS-02	chr34	88001	117000	8	-1.61691	-
Axial-OS-02	chr38	24547001	24790000	214	-1.58816	-	SUSD4	LOC119877936	TLR5	LOC119868078	DISP1	LOC111094535	LOC119868105
Axial-OS-02	chr38	8218001	13429000	4663	-1.58567	-	LOC100687286	LOC111094586	LOC100856459	LOC119877937	LOC111094533	LOC106558364	BRINP3	LOC119868094	LOC100687452	LOC119877938	LOC100687545	LOC119868101	LOC106558342	LOC100856556	LOC100856575	LOC102155451	LOC119877924	LOC119877939	LOC111094488	LOC106558345	LOC100855446	LOC100855484	LOC100856640	LOC119868014	LOC111094614	LOC111094477	LOC119868015	LOC102155620	KCTD3	USH2A	ESRRG	LOC119868109	LOC119868037	LOC111094594	LOC111094540	LOC111094541	GPATCH2
Axial-OS-05	chr35	117001	171000	7	-1.5428	-
Axial-OS-02	chr38	7906001	7937000	27	-1.53077	-
Axial-OS-04	chr5	14619001	14797000	170	0.132591	0	MCAM	CBL	LOC119872061	CCDC153	PDZD3	NLRX1	LOC119872099	ABCG4	HINFP	C2CD2L	LOC119871800	DPAGT1	H2AX	HMBS
Axial-OS-08	chr18	18823001	18830000	7	-1.50902	-	MAGI2
Axial-OS-08	chr23	20907001	21129000	216	-1.49996	-	UBE2E2	LOC119877432	LOC106557596
Axial-OS-04	chr20	30049001	30198000	146	-1.49427	-	FHIT
Axial-OS-06	chr21	14943001	15015000	69	-1.4836	-	DLG2
Axial-OS-06	chr34	14280001	15040000	702	-1.3982	-	FXR1	DNAJC19	LOC119867493	LOC100856648	SOX2
Axial-OS-08	chr26	27474001	27584000	84	-1.38935	-	LOC119869150	LOC119866215	LOC119877599	LOC119877605
Axial-OS-06	chr34	14011001	14071000	56	-1.37124	-
Axial-OS-05	chr5	78729001	78981000	252	-1.36197	-	LOC119871961	LOC102153393
Axial-OS-06	chr34	14071001	14279000	191	-1.35687	-	LOC111093961	TTC14	LOC119867492	CCDC39	LOC119867560	LOC119867549
Axial-OS-06	chrM	1	15000	13	-1.35651	-
Axial-OS-06	chr34	41371001	41397000	24	-1.35199	-	LOC111093844_1
Axial-OS-08	chr4	263001	286000	18	-1.31624	-
Axial-OS-06	chr34	13999001	14010000	8	-1.29241	-
Axial-OS-06	chr34	35905001	35929000	23	-1.28789	-	TNIK
Axial-OS-06	chr34	9722001	9774000	51	-1.27367	-
Axial-OS-05	chrX	27855001	27863000	8	-1.26754	-	DMD
Axial-OS-06	chr34	35929001	35940000	11	-1.2661	-	TNIK
Axial-OS-06	chr34	9774001	10094000	311	-1.26564	-	LOC119867474	LOC111093919	LOC119867431	LOC119867432
Axial-OS-04	chr5	17204001	18313000	1074	-0.041972	0	LOC111095823	LOC102153762	LOC111095824	LOC119872001	LOC119872002	LOC102153862	LOC119876283	LOC106558795	CADM1	LOC111095825	LOC111095826	LOC111095828
Axial-OS-06	chr34	41397001	41409000	11	-1.26237	-	LOC119867459
Axial-OS-04	chr5	18496001	18807000	294	-0.009469	0	NXPE4	LOC100683196	LOC100685502
Axial-OS-06	chrX	27542001	27562000	19	-1.25863	-	DMD
Axial-OS-04	chr5	18859001	19009000	135	-0.032227	0	REXO2	RBM7	C5H11orf71
Axial-OS-06	chr34	9628001	9722000	91	-1.23897	-	IRX1
Axial-OS-04	chr5	19177001	19337000	151	-0.023859	0	ZBTB16	LOC119871811	LOC119871812	LOC119871809	LOC119871810	LOC102155430
Axial-OS-06	chr34	9264001	9402000	135	-1.21873	-
Axial-OS-04	chr5	19655001	19783000	119	-0.062281	0	LOC111095829	LOC111095830
Axial-OS-06	chr6	35381001	35430000	47	-1.21866	-	RBFOX1
Axial-OS-04	chr5	19906001	30755000	9648	-0.028859	0	TTC12	NCAM1	LOC111095831	LOC119876270	LOC111095832	LOC111095833	LOC111095835	LOC119871814	LOC119872086	LOC111095834	LOC119871815	LOC111095837	PTS	PLET1	BCO2	TEX12	IL18	SDHD	TIMM8B	NKAPD1	PIH1D2	DLAT	LOC106558799	DIXDC1	C5H11orf52	LOC119871816	HSPB2	CRYAB	C5H11orf1	FDXACB1	ALG9	LOC111095839	LOC102152274	LOC102154707	LOC119872108	LOC119871817	PPP2R1B	SIK2	LOC119876290	LAYN	HOATZ	MIR34C	MIR34B
Axial-OS-06	chr34	9402001	9526000	122	-1.21205	-	LOC111093944
Axial-OS-04	chr5	30885001	30988000	94	-0.023624	0	MED31	TXNDC17	KIAA0753	PITPNM3
Axial-OS-06	chr34	21378001	21473000	92	-1.21052	-	LOC100683832
Axial-OS-06	chr34	9526001	9628000	98	-1.20242	-	LOC111093941
Axial-OS-04	chr5	31323001	31932000	536	-0.060516	0	LOC119871754	LOC119872009	NLRP1	LOC100688504	MIS12	DERL2	DHX33	C1QBP	RPAIN	NUP88	RABEP1	ZFP3	LOC119872076	SCIMP	KIF1C	INCA1	CAMTA2	SPAG7	ENO3	PFN1	RNF167	SLC25A11	GP1BA	LOC119871838	CHRNE	LOC119876292	MINK1
Axial-OS-06	chr34	13750001	13936000	164	-1.19429	-	LOC111093905
Axial-OS-06	chr34	13936001	13977000	39	-1.19425	-	LOC111093905
Axial-OS-04	chr5	33146001	40554000	6740	-0.013153	0	ALOXE3	TRNAK-UUU_1	TRNAQ-CUG_1	TRNAL-UAG_1	TRNAR-UCU_2	HES7	TRNAG-GCC_1	TRNAS-CGA_1	TRNAT-AGU_2	PER1	VAMP2	LOC102157040	LOC119872052	TRNAW-CCA_1	TRNAS-GCU_2	TRNAT-AGU_3	TRNAI-AAU_1	BORCS6	AURKB	TRNAW-CCA_2	TRNAG-UCC_1	TRNAD-GUC_1	TRNAP-CGG_1	TRNAT-AGU_4	TRNAS-AGA_2	TRNAI-AAU_2	CTC1	PFAS	SLC25A35	RANGRF	ARHGEF15	ODF4	KRBA2	RPL26	RNF222	NDEL1	LOC119871847	MYH10	CCDC42	LOC119876293	MFSD6L	PIK3R6	LOC119871848
Axial-OS-08	chr2	84959001	84976000	14	-1.19238	-
Axial-OS-04	chr5	40888001	55580000	13278	-0.031789	0	SLC47A1	TRNAW-CCA_4	LOC119871863	RNF112	MFAP4	MAPK7	LOC111095906	B9D1	EPN2	LOC100682586	LOC489534	SLC5A10	FAM83G	PRPSAP2	LOC119876273	SHMT1	MIR8872	TOP3A	LOC119876297	FLII	LLGL1	LOC111095909	ALKBH5	LOC119871865	MYO15A	DRG2	GID4	ATPAF2	DRC3	TOM1L2	LOC100683610	SREBF1	MIR33B	RAI1	PEMT	LOC111095910	RASD1	MED9	LOC111095911	LOC106558769	NT5M	LOC100684203	COPS3
Axial-OS-06	chr34	8681001	9118000	419	-1.19178	-	LOC111093909	LOC119867553	LOC111093865	LOC111093920
Axial-OS-04	chr5	56657001	56959000	287	-0.043369	0	NOC2L	LOC100685503	KLHL17	PLEKHN1	PERM1	HES4	ISG15	AGRN	LOC100683481	RNF223	C5H1orf159	TTLL10	MIR200B	MIR200A	MIR429	TNFRSF18	TNFRSF4	SDF4	B3GALT6	C1QTNF12	LOC119871889	UBE2J2	SCNN1D	ACAP3	PUSL1
Axial-OS-06	chr34	21349001	21378000	29	-1.19113	-	LOC119867444
Axial-OS-04	chr5	57040001	57115000	68	-0.03929	0	ANKRD65	TMEM88B	VWA1	LOC119871890	ATAD3A	TMEM240	LOC119871891	SSU72	LOC119871892
Axial-OS-06	chr34	21052001	21105000	49	-1.18997	-	LOC478670
Axial-OS-04	chr5	57683001	57779000	94	-0.019328	0	SKI	MORN1	RER1	PEX10
Axial-OS-06	chr34	8499001	8636000	131	-1.17696	-	LOC119877860	LOC119867430
Axial-OS-04	chr5	57944001	57993000	48	-0.037295	0	MMEL1	TTC34	LOC111096118	LOC119871898
Axial-OS-06	chr34	10094001	10257000	160	-1.16931	-
Axial-OS-06	chr34	8636001	8681000	44	-1.1522	-
Axial-OS-06	chr34	13977001	13999000	20	-1.13048	-
Axial-OS-08	chr26	25328001	25635000	95	-1.12502	-	SLC5A1	SLC5A4	OR7A22P	LOC119877625	LOC119866077	LOC119877571	LOC102155737	LOC612106	LOC486373	LOC119866209
Axial-OS-04	chr5	60827001	65093000	3903	-0.018878	0	PLEKHG5	NOL9	TAS1R1	ZBTB48	KLHL21	PHF13	THAP3	DNAJC11	LOC119871906	LOC111095977	LOC119871905	CAMTA1	LOC119871907	LOC111095979	LOC111095981	LOC119872109	LOC111095980	LOC111095978	VAMP3	SCAMPER	PER3	UTS2	LOC102155268	TNFRSF9	LOC119871909	LOC119871908	PARK7	LOC119872116	ERRFI1	LOC119871910	LOC106558837	LOC102155776	LOC111095984	LOC119871911	SLC45A1	RERE	LOC489638	ENO1	LOC100688505	LOC119872106	CA6	LOC489640	GPR157
Axial-OS-06	chr34	10257001	10337000	75	-1.12427	-	LOC111093922
Axial-OS-04	chr5	65705001	66281000	536	-0.041118	0	BANP	CA5A	LOC106558833	SLC7A5	LOC119871920	LOC119871919	KLHDC4	JPH3	LOC119871921	LOC119871922	LOC111096001	LOC102152720	LOC111096000	ZCCHC14	MAP1LC3B	FBXO31	C5H16orf95	LOC119876311
Axial-OS-06	chrX	32399001	32456000	52	-1.09814	-	LOC119868666
Axial-OS-08	chr16	39107001	39125000	18	-1.09188	-	LOC111090324
Axial-OS-08	chr18	19101001	19121000	20	-1.08718	-	MAGI2	LOC111097303
Axial-OS-08	chr29	42145001	42174000	25	-1.0852	-	TSPYL5	LOC119866762
Axial-OS-08	chr19	35332001	35338000	6	-1.07959	-	DPP10
Axial-OS-08	chr13	34399001	34406000	7	-1.07924	-	COL22A1
Axial-OS-08	chr29	15336001	15351000	8	-1.07062	-
Axial-OS-08	chr16	55036001	55428000	75	-1.06767	-	LOC100686569	LOC102153584	LOC119877067	LOC119877068	LOC119877069	LOC119877070	LOC119877071	LOC119868943	LOC119877072	LOC482940	LOC491522	LOC102152463	LOC119869181	LOC119877073	LOC119877079	LOC119877074	LOC119877080	LOC119877109	LOC119869258	LOC119869256_1	LOC119869255	LOC119869254	LOC119877075	CBD107	DEFB105A	CBD104	SPAG11B
Axial-OS-08	chr26	26177001	26188000	6	-1.06566	-	LOC119866058
Axial-OS-08	chr38	6297001	6300000	3	-1.0604	-	LOC119868033
Axial-OS-08	chr26	27310001	27459000	48	-1.06029	-	LOC119869150	LOC119866215	LOC119877601
Axial-OS-08	chr20	30223001	30242000	18	-1.05672	-	FHIT
Axial-OS-05	chr35	12001	35000	5	-1.05544	-
Axial-OS-08	chr18	23225001	23230000	5	-1.05147	-	SEMA3E
Axial-OS-08	chr16	59782001	59784000	2	-1.0504	-
Axial-OS-08	chr16	18697001	18724000	25	-1.04385	-	DPP6
Axial-OS-08	chr2	49210001	49219000	9	-1.04291	-
Axial-OS-08	chr19	25402001	25405000	3	-1.04098	-
Axial-OS-08	chr20	28013001	28020000	6	-1.03955	-	SYNPR
Axial-OS-08	chr19	44205001	44224000	19	-1.03927	-	LRP1B
Axial-OS-08	chr16	56891001	56898000	7	-1.03921	-
Axial-OS-08	chr19	20671001	21550000	329	-1.03809	-	LOC100682905	LOC119864445	LOC119864456_1	LOC119864449	LOC119864421	LOC119877289	LOC119877277	LOC119864420	LOC119877276	LOC102152069	LOC119877278	LOC119877290	LOC119877279	LOC119864422	LOC119877266	LOC111091126	LOC106560029	LOC102156811
Axial-OS-08	chr19	43920001	43931000	11	-1.03458	-
Axial-OS-08	chr16	58689001	58725000	36	-1.03221	-	CSMD1	LOC119869662
Axial-OS-08	chr6	74955001	74986000	31	-1.03123	-	NEGR1	LOC102155563
Axial-OS-08	chrM	1	15000	13	-1.03039	-
Axial-OS-08	chr16	59569001	59583000	14	-1.0272	-
Axial-OS-08	chr16	4040001	4064000	23	-1.02614	-
Axial-OS-08	chr10	26531001	26534000	3	-1.02601	-	MGAT3
Axial-OS-08	chr16	58150001	58156000	6	-1.02357	-	CSMD1
Axial-OS-08	chr37	29935001	29953000	14	-1.02191	-
Axial-OS-08	chr10	58487001	58493000	6	-1.02053	-
Axial-OS-02	chr4	18662001	18706000	37	-1.0205	-	CTNNA3	LOC111095465
Axial-OS-08	chr19	44554001	44578000	22	-1.02035	-	LRP1B
Axial-OS-08	chr11	59102001	59110000	7	-1.01775	-
Axial-OS-08	chr16	30826001	30834000	8	-1.01583	-
Axial-OS-04	chr5	78749001	78781000	32	-0.135219	0	LOC119871961
Axial-OS-08	chr18	40293001	40301000	8	-1.01543	-	OR5F2
Axial-OS-03	chr26	25777001	26047000	241	-1.01533	-	LOC119869096	LOC119877555	LOC119869102	LOC102151828	LOC612167	LOC100684592	LOC119869128	LOC111092607	LOC119863955	LOC612168	LOC491363	LOC612173	LOC612177	LOC102152388	LOC119866051
Axial-OS-08	chr32	32167001	32175000	8	-1.0153	-
Axial-OS-08	chr18	18810001	18823000	13	-1.01528	-	MAGI2
Axial-OS-08	chr6	65394001	65402000	8	-1.01526	-
Axial-OS-08	chr26	33310001	33335000	24	-1.01519	-
Axial-OS-03	chr8	75349001	75467000	26	-1.01503	-	LOC119876553	LOC106559120	LOC119876554	LOC119876555	LOC119876556	LOC119876557	LOC119876558	LOC119869059	LOC119876559	LOC119875780
Axial-OS-08	chr13	32719001	32757000	37	-1.01415	-
Axial-OS-08	chr16	58331001	58337000	6	-1.01361	-	CSMD1
Axial-OS-08	chr13	54718001	54734000	15	-1.01322	-
Axial-OS-08	chr13	53507001	53522000	15	-1.01285	-	ADGRL3
Axial-OS-08	chr16	57453001	57466000	12	-1.01277	-
Axial-OS-08	chr26	3266001	3282000	15	-1.0119	-	TMEM132C
Axial-OS-08	chr16	59306001	59330000	23	-1.01184	-	CSMD1
Axial-OS-08	chr16	58337001	58409000	67	-1.01172	-	CSMD1	LOC102154309
Axial-OS-08	chr13	41700001	41725000	23	-1.01168	-	KCTD8
Axial-OS-08	chr26	366001	368000	2	-1.01147	-	GOLGA3
Axial-OS-08	chr19	26002001	26063000	54	-1.01044	-
Axial-OS-08	chr32	36564001	36572000	7	-1.00963	-	LOC119877803
Axial-OS-04	chr5	88590001	89556000	904	0.072846	0	LOC119871972	LOC111096136	LOC111096137	LOC111096138	LOC111096139	LOC119874957	LOC100687871	LOC119872097
Axial-OS-04	chr6	6001	45608000	40320	-0.017957	0	LOC119876328	LOC106558875	ZNF713	LOC119872419	LOC111096170	LOC100688077	NIPSNAP2	LOC119872129	PSPH	CCT6A	LOC119872417	LOC119872416	SUMF2	PHKG1	CHCHD2	NUPR2	LOC100688452	LOC119872432	VKORC1L1	LOC102152698	GUSB	LOC100688742	LOC119872315	ASL	LOC106558867	CRCP	LOC102153077	TPST1	LOC119872130	LOC106558866	LOC102153374	KCTD7	RABGEF1	LOC111096541	LOC119872132	TMEM248	SBDS	LOC479708	LOC119872394	LOC119872451	CALN1	LOC111096176	LOC102154109
Axial-OS-04	chr6	45608001	47545000	1868	-0.122891	0	LOC119872250	LOC102152190	LOC111096362	LOC119872349	LOC106558908	LOC111096363	LOC111096509	LOC100683041	LOC100685643	LOC119876334	LOC100683118	LOC607460	RNPC3	LOC102152658	LOC111096366
Axial-OS-04	chr6	47545001	71602000	22340	-0.009689	0	LOC111096366	LOC100685796	LOC111096511	LOC102152700	COL11A1	LOC111096468	LOC119872351	LOC100686044	LOC119876380	LOC119876381	OLFM3	LOC119872415	LOC119872437	LOC111096512	LOC119872352	S1PR1	LOC119872353	LOC102153396	LOC111096368	LOC119872436	DPH5	SLC30A7	LOC119872381	EXTL2	LOC111096514	LOC119872253	VCAM1	CDC14A	GPR88	LOC102154266	RTCA	DBT	LRRC39	TRMT13	SASS6	LOC119876382	MFSD14A	SLC35A3	LOC119872254	AGL	LOC119872430	LOC479932	FRRS1
Axial-OS-08	chr16	59583001	59626000	40	-1.00928	-
Axial-OS-04	chr6	71619001	78110000	6093	-0.012237	0	SLC44A5	LHX8	LOC100687711	LOC100687792	TYW3	LOC119876345	CRYZ	ERICH3	LOC119872289	LOC111096449	TNNI3K	LRRC53	LOC119872459	FPGT	LRRIQ3	LOC102155529	LOC119872373	LOC111096535	LOC119872374	LOC111096536	LOC111096452	LOC111096453	LOC119876394	NEGR1	LOC111096455	LOC111096454	LOC119876395	LOC102155563	LOC111096456	LOC119872290	LOC111096457	LOC119876346	LOC102155681	LOC119872294	ZRANB2	LOC119872293	MIR186	PTGER3	LOC119872292	LOC111096460	LOC119872460	LOC111096538	CTH
Axial-OS-04	chr7	7001	81074000	74355	0.054752	0	LOC119876403	CHI3L1	MYBPH	ADORA1	LOC102152802	LOC106558980	MYOG	PPFIA4	TMEM183A	LOC111096577	LOC100682872	LOC111096575	MGAT4F	CYB5R1	ADIPOR1	KLHL12	RABIF	LOC100855995	LOC119872474	LOC102151492	KDM5B	LOC111096578	SYT2	LOC119872475	LOC119876404	PPP1R12B	LOC102154785	LOC111096579	UBE2T	LGR6	LOC607201	PTPN7	ARL8A	GPR37L1	LOC100684738	LOC111096851	ELF3	RNPEP	TIMM17A	LOC106558984	LOC111096581	LMOD1	LOC111096582
Axial-OS-04	chr8	17001	20555000	18367	0.012011	0	LOC119872972	LOC119876464	LOC119869239	LOC119876474	LOC119872973	LOC119876475	OR2BB11P	ZNF496	LOC119872802	LOC119873038	NLRP3	LOC100688456	OR2H10	OR2B11	LOC119872975	OR2W11	GCSAML	cOR2W13P	OR2W13P	OR2C3	OR2G3P	OR6AA6	OR6AA7	OR6C4	LOC490585	OR4L1	OR4K13CP	OR4AH1P	LOC119876465	CATSPERB	LOC111096944	TC2N	FBLN5	LOC119872803	TRIP11	ATXN3	LOC111096945	NDUFB1	LOC119873156	CPSF2	LOC119872977	SLC24A4	LOC111096947
Axial-OS-03	chr38	189001	321000	96	-1.0091	-
Axial-OS-04	chr8	20582001	21670000	913	0.018436	0	LOC100688655	LOC100684027	LOC119872988
Axial-OS-08	chr32	32255001	32267000	12	-1.00864	-
Axial-OS-04	chr8	21717001	45418000	21701	0.009563	0	LOC119873047	LOC119873169	LOC119872816	LOC111097015	FSCB	LOC119872819	C8H14orf28	KLHL28	LOC119872821	TOGARAM1	PRPF39	LOC119872852	LOC119873141	FKBP3	FANCM	MIS18BP1	LOC119876489	LOC610412	LOC111097209	LOC111097258	LOC111097211	LOC111097210	LOC106559156	LOC119873048	LOC111097018	LOC111097020	LOC111097019	LOC102153741	LOC111097259	LOC100682850	LOC111097212	RPL10L	LOC100684600	MDGA2	LOC119872854	LOC102152571	LOC100684675	LOC100856017	LOC100684974	LOC111097260	LOC100685135	LOC106559131	LOC111097022_1
Axial-OS-08	chr32	14429001	14435000	6	-1.00788	-	LOC111093607
Axial-OS-04	chr8	45421001	73954000	25754	0.0044	0	SIPA1L1	LOC102154904	LOC119873152	LOC119876468	RGS6	LOC119873158	LOC111097095	LOC119876502	LOC111097096	LOC111097226	LOC119873001	DPF3	LOC111097101	LOC111097098	LOC111097099	LOC111097097	LOC111097100	LOC111097102	DCAF4	ZFYVE1	RBM25	LOC111097103	PSEN1	LOC610330	PAPLN	NUMB	LOC102154976	LOC102155322	HEATR4	RIOX1	LOC490770	ACOT4	LOC119873130	ACOT6	LOC119872898	DNAL1	LOC106559178	PNMA1	MIDEAS	LOC119872899	LOC119876503	LOC119873150	PTGR2
Axial-OS-08	chr26	25195001	25248000	47	-1.00726	-	YWHAH	LOC111092650	LOC100687940
Axial-OS-04	chr9	1001	8381000	7490	-0.022768	0	METRNL	LOC119873200	LOC119873201	LOC119873399	B3GNTL1	TBCD	ZNF750	LOC102154805	FN3K	FN3KRP	RAB40B	LOC102154540	WDR45B	FOXK2	TRNAM-CAU_3	TRNAQ-CUG_2	TRNAQ-CUG_3	NARF	LOC119873202	CYBC1	HEXD	OGFOD3	LOC111094981	UTS2R	SECTM1	CD7	CSNK1D	SLC16A3	LOC119876620	CCDC57	LOC119873203	FASN	DUS1L	GPS1	RFNG	LOC102154270	LOC607806	DCXR	RAC3	LRRC45	CENPX	ASPSCR1	NOTUM
Axial-OS-08	chr16	59171001	59306000	128	-1.00693	-	CSMD1	LOC119869675
Axial-OS-04	chr9	8404001	9214000	697	0.008393	0	LOC119873395	LOC119873233	LOC119873408	LOC102156472	LOC102156400	LOC119873234	LOC119876597	LOC119873409	SOX9	LOC111097304	LOC119873235	LOC111097525	LOC119876599	LOC119876598	LOC111097339
Axial-OS-04	chr9	9214001	9538000	317	0.102328	0	LOC111097339	LOC119873509	LOC119873236
Axial-OS-04	chr9	9538001	10147000	583	-0.135127	0	LOC111097339	LOC111097530	LOC119873526	LOC119873512	LOC119876627	LOC119875846	LOC119873423
Axial-OS-04	chr9	10147001	10216000	69	-0.012756	0	LOC119873422
Axial-OS-04	chr9	10222001	18087000	6841	-0.013057	0	LOC119873422	LOC111097529	LOC119873421	LOC119873420	KCNJ2	LOC102157045	KCNJ16	LOC106559255	LOC119873259	LOC119876600	LOC111097335	LOC119873419	MAP2K6	LOC106559254	LOC100684380	LOC111097334	ABCA5	ABCA6	LOC119873180	LOC119876677	ABCA9	LOC119876675	ABCA8	LOC119873258	LOC119873458	LOC119873418	LOC119873417	LOC119873416	LOC610995	FAM20A	PRKAR1A	WIPI1	ARSG	SLC16A6	AMZ2	GNA13	LOC111097331	LOC111097330	LOC102154925	RGS9	LOC111097329	AXIN2	LOC119873414
Axial-OS-08	chr16	52873001	52893000	20	-1.00611	-
Axial-OS-04	chr9	18132001	61169000	37751	-0.015752	0	MAP3K14	LOC111097342	SPATA32	FMNL1	LOC119873262	LOC111097343	HEXIM2	HEXIM1	ACBD4	PLCD3	NMT1	DCAKD	LOC119873263	LOC111097344	C1QL1	KIF18B	GFAP	FAM187A	CCDC103	EFTUD2	HIGD1B	GJC1	ADAM11	DBF4B	CCDC43	MEIOC	LOC119873494	FZD2	LOC111097345	GPATCH8	ITGA2B	FAM171A2	GRN	SLC25A39	RUNDC3A	LOC111097531	SLC4A1	UBTF	ATXN7L3	TMUB2	ASB16	HROB	HDAC5
Axial-OS-08	chr19	44317001	44341000	21	-1.00547	-	LRP1B
Axial-OS-06	chr1	19001	51508000	47205	-0.002229	0	ENPP1	LOC102151484	LOC100685702	LOC100685782	LOC119870691	PARD6G	ADNP2	LOC100685536	LOC119870385	RBFA	LOC102154355	TXNL4A	TRNAQ-UUG_1	HSBP1L1	LOC111091658	LOC111091673	SLC66A2	LOC106559849	KCNG2	CTDP1	LOC119870433	LOC111091841	LOC119870619	LOC111090558	NFATC1	LOC111091898	LOC119875951	ATP9B	LOC119870460	SALL3	LOC111092007	LOC111092029	LOC119870620	LOC102155992	LOC111090560	LOC119875935	LOC111092037	LOC119870622	LOC119870623	LOC111092046	LOC119870694	LOC111092121	LOC111090561
Axial-OS-08	chr11	73514001	73526000	12	-1.00524	-
Axial-OS-06	chr1	51767001	61708000	9221	-0.001412	0	PACRG	LOC111095932	LOC111095931	LOC102151615	QKI	LOC119870664	LOC119870665	LOC111090691	LOC111095940	LOC106559700	LOC119871000	LOC100684782	LOC119870666	C1H6orf118	LOC119870150	PDE10A	LOC102152011	LOC100685014	TBXT	LOC119869870	PRR18	LOC111095958	SFT2D1	MPC1	RPS6KA2	LOC119870768	LOC119870667	RNASET2	CEP43	LOC119875906	CCR6	GPR31	LOC484082	LOC111095971	TTLL2	LOC111095973	UNC93A	LOC100855528	LOC102153253	LOC111090695	LOC111095985	LOC106559705	LOC111095986
Axial-OS-08	chr16	59089001	59171000	81	-1.00455	-	CSMD1
Axial-OS-06	chr1	61709001	123556000	54395	-0.002258	0	LOC106559720	LOC106558802	LOC119869931	LOC119869899	HSF2	SERINC1	LOC119870786	PKIB	LOC100687864	LOC111096205	FABP7	SMPDL3A	LOC119870787	CLVS2	LOC119870674	TRDN	LOC111096208	LOC102152099	NKAIN2	LOC111096209	LOC106558814	LOC119875967	TRNAK-CUU_1	RNF217	TPD52L1	HDDC2	LOC111098237	LOC111096211	LOC119869890	LOC119869929	LOC119875908	LOC100688589	LOC612667	LOC100684322	LOC100688798	HEY2	LOC119870788	LOC119870180	TRNAE-CUC_1	NCOA7	LOC111096224	LOC119870675	HINT3
Axial-OS-06	chr10	20001	70641000	64317	-0.001653	0	LOC119876696	LOC119876711	OR6C4B	LOC119876712	LOC119876713	LOC100685665	OR6U3P	LOC100682740	OR10P24P	METTL7B	ITGA7	BLOC1S1	RDH5	CD63	GDF11	SARNP	LOC102156051	ORMDL2	LOC119873566	DNAJC14	LOC606845	MMP19	LOC100686273	PYM1	DGKA	PMEL	CDK2	RAB5B	SUOX	IKZF4	LOC111097574	LOC119873567	RPS26	LOC111097832	ERBB3	PA2G4	LOC119873568	ZC3H10	ESYT1	MYL6B	MYL6	SMARCC2	TRNAS-CGA_2
Axial-OS-06	chr11	2001	74805000	66307	-0.033255	0	LOC119876782	LOC119876759	LOC119876783	LOC119876784	ZFP62	LOC111097912	LOC111097973	LOC100687092	BTNL9	OR2T26	OR2V1	LOC111097913	LOC119874016	TRNAV-AAC_1	TRNAP-UGG_3	TRNAT-UGU_1	TRIM7	TRNAA-UGC_3	TRNAK-CUU_22	TRNAV-AAC_2	TRNAK-CUU_23	TRNAV-CAC_1	TRIM41	RACK1	LOC119874077	LOC119874083	LOC119876787	TRIM52	LOC606863	LOC106559444	LOC119876785	LOC119873846	LOC106559453	LOC481472	LOC119876786	LOC119876758	LOC119873841	LOC481473	IFGGC1	IFGGB2	LOC119873847	LOC119876776	LOC119876760
Axial-OS-08	chr20	29224001	29259000	34	-1.00431	-	PTPRG
Axial-OS-08	chr30	20058001	20076000	16	-1.00393	-	UNC13C
Axial-OS-08	chr22	18536001	18662000	77	-1.00375	-
Axial-OS-08	chr38	6397001	6425000	26	-1.0036	-
Axial-OS-08	chr6	27096001	27104000	8	-1.00352	-	XYLT1
Axial-OS-08	chr16	59008001	59089000	75	-1.00327	-	CSMD1
Axial-OS-08	chr13	34406001	34433000	26	-1.00326	-	COL22A1	LOC111098569
Axial-OS-08	chr16	59626001	59633000	7	-1.0031	-
Axial-OS-08	chr32	31976001	31984000	8	-1.00198	-
Axial-OS-08	chr18	28827001	28839000	12	-1.0015	-	LRRC4C
Axial-OS-08	chr2	28145001	28154000	9	-1.00118	-
Axial-OS-08	chr6	74354001	74464000	99	-1.00097	-	LOC119876394	NEGR1	LOC111096455
Axial-OS-08	chr16	57712001	57729000	13	-1.00069	-	CSMD1
Axial-OS-08	chr13	32509001	32527000	17	-0.999196	-
Axial-OS-08	chr32	26086001	26098000	12	-0.998969	-	CCSER1
Axial-OS-08	chr32	25226001	25235000	9	-0.998744	-
Axial-OS-06	chr14	41001	58034000	53041	0.068663	0	LOC607881	LOC119874502_1	LOC119874502_2	LOC482199	LOC482200	LOC102152126	LOC119867365	RNF187	LOC111098714	H2BU2	H2BU1	H2AW	LOC119866881	H3-4	TRIM17	LOC106559712	TRIM11	OBSCN	IBA57	GJC2	GUK1	MRPL55	C14H1orf35	ARF1	WNT3A	LOC119874528	WNT9A	PRSS38	SNAP47	JMJD4	OR6F1	OR13G1	OR2AK3	OR2L3B	LOC100683954	OR2L17	LOC100684658	OR2L5C	OR2AJ8P	LOC482215	OR2AJ7	OR2W3	TRIM58
Axial-OS-08	chr6	65939001	65992000	52	-0.998391	-	LOC111096433
Axial-OS-06	chr14	58368001	61104000	2573	0.061092	0	LOC100688532	LOC100688611	LOC111098708	LOC102157282	KCND2	LOC102154153	LOC119876981	LOC119876982	TSPAN12	LOC119876983	ING3	LOC111098860	CPED1	LOC119867667	LOC111098861	WNT16	FAM3C	LOC111098709	LOC119867535	LOC119865955	LOC119866694	LOC111098862	LOC102152348	LOC119867655	PTPRZ1	AASS	FEZF1	LOC111098711	CADPS2	RNF133	RNF148	LOC111098863	LOC119866503	LOC111098864	LOC119866869	SLC13A1	LOC102152781	IQUB
Axial-OS-06	chr15	13001	5750000	5040	0.027274	0	LOC119877008	LOC119869315	OR13P4	OR13P3	OR13P5	LOC482436	SLC2A1	LOC119868456	ZNF691	ERMAP	SVBP	LOC111098933	TMEM269	LOC111098934	C15H1orf50	P3H1	CLDN19	YBX1	PPIH	CCDC30	LOC111098935	LOC106559773	PPCS	ZMYND12	RIMKLA	LOC119869329	FOXJ3	LOC111098936	LOC119876999	GUCA2A	GUCA2B	HIVEP3	LOC111098937	MIR8839	LOC119868088	LOC102151786	LOC119868093	EDN2	FOXO6	LOC111098938	LOC111098939	LOC119869446	SCMH1
Axial-OS-06	chr15	5750001	20216000	12451	-0.027687	0	LOC119869326	LOC111098957	CSF3R	MRPS15	OSCP1	LSM10	STK40	LOC119869319	EVA1B	SH3D21	LOC119874540	THRAP3	MAP7D1	TRAPPC3	COL8A2	ADPRS	LOC119877003	TEKT2	AGO3	LOC119869414	AGO1	AGO4	LOC119877004	CLSPN	LOC102153318	C15H1orf216	PSMB2	TFAP2E	NCDN	KIAA0319L	LOC119869362	LOC119869363	LOC119869364	ZMYM4	TRNAK-UUU_8	LOC119877013	SFPQ	ZMYM1	LOC119869284	ZMYM6	LOC111090138	LOC119869353	DLGAP3
Axial-OS-08	chr16	59330001	59350000	20	-0.998207	-
Axial-OS-06	chr15	20265001	64670000	40593	-0.015959	0	LOC475410	NAV3	LOC102155796	LOC119877049	LOC102155843	SYT1	LOC102155931	LOC111099018	TRNAR-CCU_11	LOC100684031	PAWR	PPP1R12A	LOC111098888	OTOGL	LOC119869352	LOC100684335	PTPRQ	LOC119869330	LOC119869471	LOC102156585	MYF6	MYF5	LIN7A	ACSS3	LOC119869337	PPFIA2	LOC111099022	LOC106559723	LOC119869338	LOC119869381	CCDC59	METTL25	LOC111099024	LOC119869297	LOC119877030	LOC119869383	LOC111099025	LOC119869291	LOC119877031	LOC119869440	LOC119877032	LOC111099026	LOC119869287
Axial-OS-06	chr16	72001	60362000	53488	-0.012919	0	ADCY1	MIR8852	MIR8862	LOC102151790	IGFBP1	IGFBP3	LOC119869622	LOC111090203	LOC119877113	TNS3	LOC119877083	LOC607718	LOC119877081	LOC119874619	LOC119874615	LOC102152014	LOC119877082	MIR8793-2	LOC100685895	MIR8907	MIR8794-2	LOC119877114	LOC119874704	LOC119874618	LOC119877110	LOC119877111	LOC119874717	LOC119874621	LOC119877084	LOC119877115	LOC119877086	MIR8793-3	LOC119877085	LOC102152352	LOC106559822	PDIA4	LOC102152785	LOC119869648	EZH2	CUL1	LOC119874623	CNTNAP2	LOC111090208
Axial-OS-06	chr17	41001	39708000	36133	0.025911	0	LOC106557545	LOC119877142	FAM110C	LOC100683756	LOC119869711	SH3YL1	ACP1	ALKAL2	LOC111090451	LOC111090453	LOC100687694	LOC102155720	LOC106559908	TMEM18	LOC119877146	LOC119869786	LOC119869787	SNTG2	TPO	PXDN	LOC119869718	MYT1L	LOC111090456	LOC111090455	LOC102156139	LOC102156182_1	LOC102156182_2	LOC111090457	LOC111090458	LOC119877126	LOC119869746	EIPR1	LOC111090461	TRAPPC12	LOC119864016	LOC111090460	ADI1	LOC102156680	LOC102156722	RNASEH1	RPS7	COLEC11	ALLC
Axial-OS-08	chr37	21254001	21269000	14	-0.997528	-	SPAG16
Axial-OS-06	chr17	39753001	65088000	22138	0.025665	0	SFTPB	USP39	LOC119864031	C17H2orf68	TMEM150A	RNF181	VAMP5	VAMP8	GGCX	MAT2A	SH2D6	CAPG	ELMOD3	RETSAT	TGOLN2	TCF7L1	LOC111090634_1	TRNAR-CCU_14	LOC111090634_2	LOC111090635	LOC100688615	LOC119877133	KCMF1	LOC111090636	LOC100688892	LOC111090637	TMSB10	TRABD2A	LOC111090638	DNAH6	LOC100686748	LOC119869757	SUCLG1	LOC111090437	LOC100682574	LOC111090438	LOC119877204	LOC119877193	LOC102152789	LOC119864020	LOC483087	LOC100682805	LOC111090439
Axial-OS-06	chr18	42001	114000	60	-0.0839	0	LOC119877212
Axial-OS-08	chr37	21070001	21074000	4	-0.99714	-	SPAG16
Axial-OS-08	chr30	20448001	20455000	6	-0.996827	-
Axial-OS-08	chr26	3816001	3853000	36	-0.996788	-
Axial-OS-08	chr19	43067001	43085000	17	-0.996333	-	LOC111091073
Axial-OS-08	chr23	49635001	49639000	4	-0.996305	-
Axial-OS-08	chr13	13624001	13742000	107	-0.996077	-	CSMD3
Axial-OS-08	chr16	57094001	57132000	33	-0.996046	-
Axial-OS-08	chr6	27070001	27095000	25	-0.9956	-	XYLT1
Axial-OS-08	chr16	58563001	58581000	15	-0.995565	-	CSMD1
Axial-OS-08	chr26	3805001	3816000	11	-0.995284	-
Axial-OS-08	chr6	74239001	74301000	60	-0.994697	-
Axial-OS-08	chr13	10657001	10670000	13	-0.994609	-	LOC482008	KCNV1
Axial-OS-08	chr38	11379001	11397000	16	-0.994119	-
Axial-OS-08	chr9	28410001	28638000	208	-0.994007	-
Axial-OS-08	chr19	43454001	43515000	55	-0.993895	-	LOC111091179
Axial-OS-08	chr26	31847001	31852000	4	-0.993763	-
Axial-OS-08	chr20	28506001	28521000	15	-0.993731	-	CADPS
Axial-OS-08	chr19	44224001	44312000	82	-0.993271	-	LRP1B
Axial-OS-08	chr13	13601001	13624000	22	-0.993136	-	CSMD3
Axial-OS-08	chr32	7954001	7963000	8	-0.993076	-
Axial-OS-08	chr18	41513001	41537000	22	-0.992865	-	LOC119864128
Axial-OS-08	chr16	30810001	30826000	15	-0.992863	-
Axial-OS-08	chr18	28120001	28175000	54	-0.992767	-	LRRC4C
Axial-OS-08	chr18	29489001	29509000	20	-0.992447	-
Axial-OS-08	chr16	20665001	20675000	9	-0.991381	-	PTPRN2	MIR153
Axial-OS-08	chr2	25500001	25548000	43	-0.991004	-	LOC100683304
Axial-OS-08	chr6	65339001	65353000	10	-0.990674	-
Axial-OS-08	chr37	21269001	21281000	11	-0.990488	-	SPAG16
Axial-OS-08	chr16	19471001	19564000	92	-0.990247	-	LOC102155425	LOC119869530
Axial-OS-08	chr11	71931001	71952000	21	-0.990129	-	LOC102152863
Axial-OS-08	chr16	58598001	58681000	50	-0.990092	-	CSMD1	LOC111090362
Axial-OS-08	chr13	54833001	54849000	12	-0.989998	-
Axial-OS-08	chr18	28839001	29029000	185	-0.989392	-	LRRC4C
Axial-OS-08	chr19	44748001	44809000	56	-0.989293	-	LRP1B	LOC100686544	LOC111091181
Axial-OS-08	chr11	73830001	73836000	6	-0.989255	-
Axial-OS-08	chr32	19921001	19942000	21	-0.989227	-	STPG2
Axial-OS-08	chr6	76198001	76252000	53	-0.988956	-	LRRC7
Axial-OS-08	chr6	74812001	74856000	43	-0.988698	-	NEGR1	LOC119876395
Axial-OS-08	chr29	14353001	14362000	9	-0.988605	-
Axial-OS-08	chr32	4983001	5012000	25	-0.988593	-
Axial-OS-08	chr16	60193001	60198000	5	-0.988579	-	ARHGEF10
Axial-OS-08	chr6	75180001	75213000	31	-0.988508	-	LOC111096457
Axial-OS-08	chr37	20564001	20587000	21	-0.988148	-
Axial-OS-08	chr2	39836001	39961000	118	-0.988116	-	RBM27	LOC111092098	POU4F3
Axial-OS-08	chr19	43319001	43333000	14	-0.987973	-
Axial-OS-08	chr32	26335001	26356000	21	-0.987942	-	CCSER1
Axial-OS-08	chr13	32600001	32629000	27	-0.987824	-	LOC111098566
Axial-OS-08	chr13	13190001	13216000	23	-0.987732	-	CSMD3
Axial-OS-08	chr13	34337001	34399000	41	-0.987688	-	COL22A1	LOC119876929
Axial-OS-08	chr10	32459001	32462000	3	-0.987494	-	BTBD11
Axial-OS-08	chr16	57848001	57938000	83	-0.987463	-	CSMD1	LOC100686796
Axial-OS-08	chr16	57829001	57848000	19	-0.987017	-	CSMD1
Axial-OS-08	chr29	22550001	22558000	8	-0.986985	-	STAU2
Axial-OS-08	chr16	58215001	58263000	42	-0.986792	-	CSMD1	LOC119869636
Axial-OS-08	chr13	51567001	51598000	30	-0.98679	-
Axial-OS-08	chr37	21356001	21394000	38	-0.986753	-	SPAG16
Axial-OS-08	chr32	25980001	26056000	71	-0.986636	-	CCSER1
Axial-OS-08	chr6	74301001	74340000	37	-0.986457	-
Axial-OS-08	chr6	75478001	75554000	73	-0.986425	-	PTGER3	LOC119872292
Axial-OS-02	chr35	656001	839000	19	-0.98637	-
Axial-OS-08	chr19	37109001	37146000	36	-0.986347	-	NCKAP5
Axial-OS-08	chr6	75213001	75314000	101	-0.986206	-	LOC119876346	LOC102155681
Axial-OS-08	chr2	70459001	70468000	9	-0.986098	-
Axial-OS-08	chr16	58725001	59008000	272	-0.985897	-	CSMD1	LOC119869655
Axial-OS-08	chr32	23644001	23671000	24	-0.985769	-	GRID2	LOC119877807	LOC102154301
Axial-OS-08	chr6	74511001	74537000	26	-0.985714	-	NEGR1
Axial-OS-08	chr18	28535001	28588000	50	-0.985611	-	LRRC4C
Axial-OS-08	chr18	28025001	28120000	87	-0.98555	-	LOC119864310	LRRC4C
Axial-OS-08	chr38	9304001	9325000	18	-0.985424	-
Axial-OS-08	chr6	73701001	73721000	19	-0.985258	-
Axial-OS-08	chr19	44958001	45049000	87	-0.985176	-	LRP1B	LOC119864523
Axial-OS-08	chr2	31689001	31720000	30	-0.985116	-
Axial-OS-08	chr13	53654001	53694000	36	-0.985115	-	ADGRL3
Axial-OS-08	chr18	27873001	27902000	28	-0.985049	-
Axial-OS-08	chr16	18607001	18697000	88	-0.985036	-	DPP6
Axial-OS-08	chr19	44935001	44958000	22	-0.98471	-	LRP1B
Axial-OS-08	chr16	57729001	57829000	99	-0.984558	-	CSMD1
Axial-OS-08	chr16	58409001	58503000	91	-0.984375	-	CSMD1	LOC111090361
Axial-OS-08	chr10	18370001	18603000	221	-0.984362	-	LOC111097829	LOC102157253	LOC106559363
Axial-OS-08	chr19	37094001	37109000	15	-0.9843	-	NCKAP5
Axial-OS-08	chr19	43152001	43319000	155	-0.984227	-
Axial-OS-08	chr6	76177001	76198000	21	-0.984173	-	LOC102156099	LRRC7
Axial-OS-08	chr16	56756001	56891000	128	-0.984169	-	LOC102154543
Axial-OS-08	chr16	58156001	58215000	57	-0.984026	-	CSMD1
Axial-OS-08	chr19	35905001	35913000	8	-0.983901	-	DPP10	LOC111091159
Axial-OS-08	chr16	18599001	18607000	8	-0.983796	-	DPP6
Axial-OS-08	chr13	41587001	41656000	63	-0.983792	-	KCTD8	LOC119876940	LOC111098607
Axial-OS-08	chr16	59693001	59782000	88	-0.983785	-	LOC100683095	LOC119877076
Axial-OS-08	chr13	11947001	12173000	205	-0.983695	-	LOC102156107
Axial-OS-08	chr21	10683001	10706000	20	-0.983506	-	LOC119864955	NOX4
Axial-OS-08	chr16	60198001	60253000	55	-0.983059	-	ARHGEF10	LOC119869520
Axial-OS-08	chr19	34611001	34622000	10	-0.983046	-	LOC106560027
Axial-OS-08	chr2	31348001	31362000	14	-0.982727	-
Axial-OS-08	chr3	15115001	15165000	48	-0.982378	-	KIAA0825
Axial-OS-08	chr18	23230001	23285000	52	-0.982252	-	SEMA3E
Axial-OS-08	chr11	46620001	46646000	25	-0.981977	-	LINGO2
Axial-OS-08	chr18	29029001	29099000	61	-0.981588	-	LRRC4C
Axial-OS-08	chr19	42688001	42747000	58	-0.981376	-	SPOPL
Axial-OS-08	chr38	11348001	11379000	30	-0.981269	-
Axial-OS-08	chr13	34100001	34149000	43	-0.981201	-	FAM135B
Axial-OS-08	chr16	38572001	38580000	8	-0.981113	-
Axial-OS-08	chr18	41489001	41513000	20	-0.981043	-	OR4A2	OR4A47
Axial-OS-08	chr16	30299001	30335000	35	-0.980904	-	UNC5D
Axial-OS-08	chr21	16826001	16843000	17	-0.980892	-
Axial-OS-08	chr18	31140001	31150000	9	-0.98089	-
Axial-OS-08	chr18	30000001	30334000	310	-0.980826	-	LOC111090808	LOC102151683	LOC111090835	LOC102151766	LOC100688112	LOC111091020
Axial-OS-08	chr19	35338001	35408000	66	-0.980702	-	DPP10
Axial-OS-08	chr13	43981001	43988000	7	-0.980673	-	GABRB1
Axial-OS-08	chr29	13681001	13688000	6	-0.980621	-	LOC111093132	TTPA
Axial-OS-06	chr34	20778001	20837000	57	-0.980506	-	LOC478670
Axial-OS-08	chr16	30410001	30419000	9	-0.980472	-	UNC5D
Axial-OS-08	chr16	3387001	3488000	98	-0.980467	-	CNTNAP2
Axial-OS-08	chr6	73779001	73848000	68	-0.980461	-
Axial-OS-08	chr16	57253001	57453000	185	-0.980218	-	LOC119869577	LOC111090364	LOC102154465	LOC111090196	LOC111090363
Axial-OS-08	chr16	18724001	18905000	173	-0.979959	-	DPP6	LOC102154231	LOC106559823	LOC111090260	LOC102154729	PAXIP1	LOC102154889	HTR5A
Axial-OS-08	chr13	54734001	54742000	7	-0.979949	-
Axial-OS-08	chr13	34149001	34263000	109	-0.979905	-	FAM135B
Axial-OS-08	chr19	34517001	34611000	91	-0.979737	-	LOC106560027
Axial-OS-08	chr11	71978001	72045000	67	-0.979576	-	LOC102152863
Axial-OS-08	chr37	20172001	20214000	41	-0.97937	-	LOC102154178
Axial-OS-08	chr16	57952001	58150000	192	-0.979344	-	CSMD1
Axial-OS-08	chr19	36165001	36410000	225	-0.979268	-	DPP10	LOC111091063	LOC111091162	LOC119864480	LOC119864478
Axial-OS-08	chr19	38788001	38802000	14	-0.979043	-	MGAT5
Axial-OS-08	chr20	30242001	30682000	301	-0.978869	-	FHIT	LOC119864819	LOC102151883	LOC119877317	LOC119864849
Axial-OS-08	chr19	43515001	43786000	167	-0.978749	-	LOC100685144	LOC119877267	LOC119864395
Axial-OS-08	chr10	15702001	15844000	126	-0.978544	-	LOC111097603	ATXN7L3B	LOC119876718	LOC119876717
Axial-OS-08	chr10	15572001	15702000	111	-0.978303	-	LOC102155615
Axial-OS-08	chr18	29100001	29337000	221	-0.978225	-	LRRC4C
Axial-OS-08	chr16	19564001	19820000	248	-0.978169	-	LOC111090159	LOC119869507
Axial-OS-08	chr11	72835001	72850000	15	-0.978123	-
Axial-OS-08	chr16	19412001	19456000	44	-0.978083	-
Axial-OS-08	chr16	56638001	56739000	93	-0.978056	-	LOC106559858
Axial-OS-08	chr16	59350001	59569000	193	-0.97805	-	LOC111090192
Axial-OS-08	chr16	58263001	58331000	61	-0.978	-	CSMD1
Axial-OS-08	chr6	76645001	76686000	41	-0.977985	-
Axial-OS-08	chr9	28890001	28949000	57	-0.977984	-	LOC111097385	LOC111097387
Axial-OS-08	chr19	44312001	44317000	5	-0.977957	-	LRP1B
Axial-OS-08	chr16	19826001	19863000	36	-0.977913	-
Axial-OS-08	chr21	15018001	15025000	7	-0.977884	-	DLG2
Axial-OS-08	chr16	40814001	41103000	136	-0.977807	-	LOC102155650	LOC100855801
Axial-OS-08	chr11	73408001	73503000	93	-0.977771	-	LOC100686421	LOC102153086
Axial-OS-08	chr20	28572001	28837000	254	-0.977642	-	CADPS	LOC111091289	LOC102157194	LOC119864673	LOC111091290
Axial-OS-08	chr29	12521001	12535000	14	-0.977525	-
Axial-OS-08	chr29	13313001	13318000	5	-0.977503	-	NKAIN3
Axial-OS-08	chr38	10909001	10933000	24	-0.977469	-	LOC119868014
Axial-OS-08	chr16	52302001	52681000	360	-0.977424	-	LOC119874611	LOC119874676
Axial-OS-08	chr13	34433001	34443000	10	-0.97737	-	COL22A1
Axial-OS-08	chr26	3171001	3266000	91	-0.977185	-	TMEM132C
Axial-OS-08	chr19	44578001	44587000	8	-0.97714	-	LRP1B
Axial-OS-08	chr18	18834001	18856000	22	-0.977125	-	MAGI2
Axial-OS-08	chr19	34254001	34292000	36	-0.977078	-
Axial-OS-08	chr18	27730001	27873000	136	-0.976844	-	LOC111090929
Axial-OS-08	chr20	29041001	29067000	23	-0.976746	-	PTPRG
Axial-OS-08	chr13	32140001	32266000	114	-0.976335	-	LOC119864789
Axial-OS-08	chr16	20808001	20831000	23	-0.976306	-	PTPRN2
Axial-OS-08	chr19	35408001	35448000	34	-0.976124	-	DPP10
Axial-OS-08	chr13	33134001	33207000	63	-0.976021	-
Axial-OS-08	chr9	28039001	28050000	11	-0.97594	-
Axial-OS-08	chr6	35362001	35466000	98	-0.975937	-	RBFOX1
Axial-OS-08	chr11	72933001	72955000	20	-0.975695	-	LOC119874052
Axial-OS-08	chr26	36467001	36475000	8	-0.975675	-	PRKG1
Axial-OS-08	chr6	34755001	34772000	16	-0.9756	-	RBFOX1
Axial-OS-08	chr11	59870001	59879000	9	-0.975436	-
Axial-OS-08	chr6	30616001	30648000	31	-0.975409	-	SNX29
Axial-OS-08	chr6	35554001	35724000	163	-0.975326	-	RBFOX1	LOC106558895
Axial-OS-08	chr29	30664001	30686000	21	-0.975316	-
Axial-OS-08	chr26	603001	628000	23	-0.975315	-	FBRSL1	LOC119866264
Axial-OS-08	chr37	27399001	27405000	6	-0.975125	-
Axial-OS-08	chr20	28558001	28571000	13	-0.975095	-	CADPS
Axial-OS-08	chr26	3464001	3805000	310	-0.975085	-
Axial-OS-08	chr32	24979001	25226000	224	-0.975069	-	LOC119867153
Axial-OS-08	chr30	19626001	19639000	13	-0.974983	-	WDR72
Axial-OS-08	chr16	18905001	18929000	24	-0.97489	-	LOC119869625
Axial-OS-08	chr6	34039001	34056000	17	-0.974889	-
Axial-OS-08	chr29	37035001	37050000	14	-0.974798	-	PIP4P2
Axial-OS-08	chr26	32215001	32244000	25	-0.97474	-	LOC111092673
Axial-OS-08	chr11	60639001	60673000	23	-0.97466	-
Axial-OS-08	chr19	44738001	44748000	9	-0.974589	-	LRP1B
Axial-OS-08	chr11	60006001	60054000	38	-0.974569	-
Axial-OS-08	chr2	31330001	31339000	9	-0.974541	-
Axial-OS-08	chr13	54880001	54986000	99	-0.974488	-	LOC111098477
Axial-OS-08	chr2	31455001	31689000	225	-0.974434	-	LOC111094564
Axial-OS-08	chr6	30024001	30034000	10	-0.974307	-
Axial-OS-08	chr30	20261001	20274000	13	-0.974297	-	UNC13C
Axial-OS-08	chr18	28427001	28535000	100	-0.974271	-	LRRC4C	LOC111090931
Axial-OS-08	chr6	74986001	75154000	160	-0.974206	-	NEGR1	LOC102155563	LOC111096456	LOC119872290
Axial-OS-08	chr26	36810001	36855000	42	-0.974128	-	PRKG1
Axial-OS-08	chr26	32791001	32840000	44	-0.973659	-
Axial-OS-08	chr6	74537001	74792000	245	-0.973328	-	NEGR1	LOC111096454
Axial-OS-08	chr21	11433001	11449000	16	-0.973289	-	GRM5
Axial-OS-08	chr6	66245001	66754000	464	-0.973243	-	ADGRL2	LOC119872398	LOC111096435
Axial-OS-08	chr13	41816001	41826000	10	-0.973184	-
Axial-OS-08	chr10	15394001	15437000	40	-0.973174	-
Axial-OS-08	chr19	44341001	44543000	88	-0.97316	-	LRP1B	LOC102154108
Axial-OS-08	chr37	18571001	18582000	11	-0.973141	-
Axial-OS-08	chr19	43052001	43067000	15	-0.973076	-	LOC111091073
Axial-OS-08	chr16	18346001	18412000	64	-0.973072	-	DPP6	LOC102154307
Axial-OS-08	chr18	28288001	28418000	117	-0.97305	-	LRRC4C
Axial-OS-08	chr13	41777001	41816000	36	-0.972965	-
Axial-OS-08	chr16	5581001	5599000	11	-0.972786	-
Axial-OS-08	chr29	30566001	30608000	41	-0.97277	-
Axial-OS-08	chr6	66867001	66919000	48	-0.972381	-
Axial-OS-08	chr18	22957001	22972000	15	-0.972322	-	PCLO
Axial-OS-08	chr21	10706001	10794000	85	-0.972198	-	NOX4
Axial-OS-08	chr18	29949001	30000000	43	-0.971986	-	LOC100688733	LOC111090808
Axial-OS-08	chr10	15025001	15207000	152	-0.971896	-
Axial-OS-08	chr6	73979001	74137000	148	-0.971801	-
Axial-OS-08	chr19	42107001	42123000	16	-0.971699	-
Axial-OS-08	chr32	36314001	36332000	17	-0.971615	-
Axial-OS-08	chr6	75154001	75180000	25	-0.971604	-	NEGR1
Axial-OS-08	chr16	19074001	19090000	16	-0.971442	-	LOC106559806
Axial-OS-08	chr6	76397001	76444000	45	-0.971259	-	LRRC7
Axial-OS-08	chr19	37455001	37465000	9	-0.971117	-	NCKAP5
Axial-OS-08	chr16	51171001	51190000	18	-0.970975	-	LOC119874733	LOC119874675
Axial-OS-08	chr16	60000001	60052000	47	-0.970939	-
Axial-OS-08	chr6	75429001	75465000	29	-0.970805	-	LOC119872293	PTGER3
Axial-OS-08	chr13	40893001	41089000	158	-0.97059	-	LOC119876909	LOC119876937	LOC119876936	MIR8880
Axial-OS-08	chr2	31720001	32079000	236	-0.970581	-	LOC100687336	LOC111091728	LOC102157161	LOC111091729	LOC111094570	LOC106560148
Axial-OS-08	chr13	51011001	51075000	60	-0.970553	-	LOC111098627
Axial-OS-08	chr18	28206001	28257000	47	-0.970312	-	LRRC4C
Axial-OS-08	chr16	57466001	57712000	236	-0.970291	-	CSMD1	LOC119869544
Axial-OS-08	chr11	73404001	73408000	4	-0.970248	-
Axial-OS-08	chr32	24870001	24979000	104	-0.970161	-	LOC119867153
Axial-OS-06	chr6	35496001	35546000	48	-0.970111	-	RBFOX1
Axial-OS-08	chr6	65496001	65612000	111	-0.970042	-
Axial-OS-08	chr37	20594001	20646000	50	-0.970016	-	LOC111094408
Axial-OS-08	chr29	36156001	36165000	8	-0.97	-	DECR1
Axial-OS-08	chr18	28175001	28206000	30	-0.969858	-	LRRC4C
Axial-OS-08	chr6	75698001	75710000	12	-0.969851	-
Axial-OS-03	chr14	57602001	57648000	45	-0.969717	-
Axial-OS-08	chr16	21583001	21590000	7	-0.96964	-	DYNC2I1
Axial-OS-08	chr13	11518001	11561000	38	-0.9696	-	LOC111098526
Axial-OS-08	chr32	5417001	5428000	11	-0.969563	-	NDST4
Axial-OS-08	chr16	58581001	58598000	15	-0.969468	-	CSMD1
Axial-OS-08	chr13	12752001	13190000	303	-0.969443	-	CSMD3	LOC111098527
Axial-OS-08	chr18	29905001	29940000	25	-0.969386	-
Axial-OS-08	chr2	25468001	25500000	32	-0.96933	-
Axial-OS-08	chr29	30118001	30145000	27	-0.969325	-	LOC111093154
Axial-OS-08	chr16	50784001	51171000	364	-0.969318	-	LOC119874731	LOC119874732	LOC119874733
Axial-OS-08	chr10	16051001	16227000	168	-0.969276	-	KCNC2	CAPS2
Axial-OS-08	chr13	13744001	14193000	417	-0.969233	-	CSMD3	LOC102154330	LOC111098529
Axial-OS-08	chr16	58503001	58563000	59	-0.969162	-	CSMD1
Axial-OS-08	chr30	20149001	20260000	103	-0.969141	-	UNC13C
Axial-OS-08	chr32	26256001	26335000	72	-0.969043	-	CCSER1
Axial-OS-08	chr26	20143001	20151000	8	-0.968992	-	MYO18B
Axial-OS-08	chr16	3900001	4040000	133	-0.968918	-	CNTNAP2
Axial-OS-08	chr18	16313001	16318000	5	-0.968897	-
Axial-OS-08	chr16	59633001	59693000	57	-0.968884	-
Axial-OS-08	chr13	41089001	41356000	255	-0.968882	-	LOC111098463	LOC111098462	LOC111098461
Axial-OS-08	chr26	3282001	3317000	34	-0.968881	-	TMEM132C
Axial-OS-08	chr13	12173001	12228000	51	-0.968836	-	LOC119864623
Axial-OS-08	chr13	43157001	43475000	291	-0.968782	-	GABRA2	LOC119864645	LOC111098609	COX7B2	GABRA4
Axial-OS-08	chr16	51510001	51968000	185	-0.968767	-	LOC119874736	LOC119869158	LOC119874678
Axial-OS-08	chr16	59784001	59929000	133	-0.96868	-
Axial-OS-08	chr26	32934001	32953000	18	-0.968632	-
Axial-OS-08	chr21	2609001	2711000	89	-0.96863	-
Axial-OS-08	chr18	31331001	31378000	47	-0.968599	-
Axial-OS-08	chr2	27816001	27976000	154	-0.968594	-	SFMBT2	LOC119870599
Axial-OS-08	chr6	76819001	76879000	58	-0.968569	-	LOC111096462	LOC119872465
Axial-OS-08	chr37	21394001	21526000	128	-0.968479	-	SPAG16
Axial-OS-08	chr16	3488001	3900000	389	-0.968464	-	CNTNAP2	LOC111090206	LOC119869503
Axial-OS-08	chr18	23119001	23225000	97	-0.96846	-	LOC102156017	SEMA3E
Axial-OS-08	chr23	52974001	52985000	9	-0.968454	-	LOC119865455
Axial-OS-08	chr13	43021001	43157000	125	-0.968417	-	GABRA2
Axial-OS-08	chr37	30084001	30283000	196	-0.968294	-	DLGAP2	MIR8795
Axial-OS-08	chr13	41356001	41568000	191	-0.968275	-	LOC111098461	LOC119876938	LOC119876939	LOC111098464	KCTD8
Axial-OS-08	chr29	14362001	14730000	354	-0.968269	-	LOC111093146	LOC486972	LOC111093143	LOC102153892	LOC111093148
Axial-OS-08	chr26	3967001	3992000	23	-0.968173	-	LOC111092628
Axial-OS-08	chr18	27476001	27637000	147	-0.968134	-
Axial-OS-08	chr29	14730001	15052000	308	-0.968118	-	MIR124-2	LOC106558002	LOC119866672	BHLHE22	CYP7B1	LOC102153932	LOC119866704
Axial-OS-08	chr11	60905001	60916000	10	-0.968113	-
Axial-OS-08	chr13	41845001	42063000	205	-0.968072	-	LOC610748	YIPF7	GUF1	GNPDA2	LOC100856188
Axial-OS-08	chr6	76252001	76312000	57	-0.968063	-	LRRC7	LOC111096461
Axial-OS-08	chr19	14185001	14229000	43	-0.968052	-	LOC100687837	LOC111091111
Axial-OS-08	chr16	4674001	4752000	74	-0.967969	-	LOC119869522
Axial-OS-08	chr19	43931001	44205000	255	-0.967849	-	LRP1B
Axial-OS-08	chr19	38228001	38250000	19	-0.967801	-
Axial-OS-08	chr16	30834001	31150000	276	-0.967649	-	LOC111090290	LOC111090193
Axial-OS-08	chr6	73205001	73264000	57	-0.967643	-	LOC111096535	LOC119872374
Axial-OS-08	chr32	25948001	25980000	28	-0.967543	-	CCSER1
Axial-OS-08	chr9	50849001	50913000	63	-0.96751	-	COL5A1	LOC119873350
Axial-OS-08	chr11	59997001	60006000	9	-0.967451	-
Axial-OS-08	chr19	25901001	26002000	90	-0.967438	-	LOC119877293
Axial-OS-08	chr16	45130001	45181000	50	-0.967434	-	FAT1	LOC119869611
Axial-OS-08	chr10	15237001	15374000	128	-0.967421	-
Axial-OS-08	chr11	46646001	46759000	105	-0.967311	-	LINGO2	LOC100687664
Axial-OS-08	chr16	4366001	4376000	9	-0.967251	-	LOC102153856
Axial-OS-08	chr10	15374001	15394000	20	-0.967181	-
Axial-OS-08	chr11	18648001	18659000	8	-0.967181	-	CHSY3
Axial-OS-06	chr19	1001	633000	351	-0.015957	0	LOC119877265
Axial-OS-08	chr19	27246001	27683000	405	-0.967148	-	CNTNAP5	LOC102155223	LOC119864470	LOC102155172
Axial-OS-06	chr19	641001	55516000	49200	0.000411	0	GAB1	LOC102153761	LOC111091038	LOC119864424	USP38	LOC119864535	LOC119864555	INPP4B	LOC111091084	LOC111091085	LOC119864522	LOC119864414	LOC111091039	IL15	LOC111091040	LOC111091041	LOC119864372	LOC119877286	ZNF330	LOC119864426	RNF150	LOC111091086	LOC111091043	TBC1D9	LOC119864542	LOC106560034	UCP1	ELMOD2	MGAT4D	LOC119864430	CLGN	SCOC	MAML3	LOC111091089	LOC119864429	LOC119863905	LOC102154967	LOC111091091	LOC119864432	LOC111091090	LOC111091087	LOC111091088	MGST2
Axial-OS-06	chr2	1	83400000	73906	-0.011692	0	LOC100687763	LOC100856010	LOC119870545	LOC111091124	LOC100682808	LOC119876096	LOC119876097	LOC102152672	LOC487072	FZD8	LOC119870077	GJD4	LOC100687364	CCNY	LOC102152870	LOC477950	LOC119870079	LOC111091150	CREM	CUL2	LOC119876098	LOC119876099	LOC100688855	LOC111094492	LOC119871071	LOC111091164	LOC119870082	PARD3	LOC100688924	LOC100687541	LOC119870611	LOC111091169	NRP1	LOC119876044	LOC119870087	LOC119876043	ITGB1	LOC100683136	CCDC7	LOC119869223	LOC119875638_1	LOC119876045	LOC119876046
Axial-OS-08	chr13	53694001	53800000	104	-0.967042	-	ADGRL3
Axial-OS-06	chr2	83620001	84976000	1256	-0.0121	0	TNFRSF1B	LOC119876089	TNFRSF8	LOC119870506	LOC119870505	MIIP	MFN2	PLOD1	KIAA2013	LOC119870595	NPPB	NPPA	CLCN6	MTHFR	C2H1orf167	AGTRAP	LOC119876090	DRAXIN	MAD2L2	FBXO6	FBXO44	FBXO2	DISP3	LOC119870068	UBIAD1	MTOR	LOC119870512	LOC119870597	ANGPTL7	LOC119870513	EXOSC10	LOC106558426	SRM	MASP2	TARDBP	LOC119876036	LOC119870069	LOC102151465	CASZ1	LOC111094148	LOC119870026	LOC119870515	PEX14
Axial-OS-06	chr20	2001	42075000	38512	-0.014515	0	ZNF35	ZNF197	ZNF660	LOC102153469	LOC119864559	LOC100688116	SLC41A3	ALDH1L1	LOC100688265	KLF15	LOC111091217	CFAP100	ZXDC	UROC1	CHST13	C20H3orf22	TXNRD3	LOC102151359	LOC119864564	CHCHD6	LOC106560085	LOC102152377	PLXNA1	LOC111091218	LOC111091423	LOC106560069	PRR20G	LOC100688943	LOC111091219	LOC111091220	LOC119864565	LOC111091223	LOC111091221	LOC102154894	TPRA1	MCM2	PODXL2	ABTB1	MGLL	LOC119864619	KBTBD12	SEC61A1	RUVBL1
Axial-OS-08	chr13	42999001	43009000	9	-0.966991	-	GABRA2
Axial-OS-06	chr20	42167001	58625000	14347	-0.012059	0	SETD2	LOC609235	NBEAL2	LOC119864701	CCDC12	LOC119864699	LOC119864700	PTH1R	MYL3	LOC609264	LOC100684662	LOC609278	LOC476645	LOC609323	PRSS50	TMIE	LOC111091449	ALS2CL	VN2R305P	LOC111091339	FAM240A	TDGF1	LRRC2	RTP3	LOC100687756	LTF	CCRL2	CCR5	CCR2	LOC111091215	CCR3	CCR1	LOC119864588	XCR1	FYCO1	CXCR6	CCR9	LOC111091342	LZTFL1	SLC6A20	SACM1L	TRNAR-ACG_2	LIMD1
Axial-OS-06	chr21	69001	14289000	12941	-0.025089	0	LOC100688295	LOC100684365	PGR	ARHGAP42	LOC111091473	LOC606831	LOC102154045	LOC100685600	CNTN5	LOC119864939	LOC102156418	LOC119865070	LOC102154291	LOC102154240	LOC100684809	LOC111091474	LOC119864917	LOC100688359	LOC119865078	LOC100688495	LOC111091515	LOC100684434	LOC485113	LOC102154548	LOC100688721	JRKL	CCDC82	MAML2	LOC100684540	LOC111091477	LOC119864942	LOC119864941	LOC119865058	LOC106560166	MTMR2	LOC119877349	CEP57	FAM76B	LOC111091478	LOC102156116	LOC111091604	LOC119877350	LOC119863928
Axial-OS-08	chr18	29509001	29780000	252	-0.966931	-
Axial-OS-08	chr20	30682001	31145000	455	-0.96687	-	FHIT	LOC102151844	LOC119864674	LOC111091295
Axial-OS-08	chr18	24449001	24584000	129	-0.966839	-	LOC111090805	LOC119864107	SEMA3D
Axial-OS-08	chr6	76444001	76645000	193	-0.966713	-	LRRC7
Axial-OS-06	chr21	15077001	27248000	11010	-0.02043	0	DLG2	LOC102153013	LOC100686619	LOC111091508	CCDC90B	ANKRD42	LOC111091507	PCF11	LOC111091511	RAB30	DDIAS	PRCP	LOC119877351	LOC119864920	LOC119864921	LOC111091513	FAM181B	LOC100685760	LOC119864922	LOC111091607	LOC111091514	LOC111091603	LOC100685849	LOC119864877	LOC119864923	LOC119864878	LOC119877385	LOC119864967	LOC119877375	LOC106560161	LOC100686413	LOC119877376	LOC119864966	LOC102153662	LOC119864969	LOC119865090	LOC608770	LOC119864965	LOC119864968	TENM4	MIR708	LOC111091516	LOC119865085
Axial-OS-08	chr10	15543001	15572000	29	-0.966674	-	LOC102155615
Axial-OS-06	chr21	27555001	48922000	18301	-0.015152	0	LOC100856115	OR52R1	LOC119864987	cOR51F2P	OR51A8	OR51S1	OR51H5	LOC480813	OR51H1	OR51H2	OR51T1	OR51A6	OR51A7P	OR51G2	OR51G1	OR51A4	OR51A23P	OR51A48P	MMP26	OR51L1	OR51P1	OR51A18	LOC102156707	OR51W1P	OR52J3	LOC491653	LOC491652	OR52E2	OR52E1	OR52S1	OR52E2B	OR52J1	OR52E11P	LOC491645	OR52E22	OR52S2	OR52S21P	OR52J8	OR52AB2	OR52AB4	OR52AD1	LOC541584	OR52AB3
Axial-OS-08	chr13	54652001	54678000	26	-0.966589	-	LOC119864943
Axial-OS-06	chr21	48944001	51739000	2355	-0.024073	0	LIN7C	LOC106560180	BDNF	LOC102154783	LOC111091618	LOC119865089	KIF18A	LOC119865103	LOC119877342	METTL15	LOC119865039	LOC119865096	LOC119877370	LOC111091588	LOC119877372	LOC119877371	LOC119864902	LOC111091469	LOC119877373	LOC119865081	KCNA4	LOC119864903	LOC100688066	LOC119864906	LOC111091619	FSHB	STX3	MIR8811	MRPL16_1	CBLIF	TCN1	LOC111091593	LOC111091592	LOC102155706	MS4A2	LOC102155749	LOC102155828	LOC102153191	LOC111091602	LOC102153261	LOC102155967	LOC612553	LOC476900
Axial-OS-06	chr22	50001	61573000	56522	-0.008004	0	LOC119877411	LOC119865112	LOC119865113	LOC119865114	NEK5	ALG11	ATP7B	LOC119865163	LOC119865115	LOC119865116	CCDC70	LOC106557556	LOC102156001	WDFY2	LOC111091790	LOC106557567	LOC119865164	LOC102156068	LOC102156143	INTS6	SERPINE3	LOC119865117	FAM124A	LOC106557581	LOC485435	LOC119877412	LOC111091792	RNASEH2B	LOC476906	LOC111091782	LOC119865259	LOC111091743	LOC111091793	LOC100682699	LOC119865118	LOC111091794	LOC119865289	LOC102156658	LOC102156997	LOC119865280	MIR15A	MIR16-1	KCNRG
Axial-OS-06	chr23	22001	10770000	9672	0.02233	0	LOC119865332	LOC485559	LOC111091853	LOC477000	LOC607874	LOC100685851	LOC119865501	LOC106557604	LOC111091910	LOC106557595	SYNDIG1	LOC111091916	LOC100688361	CST7	APMAP	LOC119865505	LOC102156733	ACSS1	LOC102155589	LOC119865333	VSX1	LOC100686553	LOC119865472	ENTPD6	PYGB	LOC119865466	ABHD12	LOC102155658	GINS1	NINL	LOC119865478	LOC111091864	NANP	LOC119865334	MIR8807	ZKSCAN7	LOC100686940	ZNF852	ZNF445	LOC100687103	C23H3orf86	TCAIM	LOC119865335
Axial-OS-08	chr29	12184001	12201000	16	-0.966547	-	CLVS1
Axial-OS-06	chr23	10772001	53130000	38972	0.021797	0	CTNNB1	ULK4	LOC102155750	LOC111091882	LOC608078	TRAK1	LOC111091883	CCK	LOC100688039	TRNAK-CUU_31	LOC111089989	LOC102156522	LYZL4	LOC119865352	LOC119865353	LOC119865299	VIPR1	LOC119865354	SEC22C	LOC106557648	SS18L2	NKTR	LOC100688360	ZBTB47	KLHL40	HHATL	LOC106557617	CCDC13	HIGD1A	ACKR2	LOC100688571	CYP8B1	ZNF662	GASK1A	POMGNT2	LOC106557636	MIR8806	DYNC1LI1	CMTM6	CMTM7	LOC119865356	LOC102153394	CMTM8
Axial-OS-06	chr24	90001	8080000	7236	-0.007252	0	LOC119877461	LOC119877460	LOC119865530	LOC119865605	LOC119877499	LOC100686146	LOC606793	CST8	LOC102156375	LOC100686296	CST11	CSTL1	NAPB	GZF1	LOC119877462	NXT1	LOC111092188	LOC119865606	LOC111092130	LOC111092131	LOC119865607	LOC111092132	CD93	THBD	LOC111092166	LOC100686825	LOC485740	LOC485741	FOXA2	LOC102157329	LOC111092157	LOC111092219	LOC102157386	LOC111092195	LOC102151159	TRNAS-GCU_4	LOC119865533	LOC102151210	LOC102151318	LOC111092135	PAX1	NKX2-2	LOC111092249
Axial-OS-08	chr29	40789001	40799000	10	-0.966529	-
Axial-OS-06	chr24	8447001	48547000	35971	0.006791	0	MACROD2	LOC111092044	FLRT3	LOC111092045	LOC100687675	LOC119865617	LOC102157020	SEL1L2	NDUFAF5	ESF1	LOC119865768	LOC119865587	LOC608183	TASP1	LOC106557704	LOC111092202	ISM1	SPTLC3	LOC119865618	LOC119877500	LOC119865537	LOC119865619	LOC111092189	LOC111092190	LOC111092164	LOC106557670	BTBD3	LOC100682727	LOC119877463	LOC119865622	LOC102152699	LOC111092144	LOC106557727	LOC100683450	JAG1	SLX4IP	LOC607391	MKKS	LOC106557673	SNAP25	LOC111092233	LOC111092232	LOC106557702
Axial-OS-08	chr38	11883001	11887000	4	-0.966471	-	USH2A
Axial-OS-08	chr20	24471001	24481000	10	-0.966452	-	LOC119864662
Axial-OS-08	chr6	76312001	76357000	44	-0.966216	-	LRRC7
Axial-OS-08	chr13	32904001	32935000	28	-0.966033	-
Axial-OS-07	chr24	19684001	19775000	45	-0.966023	-	LOC111092148	LOC119868972	LOC119868973	LOC119877469	LOC119865788	LOC119877467
Axial-OS-08	chr11	39536001	39595000	57	-0.965888	-	SLC24A2
Axial-OS-08	chr32	3609001	3841000	208	-0.965881	-	LOC111093623	LOC106558141	LOC100687509	LOC100687421	LOC111093624
Axial-OS-08	chr18	23286001	23499000	205	-0.965878	-	SEMA3E	LOC119864190	LOC111090914	LOC106559947
Axial-OS-08	chr20	21396001	21426000	30	-0.965861	-
Axial-OS-08	chr11	59663001	59870000	185	-0.965858	-	LOC111098112
Axial-OS-08	chr16	4064001	4351000	268	-0.965854	-	LOC100685221	LOC102153856
Axial-OS-08	chr21	2913001	2984000	66	-0.96582	-	LOC119864917	LOC100688359
Axial-OS-08	chr13	40690001	40893000	192	-0.965724	-	LOC102156700
Axial-OS-08	chr6	66116001	66245000	124	-0.965707	-	LOC119876198	ADGRL2
Axial-OS-08	chr13	42242001	42999000	702	-0.965644	-	LOC111098608	LOC100687522	LOC119874409	LOC119865550	LOC119865519	LOC119865447	LOC111098468	LOC111098467	GABRG1
Axial-OS-08	chr19	43333001	43396000	61	-0.965443	-
Axial-OS-08	chr10	58493001	58511000	16	-0.965405	-
Axial-OS-08	chr13	51075001	51419000	318	-0.965224	-	LOC111098627	LOC111098429	LOC102153207
Axial-OS-08	chr30	20076001	20095000	19	-0.965141	-	UNC13C
Axial-OS-08	chr10	15207001	15237000	29	-0.965083	-
Axial-OS-08	chr13	31837001	32129000	286	-0.965074	-	LOC111098563	LOC607082	LOC102154586	KHDRBS3	LOC119865525	LOC111098565	LOC102154211
Axial-OS-08	chr13	34301001	34337000	35	-0.964964	-	COL22A1
Axial-OS-08	chr32	26116001	26247000	124	-0.964962	-	CCSER1	LOC119867238
Axial-OS-08	chr32	24223001	24867000	594	-0.964844	-	GRID2	LOC106558127	LOC119877800	LOC100683192	LOC111093620	LOC119867186
Axial-OS-08	chr11	73605001	73628000	21	-0.964758	-
Axial-OS-08	chr11	42506001	42725000	211	-0.964736	-	LOC100686786	LOC102153334	LOC111097943
Axial-OS-08	chr13	50686001	51011000	304	-0.964718	-	LOC102153092	LOC100683543	LOC100683616
Axial-OS-08	chr19	42123001	42304000	175	-0.964692	-	LOC111091176	HNMT	LOC119864487	LOC119864518
Axial-OS-08	chr6	70144001	70162000	17	-0.964688	-	PIGK
Axial-OS-08	chr20	23715001	23725000	10	-0.964673	-	TAFA1
Axial-OS-08	chr30	20096001	20149000	52	-0.964559	-	UNC13C	LOC119866978
Axial-OS-08	chr16	31446001	31461000	13	-0.964433	-
Axial-OS-08	chr6	76729001	76819000	87	-0.964386	-
Axial-OS-08	chr13	34443001	34651000	195	-0.96431	-	COL22A1	LOC100687350
Axial-OS-08	chr29	41558001	41572000	13	-0.964172	-
Axial-OS-08	chr32	23263001	23299000	34	-0.964121	-	GRID2
Axial-OS-08	chr16	52893001	53153000	251	-0.96408	-	LOC119874681	LOC119874682	LOC119874683
Axial-OS-08	chr38	9325001	9948000	459	-0.963811	-	LOC100687452	LOC119877938	LOC100687545	LOC119868101	LOC106558342
Axial-OS-08	chr29	42329001	42513000	166	-0.963754	-	LOC119866766	MTDH	LOC119877714	LOC119866662	OR6C75C	OR9J1P	OR6C55P	OR6C22
Axial-OS-08	chr38	10520001	10570000	47	-0.963732	-	LOC111094488	LOC106558345
Axial-OS-08	chr13	54849001	54880000	29	-0.963715	-	LOC611596
Axial-OS-08	chr37	30626001	30785000	153	-0.96367	-	DLGAP2	LOC119867888	LOC100685344	CLN8
Axial-OS-08	chr16	21153001	21189000	35	-0.963603	-	PTPRN2
Axial-OS-08	chr16	18412001	18599000	177	-0.963531	-	DPP6	LOC102154307
Axial-OS-08	chr2	32079001	32633000	526	-0.963468	-	TRNAS-AGA_1	LOC111094589	ADARB2
Axial-OS-08	chr19	34721001	34742000	20	-0.963467	-	LOC102152298
Axial-OS-08	chr37	19397001	19414000	17	-0.963397	-	ERBB4
Axial-OS-08	chr11	60054001	60099000	38	-0.963336	-
Axial-OS-08	chr16	50773001	50784000	10	-0.963305	-
Axial-OS-08	chr6	35737001	35832000	94	-0.963282	-	RBFOX1
Axial-OS-08	chr16	31429001	31446000	17	-0.963255	-
Axial-OS-08	chr18	27003001	27135000	123	-0.963218	-	LOC111090807
Axial-OS-08	chr18	27637001	27719000	78	-0.963207	-	LOC119864117
Axial-OS-08	chr13	11574001	11947000	332	-0.963058	-	LOC102156032	LOC100686565	LOC111098437	LOC482014
Axial-OS-08	chr32	3277001	3609000	300	-0.963051	-	LOC111093619	TRAM1L1	LOC119877795	LOC111093674	LOC111093622
Axial-OS-08	chr16	53755001	53781000	22	-0.963031	-	LOC119869623
Axial-OS-08	chr2	56407001	56427000	20	-0.963019	-	ENC1
Axial-OS-08	chr19	35450001	35905000	431	-0.963005	-	DPP10	LOC111091159
Axial-OS-08	chr21	14993001	15018000	24	-0.962951	-	DLG2
Axial-OS-08	chr6	65992001	66116000	122	-0.962917	-	LOC111096433
Axial-OS-08	chr16	20851001	20864000	13	-0.962787	-	PTPRN2
Axial-OS-08	chr13	32274001	32485000	200	-0.962765	-	LOC119874487	LOC111098454	LOC119865432
Axial-OS-08	chr13	53800001	53864000	60	-0.962637	-	ADGRL3
Axial-OS-08	chr26	33166001	33310000	133	-0.962612	-	LOC119877565
Axial-OS-08	chr26	32953001	33008000	54	-0.962583	-
Axial-OS-08	chr19	43786001	43920000	117	-0.962517	-	LOC119864396
Axial-OS-08	chr6	67637001	67660000	23	-0.962369	-
Axial-OS-08	chr16	33191001	33557000	218	-0.962331	-	NRG1	LOC119869518	LOC119877101
Axial-OS-08	chr11	59279001	59387000	98	-0.96229	-	LOC111097954	LOC119874095
Axial-OS-08	chr26	32588001	32791000	188	-0.962284	-	ZWINT
Axial-OS-08	chr20	28907001	29016000	104	-0.962214	-	C20H3orf14	LOC111091440	PTPRG
Axial-OS-08	chr26	17236001	17339000	36	-0.962193	-	LOC119877574	LOC119877590
Axial-OS-08	chr16	57938001	57952000	12	-0.962186	-	CSMD1
Axial-OS-08	chr6	75314001	75429000	108	-0.962117	-	LOC102155681	LOC119872294	ZRANB2	LOC119872293	MIR186
Axial-OS-08	chr16	54196001	54221000	22	-0.962113	-
Axial-OS-08	chr37	21322001	21354000	32	-0.962111	-	SPAG16
Axial-OS-08	chr16	18225001	18346000	113	-0.962049	-	DPP6	LOC102154307
Axial-OS-08	chr10	51883001	51890000	6	-0.961921	-	FSHR
Axial-OS-08	chr19	41319001	41350000	30	-0.961791	-	THSD7B
Axial-OS-08	chr29	31793001	31833000	38	-0.961771	-	RALYL	LOC111093174	LOC119866730
Axial-OS-08	chr6	73721001	73779000	55	-0.961727	-
Axial-OS-08	chr21	19240001	19256000	16	-0.961612	-
Axial-OS-08	chr6	67872001	67888000	15	-0.961554	-	LOC100684305
Axial-OS-08	chr19	41045001	41319000	263	-0.961497	-	THSD7B
Axial-OS-08	chr9	28638001	28741000	97	-0.961424	-
Axial-OS-08	chr19	44587001	44738000	138	-0.96139	-	LRP1B
Axial-OS-08	chr30	19797001	19952000	153	-0.961223	-	UNC13C	LOC102152810	LOC119866975
Axial-OS-08	chr10	58704001	58719000	15	-0.96122	-	LOC111097758
Axial-OS-08	chr16	19456001	19471000	15	-0.961211	-
Axial-OS-08	chr19	27683001	28034000	307	-0.961009	-	CNTNAP5	LOC111091136	LOC100856552
Axial-OS-08	chr35	519001	769000	25	-0.960999	-
Axial-OS-08	chr13	32935001	33112000	162	-0.960917	-
Axial-OS-08	chr6	76879001	77025000	143	-0.96089	-	LOC111096462	LOC106558929
Axial-OS-08	chr16	20693001	20808000	109	-0.960711	-	PTPRN2
Axial-OS-08	chr16	59929001	60000000	64	-0.960695	-
Axial-OS-08	chr16	51190001	51302000	94	-0.960693	-	LOC119874675
Axial-OS-08	chr9	28741001	28765000	23	-0.960664	-
Axial-OS-08	chr16	4409001	4511000	99	-0.960588	-	LOC102153856	LOC111090212
Axial-OS-08	chr11	57030001	57038000	8	-0.960522	-	LOC100684471
Axial-OS-08	chr6	65403001	65496000	91	-0.960514	-
Axial-OS-08	chr2	26040001	26629000	561	-0.96048	-	LOC119870627	LOC119870070	LOC119870588	LOC119870562
Axial-OS-08	chr6	65612001	65754000	137	-0.96041	-	LOC111096432
Axial-OS-08	chr10	52403001	52470000	54	-0.960391	-
Axial-OS-08	chr16	586001	735000	138	-0.960359	-
Axial-OS-08	chr2	44960001	45031000	58	-0.960346	-	LOC100684090
Axial-OS-08	chr6	66754001	66857000	98	-0.960295	-	ADGRL2	LOC119872368	LOC111096527
Axial-OS-08	chr16	55547001	55582000	29	-0.960109	-	DEFB1	LOC119869618	XKR5
Axial-OS-08	chr19	36848001	37094000	223	-0.960018	-	LOC111091165	GPR39	LOC111091166	LOC102153215	LYPD1
Axial-OS-08	chr16	30419001	30810000	354	-0.959974	-	UNC5D	LOC111090289	LOC111090166	LOC119869659	LOC119869580	LOC608270
Axial-OS-08	chr6	73517001	73701000	177	-0.959944	-	LOC111096536	LOC111096452
Axial-OS-08	chr29	30688001	30706000	17	-0.959904	-
Axial-OS-08	chr2	27673001	27707000	33	-0.959891	-	SFMBT2
Axial-OS-08	chr19	36410001	36792000	357	-0.959887	-	LOC119864478	LOC119864479	LOC106560032	LOC102152824	ACTR3	LOC119864481	SLC35F5	LOC119864482	LOC119864483
Axial-OS-08	chr11	71844001	71931000	85	-0.959858	-	LOC119873989	LOC111097893	LOC102152863
Axial-OS-08	chr6	67111001	67136000	25	-0.959846	-
Axial-OS-08	chr18	28588001	28827000	223	-0.959839	-	LRRC4C
Axial-OS-08	chr32	25488001	25948000	442	-0.959744	-	CCSER1	LOC111093611
Axial-OS-08	chr13	57391001	57403000	12	-0.959698	-
Axial-OS-08	chr19	42747001	42850000	99	-0.959676	-	LOC106560059	NXPH2
Axial-OS-08	chr29	39014001	39039000	22	-0.959661	-	LOC100685448
Axial-OS-08	chr11	72850001	72875000	25	-0.95956	-
Axial-OS-08	chr13	54220001	54652000	419	-0.959473	-	ADGRL3	LOC119865526	LOC100683750	LOC100684189
Axial-OS-08	chr20	29259001	29546000	271	-0.959464	-	PTPRG	LOC111091291
Axial-OS-08	chr19	42860001	43037000	172	-0.959434	-	NXPH2	LOC119864394	LOC111091177	LOC102154919
Axial-OS-08	chr26	3317001	3419000	100	-0.959391	-
Axial-OS-08	chr22	18662001	18670000	8	-0.959352	-
Axial-OS-08	chr11	72252001	72267000	15	-0.959318	-
Axial-OS-08	chr16	2530001	3364000	650	-0.959309	-	CNTNAP2	LOC119869502	LOC119869504	LOC102153726	LOC102153683	LOC119869505
Axial-OS-08	chr6	34137001	34755000	589	-0.959308	-	RBFOX1
Axial-OS-08	chr13	34263001	34300000	34	-0.959273	-	FAM135B
Axial-OS-08	chr21	2856001	2913000	56	-0.959258	-
Axial-OS-08	chr11	8800001	8850000	47	-0.959245	-	DMXL1	TNFAIP8
Axial-OS-08	chr13	53864001	54203000	218	-0.959224	-	ADGRL3	LOC119865297
Axial-OS-08	chr21	2984001	3551000	496	-0.959221	-	LOC100688359
Axial-OS-08	chr37	17331001	17368000	36	-0.9592	-	MAP2
Axial-OS-08	chr16	3364001	3387000	23	-0.959183	-	CNTNAP2
Axial-OS-08	chr6	74172001	74239000	60	-0.959073	-	LOC111096453
Axial-OS-08	chr19	37146001	37191000	42	-0.95905	-	NCKAP5
Axial-OS-08	chr13	55308001	55839000	469	-0.95886	-	LOC119876912
Axial-OS-08	chr26	32481001	32588000	99	-0.958831	-
Axial-OS-08	chr16	45111001	45130000	18	-0.958784	-	FAT1
Axial-OS-08	chr16	6544001	6557000	11	-0.958591	-	LOC480788	LOC609053
Axial-OS-08	chr18	29337001	29410000	70	-0.958584	-
Axial-OS-08	chr11	73503001	73514000	10	-0.958565	-
Axial-OS-08	chr18	27135001	27476000	321	-0.958537	-	LOC111090928
Axial-OS-08	chr32	31984001	32052000	68	-0.958511	-
Axial-OS-08	chr13	15655001	15666000	11	-0.958469	-	LOC119874431
Axial-OS-08	chr19	42850001	42860000	10	-0.958441	-	NXPH2
Axial-OS-08	chr2	27707001	27757000	47	-0.958377	-	SFMBT2
Axial-OS-08	chr6	73966001	73979000	13	-0.958363	-
Axial-OS-08	chr13	33608001	34035000	387	-0.958329	-	LOC111098567	LOC119865531	LOC111098568	LOC106559643	LOC102155138	FAM135B
Axial-OS-08	chr20	23636001	23715000	76	-0.958312	-	TAFA1
Axial-OS-08	chr29	41700001	41707000	6	-0.958275	-
Axial-OS-08	chr13	33214001	33598000	354	-0.958261	-	LOC102154932	LOC119865518	LOC102154983	LOC111098567
Axial-OS-08	chr32	25235001	25479000	223	-0.958235	-	CCSER1	LOC102154070
Axial-OS-08	chr20	35155001	35217000	60	-0.958183	-	LOC100688690
Axial-OS-08	chr13	54986001	55001000	13	-0.958115	-
Axial-OS-08	chr13	41835001	41845000	10	-0.958114	-
Axial-OS-08	chr11	42725001	43303000	515	-0.958025	-	LOC111097943	ELAVL2	LOC111098068	LOC119874116	LOC119874074	LOC111097944
Axial-OS-08	chr6	66919001	66993000	70	-0.957929	-	LOC119872427	LOC100685738
Axial-OS-08	chr11	10158001	10176000	15	-0.957841	-
Axial-OS-08	chr13	12228001	12752000	472	-0.957811	-	LOC106559613	CSMD3	LOC111098528
Axial-OS-08	chr6	65839001	65939000	98	-0.957675	-	LOC111096433
Axial-OS-08	chr9	28050001	28182000	125	-0.957665	-	LOC111097383	LOC119873536
Axial-OS-08	chr26	33366001	33385000	17	-0.957656	-
Axial-OS-08	chr13	35267001	35341000	71	-0.957616	-	TRAPPC9
Axial-OS-08	chr21	1130001	2489000	1252	-0.957585	-	LOC100685600	CNTN5	LOC119864939	LOC102156418	LOC119865070	LOC102154291	LOC102154240	LOC100684809
Axial-OS-08	chr13	41568001	41587000	18	-0.957573	-	KCTD8
Axial-OS-08	chr6	51732001	51742000	10	-0.95754	-
Axial-OS-08	chr6	75595001	75698000	96	-0.957496	-	PTGER3	LOC111096460
Axial-OS-08	chr6	27179001	27205000	24	-0.957465	-	XYLT1
Axial-OS-08	chr16	53251001	53379000	93	-0.957458	-	LOC119874613	LOC119877107	LOC102151763	AGA
Axial-OS-08	chr32	7967001	8005000	38	-0.957392	-
Axial-OS-08	chr29	31323001	31479000	146	-0.957382	-	RALYL
Axial-OS-08	chr6	35832001	35852000	18	-0.957366	-	RBFOX1
Axial-OS-08	chr32	10525001	10533000	8	-0.957309	-	COL25A1
Axial-OS-08	chr2	49219001	49273000	51	-0.957298	-	HTR1A
Axial-OS-08	chr18	22972001	23119000	141	-0.957277	-	PCLO	LOC119864105
Axial-OS-08	chr38	10933001	11290000	346	-0.957176	-	LOC119868014	LOC111094614	LOC111094477	LOC119868015
Axial-OS-08	chr11	59110001	59225000	111	-0.957168	-	LOC119874084
Axial-OS-08	chr26	3419001	3464000	29	-0.957108	-
Axial-OS-08	chr19	34813001	34994000	164	-0.956997	-	LOC111091062	LOC100684150	LOC111091160	DPP10	LOC119864539
Axial-OS-08	chr6	48074001	48084000	10	-0.956929	-
Axial-OS-08	chr11	7906001	8738000	701	-0.956901	-	LOC106559451	LOC100687398	LOC102152834	LOC111097992	LOC100687490	LOC100687574	LOC102153083	DTWD2	LOC102153456	DMXL1
Axial-OS-08	chr20	25117001	25133000	15	-0.956829	-	LRIG1
Axial-OS-08	chr6	73848001	73966000	113	-0.95678	-
Axial-OS-08	chr20	35217001	35479000	251	-0.956717	-	CACNA2D3
Axial-OS-08	chr6	30034001	30127000	88	-0.956717	-	LOC119872334	SHISA9
Axial-OS-08	chr19	36792001	36817000	23	-0.956687	-	LOC119864390
Axial-OS-08	chr13	53522001	53654000	118	-0.956632	-	ADGRL3	LOC100684051
Axial-OS-08	chr16	31418001	31429000	11	-0.95651	-
Axial-OS-08	chr29	30608001	30646000	29	-0.956504	-
Axial-OS-08	chr26	32840001	32934000	91	-0.956334	-	LOC119866102
Axial-OS-08	chr37	30505001	30626000	115	-0.95632	-	DLGAP2	LOC111094362
Axial-OS-08	chr10	18895001	18911000	16	-0.956319	-
Axial-OS-08	chr18	47115001	47156000	40	-0.956302	-	KCNQ1	LOC119864243	MIR8859A	MIR8859B
Axial-OS-08	chr19	14697001	14709000	12	-0.956295	-
Axial-OS-08	chr37	19305001	19344000	39	-0.956295	-	ERBB4
Axial-OS-08	chr18	27902001	28025000	118	-0.956232	-
Axial-OS-08	chr19	14709001	14719000	10	-0.956147	-
Axial-OS-08	chr29	13129001	13147000	15	-0.95612	-	NKAIN3
Axial-OS-08	chr13	31538001	31567000	28	-0.956108	-	LOC102154124
Axial-OS-08	chr26	2032001	3171000	1050	-0.956099	-	LOC111092665	FZD10	TMEM132D	LOC119866275	GLT1D1	LOC102155367	SLC15A4	LOC119866134	TMEM132C	LOC119877578	LOC111092525
Axial-OS-08	chr19	44816001	44935000	113	-0.956098	-	LRP1B	LOC111091181
Axial-OS-08	chr37	30283001	30505000	214	-0.956063	-	DLGAP2	LOC119867971	LOC111094361	LOC119877920
Axial-OS-08	chr6	76686001	76729000	41	-0.956055	-	LOC111096540
Axial-OS-08	chr19	42315001	42688000	339	-0.955971	-	LOC119864364	SPOPL
Axial-OS-08	chr11	45961001	46620000	628	-0.95596	-	LOC119874113	LINGO2	LOC111098078
Axial-OS-08	chr16	38348001	38380000	29	-0.955956	-	SGCZ
Axial-OS-08	chr37	20587001	20594000	7	-0.955919	-
Axial-OS-08	chr19	37191001	37306000	112	-0.955917	-	NCKAP5
Axial-OS-08	chr19	26577001	27246000	603	-0.955916	-	LOC100683847	LOC102155103	LOC119877294	CNTNAP5
Axial-OS-08	chr2	11767001	11784000	16	-0.955875	-
Axial-OS-08	chr23	33957001	33966000	9	-0.955835	-
Axial-OS-08	chr16	20840001	20851000	11	-0.955665	-	PTPRN2
Axial-OS-08	chr6	75710001	75823000	97	-0.955627	-	LOC119872460	LOC111096538
Axial-OS-08	chr26	33082001	33166000	80	-0.955613	-
Axial-OS-08	chr18	22351001	22366000	14	-0.955495	-
Axial-OS-08	chr29	21675001	21688000	13	-0.955475	-
Axial-OS-08	chr9	29445001	29505000	58	-0.955453	-	LOC111097538
Axial-OS-08	chr29	13318001	13404000	81	-0.955325	-	NKAIN3
Axial-OS-08	chr18	40490001	40634000	125	-0.955318	-	OR5BU1P	OR5W1	OR9M1	OR5L1B	OR5L1C	OR5L1	OR5D18	OR5D14	OR5D15	LOC119864332	OR5D13P	OR5D17	OR5D3	OR4P7
Axial-OS-08	chr29	30145001	30266000	78	-0.955271	-	LOC111093154
Axial-OS-08	chr32	31235001	31245000	10	-0.9552	-
Axial-OS-08	chr13	42063001	42224000	149	-0.955122	-	LOC111098465	LOC111098608
Axial-OS-08	chr20	29067001	29223000	153	-0.954902	-	PTPRG	LOC119864847
Axial-OS-08	chr13	43988001	44083000	90	-0.954825	-	GABRB1	LOC111098610	COMMD8
Axial-OS-08	chr16	52139001	52302000	141	-0.954797	-	LOC119874680
Axial-OS-08	chr13	50662001	50686000	22	-0.954776	-	LOC102153092
Axial-OS-08	chr20	28521001	28558000	36	-0.954757	-	CADPS
Axial-OS-08	chr16	4351001	4366000	14	-0.954661	-	LOC102153856
Axial-OS-08	chr2	11563001	11588000	25	-0.95463	-	MALRD1
Axial-OS-08	chr6	34063001	34118000	53	-0.954619	-
Axial-OS-08	chr19	44809001	44816000	6	-0.954583	-	LRP1B	LOC111091181
Axial-OS-08	chr18	29434001	29489000	49	-0.95452	-
Axial-OS-08	chr19	34622001	34721000	94	-0.954505	-	LOC106560027	LOC111091158	LOC102152298
Axial-OS-08	chr38	10114001	10139000	22	-0.954464	-
Axial-OS-08	chr16	56739001	56756000	16	-0.954411	-
Axial-OS-08	chr2	26630001	26757000	119	-0.954244	-	LOC119869991
Axial-OS-08	chr2	49053001	49208000	47	-0.954236	-	LOC119876032	LOC100688366
Axial-OS-08	chr16	29740001	29750000	10	-0.953978	-
Axial-OS-08	chr19	34994001	35331000	311	-0.95389	-	LOC111091160	DPP10
Axial-OS-08	chr13	14193001	14466000	249	-0.95383	-	LOC119864702	LOC119876952	LOC119865517	LOC111098438	LOC106559611
Axial-OS-08	chr23	49849001	49859000	10	-0.953809	-	PLCH1	LOC119877442	LOC119877443
Axial-OS-08	chr37	21144001	21254000	106	-0.953721	-	SPAG16	LOC102154404	LOC102153509
Axial-OS-08	chr26	36432001	36467000	33	-0.953679	-	PRKG1
Axial-OS-08	chr19	28034001	28050000	10	-0.953673	-
Axial-OS-08	chr16	20864001	21141000	265	-0.953656	-	PTPRN2	LOC102156512	LOC119874643	LOC119869615
Axial-OS-08	chr19	37306001	37337000	30	-0.95356	-	NCKAP5
Axial-OS-08	chr10	18962001	19005000	43	-0.953526	-
Axial-OS-08	chr16	19090001	19412000	289	-0.953384	-	LOC106559806	EN2	CNPY1	RBM33	LOC106559800	SHH	LOC119869608
Axial-OS-08	chr21	11317001	11433000	114	-0.953381	-	GRM5
Axial-OS-08	chr16	54221001	54250000	27	-0.953377	-
Axial-OS-08	chr16	51302001	51369000	60	-0.953343	-
Axial-OS-08	chr11	21467001	21477000	9	-0.953334	-	FSTL4
Axial-OS-08	chr6	77025001	77031000	6	-0.95332	-
Axial-OS-08	chr13	13217001	13601000	174	-0.95329	-	CSMD3	LOC102156239	LOC119876953	LOC119865524	LOC119864787
Axial-OS-08	chr23	51904001	51912000	8	-0.953241	-	LOC111092019
Axial-OS-08	chr10	19405001	19516000	110	-0.953228	-	LOC102151247	LOC100686419
Axial-OS-08	chr6	32811001	32832000	21	-0.953206	-	GRIN2A
Axial-OS-08	chr26	33335001	33366000	27	-0.953169	-
Axial-OS-08	chr11	72267001	72690000	398	-0.953129	-
Axial-OS-08	chr18	48101001	48185000	83	-0.953123	-	SHANK2
Axial-OS-08	chr6	73362001	73516000	144	-0.953076	-	LOC119872374
Axial-OS-08	chr11	71818001	71832000	14	-0.953075	-
Axial-OS-08	chr11	59225001	59233000	8	-0.952899	-
Axial-OS-08	chr19	41880001	42055000	161	-0.952885	-	LOC102154499	LOC119877281
Axial-OS-08	chr26	20485001	20498000	13	-0.952877	-	SEZ6L
Axial-OS-08	chr26	4292001	4312000	19	-0.952723	-
Axial-OS-08	chr37	20214001	20551000	317	-0.952721	-	LOC102154178	LOC111094413	LOC119867898	IKZF2	LOC111094317	LOC111094318
Axial-OS-08	chr16	51369001	51493000	120	-0.952661	-
Axial-OS-08	chr10	58420001	58487000	66	-0.952649	-
Axial-OS-08	chr29	40799001	41036000	225	-0.952541	-
Axial-OS-08	chr6	34772001	35185000	367	-0.95252	-	RBFOX1
Axial-OS-08	chr19	39728001	39762000	29	-0.952511	-	ZRANB3
Axial-OS-08	chr6	75840001	76177000	306	-0.952503	-	CTH	LOC111096539	ANKRD13C	SRSF11	LOC119872401	LRRC40	LOC119876396	LOC102156099	LRRC7
Axial-OS-08	chr20	28837001	28907000	67	-0.952492	-	CADPS	FEZF2
Axial-OS-08	chr11	60349001	60375000	24	-0.952452	-
Axial-OS-08	chr16	20675001	20693000	17	-0.952405	-	PTPRN2
Axial-OS-08	chr16	29750001	30084000	319	-0.952327	-	LOC111090288	UNC5D	LOC102151857
Axial-OS-08	chr10	58719001	58797000	72	-0.952294	-	LOC111097758
Axial-OS-08	chr32	2876001	3028000	123	-0.95224	-	LOC100687657
Axial-OS-08	chr11	73333001	73403000	67	-0.952221	-	LOC111097896
Axial-OS-08	chr20	23732001	23952000	216	-0.952163	-	TAFA1	LOC119864579	LOC111091435	LOC111091280
Axial-OS-08	chr26	9152001	9170000	17	-0.952132	-	CUX2
Axial-OS-08	chr13	32757001	32904000	33	-0.952123	-
Axial-OS-08	chr20	31828001	31851000	23	-0.952099	-	LOC111091299
Axial-OS-08	chr10	19527001	19580000	53	-0.95195	-
Axial-OS-08	chr26	4255001	4264000	9	-0.951728	-
Axial-OS-08	chr16	53894001	54174000	273	-0.951637	-	LOC119869623	LOC100685699	VEGFC	LOC106559853	LOC102152332	LOC111090357	LOC111090358
Axial-OS-08	chr6	35724001	35737000	13	-0.951591	-	RBFOX1
Axial-OS-08	chr16	32453001	32478000	25	-0.951577	-	NRG1
Axial-OS-08	chr23	22724001	22880000	148	-0.951556	-	LOC119865371	LOC106557609	LOC111091911	LOC119877420
Axial-OS-08	chr37	22248001	22261000	13	-0.951429	-	LOC119867899
Axial-OS-08	chr20	31531001	31551000	20	-0.951414	-
Axial-OS-08	chr16	31150001	31418000	254	-0.951331	-	LOC111090167	LOC111090291	LOC119869561
Axial-OS-08	chr37	21004001	21056000	51	-0.951327	-	SPAG16
Axial-OS-08	chr16	53383001	53467000	80	-0.95126	-	NEIL3
Axial-OS-08	chr13	55001001	55292000	262	-0.95123	-	LOC111098478
Axial-OS-08	chr16	58682001	58689000	7	-0.951222	-	CSMD1
Axial-OS-08	chr29	30266001	30523000	246	-0.951203	-	LOC111093154
Axial-OS-08	chr20	35975001	36009000	34	-0.951196	-	CACNA2D3
Axial-OS-08	chr2	54251001	54262000	11	-0.95118	-	LOC119870287
Axial-OS-08	chr18	29780001	29796000	14	-0.951104	-
Axial-OS-08	chr6	74856001	74955000	95	-0.951034	-	NEGR1
Axial-OS-08	chr29	15105001	15295000	183	-0.950998	-	CYP7B1
Axial-OS-08	chr29	15052001	15105000	51	-0.950962	-	CYP7B1
Axial-OS-08	chr37	21074001	21143000	65	-0.95084	-	SPAG16
Axial-OS-08	chr11	71770001	71818000	44	-0.950772	-	TLR4	LOC111097892	LOC106559529
Axial-OS-08	chr16	735001	791000	55	-0.95076	-	LOC111090203
Axial-OS-08	chr32	19943001	20021000	75	-0.950728	-	STPG2	LOC102154455	LOC102154375
Axial-OS-08	chr37	20658001	20972000	300	-0.950705	-	SPAG16	LOC119867957	LOC119867953	LOC119867955	LOC119877915	LOC119867956
Axial-OS-08	chr18	30455001	30663000	132	-0.950684	-	LOC102156018	LOC111091010	LOC100682696	LOC111095093
Axial-OS-08	chr6	74464001	74511000	46	-0.950684	-	NEGR1
Axial-OS-08	chr16	72001	586000	485	-0.950611	-	ADCY1	MIR8852	MIR8862	LOC102151790	IGFBP1	IGFBP3	LOC119869622
Axial-OS-08	chr19	42055001	42107000	48	-0.95059	-	LOC102154499	LOC119864485
Axial-OS-03	chr10	23849001	23879000	25	-0.950586	-	RRP7	SERHL2
Axial-OS-08	chr9	57213001	57237000	24	-0.950584	-
Axial-OS-08	chr18	23521001	23928000	373	-0.950552	-	LOC106559947	LOC119864191	LOC111090915	LOC119877237	LOC111090917	SEMA3A	LOC111090916	LOC119877238
Axial-OS-08	chr26	21482001	21514000	27	-0.950522	-	LOC119877570
Axial-OS-08	chr2	66119001	66127000	8	-0.95049	-	ABCC11
Axial-OS-08	chr19	41350001	41784000	416	-0.950468	-	THSD7B	LOC111091174	LOC102154499
Axial-OS-08	chr16	57132001	57182000	49	-0.950464	-
Axial-OS-08	chr10	22229001	22290000	56	-0.950415	-	LOC119873612	LOC119873611	RTL6
Axial-OS-08	chr13	57038001	57191000	143	-0.950408	-	EPHA5
Axial-OS-08	chr2	70468001	70615000	131	-0.950381	-	LOC119870372	LOC119870373	LOC111093203
Axial-OS-08	chr10	52280001	52403000	118	-0.950306	-	LOC111097747	LOC119873819
Axial-OS-06	chr26	1	27510000	23286	-0.011257	0	ANHX	ZNF268	ZNF10	LOC106557808	LOC111092561	ZNF140	LOC477433	LOC119866286	LOC100686099	LOC119866284	ZNF605	LOC102152278	LOC119866124	CHFR	GOLGA3	LOC111092707	ANKLE2	PGAM5	LOC119866125	PXMP2	POLE	P2RX2	LRCOL1	LOC119866263	FBRSL1	LOC119866127	LOC119866264	LOC106557825	GALNT9	LOC119877576	NOC4L	DDX51	EP400	LOC119866288	LOC119866128	PUS1	ULK1	MMP17	SFSWAP	LOC119866283	LOC111092602	LOC119866131	LOC119877577
Axial-OS-06	chr26	27510001	27637000	90	-0.007789	0	LOC119869150	LOC119866215	LOC119877599	LOC119877605	LOC119877602
Axial-OS-06	chr26	27637001	39254000	9839	-0.009239	0	LOC119869150	LOC119866215	LOC119877599	LOC111092617	LOC119866080	LOC119877604	LOC608238	LOC608248	LOC607582	LOC111092654	LOC119866229	LOC607647	LOC119866267	RSPH14	GNAZ	RAB36	BCR	LOC111092680	SPECC1L	ADORA2A	UPB1	GUCD1	SNRPD3	LOC102157022	LOC100685875	LOC119866230	LRRC75B	GGT1	GGT5	SUSD2	CABIN1	LOC119866231	LOC111092675	DDT	LOC100856518	LOC119877609	LOC477556	LOC486404	LOC119877610	GSTT2B	TRNAK-UUU_14	LOC119866232	LOC119866233
Axial-OS-06	chr27	16001	46660000	41051	-0.022162	0	LOC477744	USP18	LOC100683814	TUBA8	PEX26	MICAL3	BID	BCL2L13	LOC119866447	LOC119866448	ATP6V1E1	SLC25A18	CECR2	LOC119866446	LOC119866459	LOC119866334	LOC102155534	ADA2	LOC100683376	HDHD5	LOC100685574	TMEM121B	IL17RA	LOC100685493	CACNA1C	LOC106557867	LOC102154534	LOC119877637	LOC119866445	LOC102154581	LOC486758	LOC100685129	LOC486757	LOC100682893	DCP1B	CACNA2D4	LOC100684967	LRTM2	ADIPOR2	LOC102154874	LOC119866444	LOC119866471	WNT5B
Axial-OS-06	chr28	44001	41730000	37577	-0.001363	0	LOC486767	PTPN20	FRMPD2	MAPK8	ARHGAP22	LOC102152118	WDFY4	LOC111093070	LOC102152929	LRRC18	VSTM4	FAM170B	TMEM273	C28H10orf71	DRGX	LOC111093020	ERCC6	LOC102153128	SLC18A3	CHAT	LOC100685102	C28H10orf53	LOC102153401	OGDHL	PARG	LOC486776	LOC119866649	NCOA4	LOC119866634	WASHC2C	ZFAND4	LOC119866648	MARCHF8	ALOX5	OR13A1	OR6D6	OR6D7	OR6D4P	OR6D5	ZNF22	LOC119866556	RASSF4	DEPP1
Axial-OS-06	chr29	78001	11303000	9564	-0.005623	0	PRKDC	MCM4	UBE2V2	LOC100684842	LOC100856084	LOC111093117	LOC111093200	LOC111093197	EFCAB1	LOC102152773	LOC119866663	LOC111093123	SNAI2	LOC100855444	LOC111093204	PPDPFL	LOC100855768	LOC100684688	LOC119866769	LOC111093231	LOC100684843	LOC119877710	SNTG1	LOC100685366	LOC119866783	LOC119866807	PXDNL	LOC119866693	LOC100685519	PCMTD1	ST18	LOC119866695	LOC119866782	LOC106557997	LOC100685309	LOC102154400	LOC111093188	LOC119866797	LOC119866664	RB1CC1	LOC111093178	LOC100685469	LOC608876
Axial-OS-08	chr32	23671001	23775000	97	-0.95029	-	GRID2	LOC102154227	LOC111093609
Axial-OS-06	chr29	11306001	42513000	28541	-0.001743	0	LOC111093232	LOC609669	RAB2A	LOC111093112	LOC111093111	CHD7	LOC476530	LOC111093233	LOC111093179	LOC111093137	LOC100686827	CLVS1	ASPH	LOC111093157	LOC111093126	LOC102153180	LOC102153406	NKAIN3	LOC111093106	LOC119877725	LOC102153247	GGH	LOC111093132	TTPA	YTHDF3	LOC111093147	LOC111093146	LOC486972	LOC111093143	LOC102153892	LOC111093148	MIR124-2	LOC106558002	LOC119866672	BHLHE22	CYP7B1	LOC102153932	LOC119866704	LOC111093165	LOC102154202	LOC102154275	LOC111093155	LOC100688592
Axial-OS-06	chr3	8001	92478000	84462	-0.037717	0	LOC119870962	REEP5	LOC119870966	SRP19	LOC119876122	APC	EPB41L4A	LOC111094968	LOC119876116	LOC119871359	LOC102155195	NREP	LOC119870969	LOC119876123	LOC119870970	LOC102155379	STARD4	CAMK4	LOC111094990	LOC119870976	LOC102155726	WDR36	TSLP	LOC119876117	SLC25A46	TMEM232	LOC106558507	LOC111095337	LOC100684652	LOC111095033	LOC111095338	LOC119870723	MAN2A1	LOC119870980	LOC111095042	LOC102155937	LOC119870979	PJA2	LOC100684913	FER	LOC111095044	LOC111095048	LOC111095339
Axial-OS-06	chr30	2001	40643000	36671	-0.019898	0	LOC119877753	OR4K6	LOC106558035	OR4K2	LOC119866820	OR4K5B	LOC111093407	OR4K1B	LOC100686945	OR4K15	LOC119877732	OR4F23P	LOC119877733	OR4F15P	LOC100685912	OR4F25	OR4F1BP	LOC487457	LOC119877754	OR4G20P	LOC100683816	OR4F26P	OR4G11	LOC119866823	OR4G9	OR4K5	LOC119866821	LOC119877755	LOC119877735	LOC119877736	LOC119877737	OR4K1	OR4G8	OR4G19P	OR4G18	LOC119866824	OR4K53P	OR4G10	OR4T2P	OR4N5	OR4L3P	OR4Q2	OR4F63
Axial-OS-06	chr31	1001	1610000	1380	0.008088	0	LOC119877759	LOC119877760	LOC111093535	ZNF654	LOC102151670	LOC102153546	CGGBP1	LOC100688200	HTR1F	LOC102152058	POU1F1	CHMP2B	LOC111093453	LOC100688275	LOC102152193	VGLL3	LOC111093431	LOC111093430	LOC111093432	LOC100688409
Axial-OS-06	chr31	1610001	8249000	5921	-0.091402	0	LOC119867129	LOC106558107	CADM2	LOC119867128	LOC106558083	LOC111093518	LOC119867032	LOC111093519	LOC119867033	LOC111093471	LOC119867003	LOC100688548	LOC100683380	LOC119877784	LOC100684645	LOC100688699	LOC487683	LOC100686103	LOC100682560	LOC111093510	LOC102152860	LOC111093503	LOC111093502	LOC119867004	LOC111093422	LOC111093498	GBE1	LOC119867034	LOC119867100	LOC119867140	LOC119877785	ROBO1	LOC119867038	LOC119867036
Axial-OS-06	chr31	8249001	10995000	2590	0.03038	0	ROBO1	LOC100682996	LOC119867037	LOC102153268	LOC102153225	LOC119867130	LOC102153770	LOC111093449	LOC111093521	TRNAD-GUC_6	LOC119867121	ROBO2	LOC119867040	LOC100682705	LOC478381	LOC102153311
Axial-OS-06	chr31	10995001	12950000	1830	-0.089463	0	ROBO2	LOC102153814	LOC119867102	LIPI	RBM11	LOC478384	HSPA13	LOC102154431	SAMSN1	LOC100684485	LOC111093489	LOC119867005	LOC111093548	NRIP1	LOC119867127	LOC119867136	LOC119867006	LOC100683656	LOC102154762
Axial-OS-06	chr31	12950001	19209000	5668	0.030062	0	LOC102154762	LOC111093545	USP25	LOC111093429	LOC119867042	LOC111093428	LOC111093424	LOC102154980	LOC111093426	MIR99A-1	MIRLET7C	MIR125B-2	LOC111093425	LOC111093427	LOC119877761	LOC119867043	LOC100685967	LOC119867118	LOC111093477	LOC119867132	LOC111093476	LOC100683939	LOC119867044	LOC119867139	CXADR	BTG3	LOC111093527	LOC119877770	LOC102156007	C31H21orf91	LOC119877771	LOC111093522	LOC100687635	CHODL	TMPRSS15	LOC119867122	LOC487701	LOC119867116	LOC119877790	LOC111093543	LOC111093542	LOC111093442	LOC100684570
Axial-OS-06	chr31	19210001	39898000	18871	0.08173	0	LOC111093523	LOC111093540	LOC100683655	LOC111093508	LOC119867010	LOC111093553	LOC119867105	LOC102156356	LOC102156405	LOC111093500	LOC100683795	LOC111093441	LOC100683858	LOC100684223	LOC111093531	LOC111093524	LOC100684297	MIR155	MRPL39	LOC119867117	LOC119867047	ATP5PF	GABPA	LOC111093558	APP	LOC119867123	LOC102151217	LOC111093497	CYYR1	LOC119867120	LOC102151271	LOC111093488	LOC100686075	ADAMTS1	LOC100686214	ADAMTS5	LOC106558103	LOC100686523	LOC119867111	LOC119867049	LOC111093499	LOC100686152	LOC106558087
Axial-OS-08	chr19	35949001	36126000	173	-0.950212	-	DPP10	LOC119864413	LOC102152425
Axial-OS-06	chr33	5001	32099000	28506	0.066721	0	C33H3orf38_1	LOC119877818	C33H3orf38_2	LOC102153548	LOC111093748	LOC111093778	LOC102153615	LOC111093760	LOC119867278	LOC111093784	LOC111093791	LOC111093792	LOC111093755	LOC119877828	LOC102153818	LOC111093754	EPHA3	LOC119877848	LOC102153984	LOC119867279	LOC111093742	LOC100683357	LOC106557517	LOC111093703	LOC119867303	LOC102154029	LOC111093735	PROS1	ARL13B	STX19	NSUN3	LOC106558148	LOC111093819	LOC119867367	LOC119867304	LOC119877829	LOC111093798	LOC119867402	LOC119867403	LOC102154908	LOC111093744	LOC102154952	LOC102155005
Axial-OS-08	chr29	12431001	12521000	89	-0.950161	-	ASPH
Axial-OS-08	chr13	10670001	10812000	137	-0.950157	-	KCNV1	LOC100855601
Axial-OS-08	chr16	33746001	33798000	51	-0.950118	-	LOC106559841
Axial-OS-08	chr32	3841001	4581000	666	-0.950007	-	LOC100684298	LOC100687338	LOC119877792	LOC100687188	LOC100684224	LOC111093695
Axial-OS-08	chr16	30377001	30410000	30	-0.950004	-	UNC5D	LOC119869558
Axial-OS-08	chr38	11397001	11560000	150	-0.950001	-
Axial-OS-08	chr20	35480001	35760000	272	-0.949924	-	CACNA2D3	LRTM1	LOC111091313	LOC119864676
Axial-OS-08	chr18	30726001	31140000	300	-0.94984	-	LOC119864293	LOC111090810
Axial-OS-08	chr16	4376001	4400000	23	-0.949819	-	LOC102153856
Axial-OS-08	chr18	30402001	30428000	23	-0.949819	-
Axial-OS-08	chr2	26914001	27033000	112	-0.949809	-	LOC111094528	LOC102153212
Axial-OS-08	chr19	43085001	43144000	54	-0.94976	-	LOC111091073	LOC111091178
Axial-OS-08	chr19	28050001	28733000	612	-0.949749	-	LOC100684149	LOC119877295
Axial-OS-08	chr19	29443001	29451000	8	-0.949735	-
Axial-OS-06	chr34	3429001	3734000	294	0.132921	0	CTNND2	LOC102154640
Axial-OS-08	chr11	18498001	18530000	31	-0.949724	-	LOC111098015	LOC111098016
Axial-OS-08	chr16	39270001	39373000	91	-0.949686	-
Axial-OS-08	chr37	20972001	20980000	8	-0.949367	-	SPAG16
Axial-OS-08	chr16	39566001	39972000	380	-0.949324	-	LOC100688141	TUSC3
Axial-OS-08	chr21	19457001	19479000	22	-0.949295	-
Axial-OS-08	chr9	47806001	47875000	66	-0.949266	-	CACNA1B
Axial-OS-08	chr19	15313001	15365000	47	-0.949215	-	LOC111091112
Axial-OS-08	chr11	72690001	72835000	140	-0.949207	-	LOC119874118
Axial-OS-08	chr16	38380001	38430000	49	-0.949189	-	SGCZ
Axial-OS-08	chr32	31004001	31035000	29	-0.949169	-	ARHGAP24	LOC119877811
Axial-OS-08	chr2	27033001	27673000	610	-0.949115	-	GATA3	LOC119871091	LOC111091610	TAF3	LOC111091625	ATP5F1C	KIN	ITIH2	LOC119870165	ITIH5	LOC119870166	LOC106560144	LOC100855427
Axial-OS-08	chr2	65548001	65576000	27	-0.94909	-
Axial-OS-08	chr37	24439001	24462000	20	-0.949012	-	TNS1
Axial-OS-08	chr30	19639001	19797000	144	-0.949001	-
Axial-OS-08	chr10	19516001	19527000	11	-0.948951	-
Axial-OS-08	chr16	53731001	53746000	14	-0.948931	-	LOC119869623
Axial-OS-08	chr37	27245001	27399000	140	-0.948776	-	LOC119867907
Axial-OS-08	chr23	23078001	23229000	144	-0.948751	-
Axial-OS-08	chr19	41808001	41880000	65	-0.948703	-	LOC102154499	LOC119877296
Axial-OS-08	chr18	29796001	29905000	67	-0.94869	-	LOC100688663	LOC119877256
Axial-OS-08	chr16	53476001	53513000	36	-0.948675	-	NEIL3
Axial-OS-08	chr6	73275001	73362000	82	-0.948619	-	LOC119872374
Axial-OS-08	chr16	56898001	57094000	181	-0.948608	-
Axial-OS-08	chr19	41784001	41808000	20	-0.948563	-	THSD7B	LOC102154499
Axial-OS-08	chr26	32244001	32265000	21	-0.948548	-	LOC111092673
Axial-OS-08	chr6	51962001	51984000	21	-0.948508	-
Axial-OS-06	chr34	6912001	6933000	21	0.086226	0	LOC119877855
Axial-OS-08	chr30	34611001	34640000	29	-0.948477	-
Axial-OS-08	chr10	53135001	53177000	41	-0.94846	-	NRXN1
Axial-OS-08	chr38	9948001	10114000	156	-0.94843	-	LOC100856556	LOC100856575
Axial-OS-08	chr29	13688001	14353000	630	-0.948414	-	TTPA	YTHDF3	LOC111093147
Axial-OS-08	chr19	40788001	41008000	206	-0.948409	-	LOC119864525	LOC106560058	LOC102154415
Axial-OS-08	chr32	26247001	26256000	8	-0.948341	-	CCSER1
Axial-OS-08	chr2	70268001	70352000	80	-0.948276	-	LOC119870371
Axial-OS-08	chr37	29953001	30084000	127	-0.948274	-	ERICH1	LOC102152813	DLGAP2
Axial-OS-08	chr38	5029001	5041000	12	-0.94822	-
Axial-OS-08	chr37	19770001	20171000	346	-0.948218	-	ERBB4	LOC119867911	LOC102154178
Axial-OS-06	chr34	8278001	8498000	216	-0.104979	0	LOC119877859	ADAMTS16	LOC106558191
Axial-OS-08	chr16	20179001	20314000	124	-0.94798	-	LOC106559831	LOC119869641	NOM1	MNX1	LOC102155878	LOC119874642
Axial-OS-08	chr19	36126001	36165000	37	-0.947977	-	DPP10	LOC111091161
Axial-OS-08	chr16	4752001	5409000	604	-0.947931	-	LOC119869522	LOC111090154	LOC102153920	LOC111090214	TPK1	LOC119869673	LOC102151506	LOC111090216	LOC111090215	LOC102153990	LOC111090217	NOBOX	ARHGEF5
Axial-OS-08	chr6	35852001	36009000	147	-0.947894	-	RBFOX1
Axial-OS-08	chr6	65353001	65368000	15	-0.947858	-	LOC111096431
Axial-OS-08	chr16	49777001	49786000	9	-0.947848	-
Axial-OS-08	chr6	67136001	67283000	138	-0.947841	-	LOC111096528	LOC102152021
Axial-OS-08	chr37	28767001	28774000	6	-0.947806	-	ACSL3
Axial-OS-08	chr13	54714001	54718000	4	-0.947744	-
Axial-OS-08	chr38	6904001	9304000	2162	-0.947702	-	RGS13	RGS1	LOC111094487	RGS21	LOC488586	RGS18	LOC102155162	LOC111094517	LOC111094500	LOC111094559	LOC100687286	LOC111094586	LOC100856459	LOC119877937	LOC111094533	LOC106558364	BRINP3	LOC119868094
Axial-OS-08	chr18	31150001	31162000	12	-0.947688	-	LOC119864118
Axial-OS-08	chr6	66993001	67004000	11	-0.947597	-
Axial-OS-08	chr13	53324001	53386000	58	-0.947596	-
Axial-OS-08	chr11	60379001	60447000	63	-0.947575	-	LOC111097955	LOC119874064	LOC111098113	LOC111098114
Axial-OS-08	chr16	50408001	50469000	58	-0.947573	-
Axial-OS-08	chr29	31479001	31541000	54	-0.947568	-	RALYL	LOC111093173
Axial-OS-06	chr34	10609001	10660000	50	0.122866	0
Axial-OS-06	chr34	10660001	10852000	187	0.111904	0	LOC111093956
Axial-OS-08	chr16	38875001	39107000	213	-0.947538	-	MIR383	LOC111090324
Axial-OS-08	chr29	13600001	13681000	77	-0.947502	-	NKAIN3	GGH	LOC111093132	TTPA
Axial-OS-06	chr34	11064001	11231000	165	0.016425	0	LOC111093855	IRX4	LOC119867476	LOC111093868	NDUFS6	MRPL36
Axial-OS-06	chr34	11231001	11281000	44	0.061454	0	LOC102152290
Axial-OS-08	chr18	39560001	39587000	26	-0.94747	-	LOC111090963
Axial-OS-08	chr21	16958001	16966000	8	-0.947448	-
Axial-OS-08	chr6	74137001	74172000	23	-0.947348	-
Axial-OS-08	chr6	29840001	29922000	77	-0.947321	-
Axial-OS-08	chr10	19005001	19087000	79	-0.947202	-	TAFA5	LOC119863925
Axial-OS-08	chr11	73044001	73055000	10	-0.947127	-	BRINP1
Axial-OS-08	chr18	40301001	40475000	141	-0.946985	-	OR10AG63	OR5T8	OR10AG64	OR10AG1	OR10BJ1P	OR10AG65	OR10AG68	OR10AG66	OR5I1	OR10AG67	OR5I1B	OR5W2B	OR5W7	OR5W2
Axial-OS-08	chr6	65304001	65339000	35	-0.94698	-
Axial-OS-08	chr16	55481001	55507000	25	-0.946976	-	LOC111090369	CBD139
Axial-OS-08	chr29	31637001	31793000	149	-0.946931	-	RALYL	LOC487024	LOC119866732
Axial-OS-08	chr13	54203001	54220000	17	-0.946926	-	ADGRL3
Axial-OS-08	chr16	39373001	39549000	149	-0.946812	-	LOC102151149
Axial-OS-08	chr32	34131001	34174000	43	-0.946764	-	RASGEF1B
Axial-OS-08	chr2	27789001	27816000	26	-0.946754	-	SFMBT2
Axial-OS-08	chr13	52787001	52892000	100	-0.946729	-	LOC111098628	LOC119865425
Axial-OS-08	chr26	10648001	10680000	32	-0.94671	-	RPH3A
Axial-OS-08	chr13	41752001	41777000	22	-0.946643	-
Axial-OS-08	chr16	18929001	19074000	135	-0.946638	-	LOC119869625	LOC102155017	INSIG1	LOC119869612
Axial-OS-08	chr6	27205001	27370000	149	-0.946628	-	XYLT1	LOC111096294	LOC111096295
Axial-OS-08	chr11	8738001	8766000	22	-0.946609	-	DMXL1
Axial-OS-08	chr13	57191001	57268000	73	-0.946559	-	EPHA5	LOC119865552
Axial-OS-08	chr16	50469001	50483000	13	-0.946552	-
Axial-OS-08	chr9	28949001	29445000	448	-0.94655	-	LOC111097385	LOC119873534	KIF2B	LOC609509	LOC111097538
Axial-OS-08	chr11	59879001	59997000	106	-0.946538	-	LOC100685004
Axial-OS-08	chr2	25736001	26000000	247	-0.946423	-	LOC119876106
Axial-OS-08	chr13	32129001	32140000	11	-0.946369	-
Axial-OS-08	chr32	2739001	2876000	134	-0.946364	-	LOC102152310
Axial-OS-08	chr18	40019001	40037000	16	-0.94632	-	OR5J2B	OR8K54	OR8K86
Axial-OS-08	chr23	22903001	23065000	150	-0.946281	-
Axial-OS-06	chr34	13012001	13022000	8	-0.040788	0	GNB4
Axial-OS-06	chr34	13022001	13119000	81	-0.048284	0	GNB4	LOC119867489	LOC100687918
Axial-OS-08	chr38	6383001	6397000	14	-0.94617	-
Axial-OS-08	chr13	33598001	33608000	10	-0.94615	-	LOC111098567
Axial-OS-06	chr34	13486001	13579000	91	0.100868	0	PEX5L
Axial-OS-08	chr18	23928001	24235000	298	-0.946134	-	SEMA3A	LOC111090918	LOC119864347
Axial-OS-08	chr18	28257001	28287000	30	-0.946127	-	LRRC4C
Axial-OS-08	chr2	25548001	25683000	120	-0.946118	-
Axial-OS-08	chr26	4359001	4374000	15	-0.946106	-	LOC119877579
Axial-OS-08	chr38	23780001	23783000	3	-0.946079	-	MNDA
Axial-OS-08	chr26	32319001	32359000	38	-0.945949	-	LOC111092657
Axial-OS-08	chr32	32318001	32417000	94	-0.945941	-
Axial-OS-08	chr2	13829001	13837000	8	-0.945865	-
Axial-OS-06	chr34	15040001	15157000	108	-0.036673	0	LOC119867493	LOC119867494	LOC111093939	LOC119867440	LOC106558198
Axial-OS-08	chr16	49937001	49996000	54	-0.94586	-
Axial-OS-08	chr6	67404001	67534000	118	-0.94585	-
Axial-OS-08	chr19	40579001	40607000	27	-0.945849	-	LOC119864392	LOC111091069	LOC119864393
Axial-OS-08	chr6	32832001	33122000	279	-0.945842	-	GRIN2A	LOC111096303
Axial-OS-08	chr13	56379001	56407000	28	-0.945809	-
Axial-OS-08	chr10	18304001	18329000	24	-0.945738	-	BRD1
Axial-OS-08	chr26	3910001	3967000	48	-0.945737	-	LOC111092628
Axial-OS-08	chr29	30646001	30663000	17	-0.94566	-
Axial-OS-08	chr6	65754001	65839000	83	-0.945604	-
Axial-OS-08	chr16	6694001	6801000	94	-0.94554	-	LOC119869603	LOC106559827	LOC111090225	LOC119874700	LOC119874701	LOC119874702	LOC111090224	LOC102157186	LOC475521	LOC609095	LOC475522	LOC119869569
Axial-OS-08	chr18	22128001	22144000	16	-0.945487	-	CACNA2D1
Axial-OS-08	chr26	36475001	36810000	304	-0.945411	-	PRKG1	CSTF2T	LOC111092582
Axial-OS-08	chr19	37337001	37455000	108	-0.945341	-	NCKAP5
Axial-OS-08	chr13	32527001	32600000	70	-0.945316	-
Axial-OS-08	chr37	21537001	21837000	294	-0.945275	-	SPAG16	VWC2L	LOC119867954	BARD1
Axial-OS-08	chr29	13433001	13591000	146	-0.945232	-	NKAIN3	LOC102153247
Axial-OS-08	chr6	27104001	27179000	71	-0.945204	-	XYLT1	LOC111096293
Axial-OS-08	chr29	39705001	39714000	8	-0.945203	-
Axial-OS-08	chr6	72412001	72969000	526	-0.945155	-	TNNI3K	LRRC53	LOC119872459	FPGT	LRRIQ3	LOC102155529
Axial-OS-08	chr6	72159001	72412000	227	-0.945134	-	TYW3	LOC119876345	CRYZ	ERICH3	LOC119872289	LOC111096449	TNNI3K
Axial-OS-08	chr13	29385001	29394000	9	-0.945129	-	KCNQ3
Axial-OS-08	chr11	73180001	73333000	144	-0.94507	-	BRINP1	LOC102152979
Axial-OS-08	chr13	32629001	32708000	77	-0.94507	-	LOC111098566	LOC102154799
Axial-OS-08	chr32	30558001	30717000	134	-0.945012	-	ARHGAP24
Axial-OS-08	chr16	52777001	52786000	9	-0.945004	-
Axial-OS-08	chr20	31200001	31328000	126	-0.944937	-	FHIT
Axial-OS-08	chr32	30277001	30310000	30	-0.944867	-	MAPK10
Axial-OS-08	chr21	2711001	2856000	134	-0.944808	-
Axial-OS-08	chr6	42290001	42300000	10	-0.944771	-
Axial-OS-08	chr18	27719001	27730000	11	-0.944669	-
Axial-OS-08	chr26	3853001	3910000	53	-0.944649	-
Axial-OS-08	chr16	53781001	53894000	106	-0.944619	-	LOC119869623
Axial-OS-08	chr6	15577001	15596000	18	-0.94459	-
Axial-OS-08	chr32	26099001	26116000	17	-0.944587	-	CCSER1
Axial-OS-08	chr11	18692001	18705000	13	-0.944586	-	CHSY3
Axial-OS-08	chr13	56305001	56379000	63	-0.944585	-
Axial-OS-08	chr20	21328001	21362000	34	-0.944581	-
Axial-OS-08	chr29	31541001	31602000	60	-0.944564	-	RALYL
Axial-OS-08	chr32	35543001	35564000	17	-0.944544	-	PRDM8	LOC119867172
Axial-OS-08	chr32	20021001	20394000	353	-0.94448	-	LOC119877809	LOC111093667	LOC119867189	LOC100684647
Axial-OS-08	chr20	20702001	20732000	30	-0.944466	-	FOXP1
Axial-OS-08	chr11	71952001	71978000	26	-0.94445	-	LOC102152863
Axial-OS-08	chr29	30005001	30118000	109	-0.944409	-	LOC111093154	LOC119866784
Axial-OS-08	chr33	918001	1464000	362	-0.944355	-	LOC111093755	LOC119877828	LOC102153818	LOC111093754	EPHA3	LOC119877848
Axial-OS-08	chr6	64350001	64359000	7	-0.944284	-	TTLL7
Axial-OS-08	chr38	10571001	10797000	216	-0.944263	-	LOC100855446	LOC100855484	LOC100856640
Axial-OS-06	chr34	21473001	21487000	13	-0.066033	0	LOC100683832
Axial-OS-06	chr34	21487001	21500000	13	-0.05371	0	LOC100683832
Axial-OS-06	chr34	21500001	21547000	45	-0.053513	0	LOC100683832
Axial-OS-06	chr34	21547001	21812000	252	-0.024379	0	TPRG1	LOC119867445
Axial-OS-06	chr34	21812001	21854000	39	-0.11161	0	LOC111093903
Axial-OS-08	chr18	49335001	49343000	8	-0.944261	-	LOC119864251
Axial-OS-08	chr18	22812001	22957000	138	-0.944227	-	PCLO	LOC100686407
Axial-OS-08	chr6	64679001	64750000	71	-0.944219	-	LOC119872367
Axial-OS-08	chr13	57294001	57345000	48	-0.944153	-
Axial-OS-08	chr6	72969001	73205000	227	-0.944115	-	LOC119872373	LOC111096535
Axial-OS-08	chr2	26757001	26793000	35	-0.944034	-
Axial-OS-08	chr16	39972001	40707000	696	-0.944001	-	LOC111090176	LOC102155402	MSR1	LOC119869529	LOC102155337	LOC100687529	LOC119869653	LOC102155485	LOC111090327	LOC119869560
Axial-OS-08	chr11	21477001	21536000	59	-0.943972	-	FSTL4
Axial-OS-08	chr16	21590001	21738000	133	-0.943926	-	DYNC2I1	LOC119877100	VIPR2
Axial-OS-06	chr34	22423001	22476000	52	0.002863	0	LOC119867446	LOC111093933
Axial-OS-08	chr37	19610001	19639000	26	-0.943912	-	ERBB4
Axial-OS-08	chr23	47518001	47526000	8	-0.943906	-	LOC119865484
Axial-OS-08	chr11	70001	87000	8	-0.943834	-	LOC119876782
Axial-OS-08	chr34	39315001	39365000	46	-0.943815	-	NAALADL2
Axial-OS-08	chr13	23041001	23110000	67	-0.943803	-	NDUFB9	MTSS1
Axial-OS-08	chr30	18637001	19626000	937	-0.943779	-	ONECUT1	LOC119877745	LOC100686356	LOC119866967	LOC102152470	LOC111093297	LOC102151499	WDR72	LOC102152523	LOC119866895
Axial-OS-06	chr34	23046001	23052000	5	0.08782	0
Axial-OS-08	chr11	59550001	59663000	105	-0.943749	-	CYLC2	LOC111098111
Axial-OS-08	chr19	16007001	16033000	25	-0.943746	-	FAT4
Axial-OS-08	chr32	3085001	3272000	171	-0.943739	-	LOC102152262	LOC119867166
Axial-OS-08	chr26	21145001	21205000	57	-0.943733	-	LOC119866199
Axial-OS-08	chr21	2489001	2609000	106	-0.943728	-	CNTN5	LOC111091474
Axial-OS-08	chr32	32175001	32229000	45	-0.943716	-
Axial-OS-08	chr32	14366001	14379000	11	-0.943673	-
Axial-OS-08	chr13	36766001	37010000	239	-0.943657	-	LOC111098457	LOC111098579
Axial-OS-08	chr32	31840001	31976000	130	-0.943568	-	LOC119867148	LOC111093658	LOC111093592
Axial-OS-06	chr34	23968001	24007000	37	0.06887	0	FGF12
Axial-OS-08	chr21	19066001	19075000	9	-0.943562	-	LOC119864965	LOC119864968
Axial-OS-08	chr29	13591001	13600000	8	-0.94355	-	NKAIN3
Axial-OS-08	chr6	63073001	63090000	16	-0.943544	-
Axial-OS-08	chr10	51838001	51866000	27	-0.943434	-	LOC111097748	FSHR
Axial-OS-08	chr18	31378001	31493000	107	-0.943397	-
Axial-OS-08	chr26	20119001	20143000	21	-0.943364	-	MYO18B
Axial-OS-08	chr26	460001	591000	108	-0.943316	-	POLE	P2RX2	LRCOL1	LOC119866263	FBRSL1	LOC119866127
Axial-OS-08	chr19	37465001	37756000	271	-0.943283	-	NCKAP5	LOC111091167
Axial-OS-08	chr19	35942001	35948000	6	-0.943228	-	DPP10	LOC119864413
Axial-OS-08	chr6	66857001	66867000	9	-0.94321	-
Axial-OS-08	chr32	32229001	32242000	12	-0.943173	-
Axial-OS-08	chr18	22694001	22804000	108	-0.943077	-	PCLO
Axial-OS-08	chr32	14594001	14695000	93	-0.943052	-
Axial-OS-08	chr11	10182001	10366000	169	-0.943042	-	LOC119874091	PRR16	LOC106559461
Axial-OS-08	chr13	42224001	42242000	16	-0.942976	-	LOC111098608
Axial-OS-08	chr29	21409001	21440000	29	-0.94295	-	TRPA1
Axial-OS-08	chr10	19087001	19405000	305	-0.942925	-	TAFA5	LOC102157395	LOC119873601	LOC119873602
Axial-OS-08	chr16	44530001	44570000	36	-0.942914	-
Axial-OS-08	chr13	50437001	50662000	212	-0.942904	-	LOC119868865	LOC111098473	LOC111098626	LOC102153092
Axial-OS-08	chr2	11358001	11563000	185	-0.942882	-	MALRD1	LOC119871058	LOC119871079	LOC119871152
Axial-OS-08	chr19	45056001	45110000	45	-0.942869	-	LRP1B	LOC119864510
Axial-OS-08	chr16	52697001	52777000	76	-0.942829	-	LOC119874612
Axial-OS-08	chr29	39523001	39537000	14	-0.942791	-
Axial-OS-08	chr16	60052001	60086000	32	-0.942789	-	MYOM2
Axial-OS-08	chr13	51635001	51731000	95	-0.942783	-
Axial-OS-08	chr16	54250001	54552000	281	-0.942774	-	LOC106559854	SPCS3	ASB5	LOC102152375	SPATA4	WDR17
Axial-OS-08	chr2	11285001	11358000	64	-0.942768	-	MALRD1
Axial-OS-08	chr30	19952001	20058000	96	-0.942763	-	UNC13C
Axial-OS-08	chr18	40634001	40805000	157	-0.942714	-	OR4P6	OR4P11	LOC541568	OR4P26P	OR4P4	OR4C147P	OR4P32	OR4A27	OR4C10F	OR4P30	OR4P31	OR4A33	LOC483568	OR4C11I
Axial-OS-08	chr16	32478001	32779000	290	-0.942689	-	NRG1	LOC106559846
Axial-OS-08	chr6	33802001	33904000	97	-0.942683	-	METTL22	TMEM114	LOC119872336
Axial-OS-08	chr11	41773001	42506000	527	-0.942682	-	LOC106559483	LOC102153298	LOC119876769
Axial-OS-08	chr6	36009001	36363000	347	-0.942673	-	RBFOX1	LOC100686080	LOC102154901
Axial-OS-08	chr16	52786001	52811000	25	-0.942638	-
Axial-OS-08	chr10	59073001	59227000	139	-0.942541	-	LOC111097760
Axial-OS-08	chr19	21687001	21966000	252	-0.942538	-	GPR148	LOC119864464	LOC119864548	AMER3	LOC119864553	LOC111091128	LOC100687725	LOC119864465	ARHGEF4
Axial-OS-08	chr32	23962001	24212000	226	-0.942532	-	GRID2	LOC102154144
Axial-OS-08	chr20	36456001	36525000	65	-0.942495	-	CHDH	CACNA1D
Axial-OS-08	chr6	77032001	77149000	113	-0.942451	-
Axial-OS-08	chr4	44253001	44262000	9	-0.94224	-	WWC1	LOC111095554
Axial-OS-08	chr21	46660001	46673000	9	-0.942239	-	LUZP2
Axial-OS-06	chr34	26520001	26532000	11	-0.067905	0	IFT80
Axial-OS-06	chr34	26532001	26549000	16	-0.052086	0	IFT80
Axial-OS-06	chr34	26549001	26564000	14	-0.110099	0	IFT80	LOC100682894
Axial-OS-06	chr34	26564001	26570000	6	-0.129302	0	IFT80
Axial-OS-06	chr34	26570001	26658000	83	-0.078579	0	IFT80	SMC4	MIR15B	MIR16-2
Axial-OS-08	chr16	32779001	33191000	399	-0.942224	-	NRG1	LOC102152581	LOC119869519	LOC100685954
Axial-OS-08	chr19	43144001	43152000	8	-0.94217	-
Axial-OS-08	chr32	26056001	26086000	27	-0.942153	-	CCSER1
Axial-OS-08	chr16	22347001	22368000	20	-0.942087	-	PSD3
Axial-OS-08	chr16	52822001	52873000	49	-0.942084	-
Axial-OS-08	chr16	20831001	20840000	9	-0.942076	-	PTPRN2
Axial-OS-08	chr11	73063001	73180000	108	-0.942014	-	BRINP1
Axial-OS-08	chr18	35735001	35762000	26	-0.941977	-	LOC102157112
Axial-OS-08	chr16	5481001	5581000	88	-0.941976	-	OR2A13	OR2A37	OR2A14	OR2A12	OR2A25	OR2A5
Axial-OS-08	chr19	28734001	28744000	10	-0.941909	-
Axial-OS-08	chr29	37862001	37876000	12	-0.941829	-	RUNX1T1	LOC111093230
Axial-OS-08	chr10	18829001	18895000	66	-0.941818	-
Axial-OS-08	chr29	30523001	30566000	39	-0.941794	-	LOC487023
Axial-OS-08	chr9	50007001	50040000	33	-0.941762	-	ADAMTSL2	FAM163B	LOC119873347
Axial-OS-08	chr9	28765001	28888000	104	-0.941713	-	LOC102151848	LOC111097385
Axial-OS-08	chr20	31412001	31531000	112	-0.941692	-	LOC102152042
Axial-OS-08	chr2	40113001	40129000	16	-0.941594	-
Axial-OS-08	chr26	21205001	21320000	110	-0.941512	-
Axial-OS-08	chr18	40065001	40076000	9	-0.941387	-	OR8K7
Axial-OS-06	chr34	33926001	33934000	6	-0.049778	0	LOC111093885
Axial-OS-06	chr34	33934001	33981000	46	-0.147015	0	LOC111093885	LOC111093886	LOC119867413
Axial-OS-08	chr6	73264001	73275000	11	-0.941378	-	LOC119872374
Axial-OS-08	chr16	60253001	60362000	43	-0.941349	-	ARHGEF10	LOC119869521
Axial-OS-08	chr13	35341001	35496000	143	-0.941262	-	TRAPPC9
Axial-OS-06	chr34	34057001	34095000	35	-0.107188	0	MECOM
Axial-OS-06	chr34	34095001	34155000	57	-0.072085	0	MECOM
Axial-OS-06	chr34	34155001	34163000	8	-0.04385	0	MECOM
Axial-OS-06	chr34	34163001	34250000	82	-0.049532	0	MECOM
Axial-OS-06	chr34	34250001	34259000	8	-0.088188	0	MECOM
Axial-OS-06	chr34	34259001	34423000	154	-0.01025	0	MECOM	LOC106558209	LOC106558208
Axial-OS-06	chr34	34423001	34442000	19	0.012351	0	MECOM	LOC106558208
Axial-OS-06	chr34	34442001	34453000	10	-0.01821	0	MECOM
Axial-OS-06	chr34	34453001	34473000	19	-0.005778	0	MECOM
Axial-OS-06	chr34	34473001	34685000	193	-0.02939	0	MECOM	LOC102152454	LOC111093889	ACTRT3	TRNAV-AAC_3	MYNN	LRRC34	LRRIQ4
Axial-OS-06	chr34	34685001	34699000	11	-0.033559	0	LRRIQ4	LOC119867526
Axial-OS-06	chr34	34699001	34736000	33	-0.042101	0	LRRIQ4	LOC119867525	LOC100685638
Axial-OS-06	chr34	34736001	34750000	13	-0.055572	0	LOC100686525	LRRC31
Axial-OS-06	chr34	34750001	34754000	4	-0.039695	0	LRRC31
Axial-OS-06	chr34	34754001	34774000	19	-0.039787	0	LRRC31
Axial-OS-06	chr34	34774001	34855000	77	-0.054857	0	LRRC31	SAMD7	LOC119867527	SEC62	LOC111093877
Axial-OS-06	chr34	34855001	34889000	28	-0.011075	0	LOC119867528	GPR160
Axial-OS-06	chr34	34889001	34943000	53	-0.009818	0	GPR160	PHC3
Axial-OS-06	chr34	34943001	35144000	176	-0.092082	0	PHC3	LOC111093892	PRKCI	LOC102153364	SKIL
Axial-OS-08	chr26	591001	603000	12	-0.941194	-	FBRSL1
Axial-OS-08	chr19	38603001	38788000	174	-0.941192	-	MGAT5
Axial-OS-08	chr6	67534001	67637000	95	-0.941137	-	LOC119872284
Axial-OS-08	chr19	23433001	23449000	16	-0.9411	-
Axial-OS-08	chr16	25162001	25523000	348	-0.941084	-	LOC111090278	LOC106559843	LOC111090162	ZMAT4	LOC111090279	LOC102151353
Axial-OS-08	chr2	31447001	31455000	8	-0.941039	-
Axial-OS-06	chr34	35356001	35555000	185	0.007593	0	LOC119867415	LOC100686524	LOC111093888	LOC488162
Axial-OS-08	chr16	51968001	52139000	127	-0.940945	-	LOC119874678
Axial-OS-08	chr16	30173001	30225000	47	-0.940744	-	UNC5D
Axial-OS-08	chr16	20002001	20179000	170	-0.940729	-	RNF32	LMBR1	LOC102155672	LOC111090263	LOC106559831
Axial-OS-08	chr32	4588001	4983000	246	-0.940725	-	LOC111093695	LOC478521
Axial-OS-08	chr16	33799001	33834000	35	-0.940671	-	LOC106559841
Axial-OS-08	chr29	22441001	22485000	41	-0.940615	-	STAU2
Axial-OS-08	chr13	29475001	29522000	44	-0.940614	-	KCNQ3
Axial-OS-08	chr37	18582001	19153000	542	-0.940608	-	LOC100855960	LOC111094401	LOC119867896	LOC119867897	LOC102153849	LOC111094454	ERBB4
Axial-OS-08	chr10	35425001	35657000	227	-0.940592	-	SH3RF3	LOC111097682
Axial-OS-08	chr29	30737001	31323000	538	-0.940578	-	LOC102153041
Axial-OS-06	chr34	36213001	36248000	28	0.042651	0	PLD1
Axial-OS-08	chr6	33919001	34039000	112	-0.940565	-
Axial-OS-08	chr26	368001	460000	78	-0.940517	-	GOLGA3	LOC111092707	ANKLE2	PGAM5	LOC119866125	PXMP2	POLE
Axial-OS-08	chr26	4312001	4359000	44	-0.940468	-	LOC119877579
Axial-OS-08	chr19	21562001	21687000	108	-0.940421	-	LOC102156891	LOC609557	GPR148
Axial-OS-08	chr6	64917001	64952000	34	-0.940377	-
Axial-OS-08	chr16	38580001	38861000	263	-0.940374	-	LOC111090325
Axial-OS-08	chr16	30084001	30173000	81	-0.940282	-	UNC5D
Axial-OS-08	chr19	34292001	34449000	145	-0.940279	-
Axial-OS-08	chr20	31328001	31412000	80	-0.94024	-	FHIT
Axial-OS-08	chr13	32708001	32719000	11	-0.940177	-
Axial-OS-08	chr10	22436001	22617000	175	-0.940146	-	SHISAL1	PARVG	LOC119873613	LOC119873614	PARVB
Axial-OS-08	chr18	30663001	30726000	56	-0.940113	-	LOC111090836
Axial-OS-08	chr37	21837001	21917000	76	-0.940093	-	BARD1
Axial-OS-08	chr29	35023001	35125000	101	-0.94003	-	LOC119866800
Axial-OS-08	chr29	23072001	23816000	586	-0.939945	-	JPH1	LOC119877712	GDAP1	LOC111093212	LOC111093135	PI15
Axial-OS-08	chr26	4374001	4621000	240	-0.939849	-	LOC119866086	LOC477441	LOC102155781	LOC111092655	LOC106557823
Axial-OS-08	chr32	23775001	23962000	174	-0.939809	-	GRID2	LOC119867257	LOC102155691	LOC106558112
Axial-OS-08	chr32	32242001	32255000	13	-0.939807	-
Axial-OS-08	chr13	41826001	41835000	8	-0.939791	-
Axial-OS-08	chr16	55017001	55036000	17	-0.939786	-	LOC482938
Axial-OS-08	chr29	33925001	33964000	34	-0.939783	-	CNBD1
Axial-OS-08	chr16	6598001	6686000	88	-0.939686	-	LOC102156776	LOC119874694	LOC119869605	LOC119874630	LOC119869604	LOC119869607	LOC119874695	LOC119874696	LOC119874697	LOC119877116	LOC609004
Axial-OS-08	chr32	19556001	19921000	329	-0.939541	-	STPG2	LOC102154615	LOC119867265	LOC100684064	LOC102154538
Axial-OS-08	chr19	36817001	36848000	30	-0.939496	-	LOC111091165
Axial-OS-08	chr13	9787001	9887000	91	-0.939471	-	LOC100685832	TRHR
Axial-OS-08	chr6	35268001	35280000	11	-0.939471	-	RBFOX1
Axial-OS-08	chr16	50083001	50408000	304	-0.939392	-	LOC119874730	LOC119874609
Axial-OS-08	chr2	31362001	31447000	79	-0.939349	-	LOC111094561
Axial-OS-08	chr18	29940001	29949000	9	-0.939343	-
Axial-OS-08	chr20	28087001	28275000	184	-0.939336	-	LOC111091439
Axial-OS-08	chr2	25683001	25736000	47	-0.939253	-
Axial-OS-08	chr38	23193001	23296000	100	-0.93918	-	CRP	LOC111094527
Axial-OS-08	chr6	74343001	74354000	11	-0.939129	-
Axial-OS-08	chr6	64630001	64679000	46	-0.939102	-	LOC119872367
Axial-OS-08	chr18	48012001	48052000	40	-0.939071	-	SHANK2
Axial-OS-08	chr6	71004001	71023000	18	-0.939007	-	ST6GALNAC3
Axial-OS-08	chr16	39125001	39223000	91	-0.938937	-	LOC111090324	LOC102157373	LOC111090323
Axial-OS-08	chr20	24924001	24942000	17	-0.938925	-
Axial-OS-08	chr29	29958001	30005000	44	-0.938908	-	LOC111093154
Axial-OS-08	chr13	56731001	56743000	12	-0.938849	-
Axial-OS-08	chr13	56743001	56830000	85	-0.938833	-	LOC111098630
Axial-OS-08	chr38	23979001	24064000	81	-0.938761	-	SPTA1	OR10Z1	OR10X1	OR6P1	OR6Y1P	OR10R6P
Axial-OS-08	chr2	75904001	75977000	72	-0.938745	-	EPHB2	LOC119870432
Axial-OS-08	chr26	33385001	33548000	155	-0.938637	-	LOC119877566	LOC100686298	LOC111092660
Axial-OS-08	chr20	23420001	23496000	68	-0.93855	-	TAFA1
Axial-OS-08	chr37	17845001	17884000	38	-0.93851	-	KANSL1L	LOC102152600	LOC100684649
Axial-OS-08	chr26	4629001	4754000	112	-0.938412	-	TMEM132B
Axial-OS-08	chr2	62606001	62802000	191	-0.938344	-	LOC102157136	LOC111092856
Axial-OS-08	chr16	25094001	25162000	67	-0.938338	-
Axial-OS-08	chr6	13287001	13349000	59	-0.938307	-	SDK1	LOC119872166
Axial-OS-08	chr2	11900001	12026000	118	-0.938263	-
Axial-OS-08	chr6	30380001	30616000	225	-0.938261	-	CPPED1	LOC100685427	SNX29
Axial-OS-08	chr11	72875001	72933000	50	-0.938241	-	LOC119874052
Axial-OS-08	chr16	50483001	50773000	277	-0.938238	-
Axial-OS-08	chr2	26000001	26040000	37	-0.938208	-
Axial-OS-08	chr18	30334001	30383000	45	-0.938165	-	LOC111091020
Axial-OS-08	chr2	62292001	62326000	34	-0.938156	-	TOX3
Axial-OS-08	chr6	75465001	75478000	12	-0.938152	-	PTGER3
Axial-OS-08	chr19	40726001	40788000	59	-0.938065	-	LOC119864393
Axial-OS-08	chr13	29522001	29538000	16	-0.938055	-	KCNQ3
Axial-OS-08	chr20	24481001	24706000	210	-0.93801	-	KBTBD8	LOC102157163
Axial-OS-08	chr20	36354001	36410000	52	-0.937938	-	LOC111091310	LOC111091312	SELENOK	LOC111091314
Axial-OS-08	chr13	56407001	56469000	58	-0.93793	-
Axial-OS-08	chr6	44229001	44934000	640	-0.937927	-	VAV3	LOC119872245	LOC119872380	LOC111096507	NTNG1	LOC102151934	LOC102157021	PRMT6	LOC119872246
Axial-OS-08	chr26	21343001	21482000	134	-0.937898	-	LOC111092671	LOC119877570
Axial-OS-08	chr16	29345001	29480000	133	-0.93789	-	LOC111090287
Axial-OS-08	chr18	31262001	31331000	59	-0.93788	-
Axial-OS-08	chr26	17400001	17461000	47	-0.937858	-	LOC486307	LOC111092656
Axial-OS-08	chr37	27430001	27447000	15	-0.93782	-	LOC111094424
Axial-OS-08	chr9	29505001	29628000	107	-0.937739	-	LOC119873543
Axial-OS-08	chr37	17884001	18571000	652	-0.937711	-	ACADL	MYL1	LANCL1	LOC119867951	CPS1	LOC111094339	LOC100856555
Axial-OS-08	chr26	3992001	4255000	244	-0.937673	-	LOC111092591
Axial-OS-08	chr16	19863001	20002000	127	-0.937665	-	LOC111090262	RNF32
Axial-OS-08	chr19	37756001	37768000	11	-0.93765	-	NCKAP5	LOC119864537
Axial-OS-08	chr19	38250001	38269000	18	-0.937645	-
Axial-OS-08	chr11	71729001	71770000	40	-0.937641	-	TLR4
Axial-OS-08	chr13	51430001	51567000	121	-0.937631	-	LOC102153207	LOC111098474	LOC475156
Axial-OS-08	chr38	23783001	23979000	145	-0.937623	-	MNDA	LOC119877934	OR10AA2	OR10AA5	OR6N2	OR6N1	LOC488617	OR6K5	OR6K4	LOC607515	OR6K8	OR6K2	SPTA1
Axial-OS-08	chr19	43037001	43052000	15	-0.937538	-	LOC111091073
Axial-OS-08	chr30	33471001	33489000	13	-0.937452	-	LOC119866927
Axial-OS-06	chr35	364001	28047000	24539	-0.017372	0	LOC119877871	LOC119877861	CEBPD	LOC119867633	SPIDR	LOC119867758	LOC119867632	LOC111094030	LOC102156609	LOC119867745	LOC111094066	LOC100684184	DUSP22	IRF4	LOC119867595	LOC111094051	EXOC2	LOC119867634	LOC607301	LOC100684691	LOC111094071	LOC119867596	LOC119867597	LOC119877886	LOC111094018	FOXF2	LOC119877887	LOC606843	FOXC1	GMDS	LOC102157368	LOC111094015	LOC102157309	LOC100685396	LOC102151223	LOC119867599	LOC488190	WRNIP1	LOC119867601	LOC111094000	SERPINB1	LOC119867602	SERPINB9
Axial-OS-06	chr36	78001	31218000	28588	-7e-05	0	LOC111094246	LOC100687309	LOC111094245	LOC102157338	LOC111094243	LOC111094244	LOC111094260	RPRM	LOC111094276	LOC119867788	LOC119867884	GALNT13	LOC100686188	LOC111094288	LOC119877894	LOC102151277	LOC119867808	LOC106558288	KCNJ3	LOC111094297	LOC106558293	LOC111094298	LOC111094252	MIR8797	LOC488356	LOC111095005	LOC111094264	LOC119867778	LOC111094262	LOC119867789	LOC119867875	LOC100686526	LOC119867790	LOC102151535	NR4A2	LOC119867809	LOC111094232	TRNAA-CGC_4	TRNAG-GCC_7	GPD2	LOC478756	LOC100686916	LOC106558279
Axial-OS-06	chr37	4001	30785000	28502	-0.025434	0	LOC102152881	LOC102152812	WDR75	LOC102153797	LOC111094426	SLC40A1	LOC119867912	LOC111094407	ASNSD1	ANKAR	OSGEPL1	PMS1	ORMDL1	LOC102153091	LOC111094315	C37H2orf88	LOC119867913	MSTN	LOC106558329	HIBCH	INPP1	LOC111090013	LOC111094338	MFSD6	NEMP2	LOC119867999	LOC111094414	LOC111094415	LOC102155159	LOC119868003	LOC119867914	NAB1	LOC119867915	LOC478844	LOC119867985	LOC111094400	GLS	STAT1	LOC111094328	LOC119867918	STAT4	LOC119867891	MYO1B
Axial-OS-06	chr38	12001	24790000	21981	0.062987	0	BTG2	LOC111094587	FMOD	LOC111094576	LOC111094579	PRELP	OPTC	ATP2B4	LOC102153438	LOC119868023	LAX1	LOC100688224	ZC3H11A	ZBED6	LOC606833	SNRPE	LOC119868024	LOC100856063	LOC111094581	SOX13	ETNK2	LOC102154487	REN	KISS1	GOLT1A	PLEKHA6	LOC111094567	PPP1R15B	PIK3C2B	TRNAK-UUU_20	TRNAK-UUU_21	MDM4	LOC119868102	LOC119868010	LRRN2	LOC100685187	NFASC	LOC111094590	CNTN2	TMEM81	RBBP5	LOC102156359	DSTYK
Axial-OS-08	chr19	43441001	43454000	11	-0.937445	-
Axial-OS-06	chr4	238001	16852000	15131	-0.004431	0	LOC111095415	LOC111095416	LOC111095678	LOC100685371	IFIT2	IFIT3	LOC606817	LOC119871726	LOC488947	LOC606849	ZNF248	LOC119876184	LOC606894	LOC479185	LOC606925	LOC119871425	LOC100686105	LOC106558658	LOC111095419	LOC488951	LOC119871672	LOC119871428	LOC100687367	LOC102157143	CHRM3	LOC119871427	LOC106558652	LOC100686496	LOC119871418	LOC111095420	LOC100855447	LOC111095680	LOC111095687	LOC119871419	LOC119871603	LOC111095688	LOC119871429	LOC111095422	LOC111095421	LOC119871430	LOC100686897	LOC102151819	LOC119871431
Axial-OS-08	chr18	40076001	40293000	171	-0.937371	-	OR8AO1P	OR8K55P	LOC100684780	OR8J2B	OR8K71	OR8J2	LOC119864223	LOC119864224	LOC119877241	OR8J2C	OR5T2	OR5T1	OR5T1B	OR5T2B	OR8H4	OR8I2P	OR5BE4	OR5J1	LOC119864316	OR5AQ1	OR5AS1
Axial-OS-06	chr4	16868001	89530000	66281	0.034215	0	LOC100686418	LOC119874891	LOC102152895	LOC100856460	LOC100686735	LOC100687454	CTNNA3	LOC111095465	LOC106558701	LOC100856576	LRRTM3	TRNAR-UCU_1	LOC607889	LOC119871731	TRNAS-UGA_1	DNAJC12	LOC102153257	LOC106558672	LOC119871461	SIRT1	LOC119871462	HERC4	LOC119871741	MYPN	ATOH7	PBLD	HNRNPH3	RUFY2	DNA2	SLC25A16	LOC119871700	LOC106558703	TET1	LOC119871463	LOC119871673	CCAR1	LOC119871730	LOC119871708	LOC119871684	STOX1	DDX50	DDX21	KIFBP
Axial-OS-08	chr30	34189001	34272000	81	-0.937353	-	LOC111093278
Axial-OS-08	chr20	36009001	36333000	315	-0.9373	-	CACNA2D3	LOC119864678	LOC119864810	LOC119864677	LOC111091310
Axial-OS-08	chr18	48185001	48248000	63	-0.937295	-	SHANK2
Axial-OS-08	chr10	58797001	58801000	4	-0.937289	-
Axial-OS-08	chr32	8005001	8131000	118	-0.937243	-
Axial-OS-08	chr13	55839001	56305000	430	-0.93724	-	TECRL	LOC102153987	LOC119876913
Axial-OS-08	chr19	28744001	29339000	551	-0.937171	-	LOC111091056	LOC111091137	LOC111091140	LOC111091139	LOC111091138
Axial-OS-08	chr32	18108001	18135000	26	-0.937168	-	DAPP1
Axial-OS-08	chr13	56830001	56838000	7	-0.937158	-	LOC111098630
Axial-OS-08	chr6	30648001	31040000	353	-0.937148	-	SNX29
Axial-OS-08	chr16	41103001	41250000	137	-0.937146	-	LOC119869492	FGF20	LOC119869600	MICU3
Axial-OS-08	chr29	35811001	35869000	55	-0.937105	-	LOC611295
Axial-OS-08	chr38	6425001	6681000	241	-0.937086	-	CDC73	B3GALT2	LOC119868034	GLRX2	RO60	LOC119868035	UCHL5	LOC119868012
Axial-OS-08	chr18	55791001	55800000	9	-0.937031	-	LOC483802	VPS37C
Axial-OS-08	chr16	54702001	54784000	82	-0.937001	-	GPM6A
Axial-OS-07	chr11	18782001	18812000	24	-0.936958	-	CHSY3
Axial-OS-08	chr18	23499001	23521000	18	-0.936953	-	LOC106559947
Axial-OS-08	chr16	56229001	56638000	299	-0.93695	-	LOC111090365	LOC111090198	LOC111090197	LOC119869652	LOC119869657	LOC119869548	LOC106559858
Axial-OS-08	chr20	23952001	24471000	499	-0.936858	-	LOC111091280	LOC111091436	SUCLG2	LOC119864663	LOC119864662
Axial-OS-08	chr13	54678001	54714000	32	-0.936775	-	LOC119864943
Axial-OS-08	chr19	26063001	26577000	467	-0.936691	-	LOC111091055	LOC111091072
Axial-OS-08	chr10	18911001	18946000	33	-0.936673	-
Axial-OS-08	chr19	15955001	15987000	31	-0.936662	-	FAT4
Axial-OS-08	chr26	33649001	33684000	31	-0.936658	-
Axial-OS-08	chr13	29876001	29884000	8	-0.936638	-	TG
Axial-OS-08	chr20	36410001	36455000	43	-0.936633	-	LOC111091314	ACTR8	IL17RB	CHDH
Axial-OS-08	chr2	31280001	31313000	28	-0.93663	-	PFKP	LOC119876031
Axial-OS-08	chr32	30252001	30277000	25	-0.936627	-	MAPK10
Axial-OS-08	chr20	35760001	35795000	35	-0.936514	-	CACNA2D3
Axial-OS-08	chr32	23299001	23644000	318	-0.93648	-	GRID2	LOC119877807
Axial-OS-08	chr13	52678001	52787000	101	-0.936461	-	LOC111098476
Axial-OS-08	chr18	31207001	31244000	36	-0.936457	-
Axial-OS-08	chr18	28418001	28427000	8	-0.936421	-	LRRC4C
Axial-OS-08	chr16	4511001	4642000	127	-0.936316	-	LOC111090212	LOC111090213
Axial-OS-08	chr37	13440001	13469000	28	-0.936273	-	PARD3B
Axial-OS-08	chr13	43475001	43981000	483	-0.936259	-	COX7B2	GABRA4	LOC119874451	GABRB1	LOC119874453	LOC119874452	LOC119863927	LOC106559651
Axial-OS-08	chr32	5019001	5417000	355	-0.936258	-	LOC100687023	LOC100686946	NDST4
Axial-OS-08	chr18	24610001	25138000	491	-0.936172	-	SEMA3D	LOC102156437	LOC119864350	LOC119864348	LOC111090831	LOC111090921	LOC119864108	LOC100686643
Axial-OS-08	chr6	67660001	67872000	190	-0.936135	-	LOC111096438	LOC100685921
Axial-OS-08	chr18	46159001	46205000	45	-0.936103	-	MOB2
Axial-OS-08	chr2	65448001	65469000	21	-0.936101	-
Axial-OS-08	chr16	29517001	29740000	209	-0.936006	-
Axial-OS-08	chr37	17657001	17845000	182	-0.935926	-	UNC80	RPE	KANSL1L	LOC102152600	LOC100684577
Axial-OS-08	chr23	14368001	14396000	27	-0.935899	-	LOC111091844
Axial-OS-08	chr16	55428001	55454000	26	-0.935881	-	SPAG11B	SPAG11E	LOC111090370
Axial-OS-08	chr11	8766001	8800000	31	-0.935838	-	DMXL1
Axial-OS-08	chr37	20980001	21004000	22	-0.935823	-	SPAG16
Axial-OS-08	chr11	59234001	59279000	37	-0.935759	-	LOC111097954
Axial-OS-08	chr18	41197001	41489000	219	-0.935738	-	LOC119864311	OR4C29	LOC119877242	LOC119864298	LOC119864123	LOC119864124	OR4C28	LOC119864125	LOC119864126	LOC119864127	LOC119863898	LOC100683369	LOC119863872	OR4C15	OR4C59	OR4C1	OR4C136	OR4A15	OR4A39
Axial-OS-08	chr13	52023001	52189000	156	-0.935734	-
Axial-OS-08	chr38	10355001	10520000	149	-0.935714	-	LOC119877939
Axial-OS-08	chr13	10576001	10596000	20	-0.935672	-
Axial-OS-08	chr37	19639001	19760000	117	-0.935668	-	ERBB4	LOC111094335
Axial-OS-08	chr32	26356001	26845000	459	-0.93563	-	CCSER1	LOC119867266	MMRN1
Axial-OS-08	chr13	9887001	9981000	80	-0.935615	-	TRHR
Axial-OS-08	chr2	56220001	56248000	27	-0.935607	-
Axial-OS-08	chr32	37422001	37441000	19	-0.935532	-	FRAS1
Axial-OS-08	chr37	19192001	19305000	109	-0.935526	-	ERBB4
Axial-OS-08	chr32	32267001	32318000	47	-0.935435	-	LOC111093672
Axial-OS-08	chr2	70425001	70459000	30	-0.935282	-	LOC111094700	LOC119871056
Axial-OS-08	chr19	35913001	35942000	28	-0.935251	-	DPP10	LOC111091159	LOC119864413
Axial-OS-08	chr19	15934001	15955000	20	-0.935233	-
Axial-OS-08	chr19	10563001	10709000	127	-0.935212	-	LOC111091102	LOC476082
Axial-OS-08	chr16	38315001	38348000	31	-0.935114	-	SGCZ
Axial-OS-08	chr30	39211001	39216000	5	-0.935064	-
Axial-OS-08	chr16	17328001	18225000	854	-0.935063	-	LOC111090258	LOC611135	LOC111090259	LOC119877123	LOC111090158	DPP6	MIR8850	MIR8851	LOC102152181
Axial-OS-06	chr21	14852001	14943000	86	-0.93501	-	DLG2
Axial-OS-08	chr19	38269001	38566000	279	-0.934918	-	LOC119864529	LOC119864391	LOC111091065	MGAT5
Axial-OS-08	chr2	30018001	30506000	468	-0.93486	-	LOC111091701	LOC119870173	LOC119870074	LOC111094549	LOC119869995	LOC111091703
Axial-OS-08	chr6	32777001	32811000	32	-0.93485	-	GRIN2A
Axial-OS-08	chr22	18670001	18709000	36	-0.934838	-	LOC119877390
Axial-OS-08	chr29	12262001	12430000	152	-0.934837	-	CLVS1	ASPH	LOC111093157
Axial-OS-08	chr11	73526001	73605000	76	-0.934825	-
Axial-OS-08	chr6	15544001	15565000	20	-0.934784	-	PSMG3	TMEM184A	MAFK
Axial-OS-08	chr2	48857001	49053000	168	-0.934758	-	LOC100688300	LOC119870030	LOC111094653
Axial-OS-08	chr16	6827001	6917000	88	-0.934733	-	MGAM2	MGAM
Axial-OS-08	chr2	70167001	70268000	88	-0.934711	-	LOC119870049
Axial-OS-08	chr2	5673001	5698000	25	-0.934665	-	LOC106560082	LOC100687257
Axial-OS-08	chr19	14926001	15133000	197	-0.934625	-	LOC111091110	LOC119877288	LOC111091109	LOC119864437
Axial-OS-08	chr10	58801001	59073000	257	-0.934599	-	LOC111097760
Axial-OS-08	chr6	15565001	15577000	11	-0.934501	-	MAFK
Axial-OS-08	chr9	51257001	51363000	53	-0.934483	-	LOC111097476	PPP1R26	C9H9orf116	MRPS2	LOC119873351	LOC111097549	LOC111097550	GBGT1
Axial-OS-08	chr21	10964001	11181000	194	-0.934475	-	TYR	GRM5	LOC119877383
Axial-OS-08	chr38	6159001	6200000	39	-0.934461	-	LOC111094538
Axial-OS-08	chr2	65576001	65731000	149	-0.934449	-
Axial-OS-08	chr23	46561001	46575000	14	-0.934436	-	IGSF10
Axial-OS-08	chr13	57423001	57493000	56	-0.934431	-
Axial-OS-08	chr11	13535001	13555000	19	-0.934428	-
Axial-OS-08	chr38	11994001	12459000	449	-0.934399	-	USH2A
Axial-OS-08	chr11	9898001	10158000	230	-0.934277	-	LOC111097997	LOC119874006	LOC100686979	LOC100686900
Axial-OS-08	chr13	31409001	31538000	123	-0.934139	-	LOC119864727	MIR30B	MIR30D	LOC111098560	LOC111098561	LOC102154124
Axial-OS-08	chr38	12459001	12476000	17	-0.934099	-
Axial-OS-08	chr19	22460001	22514000	51	-0.934083	-
Axial-OS-08	chr32	25479001	25488000	8	-0.934064	-	CCSER1
Axial-OS-08	chr11	18530001	18648000	112	-0.934046	-	LOC111098016	CHSY3	LOC102151274
Axial-OS-08	chr19	37782001	38069000	259	-0.934016	-	NCKAP5	LOC119864554
Axial-OS-08	chr26	32359001	32481000	112	-0.93398	-	LOC111092643
Axial-OS-08	chr10	18603001	18726000	123	-0.93397	-
Axial-OS-08	chr2	26793001	26914000	113	-0.933968	-
Axial-OS-08	chr38	4618001	4952000	294	-0.933962	-
Axial-OS-08	chr13	52205001	52295000	86	-0.933912	-	LOC119865543
Axial-OS-08	chr20	35843001	35936000	89	-0.933908	-	CACNA2D3	LOC111091311
Axial-OS-08	chr2	25060001	25114000	51	-0.933902	-
Axial-OS-08	chr26	33559001	33649000	82	-0.933879	-
Axial-OS-08	chr16	31690001	32453000	715	-0.933868	-	LOC111090294	LOC111090295	DUSP26	RNF122	LOC119869674	TTI2	MAK16	FUT10	LOC100685953	LOC111090297	LOC119869539	LOC102152509	NRG1
Axial-OS-08	chr16	30225001	30299000	69	-0.933795	-	UNC5D
Axial-OS-08	chr18	24244001	24449000	196	-0.93371	-	LOC119877255	LOC100688320	LOC111090805
Axial-OS-08	chr2	38142001	39164000	918	-0.933653	-	KCTD16	LOC111094606	LOC100685854	LOC111092072	LOC119876071	LOC111094610
Axial-OS-08	chr10	58337001	58385000	48	-0.933615	-	CCDC85A	LOC106559430
Axial-OS-08	chr19	15281001	15313000	32	-0.933608	-	LOC483833	LOC111091112
Axial-OS-08	chr26	11290001	11502000	205	-0.9336	-	LOC111092649	RBM19
Axial-OS-08	chr11	73837001	73881000	41	-0.933558	-
Axial-OS-08	chr29	18132001	18297000	157	-0.933551	-	PREX2	LOC119866712	LOC111093127	LOC610188	C29H8orf34
Axial-OS-08	chr38	4952001	5029000	75	-0.933518	-
Axial-OS-08	chr16	25523001	25739000	202	-0.933494	-	ZMAT4	LOC111090280	LOC111090282	LOC119869579
Axial-OS-08	chr11	73698001	73793000	88	-0.933393	-	LOC111097897	LOC119874053
Axial-OS-08	chr18	48629001	48725000	90	-0.933381	-	ANO1	LOC111090985
Axial-OS-08	chr19	34742001	34813000	64	-0.933321	-	LOC111091062
Axial-OS-08	chr16	39223001	39270000	46	-0.933293	-
Axial-OS-08	chr29	38173001	38196000	22	-0.933245	-
Axial-OS-08	chr20	43212001	43221000	8	-0.933244	-	LIMD1
Axial-OS-08	chr18	36010001	36314000	284	-0.933196	-	LOC119864218	PAX6	ELP4	LOC119864219
Axial-OS-08	chr16	54668001	54702000	33	-0.933172	-	GPM6A
Axial-OS-08	chr2	70615001	70650000	31	-0.93317	-	LOC106557751
Axial-OS-08	chr6	22218001	22226000	8	-0.933102	-	PRKCB
Axial-OS-08	chr16	60157001	60193000	34	-0.93303	-	ARHGEF10
Axial-OS-08	chr13	10002001	10576000	543	-0.933026	-	NUDCD1	ENY2	PKHD1L1	LOC111098525	EBAG9	SYBU	LOC102155669
Axial-OS-08	chr21	763001	1035000	254	-0.933013	-	ARHGAP42	LOC111091473
Axial-OS-08	chr32	3028001	3049000	20	-0.932881	-
Axial-OS-08	chr10	58124001	58337000	192	-0.932861	-	LOC111097852	LOC119873684	LOC119873683	CCDC85A
Axial-OS-08	chr2	65469001	65548000	76	-0.932819	-	LOC111092923	LOC119870044
Axial-OS-08	chr16	53746001	53754000	8	-0.932803	-	LOC119869623
Axial-OS-08	chr37	22012001	22248000	222	-0.93278	-	ABCA12
Axial-OS-08	chr29	27217001	27257000	32	-0.932772	-	LOC102155979
Axial-OS-08	chr19	38802001	39033000	218	-0.932694	-	MGAT5	TMEM163
Axial-OS-08	chr32	34663001	34724000	59	-0.932673	-	PRKG2
Axial-OS-08	chr23	29956001	30030000	71	-0.932666	-	DNAJC13	LOC119865390
Axial-OS-08	chr11	18659001	18692000	33	-0.932648	-	CHSY3
Axial-OS-08	chr10	15448001	15499000	49	-0.932646	-
Axial-OS-08	chr10	18754001	18829000	75	-0.932641	-
Axial-OS-08	chr20	20968001	21162000	184	-0.932641	-	FOXP1	LOC119864657	LOC119864658
Axial-OS-08	chr11	58587001	58720000	125	-0.932638	-	RNF20	GRIN3A	PPP3R2	LOC111098110
Axial-OS-08	chr20	33477001	33513000	31	-0.932583	-	IL17RD
Axial-OS-08	chr16	48555001	48569000	14	-0.932527	-	LOC119874670
Axial-OS-08	chr38	5041001	5964000	839	-0.93252	-	LOC119868104	LOC111094476	LOC111094580	LOC100686495	LOC100686582	LOC119868011	LOC100685717
Axial-OS-08	chr10	52638001	52671000	33	-0.932513	-	NRXN1
Axial-OS-08	chr32	9533001	9544000	11	-0.932465	-	ELOVL6
Axial-OS-08	chr18	39587001	40010000	385	-0.932432	-	LOC111090963	OR5G3	OR5G31P	OR5G5	OR5G1B	OR5G1	OR9G10	OR9G4	OR9G3	LOC119863894	OR9G1	OR2AH1B	OR5AR1	OR5AP2	LOC483514	LOC483515	OR5M10	OR5M12	OR5M13C	OR5M13	OR5M5	OR5M8	OR5M3C	OR5M3	OR5M9	OR8U10	OR8U3	OR5AL1	OR5AL2	LOC100684261	OR8U9	OR8U8	OR8J3	OR8K1	OR8K5	OR5J2
Axial-OS-08	chr6	24610001	25746000	1033	-0.932384	-	DNAH3	LYRM1	DCUN1D3	REXO5	ERI2	ACSM3	LOC119872187	THUMPD1	LOC479821	LOC608914	LOC111096285	LOC111096497	LOC119872186	LOC102151415	LOC106558933	LOC106557520	LOC119872128	LOC111096289	LOC479822	TRNAK-UUU_2	LOC119872188	ACSM5	PDILT	LOC119872189	UMOD	GP2	LOC111096498	GPR139	TRNAA-AGC_1	GPRC5B	IQCK	LOC119872190
Axial-OS-08	chr29	37340001	37386000	46	-0.932328	-	SLC26A7	LOC111093162	LOC119877723
Axial-OS-08	chr11	72045001	72252000	191	-0.932297	-
Axial-OS-08	chr11	59500001	59550000	40	-0.932253	-
Axial-OS-08	chr19	15145001	15279000	128	-0.93223	-	LOC119864437
Axial-OS-08	chr18	25295001	25340000	42	-0.932216	-
Axial-OS-08	chr20	25714001	25735000	18	-0.932209	-	MAGI1
Axial-OS-08	chr32	35391001	35493000	97	-0.93219	-	CFAP299	LOC111093662	FGF5
Axial-OS-08	chr29	35178001	35739000	515	-0.932177	-	LOC111093211	LOC111093241	LOC102155741	LOC100682786	LOC119866740	LOC111093093
Axial-OS-08	chr13	54742001	54807000	58	-0.93211	-
Axial-OS-08	chr26	16030001	16159000	124	-0.9321	-	TMEM233	PRKAB1	CIT
Axial-OS-08	chr29	41609001	41700000	83	-0.93208	-	SDC2	LOC119866753
Axial-OS-08	chr16	801001	910000	100	-0.932033	-	LOC119877113	TNS3
Axial-OS-08	chr16	49996001	50020000	22	-0.932024	-
Axial-OS-08	chr13	15524001	15536000	11	-0.932018	-	TRPS1
Axial-OS-08	chr29	33915001	33925000	9	-0.932008	-	CNBD1
Axial-OS-08	chr16	31593001	31604000	11	-0.931991	-
Axial-OS-08	chr16	6109001	6544000	385	-0.931949	-	CASP2	KEL	TMEM139	GSTK1	TAS2R40	TAS2R39	LOC106559813	PIP	LOC119874625	OR6W1	LOC119874624	OR9A8	LOC111090219	LLCFC1	TRPV5	LOC119874629	TRPV6	EPHB6	LOC119874719	LOC100686343	LOC119869514	LOC480788
Axial-OS-08	chr10	58045001	58124000	77	-0.931948	-	MIR216B	LOC119873681
Axial-OS-08	chr18	48086001	48101000	14	-0.931922	-	SHANK2	LOC119864245	LOC119864240
Axial-OS-08	chr21	10802001	10956000	136	-0.931915	-	NOX4	TYR
Axial-OS-08	chr19	16050001	16125000	68	-0.931883	-	FAT4
Axial-OS-08	chr6	75554001	75595000	40	-0.931878	-	PTGER3	LOC111096460
Axial-OS-08	chr18	35995001	36010000	15	-0.931865	-
Axial-OS-08	chr32	26948001	26986000	35	-0.931863	-	SNCA
Axial-OS-08	chr29	22485001	22550000	64	-0.931839	-	STAU2
Axial-OS-08	chr11	8850001	9117000	255	-0.931758	-	TNFAIP8	HSD17B4	FAM170A
Axial-OS-08	chr18	34676001	34685000	9	-0.931741	-
Axial-OS-08	chr13	56490001	56576000	77	-0.931721	-
Axial-OS-08	chr19	41008001	41045000	35	-0.93167	-
Axial-OS-08	chr26	30521001	30533000	10	-0.931665	-	MED15	TRNAK-CUU_33
Axial-OS-08	chr26	15608001	15688000	78	-0.931627	-	SRRM4	LOC119877589	HSPB8
Axial-OS-08	chr16	21202001	21583000	352	-0.931608	-	PTPRN2	LOC119877099	NCAPG2	ESYT2	DYNC2I1
Axial-OS-08	chr38	11887001	11994000	99	-0.931589	-	USH2A
Axial-OS-08	chr10	58561001	58662000	93	-0.931478	-	LOC111097758	LOC111097759
Axial-OS-08	chr20	28020001	28087000	67	-0.931472	-	SYNPR	LOC106560118
Axial-OS-08	chr20	43795001	43807000	12	-0.931409	-	ZDHHC3
Axial-OS-08	chr38	6200001	6297000	94	-0.931388	-	LOC111094538	LOC119868033
Axial-OS-08	chr2	49302001	49340000	36	-0.931382	-	LOC106557920	LOC111092367
Axial-OS-08	chr32	13888001	14210000	313	-0.931351	-	LOC111093640
Axial-OS-08	chr16	53153001	53251000	92	-0.931334	-
Axial-OS-08	chr6	51505001	51517000	12	-0.931318	-	SNX7
Axial-OS-08	chr29	23884001	24121000	224	-0.93129	-	LOC119877713	CRISPLD1	LOC100688946	LOC119866792
Axial-OS-08	chr38	11598001	11883000	239	-0.931258	-	KCTD3	USH2A
Axial-OS-08	chr38	24156001	24175000	17	-0.931228	-	CD1B	CD1C
Axial-OS-08	chr26	4264001	4292000	26	-0.931211	-
Axial-OS-08	chr2	32633001	32766000	126	-0.9312	-	ADARB2
Axial-OS-08	chr16	54784001	55017000	223	-0.931175	-	GPM6A	LOC111090191	LOC119869497	DEFB109B	CBD108	LOC119877108	LOC482938
Axial-OS-08	chr13	31567001	31809000	239	-0.931136	-	LOC111098562
Axial-OS-08	chr26	33685001	33936000	227	-0.931118	-	LOC100686388
Axial-OS-08	chr6	71896001	71920000	24	-0.931115	-
Axial-OS-08	chr6	76357001	76397000	38	-0.931101	-	LRRC7
Axial-OS-08	chr2	62032001	62057000	23	-0.931064	-
Axial-OS-08	chr32	27119001	27370000	237	-0.931029	-	LOC607979	LOC100684349	LOC100682732	LOC111093657
Axial-OS-08	chr16	31604001	31690000	85	-0.931016	-	LOC111090292	LOC111090293	LOC111090169
Axial-OS-08	chr10	22688001	23025000	319	-0.930976	-	PNPLA5	SULT4A1	LOC119873616	LOC111097629	EFCAB6	LOC119873617	LOC111097630	LOC119873618
Axial-OS-08	chr16	33565001	33746000	154	-0.930968	-	NRG1	LOC111090299	LOC119869494	LOC102153119
Axial-OS-08	chr23	47471001	47518000	43	-0.930928	-	MBNL1	LOC119877425	LOC111091996
Axial-OS-08	chr18	31162001	31207000	36	-0.930925	-	LOC119864118
Axial-OS-08	chr32	2329001	2719000	366	-0.930912	-	LOC102152366	NDST3	LOC119867245
Axial-OS-08	chr26	19937001	20006000	68	-0.930909	-	MYO18B
Axial-OS-08	chr16	53647001	53707000	59	-0.930879	-	LOC119869623
Axial-OS-08	chr29	35125001	35178000	47	-0.930859	-
Axial-OS-08	chr16	57182001	57253000	65	-0.930858	-	LOC119869577
Axial-OS-08	chr32	14379001	14429000	43	-0.930848	-	CXXC4	LOC111093607
Axial-OS-08	chr6	51832001	51962000	125	-0.930845	-	LOC119876383
Axial-OS-08	chr18	30385001	30402000	16	-0.930836	-
Axial-OS-08	chr11	10400001	11066000	338	-0.930814	-	PRR16	LOC119873864	LOC119873865	LOC119876762	LOC119876795	LOC119876794
Axial-OS-08	chr16	38430001	38571000	128	-0.930811	-	SGCZ
Axial-OS-08	chr32	3049001	3085000	34	-0.930719	-
Axial-OS-08	chr37	19589001	19609000	19	-0.930705	-	ERBB4
Axial-OS-08	chr10	15499001	15543000	40	-0.93068	-	LOC102153670
Axial-OS-08	chr32	26845001	26868000	22	-0.930663	-
Axial-OS-08	chr29	12765001	13129000	328	-0.930614	-	LOC102153180	LOC102153406	NKAIN3	LOC111093106
Axial-OS-08	chr2	31313001	31330000	16	-0.930607	-
Axial-OS-08	chr2	10641001	10938000	247	-0.930588	-	PLXDC2	LOC119870548
Axial-OS-08	chr19	43405001	43441000	34	-0.930544	-
Axial-OS-08	chr32	5428001	5589000	151	-0.93047	-	NDST4	LOC102151754
Axial-OS-08	chr13	57403001	57423000	20	-0.930214	-
Axial-OS-08	chr6	51742001	51832000	89	-0.930193	-	LOC119876383
Axial-OS-08	chr18	48248001	48321000	66	-0.930177	-	SHANK2
Axial-OS-08	chr32	18135001	18400000	247	-0.930167	-	LOC111093666	LOC102153065	LOC102153025	C32H4orf54	LOC119867191	MTTP	TRMT10A	C32H4orf17
Axial-OS-08	chr29	23058001	23072000	13	-0.930159	-
Axial-OS-08	chr29	21688001	21697000	9	-0.930116	-
Axial-OS-08	chr19	29339001	29354000	15	-0.930048	-
Axial-OS-08	chr29	18303001	18558000	237	-0.930025	-	C29H8orf34	LOC106558027
Axial-OS-08	chr38	18869001	18896000	27	-0.930002	-
Axial-OS-08	chr16	5434001	5481000	42	-0.929993	-	OR2A9	OR2A7	LOC106559802	OR2A59P	OR2A58
Axial-OS-08	chr2	56248001	56265000	17	-0.929917	-
Axial-OS-08	chr18	19365001	19434000	64	-0.929884	-	MAGI2
Axial-OS-08	chr29	23816001	23884000	66	-0.929884	-	PI15
Axial-OS-08	chr37	19414001	19441000	26	-0.929858	-	ERBB4
Axial-OS-08	chr13	56606001	56731000	115	-0.929832	-
Axial-OS-08	chr26	21320001	21343000	22	-0.929823	-
Axial-OS-08	chr2	25130001	25468000	324	-0.929808	-	LOC119870610	LOC102153165
Axial-OS-08	chr18	35842001	35959000	109	-0.929778	-	LOC111090954	LOC111090814
Axial-OS-08	chr38	12526001	12564000	37	-0.929729	-	ESRRG
Axial-OS-08	chr6	48330001	48459000	117	-0.929729	-	LOC119876380	LOC119876381
Axial-OS-08	chr6	32257001	32777000	484	-0.929713	-	TEKT5	EMP2	ATF7IP2	GRIN2A
Axial-OS-08	chr11	72955001	73034000	77	-0.929696	-
Axial-OS-08	chr38	13733001	13807000	67	-0.929655	-	SPATA17
Axial-OS-08	chr6	48598001	48613000	14	-0.929432	-
Axial-OS-08	chr9	49062001	49128000	64	-0.929428	-	INPP5E	PMPCA	ENTR1	SNAPC4	CARD9	DNLZ	GPSM1
Axial-OS-08	chr6	67004001	67111000	106	-0.929387	-
Axial-OS-08	chr32	37639001	37651000	12	-0.92937	-	FRAS1
Axial-OS-08	chr2	27976001	28108000	128	-0.929267	-	LOC111094539
Axial-OS-08	chr32	20394001	20549000	135	-0.929249	-	LOC119867154
Axial-OS-08	chr16	28812001	29345000	505	-0.929241	-	LOC111090165	LOC100685222	KCNU1	LOC111090287
Axial-OS-08	chr2	70389001	70425000	32	-0.929237	-	LOC111094699	LOC111094700
Axial-OS-08	chr32	35119001	35187000	62	-0.929233	-	CFAP299
Axial-OS-08	chr38	23390001	23444000	37	-0.929226	-	OR10J5	OR10J24P	OR10J4	LOC119877933	LOC119877932
Axial-OS-08	chr16	24455001	24563000	99	-0.929106	-	ANK1	LOC111090161
Axial-OS-08	chr21	11181001	11221000	31	-0.929083	-	GRM5
Axial-OS-08	chr38	3353001	3404000	47	-0.929074	-	IKBKE	LOC111094620	RASSF5	LOC111094619	LOC119868031
Axial-OS-08	chr23	23066001	23078000	12	-0.929063	-	LOC119865306
Axial-OS-08	chr37	29762001	29935000	157	-0.929063	-	LOC119867910	LOC111094435	LOC119877919	TRNAF-GAA_10	LOC119868005
Axial-OS-08	chr26	20006001	20119000	105	-0.929053	-	MYO18B	LOC102151747
Axial-OS-08	chr6	48084001	48173000	80	-0.929046	-	LOC119872351
Axial-OS-08	chr10	51915001	52273000	341	-0.928974	-	FSHR	LOC111097745	LOC119873672	LOC102156507	LOC111097747
Axial-OS-08	chr6	16114001	16228000	109	-0.928931	-	ADAP1	GET4	LOC111096242	SUN1	LOC111096243	LOC102154998	DNAAF5
Axial-OS-08	chr32	31245001	31840000	546	-0.928847	-	WDFY3	CDS1	LOC487839	NKX6-1	LOC111093673	LOC119867225	LOC608800	LOC119867148
Axial-OS-08	chr21	38759001	38763000	4	-0.928838	-
Axial-OS-08	chr6	67888001	68214000	223	-0.928837	-	LOC111096439	LOC100684377	LOC119872431	LOC111096530
Axial-OS-08	chr20	21162001	21328000	161	-0.928829	-	LOC102155943
Axial-OS-08	chr13	32266001	32274000	8	-0.928779	-	LOC119874487
Axial-OS-08	chr26	33936001	33974000	35	-0.928765	-
Axial-OS-08	chr6	67283001	67404000	114	-0.928744	-	LOC119872369
Axial-OS-08	chr13	31200001	31383000	167	-0.928657	-	ZFAT	LOC119876928
Axial-OS-08	chr16	5599001	5899000	258	-0.928623	-	OR6B1	OR2Q1	OR2Q2	OR2F1D	OR2F1	LOC119874718	OR13M5P	OR2F2	TCAF1	TCAF2	LOC102155280	LOC475517
Axial-OS-08	chr38	12657001	12708000	49	-0.928588	-	ESRRG
Axial-OS-08	chr37	22515001	22525000	8	-0.92857	-	LOC111094433
Axial-OS-08	chr6	74792001	74812000	19	-0.928514	-	NEGR1
Axial-OS-08	chr19	25842001	25901000	54	-0.928479	-	LOC119877293
Axial-OS-08	chr32	2317001	2329000	12	-0.928468	-	PRSS12	LOC119867267
Axial-OS-08	chr2	75875001	75904000	28	-0.928416	-	EPHB2	LOC111093615
Axial-OS-08	chr18	22804001	22812000	8	-0.92839	-	PCLO
Axial-OS-08	chr21	23021001	23049000	23	-0.928389	-	MOGAT2
Axial-OS-08	chr6	65153001	65304000	143	-0.928379	-	LOC102151889	LOC111096430
Axial-OS-08	chr6	71920001	72159000	231	-0.928355	-	LOC100687711	LOC100687792
Axial-OS-08	chr38	5979001	6159000	173	-0.928271	-	LOC111094538
Axial-OS-05	chr36	1836001	1935000	89	-0.928258	-	LOC111095005
Axial-OS-08	chr11	59387001	59486000	84	-0.928235	-
Axial-OS-08	chr11	58969001	59016000	44	-0.928227	-
Axial-OS-08	chr18	47912001	48012000	96	-0.92818	-	SHANK2
Axial-OS-08	chr29	31602001	31637000	35	-0.928156	-	RALYL
Axial-OS-08	chr6	68311001	68493000	171	-0.928108	-	LOC111096532
Axial-OS-08	chr38	23714001	23780000	52	-0.928093	-	LOC111094466	LOC488622	MNDA
Axial-OS-08	chr2	31224001	31280000	55	-0.928088	-	PITRM1	PFKP
Axial-OS-08	chr18	26240001	26450000	203	-0.928055	-	LOC119864202	ALKBH3	TRNAK-CUU_28	HSD17B12	LOC111090926	LOC119864349	LOC119864146
Axial-OS-08	chr19	29451001	29582000	126	-0.928041	-	LOC100856628
Axial-OS-08	chr38	6300001	6383000	77	-0.928023	-	LOC119868033	LOC111094486
Axial-OS-08	chr19	14775001	14902000	123	-0.928019	-
Axial-OS-08	chr16	6558001	6598000	39	-0.927956	-	PRSS2	LOC111090221
Axial-OS-08	chr32	21883001	21988000	102	-0.927915	-	UNC5C	BMPR1B
Axial-OS-06	chr5	78981001	79045000	64	-0.119741	0	LOC102153393	ZFHX3
Axial-OS-08	chr2	54267001	54340000	70	-0.927907	-	LOC106557966	LOC111092539
Axial-OS-08	chr13	25187001	25226000	37	-0.927903	-
Axial-OS-08	chr26	33549001	33559000	10	-0.927898	-
Axial-OS-08	chr10	22027001	22038000	10	-0.927823	-	ARHGAP8
Axial-OS-06	chr5	84241001	85998000	1656	0.081438	0	LOC111096130	LOC119871766	CDH11	LOC111096062	LOC119872037	LOC111096132	LOC111096133
Axial-OS-06	chr5	85998001	89556000	3310	-0.106515	0	LOC111096134	LOC102153075	CDH8	LOC111096064	LOC119872038	LOC100687166	LOC100687393	LOC111096065	LOC119871972	LOC111096136	LOC111096137	LOC111096138	LOC111096139	LOC119874957	LOC100687871	LOC119872097
Axial-OS-06	chr6	6001	35244000	31214	-0.008413	0	LOC119876328	LOC106558875	ZNF713	LOC119872419	LOC111096170	LOC100688077	NIPSNAP2	LOC119872129	PSPH	CCT6A	LOC119872417	LOC119872416	SUMF2	PHKG1	CHCHD2	NUPR2	LOC100688452	LOC119872432	VKORC1L1	LOC102152698	GUSB	LOC100688742	LOC119872315	ASL	LOC106558867	CRCP	LOC102153077	TPST1	LOC119872130	LOC106558866	LOC102153374	KCTD7	RABGEF1	LOC111096541	LOC119872132	TMEM248	SBDS	LOC479708	LOC119872394	LOC119872451	CALN1	LOC111096176	LOC102154109
Axial-OS-08	chr2	62802001	62968000	156	-0.927797	-	LOC111092856	LOC119870019	LOC111094677
Axial-OS-08	chr2	60124001	60130000	6	-0.927759	-
Axial-OS-08	chr9	29628001	29710000	77	-0.927745	-	LOC111097388
Axial-OS-08	chr38	20322001	20331000	8	-0.927703	-
Axial-OS-08	chr13	33207001	33214000	7	-0.927673	-
Axial-OS-06	chr6	35658001	45565000	8671	0.022786	0	RBFOX1	LOC100686080	LOC102154901	LOC119872302	EEF2KMT	ALG1	C6H16orf89	NAGPA	SEC14L5	PPL	LOC111096307	UBN1	GLYR1	ROGDI	SMIM22	SEPTIN12	ZNF500	C6H16orf71	ANKS3	NUDT16L1	MGRN1	UBALD1	C6H16orf96	LOC102151489	LOC111096308	CDIP1	HMOX2	NMRAL1	DNAJA3	LOC111096309	LOC111096310	LOC119872395	LOC102152446	VASN	PAM16	GLIS2	LOC111096311	TFAP4	LOC119876363	ADCY9	LOC119872423	LOC119872337	LOC119876332
Axial-OS-06	chr6	45565001	47375000	1744	-0.088833	0	LOC119872250	LOC102152190	LOC111096362	LOC119872349	LOC106558908	LOC111096363	LOC111096509	LOC100683041	LOC100685643	LOC119876334	LOC100683118
Axial-OS-06	chr6	47375001	78110000	28616	0.037804	0	LOC607460	RNPC3	LOC102152658	LOC111096366	LOC100685796	LOC111096511	LOC102152700	COL11A1	LOC111096468	LOC119872351	LOC100686044	LOC119876380	LOC119876381	OLFM3	LOC119872415	LOC119872437	LOC111096512	LOC119872352	S1PR1	LOC119872353	LOC102153396	LOC111096368	LOC119872436	DPH5	SLC30A7	LOC119872381	EXTL2	LOC111096514	LOC119872253	VCAM1	CDC14A	GPR88	LOC102154266	RTCA	DBT	LRRC39	TRMT13	SASS6	LOC119876382	MFSD14A	SLC35A3	LOC119872254	AGL
Axial-OS-06	chr7	7001	81074000	74355	-0.013509	0	LOC119876403	CHI3L1	MYBPH	ADORA1	LOC102152802	LOC106558980	MYOG	PPFIA4	TMEM183A	LOC111096577	LOC100682872	LOC111096575	MGAT4F	CYB5R1	ADIPOR1	KLHL12	RABIF	LOC100855995	LOC119872474	LOC102151492	KDM5B	LOC111096578	SYT2	LOC119872475	LOC119876404	PPP1R12B	LOC102154785	LOC111096579	UBE2T	LGR6	LOC607201	PTPN7	ARL8A	GPR37L1	LOC100684738	LOC111096851	ELF3	RNPEP	TIMM17A	LOC106558984	LOC111096581	LMOD1	LOC111096582
Axial-OS-06	chr8	17001	51025000	46047	-0.004638	0	LOC119872972	LOC119876464	LOC119869239	LOC119876474	LOC119872973	LOC119876475	OR2BB11P	ZNF496	LOC119872802	LOC119873038	NLRP3	LOC100688456	OR2H10	OR2B11	LOC119872975	OR2W11	GCSAML	cOR2W13P	OR2W13P	OR2C3	OR2G3P	OR6AA6	OR6AA7	OR6C4	LOC490585	OR4L1	OR4K13CP	OR4AH1P	LOC119876465	CATSPERB	LOC111096944	TC2N	FBLN5	LOC119872803	TRIP11	ATXN3	LOC111096945	NDUFB1	LOC119873156	CPSF2	LOC119872977	SLC24A4	LOC111096947
Axial-OS-08	chr9	52064001	52223000	153	-0.92766	-	SETX	NTNG2	LOC111097482	MED27
Axial-OS-06	chr8	51062001	74536000	20763	-0.00608	0	LOC100683540	NRXN3	LOC119872912	LOC106559184	LOC119872913	LOC111097120	LOC100686501	LOC100686588	LOC100686660	LOC119873146	DIO2	LOC111097121	LOC111097228	LOC102153427	CEP128	LOC111097123	TSHR	LOC111097124	GTF2A1	LOC119873138	STON2	LOC102153608	LOC102153667	SEL1L	MIR8884	LOC102153790	LOC119873009	LOC111097229	LOC612107	LOC119873011	LOC119873010	LOC119873012	LOC111097230	LOC100687147	LOC100687221	LOC119873013	LOC100684026	LOC119873014	LOC111097126	LOC111097231	LOC106559104	LOC119876469	LOC119873054
Axial-OS-08	chr19	40607001	40726000	110	-0.927631	-	LOC119864393
Axial-OS-06	chr8	74897001	75349000	156	-0.069834	0	LOC119876545	LOC106559121	LOC119876546	LOC119869066	LOC119876547	LOC607343	LOC119876548	LOC119872961	LOC607467	LOC119876549	LOC119876550	LOC119872942	LOC119876551	LOC119876552	LOC119872967	LOC119876553
Axial-OS-08	chr20	25082001	25117000	32	-0.92762	-	LRIG1
Axial-OS-06	chr8	75503001	76402000	166	-0.081832	0	LOC119876560	LOC119876561	LOC119876562	LOC119876563	LOC119876564	LOC119876565	LOC119876566	LOC119876522	LOC119876567	LOC119876523	LOC119876568	LOC119876569	LOC119876570	LOC119869043	LOC119869042	LOC119876571	LOC119876572	LOC119869041	LOC119869040	LOC119869037	LOC119876573	LOC119876574	LOC119876575	LOC119869010	LOC119869032	LOC119876576	LOC119876577	LOC119876578	LOC119876579	LOC490896	LOC119869006
Axial-OS-06	chr9	1001	8358000	7467	-0.007088	0	METRNL	LOC119873200	LOC119873201	LOC119873399	B3GNTL1	TBCD	ZNF750	LOC102154805	FN3K	FN3KRP	RAB40B	LOC102154540	WDR45B	FOXK2	TRNAM-CAU_3	TRNAQ-CUG_2	TRNAQ-CUG_3	NARF	LOC119873202	CYBC1	HEXD	OGFOD3	LOC111094981	UTS2R	SECTM1	CD7	CSNK1D	SLC16A3	LOC119876620	CCDC57	LOC119873203	FASN	DUS1L	GPS1	RFNG	LOC102154270	LOC607806	DCXR	RAC3	LRRC45	CENPX	ASPSCR1	NOTUM
Axial-OS-08	chr19	34189001	34254000	56	-0.927578	-
Axial-OS-06	chr9	8386001	10152000	1619	0.012628	0	LOC119873395	LOC119873233	LOC119873408	LOC102156472	LOC102156400	LOC119873234	LOC119876597	LOC119873409	SOX9	LOC111097304	LOC119873235	LOC111097525	LOC119876599	LOC119876598	LOC111097339	LOC119873509	LOC119873236	LOC111097530	LOC119873526	LOC119873512	LOC119876627	LOC119875846	LOC119873423
Axial-OS-08	chr29	39679001	39705000	23	-0.927534	-	GEM	LOC102152572
Axial-OS-06	chr9	10264001	18045000	6780	-0.005952	0	LOC119873422	LOC111097529	LOC119873421	LOC119873420	KCNJ2	LOC102157045	KCNJ16	LOC106559255	LOC119873259	LOC119876600	LOC111097335	LOC119873419	MAP2K6	LOC106559254	LOC100684380	LOC111097334	ABCA5	ABCA6	LOC119873180	LOC119876677	ABCA9	LOC119876675	ABCA8	LOC119873258	LOC119873458	LOC119873418	LOC119873417	LOC119873416	LOC610995	FAM20A	PRKAR1A	WIPI1	ARSG	SLC16A6	AMZ2	GNA13	LOC111097331	LOC111097330	LOC102154925	RGS9	LOC111097329	AXIN2	LOC119873414
Axial-OS-08	chr6	68493001	68706000	205	-0.927513	-	LOC100686081	LOC119872370	ADGRL4	LOC552892
Axial-OS-06	chr9	18132001	61169000	37751	-0.010113	0	MAP3K14	LOC111097342	SPATA32	FMNL1	LOC119873262	LOC111097343	HEXIM2	HEXIM1	ACBD4	PLCD3	NMT1	DCAKD	LOC119873263	LOC111097344	C1QL1	KIF18B	GFAP	FAM187A	CCDC103	EFTUD2	HIGD1B	GJC1	ADAM11	DBF4B	CCDC43	MEIOC	LOC119873494	FZD2	LOC111097345	GPATCH8	ITGA2B	FAM171A2	GRN	SLC25A39	RUNDC3A	LOC111097531	SLC4A1	UBTF	ATXN7L3	TMUB2	ASB16	HROB	HDAC5
Axial-OS-08	chr6	64470001	64503000	33	-0.927507	-	TTLL7
Axial-OS-08	chr1	19001	8113000	7517	0.007304	0	ENPP1	LOC102151484	LOC100685702	LOC100685782	LOC119870691	PARD6G	ADNP2	LOC100685536	LOC119870385	RBFA	LOC102154355	TXNL4A	TRNAQ-UUG_1	HSBP1L1	LOC111091658	LOC111091673	SLC66A2	LOC106559849	KCNG2	CTDP1	LOC119870433	LOC111091841	LOC119870619	LOC111090558	NFATC1	LOC111091898	LOC119875951	ATP9B	LOC119870460	SALL3	LOC111092007	LOC111092029	LOC119870620	LOC102155992	LOC111090560	LOC119875935	LOC111092037	LOC119870622	LOC119870623	LOC111092046	LOC119870694	LOC111092121	LOC111090561
Axial-OS-08	chr32	20996001	21008000	12	-0.927506	-
Axial-OS-08	chr1	8146001	12694000	4139	-0.006096	0	LOC100683962	RTTN	CD226	LOC119870700	DOK6	LOC119870703	LOC119870701	LOC119870702	CCDC102B	LOC119875934	LOC100686410	TMX3	LOC106557620	LOC111090592	LOC483943	DSEL	LOC100686719	LOC111090594	LOC483946	LOC483947	LOC119870629	LOC119870085	LOC100686966	CDH19	LOC102154255	LOC119869888	LOC111090601	LOC100684751	CDH7
Axial-OS-08	chr32	5012001	5019000	6	-0.9275	-
Axial-OS-08	chr1	12704001	88757000	69793	0.036544	0	LOC119870704	LOC111093764	LOC607190	LOC111093811	SERPINB8	SERPINB10	SERPINB2	LOC111093874	SERPINB7	LOC111093968	SERPINB11	LOC483954	SERPINB13	SERPINB12	SERPINB5	LOC119870705	VPS4B	KDSR	BCL2	LOC111094459	LOC119870706	LOC111094480	LOC111094334	LOC119870631	LOC111094496	LOC119870707	LOC100687530	PHLPP1	LOC119870708	LOC119870709	LOC102155763	LOC119870632	LOC111094566	LOC119875953	ZCCHC2	LOC119870710	TNFRSF11A	LOC106558834	LOC119876020	RELCH	PPIAP1	LOC119869845	PIGN
Axial-OS-08	chr38	4018001	4055000	36	-0.927453	-
Axial-OS-08	chr1	88828001	102602000	12477	0.044373	0	TJP2	LOC111096756	LOC119875978	LOC119870838	FXN	PIP5K1B	LOC111096775	PABIR1	LOC111096771	LOC106559468	LOC102156201	TMEM252	PGM5	LOC102156339	LOC119869941	LOC609137	CBWD1	DOCK8	KANK1	LOC119870839	LOC119869545	DMRT1	DMRT3	DMRT2	LOC119875912	LOC111096817	LOC111090766	LOC119869582	LOC111096818	SMARCA2	LOC119870840	LOC100686886	VLDLR	KCNV2	LOC111096835	PUM3	LOC609469	LOC102152101	RFX3	LOC111096943	LOC119870842	LOC102152915	GLIS3
Axial-OS-08	chr38	20140001	20232000	89	-0.927447	-	LOC111094531
Axial-OS-08	chr1	102765001	105304000	1818	0.068639	0	NLRP9	RFPL4A	EPN1	U2AF2	CCDC106	ZNF581	ZNF580	ZNF784	ZNF865	ZNF524	FIZ1	ZNF579	LOC119869893	SBK3	SBK2	SSC5D	NAT14	ZNF628	C1H19orf85	ISOC2	SHISA7	UBE2S	RPL28	TMEM238	TMEM190	IL11	FAM71E2	LOC119870901	KMT5C	TMEM150B	LOC119869947	BRSK1	LOC111098870	HSPBP1	PPP6R1	TMEM86B	PTPRH	SYT5	LOC100683159	DNAAF3	TNNI3	LOC119870906	TNNT1
Axial-OS-08	chr16	53513001	53647000	127	-0.927405	-	LOC119869585	LOC119869654	LOC119877078
Axial-OS-08	chr1	105329001	109478000	3316	0.079533	0	LOC111089988	LOC102156917	LOC100855990	LOC119870296	MIR8891	LOC106559276	LOC119871027	LOC106559042	LOC102156858	LOC106558995	LOC106558999	LOC119870927	LOC119870300	PPP2R1A	LOC119870930	LOC111098979	LOC111090552	LOC111090559	LOC106559278	LOC102156556	LOC119875920	ZNF432	ZNF613	LOC111099014	LOC491432	LOC484341	LOC102155960	LOC106558983	FPR2	LOC119870933	HAS1	SPACA6	MIR125A	MIRLET7E	LOC111099011	MIR99B	LOC611716	LOC476396	LOC484342	LOC476397	ZNF175	LOC102155143	LOC484343
Axial-OS-08	chr2	25114001	25130000	15	-0.927384	-
Axial-OS-08	chr13	32485001	32508000	21	-0.927346	-
Axial-OS-08	chr1	113425001	123556000	8676	0.037205	0	TGFB1	CCDC97	LOC119867534	HNRNPUL1	LOC119869855	LOC119867529	AXL	LOC119867515	CYP2S1	LOC100683762	CYP2B6	LOC484492	LOC111090838	CYP2A7	CYP2A13	LOC111098089	CYP2F1	LOC119867815	LOC119867810	LOC119867775	LOC476453	EGLN2	RAB4B	MIA	SNRPA	MIR8892	C1H19orf54	ITPKC	COQ8B	NUMBL	LOC106559890	LTBP4	LOC119868026	SHKBP1	SPTBN4	BLVRB	SERTAD3	LOC111098093	SERTAD1	PRX	HIPK4	PLD3	C1H19orf47
Axial-OS-08	chr10	20001	8766000	7677	0.056325	0	LOC119876696	LOC119876711	OR6C4B	LOC119876712	LOC119876713	LOC100685665	OR6U3P	LOC100682740	OR10P24P	METTL7B	ITGA7	BLOC1S1	RDH5	CD63	GDF11	SARNP	LOC102156051	ORMDL2	LOC119873566	DNAJC14	LOC606845	MMP19	LOC100686273	PYM1	DGKA	PMEL	CDK2	RAB5B	SUOX	IKZF4	LOC111097574	LOC119873567	RPS26	LOC111097832	ERBB3	PA2G4	LOC119873568	ZC3H10	ESYT1	MYL6B	MYL6	SMARCC2	TRNAS-CGA_2
Axial-OS-08	chr9	27353001	28039000	654	-0.927338	-	CA10	LOC119876646	LOC102151559	LOC111097536	LOC119873431
Axial-OS-08	chr37	21917001	22012000	88	-0.927332	-
Axial-OS-08	chr10	9534001	11060000	1438	0.042748	0	GRIP1	LOC119876755	LOC106559345	LOC106559346	CAND1	LOC111097851	LOC111097821	LOC111097822	LOC102151646	DYRK2	LOC111097823	LOC111097587	LOC111097588	LOC111097589	LOC119873747	LOC111097824	LOC111097825	LOC119873585	LOC102151964	IFNG	IL26	IL22	LOC119873809	MDM1	LOC102152432	LOC111097592
Axial-OS-08	chr11	58744001	58969000	205	-0.92731	-	GRIN3A	LOC100856056
Axial-OS-08	chr10	58512001	58561000	49	-0.927309	-	LOC102154143	LOC100855430	LOC111097758
Axial-OS-08	chr13	56469001	56490000	19	-0.927256	-
Axial-OS-08	chr29	41537001	41558000	19	-0.927177	-
[truncated: 7,493 more rows]
[truncated: 2,346 more columns]
