# Supplementary material for: Characterization of the genomic landscape of canine oral osteosarcoma reveals similarities with appendicular osteosarcoma
Source: PLoS One. 2025 Jun 10;20(6):e0325181. doi: 10.1371/journal.pone.0325181 (PMC12151373; doi:10.1371/journal.pone.0325181)
Supplement: S8 Table — Somatic copy number aberrations and overlapping genes filtered to variants that overlap exon regions of genes. (XLSX) [file pone.0325181.s008.xlsx]

## Sheet: S8 Table Coding CNVs 
# Gene	Axial-OS-07	Axial-OS-02	Axial-OS-04	Axial-OS-06	Axial-OS-01	Axial-OS-03	Axial-OS-05	Axial-OS-08	Total	Samples
ZFHX3	2	0	10	8	0	2	0	8	30	5
GNLY	0	8	0	8	0	8	0	8	32	4
KCNQ3	0	0	0	1	1	1	16	0	19	4
LOC608395	0	4	0	5	0	5	0	5	19	4
AARS1	0	0	21	21	0	0	0	21	63	3
ADAT1	0	0	17	17	0	0	0	17	51	3
AP1G1	0	0	23	23	0	0	0	23	69	3
ATXN1L	0	0	1	1	0	0	0	1	3	3
BCAR1	0	0	10	10	0	0	0	10	30	3
CALB2	0	0	11	11	0	0	0	11	33	3
CDH1	0	0	16	10	0	0	0	16	42	3
CFDP1	0	0	7	7	0	0	0	7	21	3
CHST4	0	0	1	1	0	0	0	1	3	3
CHTF8	0	0	3	3	0	0	0	3	9	3
CLEC18C	0	0	12	12	0	0	0	12	36	3
CMTR2	0	0	1	1	0	0	0	1	3	3
COG4	0	0	19	19	0	0	0	19	57	3
COG8	0	0	6	6	0	0	0	6	18	3
CTRB2	0	0	7	7	0	0	0	7	21	3
CYB5B	0	0	5	5	0	0	0	5	15	3
DDX19A	0	0	13	13	0	0	0	13	39	3
DDX19B	0	0	13	13	0	0	0	13	39	3
DERPC	0	0	1	1	0	0	0	1	3	3
DHODH	0	0	10	10	0	0	0	10	30	3
DHX38	0	0	26	26	0	0	0	26	78	3
DLA-DQA1	0	4	0	4	4	0	0	0	12	3
DLA-DQB1	0	6	0	6	6	0	0	0	18	3
DUXB	0	0	8	8	0	0	0	8	24	3
EXOSC6	0	0	1	1	0	0	0	1	3	3
FA2H	0	0	8	8	0	0	0	8	24	3
FCSK	0	0	24	24	0	0	0	24	72	3
GABARAPL2	0	0	4	4	0	0	0	4	12	3
GLG1	0	0	26	26	0	0	0	26	78	3
HAS3	0	0	3	3	0	0	0	3	9	3
HMGCS2	9	0	9	0	0	0	9	0	27	3
HYDIN	0	0	85	85	0	0	0	85	255	3
IL34	0	0	7	7	0	0	0	7	21	3
IST1	0	0	9	9	0	0	0	9	27	3
KARS1	0	0	15	15	0	0	0	15	45	3
LDHD	0	0	12	12	0	0	0	12	36	3
LOC100682600	5	0	5	0	0	0	5	0	15	3
LOC102152540	0	0	1	1	0	0	0	1	3	3
LOC102154393	0	0	1	1	0	0	0	1	3	3
LOC119864123	0	0	1	1	0	0	1	0	3	3
LOC119864124	0	0	1	1	0	0	1	0	3	3
LOC119876317	0	0	1	1	0	0	0	1	3	3
LOC119877195	1	0	1	0	0	0	2	0	4	3
LOC479649	0	0	7	7	0	0	0	7	21	3
LOC479668	0	0	5	5	0	0	0	5	15	3
LOC480786	5	0	5	0	0	0	5	0	15	3
LOC489707	0	0	1	1	0	0	0	1	3	3
LOC610465	0	0	6	6	0	0	0	6	18	3
MARVELD3	0	0	5	5	0	0	0	5	15	3
MTSS2	0	0	17	17	0	0	0	17	51	3
NFAT5	0	0	14	14	0	0	0	14	42	3
NIP7	0	0	5	5	0	0	0	5	15	3
NOB1	0	0	9	9	0	0	0	9	27	3
NQO1	0	0	6	6	0	0	0	6	18	3
PDPR	0	0	17	17	0	0	0	17	51	3
PHLPP2	0	0	19	19	0	0	0	19	57	3
PKD1L3	0	0	33	33	0	0	0	33	99	3
PMFBP1	0	0	21	21	0	0	0	21	63	3
PSMD7	0	0	7	7	0	0	0	7	21	3
RFWD3	0	0	13	13	0	0	0	13	39	3
RUNX2	0	14	0	14	0	0	0	3	31	3
SF3B3	0	0	25	25	0	0	0	25	75	3
SNTB2	0	0	8	8	0	0	0	8	24	3
ST3GAL2	0	0	6	6	0	0	0	6	18	3
TANGO6	0	0	19	19	0	0	0	19	57	3
TAT	0	0	11	11	0	0	0	11	33	3
TERF2	0	0	10	10	0	0	0	10	30	3
TERF2IP	0	0	3	3	0	0	0	3	9	3
TLE7	0	0	9	9	0	0	0	9	27	3
TMED6	0	0	4	4	0	0	0	4	12	3
TMEM170A	0	0	4	4	0	0	0	4	12	3
TMEM231	0	0	7	7	0	0	0	7	21	3
TXNL4B	0	0	4	4	0	0	0	4	12	3
UTP4	0	0	16	16	0	0	0	16	48	3
VAC14	0	0	19	19	0	0	0	19	57	3
VPS4A	0	0	11	11	0	0	0	11	33	3
WDR59	0	0	28	28	0	0	0	28	84	3
WWOX	0	0	1	20	0	0	0	20	41	3
WWP2	0	0	23	23	0	0	0	23	69	3
ZFP1	0	0	3	3	0	0	0	3	9	3
ZNF19	0	0	6	6	0	0	0	6	18	3
ZNF23	0	0	5	5	0	0	0	5	15	3
ZNF821	0	0	8	8	0	0	0	8	24	3
ZNRF1	0	0	4	4	0	0	0	4	12	3
AARS2	0	22	0	22	0	0	0	0	44	2
AASDH	0	0	0	0	0	0	14	14	28	2
ABCC10	0	20	0	20	0	0	0	0	40	2
ACAD8	0	0	0	12	0	0	0	12	24	2
ACRV1	0	0	4	0	0	0	0	4	8	2
ADAMTS1	0	9	0	0	0	0	0	9	18	2
ADAMTS18	0	0	0	24	0	0	0	24	48	2
ADAMTS3	0	0	0	0	0	0	22	22	44	2
ADAMTS5	0	8	0	0	0	0	0	8	16	2
ADARB1	0	9	0	0	0	0	0	9	18	2
ADGRF1	0	16	0	16	0	0	0	0	32	2
ADGRF5	0	21	0	21	0	0	0	0	42	2
AFM	0	0	0	0	0	0	14	14	28	2
AFP	0	0	0	0	0	0	14	14	28	2
AGPAT3	0	9	0	0	0	0	0	9	18	2
ALB	0	0	0	0	0	0	14	14	28	2
AMBN	0	0	0	0	0	0	11	11	22	2
AMTN	0	0	0	0	0	0	8	8	16	2
ANKRD17	0	0	0	0	0	0	37	37	74	2
ANKRD46	0	0	0	0	0	0	3	3	6	2
ANKRD66	0	3	0	3	0	0	0	0	6	2
ANKS1A	0	28	0	28	0	0	0	0	56	2
APLP2	0	0	1	0	0	0	0	18	19	2
APOBEC2	0	2	0	2	0	0	0	0	4	2
APP	0	18	0	0	0	0	0	18	36	2
AREG	0	0	0	0	0	0	7	7	14	2
ARHGAP32	0	0	24	0	0	0	0	23	47	2
ARHGEF12	0	0	41	0	0	0	0	41	82	2
ARMC12	0	6	0	6	0	0	0	0	12	2
ATP5MG	0	0	3	0	0	0	0	3	6	2
ATP5PF	0	3	0	0	0	0	0	3	6	2
ATP5PO	0	7	0	0	0	0	0	7	14	2
ATP6V1C1	0	0	0	0	0	0	14	14	28	2
AZIN1	0	0	0	0	0	0	10	10	20	2
B3GAT1	0	0	0	4	0	0	0	4	8	2
BAALC	0	0	0	0	0	0	9	9	18	2
BACH1	0	5	0	0	0	0	0	5	10	2
BARX2	0	0	4	0	0	0	0	4	8	2
BEND4	0	0	0	0	0	0	5	5	10	2
BICRAL	0	11	0	11	0	0	0	0	22	2
BLID	0	0	3	0	0	0	0	3	6	2
BMP5	0	7	0	7	0	0	0	0	14	2
BNIP5	0	11	0	11	0	0	0	0	22	2
BRPF3	0	13	0	13	0	0	0	0	26	2
BRWD1	0	42	0	0	0	0	0	42	84	2
BSX	0	0	3	0	0	0	0	3	6	2
BTBD9	0	14	0	14	0	0	0	0	28	2
BTG3	0	4	0	0	0	0	0	4	8	2
BYSL	0	7	0	7	0	0	0	0	14	2
C12H6orf132	0	5	0	5	0	0	0	0	10	2
C12H6orf226	0	1	0	1	0	0	0	0	2	2
C12H6orf89	0	9	0	9	0	0	0	0	18	2
C1QTNF5	0	0	2	0	0	0	0	2	4	2
C31H21orf58	0	10	0	0	0	0	0	10	20	2
C31H21orf62	0	1	0	0	0	0	0	1	2	2
C31H21orf91	0	5	0	0	0	0	0	5	10	2
CABS1	0	0	0	0	0	0	1	1	2	2
CAPN11	0	22	0	22	0	0	0	0	44	2
CBR3	0	3	0	0	0	0	0	3	6	2
CBS	0	15	0	0	0	0	0	15	30	2
CCDC15	0	0	19	0	0	0	0	19	38	2
CCDC167	0	8	0	8	0	0	0	0	16	2
CCN3	0	0	0	0	0	0	5	5	10	2
CCND3	0	5	0	5	0	0	0	0	10	2
CCT8	0	16	0	0	0	0	0	16	32	2
CD2AP	0	4	0	18	0	0	0	0	22	2
CD3D	0	0	5	0	0	0	0	5	10	2
CD3E	0	0	8	0	0	0	0	8	16	2
CD3G	0	0	6	0	0	0	0	6	12	2
CDC5L	0	15	0	15	0	0	0	0	30	2
CDH3	0	0	17	0	0	0	0	17	34	2
CDKN1A	0	2	0	2	0	0	0	0	4	2
CENPC	0	0	0	0	0	0	19	19	38	2
CEP135	0	0	0	0	0	0	24	24	48	2
CFAP298	0	7	0	0	0	0	0	7	14	2
CHAF1B	0	13	0	0	0	0	0	13	26	2
CHEK1	0	0	12	0	0	0	0	12	24	2
CHIC2	0	0	0	0	0	0	7	7	14	2
CHODL	0	1	0	0	0	0	0	7	8	2
CLDN14	0	1	0	0	0	0	0	1	2	2
CLDN17	0	1	0	0	0	0	0	1	2	2
CLDN8	0	1	0	0	0	0	0	1	2	2
CLEC3A	0	0	0	3	0	0	0	3	6	2
CLIC5	0	7	0	7	0	0	0	0	14	2
CLIC6	0	10	0	0	0	0	0	10	20	2
CLMP	0	0	7	0	0	0	0	8	15	2
CLPS	0	3	0	3	0	0	0	0	6	2
CLPSL2	0	3	0	3	0	0	0	0	6	2
CMTR1	0	24	0	23	0	0	0	0	47	2
CNPY3	0	6	0	6	0	0	0	0	12	2
CNTNAP4	0	0	0	24	0	0	0	24	48	2
COL18A1	0	40	0	0	0	0	0	40	80	2
COL21A1	0	7	0	29	0	0	0	0	36	2
COL6A1	0	35	0	0	0	0	0	35	70	2
COL6A2	0	28	0	0	0	0	0	28	56	2
COLEC10	0	0	0	0	0	0	7	7	14	2
COX18	0	0	0	0	0	0	6	6	12	2
COX4I1	0	0	4	4	0	0	0	0	8	2
CPNE5	0	24	0	24	0	0	0	0	48	2
CRACD	0	0	0	0	0	0	9	9	18	2
CRIP3	0	20	0	20	0	0	0	0	40	2
CRTAM	0	0	10	0	0	0	0	10	20	2
CRYAA	0	3	0	0	0	0	0	3	6	2
CRYZL1	0	13	0	0	0	0	0	13	26	2
CSN1S1	0	0	0	0	0	0	13	13	26	2
CSN2	0	0	0	0	0	0	8	8	16	2
CSN3	0	0	0	0	0	0	3	3	6	2
CSTB	0	3	0	0	0	0	0	3	6	2
CUL7	0	25	0	25	0	0	0	0	50	2
CUL9	0	40	0	40	0	0	0	0	80	2
CWH43	0	0	0	0	0	0	15	15	30	2
CXADR	0	8	0	0	0	0	0	8	16	2
CXCL8	0	0	0	0	0	0	4	4	8	2
CYP39A1	0	12	0	12	0	0	0	0	24	2
CYYR1	0	4	0	0	0	0	0	4	8	2
DAAM2	0	26	0	26	0	0	0	0	52	2
DCAF13	0	0	0	0	0	0	12	3	15	2
DCK	0	0	0	0	0	0	7	7	14	2
DCSTAMP	0	0	0	0	0	0	3	3	6	2
DCUN1D4	0	0	0	0	0	0	18	18	36	2
DEF6	0	11	0	11	0	0	0	0	22	2
DIP2A	0	39	0	0	0	0	0	39	78	2
DLK2	0	5	0	5	0	0	0	0	10	2
DNAH8	0	92	0	92	0	0	0	0	184	2
DNAJC28	0	4	0	0	0	0	0	4	8	2
DNPH1	0	4	0	4	0	0	0	0	8	2
DONSON	0	10	0	0	0	0	0	10	20	2
DOP1B	0	36	0	0	0	0	0	36	72	2
DPYS	0	0	0	0	0	0	9	9	18	2
DSCC1	0	0	0	0	0	0	9	7	16	2
DYRK1A	0	11	0	0	0	0	0	11	22	2
EI24	0	0	10	0	0	0	0	10	20	2
EIF3E	0	0	0	0	0	0	13	13	26	2
EMC8	0	0	5	5	0	0	0	0	10	2
ENAM	0	0	0	0	0	0	8	8	16	2
ENPP2	0	0	0	0	0	0	31	31	62	2
ENPP4	0	3	0	3	0	0	0	0	6	2
ENPP5	0	3	0	3	0	0	0	0	6	2
EPGN	0	0	0	0	0	0	5	5	10	2
EREG	0	0	0	0	0	0	5	5	10	2
ERG	0	13	0	0	0	0	0	13	26	2
ESAM	0	0	7	0	0	0	0	7	14	2
ESRP2	0	0	15	0	0	0	0	15	30	2
ETNK2	0	8	0	0	0	0	0	8	16	2
ETS2	0	9	0	0	0	0	0	9	18	2
ETV7	0	9	0	8	0	0	0	0	17	2
EVA1C	0	8	0	0	0	0	0	8	16	2
EXOC1	0	0	0	0	0	0	20	2	22	2
FAM207A	0	7	0	0	0	0	0	8	15	2
FAM243A	0	1	0	0	0	0	0	1	2	2
FANCE	0	11	0	11	0	0	0	0	22	2
FARSB	0	17	0	0	7	0	0	0	24	2
FBXO43	0	0	0	0	0	0	5	5	10	2
FER1L6	0	0	19	0	0	0	43	0	62	2
FEZ1	0	0	9	0	0	0	0	9	18	2
FGD2	0	16	0	16	0	0	0	0	32	2
FIP1L1	0	0	0	0	0	0	19	19	38	2
FKBP5	0	10	0	10	0	0	0	0	20	2
FOXF1	0	0	2	2	0	0	0	0	4	2
FOXL1	0	0	1	1	0	0	0	0	2	2
FOXP4	0	17	0	17	0	0	0	0	34	2
FRS3	0	5	0	5	0	0	0	0	10	2
FTCD	0	14	0	0	0	0	0	14	28	2
FZD6	0	0	0	0	0	0	6	6	12	2
GABPA	0	9	0	0	0	0	0	9	18	2
GART	0	21	0	0	0	0	0	21	42	2
GC	0	0	0	0	0	0	12	12	24	2
GET1	0	6	0	0	0	0	0	6	12	2
GFRAL	0	10	0	10	0	0	0	0	20	2
GINS2	0	0	5	5	0	0	0	0	10	2
GLB1L3	0	0	0	20	0	0	0	20	40	2
GLO1	0	6	0	6	0	0	0	0	12	2
GLP1R	0	15	0	15	0	0	0	0	30	2
GNMT	0	6	0	6	0	0	0	0	12	2
GNRHR	0	0	0	0	0	0	3	3	6	2
GOLT1A	0	5	0	0	0	0	0	5	10	2
GRAMD1B	0	0	22	0	0	0	0	22	44	2
GRHL2	0	0	0	0	0	0	17	17	34	2
GRIK1	0	18	0	0	0	0	0	18	36	2
GRIK4	0	0	19	0	0	0	0	19	38	2
GRSF1	0	0	0	0	0	0	9	9	18	2
GSE1	0	0	14	17	0	0	0	0	31	2
GSX2	0	0	0	0	0	0	2	2	4	2
GTPBP2	0	13	0	13	0	0	0	0	26	2
GUCA1A	0	4	0	4	0	0	0	0	8	2
GUCA1ANB	0	3	0	3	0	0	0	0	6	2
GUCA1B	0	5	0	5	0	0	0	0	10	2
HCRTR2	0	6	0	7	0	0	0	0	13	2
HEPACAM	0	0	7	0	0	0	0	7	14	2
HLCS	0	11	0	0	0	0	0	11	22	2
HMGCLL1	0	11	0	11	0	0	0	0	22	2
HMGCS1	0	11	0	0	0	10	0	0	21	2
HMGN1	0	6	0	0	0	0	0	6	12	2
HSF2BP	0	9	0	0	0	0	0	9	18	2
HSP90AB1	0	11	0	11	0	0	0	0	22	2
HSPA13	0	5	0	0	0	0	0	5	10	2
HSPA8	0	0	8	0	0	0	0	8	16	2
HUNK	0	12	0	0	0	0	0	12	24	2
IFNAR1	0	12	0	0	0	0	0	12	24	2
IFNAR2	0	8	0	0	0	0	0	8	16	2
IFNGR2	0	10	0	0	0	0	0	10	20	2
IL10RA	0	0	7	0	0	0	0	7	14	2
IL10RB	0	8	0	0	0	0	0	8	16	2
IRF8	0	0	8	8	0	0	0	0	16	2
ITSN1	0	38	0	0	0	0	0	38	76	2
JAM3	0	0	0	9	0	0	0	9	18	2
JAML	0	0	11	0	0	0	0	11	22	2
JCHAIN	0	0	0	0	0	0	4	4	8	2
JHY	0	0	10	0	0	0	0	10	20	2
KCNE2	0	1	0	0	0	0	0	1	2	2
KCNJ15	0	1	0	0	0	0	0	1	2	2
KCNJ5	0	0	2	0	0	0	0	1	3	2
KCNJ6	0	4	0	0	0	0	0	4	8	2
KCNK16	0	5	0	5	0	0	0	0	10	2
KCNK17	0	5	0	5	0	0	0	0	10	2
KCNK5	0	6	0	6	0	0	0	0	12	2
KCTD20	0	8	0	8	0	0	0	0	16	2
KIF6	0	31	0	31	0	0	0	0	62	2
KISS1	0	3	0	0	0	0	0	3	6	2
KLC4	0	14	0	14	0	0	0	0	28	2
KLF10	0	0	0	0	0	0	5	5	10	2
KLHDC3	0	6	0	6	0	0	0	0	12	2
KMT2A	0	0	2	0	0	0	0	37	39	2
KRTAP24-1	0	1	0	0	0	0	0	1	2	2
KRTAP25-1	0	2	0	0	0	0	0	2	4	2
KRTAP26-1	0	1	0	0	0	0	0	1	2	2
KRTAP27-1	0	1	0	0	0	0	0	1	2	2
LCA5L	0	8	0	0	0	0	0	8	16	2
LHFPL5	0	4	0	4	0	0	0	0	8	2
LIMCH1	0	0	0	0	0	0	37	24	61	2
LIPI	0	9	0	0	0	0	0	9	18	2
LNX1	0	0	0	0	0	0	11	11	22	2
LOC100684029	0	0	0	0	0	0	3	3	6	2
LOC100684485	0	3	0	0	0	0	0	3	6	2
LOC100685290	0	2	0	0	0	0	0	2	4	2
LOC100685482	0	0	0	0	0	0	12	12	24	2
LOC100686187	0	1	0	0	0	0	0	1	2	2
LOC100686190	0	0	4	0	0	0	0	4	8	2
LOC100686265	0	2	0	0	0	0	0	2	4	2
LOC100686358	0	2	0	0	0	0	0	2	4	2
LOC100686441	0	1	0	0	0	0	0	1	2	2
LOC100686522	0	1	0	0	0	0	0	1	2	2
LOC100687391	0	0	0	3	0	0	0	3	6	2
LOC100688446	0	3	0	0	0	0	0	3	6	2
LOC102153988	0	0	0	0	0	0	4	4	8	2
LOC102154527	0	0	0	5	0	0	0	5	10	2
LOC102155229	0	11	0	0	0	0	0	11	22	2
LOC106557449	0	0	0	0	0	0	4	4	8	2
LOC106558762	0	0	1	0	0	0	0	1	2	2
LOC106558787	0	0	7	0	0	0	0	7	14	2
LOC106558846	0	0	0	7	0	0	0	7	14	2
LOC111093476	0	6	0	0	0	0	0	6	12	2
LOC111093549	0	1	0	0	0	0	0	1	2	2
LOC111096028	0	0	0	2	0	0	0	2	4	2
LOC111096078	0	0	0	3	0	0	0	3	6	2
LOC111098242	0	1	0	1	0	0	0	0	2	2
LOC111098430	0	0	0	0	0	0	2	2	4	2
LOC111098617	0	0	0	0	0	0	2	2	4	2
LOC111098636	0	0	0	0	0	0	2	2	4	2
LOC119863908	0	5	0	5	0	0	0	0	10	2
LOC119863920	0	0	1	1	0	0	0	0	2	2
LOC119864693	0	0	0	0	0	0	1	1	2	2
LOC119867000	0	4	0	0	0	0	0	4	8	2
LOC119867047	0	10	0	0	0	0	0	10	20	2
LOC119867057	0	3	0	0	0	0	0	3	6	2
LOC119867058	0	3	0	0	0	0	0	3	6	2
LOC119867061	0	4	0	0	0	0	0	4	8	2
LOC119867070	0	6	0	0	0	0	0	6	12	2
LOC119867078	0	12	0	0	0	0	0	12	24	2
LOC119867079	0	2	0	0	0	0	0	2	4	2
LOC119867081	0	2	0	0	0	0	0	2	4	2
LOC119867106	0	3	0	0	0	0	0	3	6	2
LOC119869281	0	0	3	0	0	0	0	5	8	2
LOC119870888	0	0	0	0	8	0	0	8	16	2
LOC119871020	0	0	0	0	1	0	0	1	2	2
LOC119871768	0	0	0	5	0	0	0	5	10	2
LOC119871983	0	0	4	0	0	0	0	4	8	2
LOC119873395	0	0	0	0	0	0	2	2	4	2
LOC119874461	0	0	0	0	0	0	7	7	14	2
LOC119874462	0	0	0	0	0	0	6	6	12	2
LOC119874463	0	0	0	0	0	0	6	6	12	2
LOC119874464	0	0	0	0	0	0	6	6	12	2
LOC119874465	0	0	0	0	0	0	8	8	16	2
LOC119874467	0	0	0	0	0	0	10	10	20	2
LOC119874472	0	0	0	0	0	0	4	4	8	2
LOC119874473	0	0	0	0	0	0	2	2	4	2
LOC119876269	0	0	1	0	0	0	0	1	2	2
LOC119876280	0	0	0	6	0	0	0	6	12	2
LOC119876284	0	0	0	3	0	0	0	3	6	2
LOC119876288	0	0	3	0	0	0	0	3	6	2
LOC119876860	0	2	0	2	0	0	0	0	4	2
LOC119876872	0	1	0	1	0	0	0	0	2	2
LOC119876874	0	6	0	6	0	0	0	0	12	2
LOC119876918	0	0	0	0	0	0	4	4	8	2
LOC119876943	0	0	0	0	0	0	1	1	2	2
LOC119876945	0	0	0	0	0	0	6	6	12	2
LOC119876946	0	0	0	0	0	0	9	9	18	2
LOC119876950	0	0	0	0	0	0	4	4	8	2
LOC119877194	4	0	0	0	0	0	4	0	8	2
LOC119877762	0	1	0	0	0	0	0	1	2	2
LOC119877766	0	4	0	0	0	0	0	4	8	2
LOC119877767	0	14	0	0	0	0	0	14	28	2
LOC119877768	0	2	0	0	0	0	0	2	4	2
LOC119877777	0	1	0	0	0	0	0	1	2	2
LOC119877781	0	2	0	0	0	0	0	2	4	2
LOC403898	0	0	1	0	0	0	0	1	2	2
LOC478381	0	1	0	0	0	0	0	1	2	2
LOC478384	0	29	0	0	0	0	0	29	58	2
LOC478413	0	4	0	0	0	0	0	4	8	2
LOC480777	0	0	0	0	0	0	7	7	14	2
LOC482172	0	0	0	0	0	0	10	10	20	2
LOC482174	0	0	0	0	0	0	10	10	20	2
LOC482175	0	0	0	0	0	0	10	10	20	2
LOC482176	0	0	0	0	0	0	10	11	21	2
LOC482182	0	0	0	0	0	0	7	7	14	2
LOC482194	0	0	0	0	0	0	14	14	28	2
LOC489315	0	0	2	0	0	0	0	2	4	2
LOC489328	0	0	1	0	0	0	0	1	2	2
LOC489331	0	0	2	0	0	0	0	2	4	2
LOC489332	0	0	1	0	0	0	0	1	2	2
LOC489342	0	0	1	0	0	0	0	1	2	2
LOC489366	0	0	13	0	0	0	0	13	26	2
LOC606786	0	0	0	21	0	0	0	21	42	2
LOC607396	0	0	0	20	0	0	0	20	40	2
LOC608868	0	0	0	0	0	0	2	2	4	2
LOC608975	0	6	0	6	0	0	0	0	12	2
LOC609023	0	4	0	4	0	0	0	0	8	2
LOC610164	0	3	0	0	0	0	0	3	6	2
LOC610321	0	10	0	0	0	0	0	4	14	2
LOC611685	0	0	0	0	0	0	10	10	20	2
LRFN2	0	2	0	2	0	0	0	0	4	2
LRP12	0	0	0	0	0	0	7	7	14	2
LRRC1	0	12	0	15	0	0	0	0	27	2
LRRC66	0	0	0	0	0	0	4	4	8	2
LRRC73	0	6	0	6	0	0	0	0	12	2
LRRN2	0	1	0	0	0	0	0	1	2	2
LSS	0	22	0	0	0	0	0	22	44	2
LTN1	0	30	0	0	0	0	0	30	60	2
MAD2L1BP	0	3	0	3	0	0	0	0	6	2
MAF	0	0	0	2	0	0	0	2	4	2
MAL2	0	0	0	0	0	0	4	4	8	2
MAP3K7CL	0	7	0	0	0	0	0	7	14	2
MAPK13	0	12	0	12	0	0	0	0	24	2
MAPK14	0	12	0	12	0	0	0	0	24	2
MCAM	0	0	4	0	0	0	0	19	23	2
MCM3AP	0	28	0	0	0	0	0	28	56	2
MDFI	0	4	0	4	0	0	0	0	8	2
MDGA1	0	18	0	17	0	0	0	0	35	2
MDM4	0	14	0	0	0	0	0	14	28	2
MEA1	0	3	0	3	0	0	0	0	6	2
MED20	0	4	0	4	0	0	0	0	8	2
MEP1A	0	14	0	14	0	0	0	0	28	2
MIS18A	0	5	0	0	0	0	0	5	10	2
MLIP	0	22	0	22	0	0	0	0	44	2
MOB1B	0	0	0	0	0	0	6	6	12	2
MOCS1	0	11	0	11	0	0	0	0	22	2
MON1B	0	0	0	5	0	0	0	5	10	2
MORC3	0	18	0	0	0	0	0	18	36	2
MPZL2	0	0	6	0	0	0	0	6	12	2
MPZL3	0	0	6	0	0	0	0	6	12	2
MRAP	0	3	0	0	0	0	0	3	6	2
MRPL14	0	3	0	3	0	0	0	0	6	2
MRPL2	0	7	0	7	0	0	0	0	14	2
MRPL39	0	12	0	0	0	0	0	12	24	2
MRPS10	0	7	0	7	0	0	0	0	14	2
MRPS18A	0	6	0	6	0	0	0	0	12	2
MSANTD2	0	0	6	0	0	0	0	6	12	2
MTCH1	0	12	0	12	0	0	0	0	24	2
MTHFD2L	0	0	0	0	0	0	10	10	20	2
MTHFSD	0	0	9	9	0	0	0	0	18	2
MUC7	0	0	0	0	0	0	2	2	4	2
MYMX	0	1	0	1	0	0	0	0	2	2
N6AMT1	0	9	0	0	0	0	0	9	18	2
NCALD	0	0	0	0	0	0	4	4	8	2
NCAPD3	0	0	0	35	0	0	0	35	70	2
NDUFV3	0	4	0	0	0	0	0	4	8	2
NECTIN1	0	0	6	0	0	0	0	6	12	2
NFATC3	0	0	5	0	0	0	0	13	18	2
NFKBIE	0	6	0	6	0	0	0	0	12	2
NFRKB	0	0	25	0	0	0	0	25	50	2
NFYA	0	9	0	9	0	0	0	0	18	2
NIM1K	0	4	0	0	0	4	0	0	8	2
NLRP5	0	0	0	0	3	0	0	3	6	2
NLRP8	0	0	0	0	10	0	0	10	20	2
NPFFR2	0	0	0	0	0	0	5	5	10	2
NRGN	0	0	2	0	0	0	0	2	4	2
NRIP1	0	1	0	0	0	0	0	1	2	2
NUDT7	0	0	0	5	0	0	0	5	10	2
OAF	0	0	4	0	0	0	0	4	8	2
OARD1	0	5	0	5	0	0	0	0	10	2
ODAM	0	0	0	0	0	0	10	10	20	2
ODF1	0	0	0	0	0	0	1	1	2	2
OLIG1	0	1	0	0	0	0	0	1	2	2
OLIG2	0	2	0	0	0	0	0	2	4	2
OR10AI1	0	0	1	0	0	0	0	1	2	2
OR10D1K	0	0	1	0	0	0	0	1	2	2
OR10D4	0	0	1	0	0	0	0	1	2	2
OR10D5	0	0	1	0	0	0	0	1	2	2
OR10D5B	0	0	1	0	0	0	0	1	2	2
OR10G6	0	0	1	0	0	0	0	1	2	2
OR10G9	0	0	1	0	0	0	0	1	2	2
OR10G9C	0	0	1	0	0	0	0	1	2	2
OR10N1	0	0	1	0	0	0	0	1	2	2
OR10S1	0	0	1	0	0	0	0	1	2	2
OR4D5	0	0	2	0	0	0	0	2	4	2
OR6M1	0	0	1	0	0	0	0	1	2	2
OR6M2	0	0	1	0	0	0	0	1	2	2
OR6M2B	0	0	2	0	0	0	0	2	4	2
OR6M6	0	0	1	0	0	0	0	1	2	2
OR6X1	0	0	1	0	0	0	0	1	2	2
OR8A1	0	0	1	0	0	0	0	1	2	2
OR8AP1	0	0	1	0	0	0	0	1	2	2
OR8B1	0	0	1	0	0	0	0	1	2	2
OR8B100	0	0	1	0	0	0	0	1	2	2
OR8B12	0	0	1	0	0	0	0	1	2	2
OR8B1J	0	0	1	0	0	0	0	1	2	2
OR8B1K	0	0	1	0	0	0	0	1	2	2
OR8B1L	0	0	1	0	0	0	0	1	2	2
OR8B1M	0	0	1	0	0	0	0	1	2	2
OR8B1N	0	0	1	0	0	0	0	1	2	2
OR8B1O	0	0	1	0	0	0	0	1	2	2
OR8B3	0	0	2	0	0	0	0	2	4	2
OR8B4	0	0	1	0	0	0	0	1	2	2
OR8B58	0	0	1	0	0	0	0	1	2	2
OR8B60	0	0	1	0	0	0	0	1	2	2
OR8B8	0	0	1	0	0	0	0	1	2	2
OR8B9	0	0	1	0	0	0	0	1	2	2
OR8C7	0	0	1	0	0	0	0	1	2	2
OR8D4	0	0	1	0	0	0	0	1	2	2
OR8D6	0	0	1	0	0	0	0	1	2	2
OR8G3	0	0	1	0	0	0	0	1	2	2
OR8G6	0	0	1	0	0	0	0	1	2	2
OXR1	0	0	0	0	0	0	23	3	26	2
PABPC1	0	0	0	0	0	0	14	14	28	2
PAICS	0	0	0	0	0	0	16	13	29	2
PAXBP1	0	18	0	0	0	0	0	18	36	2
PCBP3	0	14	0	0	0	0	0	14	28	2
PCNT	0	50	0	0	0	0	0	50	100	2
PDCD2	0	6	0	6	0	0	0	0	12	2
PDE9A	0	18	0	0	0	0	0	18	36	2
PDGFRA	0	0	0	0	0	0	22	22	44	2
PDXK	0	12	0	0	0	0	0	12	24	2
PEX6	0	17	0	17	0	0	0	0	34	2
PGC	0	14	0	14	0	0	0	0	28	2
PHOX2B	0	0	0	0	0	0	3	4	7	2
PI16	0	6	0	6	0	0	0	0	12	2
PIK3C2B	0	33	0	0	0	0	0	33	66	2
PIM1	0	6	0	6	0	0	0	0	12	2
PKNOX2	0	0	10	0	0	0	0	10	20	2
PLA2G15	0	0	6	0	0	0	0	6	12	2
PLA2G7	0	11	0	11	0	0	0	0	22	2
PLEKHA6	0	25	0	0	0	0	0	25	50	2
PNPLA1	0	10	0	10	0	0	0	0	20	2
POFUT2	0	9	0	0	0	0	0	9	18	2
POLH	0	12	0	12	0	0	0	0	24	2
POLR1C	0	9	0	9	0	0	0	0	18	2
POLR2K	0	0	0	0	0	0	3	3	6	2
POU2F3	0	0	15	0	0	0	0	15	30	2
PPARD	0	6	0	6	0	0	0	0	12	2
PPAT	0	0	0	0	0	0	12	12	24	2
PPBP	0	0	0	0	0	0	3	3	6	2
PPIL1	0	4	0	4	0	0	0	0	8	2
PPP1R15B	0	3	0	0	0	0	0	3	6	2
PPP2R5D	0	16	0	16	0	0	0	0	32	2
PRDM10	0	0	22	0	0	0	0	22	44	2
PRICKLE4	0	7	0	7	0	0	0	0	14	2
PRMT2	0	11	0	0	0	0	0	11	22	2
PRMT7	0	0	16	0	0	0	0	17	33	2
PRPH2	0	3	0	3	0	0	0	0	6	2
PRR27	0	0	0	0	0	0	6	6	12	2
PSMG1	0	7	0	0	0	0	0	7	14	2
PTCRA	0	5	0	5	0	0	0	0	10	2
PTK7	0	20	0	20	0	0	0	0	40	2
PXT1	0	4	0	4	0	0	0	0	8	2
RAB44	0	13	0	13	0	0	0	0	26	2
RASL11B	0	0	0	0	0	0	4	4	8	2
RASSF6	0	0	0	0	0	0	11	11	22	2
RBM11	0	7	0	0	0	0	0	7	14	2
RCAN1	0	6	0	0	0	0	0	6	12	2
RCAN2	0	5	0	5	0	0	0	0	10	2
REN	0	9	0	0	0	0	0	9	18	2
RGS22	0	0	0	0	0	0	31	31	62	2
RIMS2	0	0	0	0	0	0	40	40	80	2
RIPPLY3	0	3	0	0	0	0	0	3	6	2
RNF19A	0	0	0	0	0	0	9	9	18	2
RNF26	0	0	1	0	0	0	0	1	2	2
RNF8	0	8	0	8	0	0	0	0	16	2
ROBO2	0	31	0	0	0	0	0	31	62	2
ROBO3	0	0	10	0	0	0	0	10	20	2
ROBO4	0	0	19	0	0	0	0	19	38	2
RPL10A	0	6	0	6	0	0	0	0	12	2
RPL7L1	0	6	0	6	0	0	0	0	12	2
RRM2B	0	0	0	0	0	0	11	11	22	2
RRP1	0	13	0	0	0	0	0	13	26	2
RRP1B	0	17	0	0	0	0	0	17	34	2
RRP36	0	7	0	7	0	0	0	0	14	2
RSPH9	0	7	0	7	0	0	0	0	14	2
RSPO2	0	0	0	0	0	0	5	1	6	2
RUFY3	0	0	0	0	0	0	23	23	46	2
RUNX1	0	7	0	0	0	0	0	7	14	2
RWDD2B	0	5	0	0	0	0	0	5	10	2
S100B	0	3	0	0	0	0	0	3	6	2
SAMSN1	0	16	0	0	0	0	0	16	32	2
SAYSD1	0	2	0	2	0	0	0	0	4	2
SC5D	0	0	4	0	0	0	0	4	8	2
SCAF4	0	21	0	0	0	0	0	21	42	2
SCFD2	0	0	0	0	0	0	11	11	22	2
SCN2B	0	0	4	0	0	0	0	4	8	2
SCN3B	0	0	7	0	0	0	0	7	14	2
SCN4B	0	0	5	0	0	0	0	5	10	2
SCUBE3	0	22	0	22	0	0	0	0	44	2
SETD4	0	11	0	0	0	0	0	11	22	2
SGCB	0	0	0	0	0	0	6	6	12	2
SGPP2	0	8	0	0	7	0	0	0	15	2
SIAE	0	0	11	0	0	0	0	11	22	2
SIK1	0	14	0	0	0	0	0	14	28	2
SIM2	0	12	0	0	0	0	0	12	24	2
SLC19A1	0	5	0	0	0	0	0	5	10	2
SLC22A7	0	15	0	15	0	0	0	0	30	2
SLC25A27	0	9	0	9	0	0	0	0	18	2
SLC26A8	0	20	0	20	0	0	0	0	40	2
SLC29A1	0	12	0	12	0	0	0	0	24	2
SLC30A9	0	0	0	0	0	0	18	18	36	2
SLC35B2	0	4	0	4	0	0	0	0	8	2
SLC37A1	0	7	0	0	0	0	0	19	26	2
SLC37A2	0	0	19	0	0	0	0	19	38	2
SLC4A4	0	0	0	0	0	0	25	25	50	2
SLC5A3	0	1	0	0	0	0	0	1	2	2
SLC7A6	0	0	9	0	0	0	0	9	18	2
SLC7A6OS	0	0	5	0	0	0	0	5	10	2
SMIM11A	0	2	0	0	0	0	0	2	4	2
SMIM34A	0	2	0	0	0	0	0	2	4	2
SMIM35	0	0	3	0	0	0	0	3	6	2
SMPD3	0	0	7	0	0	0	0	7	14	2
SNRPC	0	6	0	6	0	0	0	0	12	2
SNTB1	0	0	0	0	0	0	7	3	10	2
SNX19	0	0	12	0	0	0	0	12	24	2
SNX31	0	0	0	0	0	0	14	14	28	2
SOD1	0	6	0	0	0	0	0	6	12	2
SON	0	16	0	0	0	0	0	16	32	2
SORL1	0	0	48	0	0	0	0	48	96	2
SOX13	0	7	0	0	0	0	0	14	21	2
SPA17	0	0	4	0	0	0	0	4	8	2
SPAG1	0	0	0	0	0	0	19	19	38	2
SPATA18	0	0	0	0	0	0	13	13	26	2
SPATC1L	0	4	0	0	0	0	0	4	8	2
SPATS1	0	9	0	9	0	0	0	0	18	2
SRF	0	7	0	7	0	0	0	0	14	2
SRPK1	0	16	0	16	0	0	0	0	32	2
SRSF3	0	5	0	5	0	0	0	0	10	2
STAP1	0	0	0	0	0	0	13	13	26	2
STK38	0	13	0	13	0	0	0	0	26	2
STT3A	0	0	17	0	0	0	0	17	34	2
SULT1B1	0	0	0	0	0	0	7	7	14	2
SULT1D1	0	0	0	0	0	0	7	7	14	2
SUPT3H	0	14	0	14	0	0	0	0	28	2
SYCE1L	0	0	0	12	0	0	0	12	24	2
SYNJ1	0	31	0	0	0	0	0	31	62	2
TAF11	0	5	0	5	0	0	0	0	10	2
TAF2	0	0	0	0	0	0	28	28	56	2
TAF8	0	11	0	11	0	0	0	0	22	2
TBC1D22B	0	13	0	13	0	0	0	0	26	2
TBCC	0	1	0	1	0	0	0	0	2	2
TBP	0	4	0	7	0	0	0	0	11	2
TBRG1	0	0	10	0	0	0	0	10	20	2
TCP11	0	9	0	9	0	0	0	0	18	2
TCTE1	0	4	0	4	0	0	0	0	8	2
TDRD6_1	0	6	0	6	0	0	0	0	12	2
TDRD6_2	0	6	0	6	0	0	0	0	12	2
TEAD3	0	14	0	14	0	0	0	0	28	2
TECTA	0	0	30	0	0	0	0	31	61	2
TFEB	0	8	0	8	0	0	0	0	16	2
THY1	0	0	3	0	0	0	0	3	6	2
THYN1	0	0	0	8	0	0	0	8	16	2
TINAG	0	12	0	12	0	0	0	0	24	2
TJAP1	0	9	0	9	0	0	0	0	18	2
TLCD5	0	0	2	0	0	0	0	2	4	2
TMEM151B	0	3	0	3	0	0	0	0	6	2
TMEM217	0	2	0	2	0	0	0	0	4	2
TMEM218	0	0	3	0	0	0	0	3	6	2
TMEM225	0	0	5	0	0	0	0	5	10	2
TMEM33	0	0	0	0	0	0	8	8	16	2
TMEM45B	0	0	5	0	0	0	0	5	10	2
TMEM50B	0	6	0	0	0	0	0	6	12	2
TMEM63B	0	23	0	23	0	0	0	0	46	2
TMPRSS11A	0	0	0	0	0	0	10	10	20	2
TMPRSS11D	0	0	0	0	0	0	10	10	20	2
TMPRSS4	0	0	13	0	0	0	0	13	26	2
TNFRSF21	0	7	0	7	0	0	0	0	14	2
TOMM6	0	2	0	2	0	0	0	0	4	2
TREM1	0	4	0	4	0	0	0	0	8	2
TREM2	0	6	0	6	0	0	0	0	12	2
TREML2	0	6	0	6	0	0	0	0	12	2
TRERF1	0	14	0	14	0	0	0	0	28	2
TRIM29	0	0	10	0	0	0	0	10	20	2
TSPO2	0	4	0	4	0	0	0	0	8	2
TTBK1	0	14	0	14	0	0	0	0	28	2
TTC3	0	46	0	0	0	0	0	46	92	2
TULP1	0	15	0	15	0	0	0	0	30	2
U2AF1	0	9	0	0	0	0	0	9	18	2
UBA6	0	0	0	0	0	0	33	33	66	2
UBASH3B	0	0	15	0	0	0	0	15	30	2
UBE4A	0	0	19	0	0	0	0	19	38	2
UBR2	0	49	0	49	0	0	0	0	98	2
UBR5	0	0	0	0	0	0	59	59	118	2
UGT2B31	0	0	0	0	0	0	6	6	12	2
UHRF1BP1	0	22	0	22	0	0	0	0	44	2
UNC5CL	0	8	0	8	0	0	0	0	16	2
URB1	0	39	0	0	0	0	0	39	78	2
USP16	0	18	0	0	0	0	0	18	36	2
USP2	0	0	17	0	0	0	0	17	34	2
USP25	0	26	0	0	0	0	0	26	52	2
USP46	0	0	0	0	0	0	12	12	24	2
USP49	0	5	0	5	0	0	0	0	10	2
UTP3	0	0	0	0	0	0	1	1	2	2
VAT1L	0	0	0	8	0	0	0	8	16	2
VEGFA	0	8	0	8	0	0	0	0	16	2
VPS13B	0	0	0	0	0	0	67	51	118	2
VPS26B	0	0	0	6	0	0	0	6	12	2
VPS26C	0	11	0	0	0	0	0	11	22	2
VSIG2	0	0	7	0	0	0	0	7	14	2
VWA5A	0	0	20	0	0	0	0	20	40	2
WDR4	0	11	0	0	0	0	0	11	22	2
XPO5	0	32	0	32	0	0	0	0	64	2
YBEY	0	4	0	0	0	0	0	4	8	2
YIPF3	0	9	0	9	0	0	0	0	18	2
YTHDC1	0	0	0	0	0	0	18	18	36	2
YWHAZ	0	0	0	0	0	0	5	5	10	2
ZFAND3	0	7	0	7	0	0	0	0	14	2
ZFP90	0	0	5	0	0	0	0	5	10	2
ZFPM2	0	0	0	0	0	0	8	8	16	2
ZNF202	0	0	6	0	0	0	0	6	12	2
ZNF706	0	0	0	0	0	0	2	2	4	2
ZNF76	0	14	0	14	0	0	0	0	28	2
A4GNT	0	0	0	0	0	0	0	2	2	1
AASDHPPT	0	0	0	0	0	0	0	6	6	1
ABCB1	0	27	0	0	0	0	0	0	27	1
ABCB4	0	26	0	0	0	0	0	0	26	1
ABCB5	0	28	0	0	0	0	0	0	28	1
ABCC5	0	0	0	29	0	0	0	0	29	1
ABCD4	0	19	0	0	0	0	0	0	19	1
ABCF1	0	0	0	26	0	0	0	0	26	1
ABCF3	0	0	0	21	0	0	0	0	21	1
ABCG1	0	0	0	0	0	0	0	18	18	1
ABCG4	0	0	0	0	0	0	0	14	14	1
ABCG5	0	0	0	0	0	0	0	14	14	1
ABCG8	0	0	0	0	0	0	0	13	13	1
ABHD12	0	0	0	0	0	0	0	14	14	1
ABHD13	0	0	0	0	0	0	0	1	1	1
ABHD16A	0	0	0	21	0	0	0	0	21	1
ABHD3	0	10	0	0	0	0	0	0	10	1
ABL2	0	14	0	0	0	0	0	0	14	1
ABRA	0	0	0	0	0	0	2	0	2	1
ACAA1	0	0	0	0	0	0	0	13	13	1
ACAA2	0	10	0	0	0	0	0	0	10	1
ACAT1	0	0	0	0	0	0	0	13	13	1
ACBD3	0	9	0	0	0	0	0	0	9	1
ACBD4	0	0	0	0	0	0	0	12	12	1
ACBD6	0	13	0	0	0	0	0	0	13	1
ACD	0	0	0	0	0	0	0	12	12	1
ACP3	0	0	0	0	0	0	0	7	7	1
ACSF3	0	0	0	10	0	0	0	0	10	1
ACSL3	0	12	0	0	0	0	0	0	12	1
ACTN1	0	24	0	0	0	0	0	0	24	1
ACTR10	0	13	0	0	0	0	0	0	13	1
ACTR1B	0	0	0	0	0	0	0	11	11	1
ACVR2B	0	0	0	0	0	0	0	11	11	1
ACYP1	0	2	0	0	0	0	0	0	2	1
ADAM11	0	0	0	0	0	0	0	27	27	1
ADAM19	0	23	0	0	0	0	0	0	23	1
ADAM20	0	2	0	0	0	0	0	0	2	1
ADAM21	0	1	0	0	0	0	0	0	1	1
ADAM22	0	36	0	0	0	0	0	0	36	1
ADAMTS12	0	24	0	0	0	0	0	0	24	1
ADAMTS15	0	0	0	0	0	0	0	8	8	1
ADAMTS8	0	0	0	0	0	0	0	9	9	1
ADCK5	0	0	0	0	0	0	15	0	15	1
ADCY10	0	32	0	0	0	0	0	0	32	1
ADCY2	0	0	0	25	0	0	0	0	25	1
ADCY8	0	0	0	0	0	0	18	0	18	1
ADGRA3	0	0	0	0	0	0	0	19	19	1
ADGRB1	0	0	0	0	0	0	32	0	32	1
ADGRB3	0	0	0	30	0	0	0	0	30	1
ADGRF2	0	0	0	9	0	0	0	0	9	1
ADGRF4	0	0	0	8	0	0	0	0	8	1
ADGRL3	0	0	0	0	0	0	24	0	24	1
ADIPOQ	0	0	0	3	0	0	0	0	3	1
ADIPOR1	0	7	0	0	0	0	0	0	7	1
ADM	0	0	0	0	0	0	0	3	3	1
ADORA1	0	2	0	0	0	0	0	0	2	1
ADPRHL1	0	0	0	0	0	0	0	8	8	1
ADRA1B	0	2	0	0	0	0	0	0	2	1
ADTRP	0	6	0	0	0	0	0	0	6	1
AFF3	0	0	0	0	0	0	0	25	25	1
AFG1L	0	0	0	13	0	0	0	0	13	1
AFG3L2	0	17	0	0	0	0	0	0	17	1
AGER	0	0	0	11	0	0	0	0	11	1
AGMO	0	15	0	0	0	0	0	0	15	1
AGO2	0	0	0	0	0	0	20	0	20	1
AGPAT1	0	0	0	6	0	0	0	0	6	1
AGR2	0	7	0	0	0	0	0	0	7	1
AGRP	0	0	0	0	0	0	0	3	3	1
AGTR1	0	0	0	0	0	0	0	1	1	1
AGXT2	0	14	0	0	0	0	0	0	14	1
AHCYL2	0	19	0	0	0	0	0	0	19	1
AHR	0	11	0	0	0	0	0	0	11	1
AHRR	0	0	0	12	0	0	0	0	12	1
AHSA2P	0	0	0	0	0	0	0	3	3	1
AHSG	0	0	0	7	0	0	0	0	7	1
AIF1	0	0	0	6	0	0	0	0	6	1
AIRE	0	0	0	0	0	0	0	14	14	1
AK9	0	0	0	41	0	0	0	0	41	1
AKAP5	0	1	0	0	0	0	0	0	1	1
AKAP9	0	51	0	0	0	0	0	0	51	1
AKIP1	0	0	0	0	0	0	0	6	6	1
AKIRIN2	0	0	0	5	0	0	0	0	5	1
AKR1B1	0	10	0	0	0	0	0	0	10	1
ALDH1B1	0	0	0	0	0	0	0	1	1	1
ALDH6A1	0	12	0	0	0	0	0	0	12	1
ALG3	0	0	0	9	0	0	0	0	9	1
ALG8	0	0	0	0	0	0	0	13	13	1
ALKBH8	0	0	0	0	0	0	0	14	14	1
AMACR	0	5	0	0	0	0	0	0	5	1
AMD1	0	0	0	9	0	0	0	0	9	1
AMPH	0	0	0	0	0	0	0	21	21	1
ANGEL2	0	10	0	0	0	0	0	0	10	1
ANGPT1	0	0	0	0	0	0	9	0	9	1
ANGPTL1	0	4	0	0	0	0	0	0	4	1
ANKIB1	0	19	0	0	0	0	0	0	19	1
ANKMY2	0	10	0	0	0	0	0	0	10	1
ANKRD10	0	0	0	0	0	0	0	7	7	1
ANKRD11	0	0	0	13	0	0	0	0	13	1
ANKRD12	0	14	0	0	0	0	0	0	14	1
ANKRD23	0	0	0	0	0	0	0	9	9	1
ANKRD29	0	11	0	0	0	0	0	0	11	1
ANKRD39	0	0	0	0	0	0	0	4	4	1
ANKRD45	0	7	0	0	0	0	0	0	7	1
ANKRD6	0	0	0	16	0	0	0	0	16	1
ANO10	0	0	0	0	0	0	0	10	10	1
ANXA13	0	0	0	0	0	0	12	0	12	1
AP2M1	0	0	0	11	0	0	0	0	11	1
AP2S1	0	0	0	0	0	0	0	5	5	1
APBB1	0	0	0	0	0	0	0	14	14	1
APCDD1	0	5	0	0	0	0	0	0	5	1
APOBEC4	0	1	0	0	0	0	0	0	1	1
APOC1	0	0	0	0	0	0	0	3	3	1
APOC2	0	0	0	0	0	0	0	3	3	1
APOC4	0	0	0	0	0	0	0	3	3	1
APOE	0	0	0	0	0	0	0	3	3	1
APOL5	0	0	0	0	0	0	0	4	4	1
APOL6	0	0	0	0	0	0	0	3	3	1
APOM	0	0	0	7	0	0	0	0	7	1
APRT	0	0	0	5	0	0	0	0	5	1
APTX	0	0	0	0	0	0	0	5	5	1
AQP3	0	0	0	0	0	0	0	7	7	1
AQP4	0	5	0	0	0	0	0	0	5	1
AQP7	0	0	0	0	0	0	0	9	9	1
ARC	0	0	0	0	0	0	1	0	1	1
ARCN1	0	0	0	0	0	0	0	10	10	1
AREL1	0	18	0	0	0	0	0	0	18	1
ARF1	0	4	0	0	0	0	0	0	4	1
ARFGEF1	0	0	0	0	0	0	0	41	41	1
ARFIP2	0	0	0	0	0	0	0	7	7	1
ARG1	0	0	0	8	0	0	0	0	8	1
ARG2	0	9	0	0	0	0	0	0	9	1
ARGLU1	0	0	0	0	0	0	0	4	4	1
ARHGAP20	0	0	0	0	0	0	0	15	15	1
ARHGAP27	0	0	0	0	0	0	0	2	2	1
ARHGAP28	0	20	0	0	0	0	0	0	20	1
ARHGAP35	0	0	0	0	0	0	0	6	6	1
ARHGAP39	0	0	0	0	0	0	13	0	13	1
ARHGEF1	0	0	0	0	0	0	0	30	30	1
ARHGEF39	0	0	0	0	0	0	0	9	9	1
ARHGEF7	0	0	0	0	0	0	0	23	23	1
ARID3C	0	0	0	0	0	0	0	7	7	1
ARID4A	0	23	0	0	0	0	0	0	23	1
ARL17A	0	0	0	0	0	0	0	4	4	1
ARL4A	0	1	0	0	0	0	0	0	1	1
ARL8A	0	7	0	0	0	0	0	0	7	1
ARL9	0	0	0	0	0	0	4	0	4	1
ARMC2	0	0	0	18	0	0	0	0	18	1
ARMC8	0	0	0	0	0	0	0	22	22	1
ARMH4	0	9	0	0	0	0	0	0	9	1
ARNTL	0	0	0	0	0	0	0	19	19	1
ARPC5	0	4	0	0	0	0	0	0	4	1
ARPP21	0	0	0	0	0	0	0	20	20	1
ASAP1	0	0	0	0	0	0	30	0	30	1
ASB15	0	11	0	0	0	0	0	0	11	1
ASB4	0	5	0	0	0	0	0	0	5	1
ASCC3	0	0	0	43	0	0	0	0	43	1
ASCL3	0	0	0	0	0	0	0	1	1	1
ASCL5	0	2	0	0	0	0	0	0	2	1
ASNS	0	11	0	0	0	0	0	0	11	1
ASPM	0	28	0	0	0	0	0	0	28	1
ASTE1	0	0	0	0	0	0	0	4	4	1
ASTN1	0	23	0	0	0	0	0	0	23	1
ATAD2	0	0	0	0	0	0	28	0	28	1
ATAT1	0	0	0	12	0	0	0	0	12	1
ATF3	0	4	0	0	0	0	0	0	4	1
ATF6B	0	0	0	18	0	0	0	0	18	1
ATG5	0	0	0	7	0	0	0	0	7	1
ATM	0	0	0	0	0	0	0	62	62	1
ATMIN	0	0	0	0	0	0	0	5	5	1
ATP10B	0	23	0	0	0	0	0	0	23	1
ATP10D	0	0	0	0	0	0	23	0	23	1
ATP11A	0	0	0	0	0	0	0	32	32	1
ATP11B	0	0	0	33	0	0	0	0	33	1
ATP1A3	0	0	0	0	0	0	0	23	23	1
ATP1B1	0	6	0	0	0	0	0	0	6	1
ATP1B3	0	0	0	0	0	0	0	7	7	1
ATP2B4	0	0	0	0	0	0	0	21	21	1
ATP2C1	0	0	0	0	0	0	0	30	30	1
ATP2C2	0	0	0	28	0	0	0	0	28	1
ATP4B	0	0	0	0	0	0	0	7	7	1
ATP6V0D1	0	0	0	0	0	0	0	8	8	1
ATP6V0E1	0	3	0	0	0	0	0	0	3	1
ATP6V1D	0	9	0	0	0	0	0	0	9	1
ATP6V1E2	0	0	0	0	0	0	0	1	1	1
ATP6V1F	0	2	0	0	0	0	0	0	2	1
ATP6V1FNB	0	3	0	0	0	0	0	0	3	1
ATP6V1G2	0	0	0	3	0	0	0	0	3	1
ATP6V1G3	0	3	0	0	0	0	0	0	3	1
ATP8A1	0	0	0	0	0	0	40	0	40	1
ATPSCKMT	0	0	0	5	0	0	0	0	5	1
ATR	0	0	0	0	0	0	0	47	47	1
ATXN7L3	0	0	0	0	0	0	0	12	12	1
AXDND1	0	27	0	0	0	0	0	0	27	1
B3GALT4	0	0	0	1	0	0	0	0	1	1
B3GALT5	0	0	0	0	0	0	0	2	2	1
B3GAT2	0	0	0	4	0	0	0	0	4	1
B3GNT5	0	0	0	1	0	0	0	0	1	1
B3GNT8	0	0	0	0	0	0	0	1	1	1
B3GNT9	0	0	0	0	0	0	0	2	2	1
B4GALT1	0	0	0	0	0	0	0	6	6	1
B9D2	0	0	0	0	0	0	0	4	4	1
BACE1	0	0	10	0	0	0	0	0	10	1
BACE2	0	0	0	0	0	0	0	9	9	1
BACH2	0	0	0	5	0	0	0	0	5	1
BAG1	0	0	0	0	0	0	0	8	8	1
BAG2	0	0	0	3	0	0	0	0	3	1
BAG6	0	0	0	25	0	0	0	0	25	1
BAK1	0	0	0	5	0	0	0	0	5	1
BANP	0	0	0	13	0	0	0	0	13	1
BATF	0	3	0	0	0	0	0	0	3	1
BATF3	0	3	0	0	0	0	0	0	3	1
BBOF1	0	13	0	0	0	0	0	0	13	1
BCAM	0	0	0	0	0	0	0	15	15	1
BCKDHA	0	0	0	0	0	0	0	9	9	1
BCKDHB	0	0	0	11	0	0	0	0	11	1
BCL3	0	0	0	0	0	0	0	9	9	1
BCL6	0	0	0	8	0	0	0	0	8	1
BCL9L	0	0	0	0	0	0	0	8	8	1
BCO1	0	0	0	0	0	0	0	11	11	1
BEAN1	0	0	0	0	0	0	0	4	4	1
BEND3	0	0	0	4	0	0	0	0	4	1
BEND6	0	0	0	6	0	0	0	0	6	1
BEST3	0	0	0	0	0	0	0	5	5	1
BET1	0	4	0	0	0	0	0	0	4	1
BLOC1S3	0	0	0	0	0	0	0	2	2	1
BLZF1	0	7	0	0	0	0	0	0	7	1
BNIP1	0	8	0	0	0	0	0	0	8	1
BOD1	0	3	0	0	0	0	0	0	3	1
BOP1	0	0	0	0	0	0	16	0	16	1
BPNT2	0	0	0	0	0	0	0	5	5	1
BRD2	0	0	0	12	0	0	0	0	12	1
BRD9	0	0	0	15	0	0	0	0	15	1
BRINP2	0	7	0	0	0	0	0	0	7	1
BRIX1	0	10	0	0	0	0	0	0	10	1
BTBD10	0	0	0	0	0	0	0	9	9	1
BTBD17	0	0	0	0	0	0	0	3	3	1
BTNL2	0	0	0	9	0	0	0	0	9	1
BVES	0	0	0	7	0	0	0	0	7	1
BZW2	0	12	0	0	0	0	0	0	12	1
C10H2orf15	0	0	0	0	0	0	0	1	1	1
C10H2orf49	0	0	0	0	0	0	0	4	4	1
C10H2orf74	0	0	0	0	0	0	0	6	6	1
C10H2orf92	0	0	0	0	0	0	0	8	8	1
C11H9orf131	0	0	0	0	0	0	0	3	3	1
C11H9orf24	0	0	0	0	0	0	0	8	8	1
C11H9orf72	0	0	0	0	0	0	0	2	2	1
C12H6orf120	0	0	0	1	0	0	0	0	1	1
C12H6orf136	0	0	0	6	0	0	0	0	6	1
C12H6orf141	0	0	0	1	0	0	0	0	1	1
C12H6orf163	0	0	0	5	0	0	0	0	5	1
C12H6orf47	0	0	0	1	0	0	0	0	1	1
C13H8orf33	0	0	0	0	0	0	5	0	5	1
C13H8orf76	0	0	0	0	0	0	6	0	6	1
C13H8orf82	0	0	0	0	0	0	3	0	3	1
C14H1orf35	0	8	0	0	0	0	0	0	8	1
C14H7orf31	0	10	0	0	0	0	0	0	10	1
C1GALT1	0	3	0	0	0	0	0	0	3	1
C1GALT1C1L	0	0	0	0	0	0	0	8	8	1
C1QL1	0	0	0	0	0	0	0	2	2	1
C1QTNF2	0	3	0	0	0	0	0	0	3	1
C1QTNF3	0	7	0	0	0	0	0	0	7	1
C1QTNF6	0	0	0	0	0	0	0	2	2	1
C2	0	0	0	20	0	0	0	0	20	1
C21H11orf16	0	0	0	0	0	0	0	6	6	1
C21H11orf42	0	0	0	0	0	0	0	5	5	1
C22H13orf46	0	0	0	0	0	0	0	10	10	1
C2CD2	0	0	0	0	0	0	0	15	15	1
C2CD2L	0	0	0	0	0	0	0	15	15	1
C34H3orf70	0	0	0	2	0	0	0	0	2	1
C34H5orf49	0	0	0	3	0	0	0	0	3	1
C35H6orf52	0	4	0	0	0	0	0	0	4	1
C4BPA	0	11	0	0	0	0	0	0	11	1
C4BPB	0	7	0	0	0	0	0	0	7	1
C4H5orf22	0	9	0	0	0	0	0	0	9	1
C4H5orf34	0	13	0	0	0	0	0	0	13	1
C4H5orf51	0	6	0	0	0	0	0	0	6	1
C5H11orf65	0	0	0	0	0	0	0	10	10	1
C5H11orf87	0	0	0	0	0	0	0	2	2	1
C5H16orf46	0	0	0	0	0	0	0	2	2	1
C5H16orf70	0	0	0	0	0	0	0	14	14	1
C5H16orf86	0	0	0	0	0	0	0	4	4	1
C5H16orf95	0	0	0	8	0	0	0	0	8	1
C5H1orf87	0	0	0	0	0	0	0	14	14	1
C6	0	17	0	0	0	0	0	0	17	1
C7	0	19	0	0	0	0	0	0	19	1
C7H18orf32	0	2	0	0	0	0	0	0	2	1
C7H1orf105	0	9	0	0	0	0	0	0	9	1
C7H1orf112	0	24	0	0	0	0	0	0	24	1
C7H1orf116	0	4	0	0	0	0	0	0	4	1
C7H1orf21	0	6	0	0	0	0	0	0	6	1
C7H1orf53	0	3	0	0	0	0	0	0	3	1
C7H1orf74	0	3	0	0	0	0	0	0	3	1
C8A	0	0	0	0	0	0	0	11	11	1
C8B	0	0	0	0	0	0	0	12	12	1
C8H14orf39	0	17	0	0	0	0	0	0	17	1
C9	0	11	0	0	0	0	0	0	11	1
C9H17orf80	0	0	0	0	0	0	0	4	4	1
CA5A	0	0	0	7	0	0	0	0	7	1
CA7	0	0	0	0	0	0	0	6	6	1
CA9	0	0	0	0	0	0	0	11	11	1
CABLES1	0	9	0	0	0	0	0	0	9	1
CABYR	0	4	0	0	0	0	0	0	4	1
CACNA1E	0	50	0	0	0	0	0	0	50	1
CACNA1S	0	43	0	0	0	0	0	0	43	1
CACNG2	0	0	0	0	0	0	0	4	4	1
CACYBP	0	6	0	0	0	0	0	0	6	1
CADM2	0	0	0	0	0	0	0	11	11	1
CADM4	0	0	0	0	0	0	0	9	9	1
CAECAM1	0	0	0	0	0	0	0	7	7	1
CAFA-T2R2	0	1	0	0	0	0	0	0	1	1
CALCB	0	0	0	0	0	0	0	3	3	1
CALCR	0	12	0	0	0	0	0	0	12	1
CALM3	0	0	0	0	0	0	0	6	6	1
CALU	0	7	0	0	0	0	0	0	7	1
CAMK1G	0	11	0	0	0	0	0	0	11	1
CAMK2N2	0	0	0	2	0	0	0	0	2	1
CAMKMT	0	0	0	0	0	0	0	14	14	1
CAMSAP2	0	19	0	0	0	0	0	0	19	1
CAPSL	0	5	0	0	0	0	0	0	5	1
CARD6	0	3	0	0	0	0	0	0	3	1
CARMIL2	0	0	0	0	0	0	0	38	38	1
CARS2	0	0	0	0	0	0	0	14	14	1
CASD1	0	19	0	0	0	0	0	0	19	1
CASP12	0	0	0	0	0	0	0	10	10	1
CASP4	0	0	0	0	0	0	0	8	8	1
CASP8AP2	0	0	0	9	0	0	0	0	9	1
CAV1	0	3	0	0	0	0	0	0	3	1
CAV2	0	3	0	0	0	0	0	0	3	1
CAVIN3	0	0	0	0	0	0	0	2	2	1
CBFA2T3	0	0	0	15	0	0	0	0	15	1
CBFB	0	0	0	0	0	0	0	6	6	1
CBL	0	0	0	0	0	0	0	17	17	1
CBLC	0	0	0	0	0	0	0	12	12	1
CBX3	0	6	0	0	0	0	0	0	6	1
CCDC103	0	0	0	0	0	0	0	3	3	1
CCDC107	0	0	0	0	0	0	0	6	6	1
CCDC126	0	3	0	0	0	0	0	0	3	1
CCDC127	0	0	0	2	0	0	0	0	2	1
CCDC136	0	20	0	0	0	0	0	0	20	1
CCDC138	0	0	0	0	0	0	0	15	15	1
CCDC152	0	9	0	0	0	0	0	0	9	1
CCDC153	0	0	0	0	0	0	0	8	8	1
CCDC166	0	0	0	0	0	0	2	0	2	1
CCDC171	0	0	0	0	0	0	0	26	26	1
CCDC175	0	20	0	0	0	0	0	0	20	1
CCDC177	0	1	0	0	0	0	0	0	1	1
CCDC180	0	0	0	0	0	0	0	35	35	1
CCDC181	0	5	0	0	0	0	0	0	5	1
CCDC196	0	11	0	0	0	0	0	0	11	1
CCDC198	0	8	0	0	0	0	0	0	8	1
CCDC34	0	0	0	0	0	0	0	3	3	1
CCDC43	0	0	0	0	0	0	0	4	4	1
CCDC61	0	0	0	0	0	0	0	15	15	1
CCDC8	0	0	0	0	0	0	0	1	1	1
CCHCR1	0	0	0	18	0	0	0	0	18	1
CCIN	0	0	0	0	0	0	0	1	1	1
CCKBR	0	0	0	0	0	0	0	6	6	1
CCL19	0	0	0	0	0	0	0	4	4	1
CCL21	0	0	0	0	0	0	0	4	4	1
CCL24	0	0	0	0	0	0	0	3	3	1
CCL26	0	0	0	0	0	0	0	3	3	1
CCL27	0	0	0	0	0	0	0	3	3	1
CCL28	0	3	0	0	0	0	0	0	3	1
CCN4	0	0	0	0	0	0	5	0	5	1
CCN6	0	0	0	5	0	0	0	0	5	1
CCNC	0	0	0	13	0	0	0	0	13	1
CCNJL	0	5	0	0	0	0	0	0	5	1
CCR4	0	0	0	0	0	0	0	1	1	1
CCT2	0	0	0	0	0	0	0	17	17	1
CCT5	0	0	0	11	0	0	0	0	11	1
CD109	0	0	0	34	0	0	0	0	34	1
CD164	0	0	0	6	0	0	0	0	6	1
CD177	0	0	0	0	0	0	0	9	9	1
CD24	0	0	0	3	0	0	0	0	3	1
CD247	0	8	0	0	0	0	0	0	8	1
CD300A	0	0	0	0	0	0	0	7	7	1
CD300E	0	0	0	0	0	0	0	7	7	1
CD300LF	0	0	0	0	0	0	0	7	7	1
CD34	0	8	0	0	0	0	0	0	8	1
CD55	0	12	0	0	0	0	0	0	12	1
CD72	0	0	0	0	0	0	0	8	8	1
CD79A	0	0	0	0	0	0	0	5	5	1
CD83	0	5	0	0	0	0	0	0	5	1
CDC16	0	0	0	0	0	0	0	18	18	1
CDC25C	0	0	0	0	0	0	0	13	13	1
CDC27	0	0	0	0	0	0	0	19	19	1
CDC40	0	0	0	15	0	0	0	0	15	1
CDC42BPA	0	39	0	0	0	0	0	0	39	1
CDC42EP4	0	0	0	0	0	0	0	1	1	1
CDCA7L	0	11	0	0	0	0	0	0	11	1
CDH11	0	0	0	0	0	0	0	12	12	1
CDH13	0	0	0	8	0	0	0	0	8	1
CDH15	0	0	0	14	0	0	0	0	14	1
CDH16	0	0	0	0	0	0	0	18	18	1
CDH4	0	0	0	0	1	0	0	0	1	1
CDH5	0	0	0	0	0	0	0	11	11	1
CDH6	0	11	0	0	0	0	0	0	11	1
CDH8	0	0	0	0	0	0	0	12	12	1
CDK10	0	0	0	16	0	0	0	0	16	1
CDK14	0	15	0	0	0	0	0	0	15	1
CDK19	0	0	0	14	0	0	0	0	14	1
CDK6	0	8	0	0	0	0	0	0	8	1
CDON	0	0	20	0	0	0	0	0	20	1
CDR2L	0	0	0	0	0	0	0	6	6	1
CDT1	0	0	0	10	0	0	0	0	10	1
CDYL2	0	0	0	0	0	0	0	8	8	1
CE9	0	1	0	0	0	0	0	0	1	1
CEACAM1	0	0	0	0	0	0	0	9	9	1
CEACAM16	0	0	0	0	0	0	0	6	6	1
CEACAM19	0	0	0	0	0	0	0	8	8	1
CEACAM20	0	0	0	0	0	0	0	11	11	1
CEACAM23	0	0	0	0	0	0	0	10	10	1
CEACAM28	0	0	0	0	0	0	0	10	10	1
CENATAC	0	0	0	0	0	0	0	12	12	1
CENPBD1	0	0	0	1	0	0	0	0	1	1
CENPF	0	20	0	0	0	0	0	0	20	1
CENPL	0	4	0	0	0	0	0	0	4	1
CENPN	0	0	0	0	0	0	0	12	12	1
CENPQ	0	0	0	9	0	0	0	0	9	1
CENPT	0	0	0	0	0	0	0	14	14	1
CEP162	0	0	0	28	0	0	0	0	28	1
CEP164	0	0	33	0	0	0	0	0	33	1
CEP192	0	46	0	0	0	0	0	0	46	1
CEP350	0	40	0	0	0	0	0	0	40	1
CEP41	0	12	0	0	0	0	0	0	12	1
CEP57L1	0	0	0	10	0	0	0	0	10	1
CEP70	0	0	0	0	0	0	0	19	19	1
CEP72	0	0	0	13	0	0	0	0	13	1
CEP76	0	13	0	0	0	0	0	0	13	1
CER1	0	0	0	0	0	0	0	2	2	1
CES2	0	0	0	0	0	0	0	12	12	1
CETN1	0	1	0	0	0	0	0	0	1	1
CFAP206	0	0	0	14	0	0	0	0	14	1
CFAP410	0	0	0	0	0	0	0	7	7	1
CFAP53	0	8	0	0	0	0	0	0	8	1
CFAP69	0	23	0	0	0	0	0	0	23	1
CFAP97D2	0	0	0	0	0	0	0	3	3	1
CFB	0	0	0	18	0	0	0	0	18	1
CFHR5	0	10	0	0	0	0	0	0	10	1
CGA	0	0	0	3	0	0	0	0	3	1
CGAS	0	0	0	7	0	0	0	0	7	1
CGGBP1	0	0	0	0	0	0	0	1	1	1
CHAMP1	0	0	0	0	0	0	0	1	1	1
CHCHD3	0	9	0	0	0	0	0	0	9	1
CHCHD7	0	0	0	0	0	0	0	3	3	1
CHI3L1	0	10	0	0	0	0	0	0	10	1
CHMP1A	0	0	0	7	0	0	0	0	7	1
CHMP1B	0	1	0	0	0	0	0	0	1	1
CHMP2B	0	0	0	0	0	0	0	6	6	1
CHMP5	0	0	0	0	0	0	0	8	8	1
CHN2	0	6	0	0	0	0	0	0	6	1
CHRAC1	0	0	0	0	0	0	5	0	5	1
CHRD	0	0	0	23	0	0	0	0	23	1
CHRNA3	0	0	0	0	0	0	6	0	6	1
CHRNA5	0	0	0	0	0	0	7	0	7	1
CHRNB4	0	0	0	0	0	0	7	0	7	1
CHST10	0	0	0	0	0	0	0	6	6	1
CHST2	0	0	0	0	0	0	0	3	3	1
CHST9	0	7	0	0	0	0	0	0	7	1
CHURC1	0	5	0	0	0	0	0	0	5	1
CIAO2B	0	0	0	0	0	0	0	5	5	1
CIBAR2	0	0	0	9	0	0	0	0	9	1
CIC	0	0	0	0	0	0	0	21	21	1
CIDEA	0	5	0	0	0	0	0	0	5	1
CILK1	0	0	0	14	0	0	0	0	14	1
CKLF	0	0	0	0	0	0	0	4	4	1
CKM	0	0	0	0	0	0	0	7	7	1
CLASP2	0	0	0	0	0	0	0	46	46	1
CLCN2	0	0	0	24	0	0	0	0	24	1
CLDN12	0	1	0	0	0	0	0	0	1	1
CLDN18	0	0	0	0	0	0	0	6	6	1
CLEC20A	0	5	0	0	0	0	0	0	5	1
CLIC1	0	0	0	6	0	0	0	0	6	1
CLINT1	0	12	0	0	0	0	0	0	12	1
CLN8	0	2	0	0	0	0	0	0	2	1
CLOCK	0	0	0	0	0	0	20	0	20	1
CLPTM1	0	0	0	0	0	0	0	14	14	1
CLPTM1L	0	0	0	2	0	0	0	0	2	1
CLRN1	0	0	0	0	0	0	0	3	3	1
CLSTN2	0	0	0	0	0	0	0	16	16	1
CLTA	0	0	0	0	0	0	0	8	8	1
CLUL1	0	8	0	0	0	0	0	0	8	1
CMBL	0	0	0	6	0	0	0	0	6	1
CMC2	0	0	0	0	0	0	0	3	3	1
CMTM1	0	0	0	0	0	0	0	4	4	1
CMTM2	0	0	0	0	0	0	0	4	4	1
CMTM3	0	0	0	0	0	0	0	4	4	1
CMTM4	0	0	0	0	0	0	0	4	4	1
CMTM7	0	0	0	0	0	0	0	6	6	1
CMTM8	0	0	0	0	0	0	0	5	5	1
CNFN	0	0	0	0	0	0	0	4	4	1
CNGA1	0	0	0	0	0	0	8	0	8	1
CNGA3	0	0	0	0	0	0	0	8	8	1
CNGA4	0	0	0	0	0	0	0	6	6	1
CNIH3	0	6	0	0	0	0	0	0	6	1
CNIH4	0	5	0	0	0	0	0	0	5	1
CNNM3	0	0	0	0	0	0	0	9	9	1
CNNM4	0	0	0	0	0	0	0	8	8	1
CNOT10	0	0	0	0	0	0	0	21	21	1
CNOT11	0	0	0	0	0	0	0	7	7	1
CNOT2	0	0	0	0	0	0	0	17	17	1
CNR1	0	0	0	1	0	0	0	0	1	1
CNTFR	0	0	0	0	0	0	0	7	7	1
COA5	0	0	0	0	0	0	0	3	3	1
COG1	0	0	0	0	0	0	0	14	14	1
COL10A1	0	0	0	2	0	0	0	0	2	1
COL11A2	0	0	0	67	0	0	0	0	67	1
COL12A1	0	0	0	66	0	0	0	0	66	1
COL14A1	0	0	0	0	0	0	48	0	48	1
COL19A1	0	0	0	51	0	0	0	0	51	1
COL1A2	0	52	0	0	0	0	0	0	52	1
COL22A1	0	0	0	0	0	0	63	0	63	1
COL28A1	0	34	0	0	0	0	0	0	34	1
COL4A1	0	0	0	0	0	0	0	53	53	1
COL4A2	0	0	0	0	0	0	0	47	47	1
COL6A6	0	0	0	0	0	0	0	22	22	1
COL9A1	0	0	0	38	0	0	0	0	38	1
COLEC12	0	10	0	0	0	0	0	0	10	1
COLGALT2	0	13	0	0	0	0	0	0	13	1
COMMD5	0	0	0	0	0	0	1	0	1	1
COMMD8	0	0	0	0	0	0	5	0	5	1
COP1	0	22	0	0	0	0	0	0	22	1
COPB1	0	0	0	0	0	0	0	21	21	1
COPB2	0	0	0	0	0	0	0	23	23	1
COPG2	0	24	0	0	0	0	0	0	24	1
COPS5	0	0	0	0	0	0	0	8	8	1
COQ3	0	0	0	7	0	0	0	0	7	1
COQ6	0	12	0	0	0	0	0	0	12	1
COQ8A	0	14	0	0	0	0	0	0	14	1
COR52H8	0	0	0	0	0	0	0	6	6	1
CORIN	0	0	0	0	0	0	22	0	22	1
COX5B	0	0	0	0	0	0	0	4	4	1
COX7B2	0	0	0	0	0	0	1	0	1	1
CPA1	0	10	0	0	0	0	0	0	10	1
CPA2	0	11	0	0	0	0	0	0	11	1
CPA3	0	0	0	0	0	0	0	11	11	1
CPA4	0	12	0	0	0	0	0	0	12	1
CPA5	0	11	0	0	0	0	0	0	11	1
CPA6	0	0	0	0	0	0	0	10	10	1
CPB1	0	0	0	0	0	0	0	11	11	1
CPEB4	0	3	0	0	0	0	0	0	3	1
CPLANE1	0	55	0	0	0	0	0	0	55	1
CPLX1	0	0	0	0	0	0	0	3	3	1
CPM	0	0	0	0	0	0	0	8	8	1
CPNE4	0	0	0	0	0	0	0	17	17	1
CPNE7	0	0	0	16	0	0	0	0	16	1
CPSF1	0	0	0	0	0	0	38	0	38	1
CPSF4L	0	0	0	0	0	0	0	7	7	1
CPSF6	0	0	0	0	0	0	0	11	11	1
CPVL	0	12	0	0	0	0	0	0	12	1
CRACDL	0	0	0	0	0	0	0	10	10	1
CRB1	0	12	0	0	0	0	0	0	12	1
CREB3	0	0	0	0	0	0	0	9	9	1
CREB5	0	14	0	0	0	0	0	0	14	1
CREBRF	0	8	0	0	0	0	0	0	8	1
CREG1	0	5	0	0	0	0	0	0	5	1
CREG2	0	0	0	0	0	0	0	4	4	1
CRHR1	0	0	0	0	0	0	0	13	13	1
CRIPT	0	0	0	0	0	0	0	5	5	1
CRISP1	0	0	0	10	0	0	0	0	10	1
CRISP2	0	0	0	8	0	0	0	0	8	1
CRISPLD2	0	0	0	14	0	0	0	0	14	1
CROT	0	17	0	0	0	0	0	0	17	1
CRPPA	0	12	0	0	0	0	0	0	12	1
CRSP-2	0	0	0	0	0	0	0	3	3	1
CRSP-3	0	0	0	0	0	0	0	3	3	1
CRSP-4	0	1	0	0	0	0	0	0	1	1
CRTAP	0	0	0	0	0	0	0	7	7	1
CRYBG1	0	0	0	23	0	0	0	0	23	1
CRYGS	0	0	0	3	0	0	0	0	3	1
CSF2RB	0	0	0	0	0	0	0	13	13	1
CSMD3	0	0	0	0	0	0	71	0	71	1
CSNK2B	0	0	0	7	0	0	0	0	7	1
CSPP1	0	0	0	0	0	0	0	31	31	1
CSRNP1	0	0	0	0	0	0	0	5	5	1
CSRP1	0	6	0	0	0	0	0	0	6	1
CSRP3	0	0	0	0	0	0	0	5	5	1
CTBP1	0	0	0	0	0	0	0	11	11	1
CTCF	0	0	0	0	0	0	0	11	11	1
CTDSPL	0	0	0	0	0	0	0	8	8	1
CTHRC1	0	0	0	0	0	0	4	0	4	1
CTIF	0	12	0	0	0	0	0	0	12	1
CTNNA1	0	0	0	0	0	0	0	17	17	1
CTNNA2	0	0	14	0	0	0	0	0	14	1
CTR9	0	0	0	0	0	0	0	25	25	1
CTRL	0	0	0	0	0	0	0	7	7	1
CTU2	0	0	0	15	0	0	0	0	15	1
CUL4A	0	0	0	0	0	0	0	20	20	1
CUL5	0	0	0	0	0	0	0	20	20	1
CUTA	0	0	0	6	0	0	0	0	6	1
CWF19L2	0	0	0	0	0	0	0	19	19	1
CX3CR1	0	0	0	0	0	0	0	1	1	1
CXCL17	0	0	0	0	0	0	0	4	4	1
CXCR5	0	0	0	0	0	0	0	2	2	1
CXXC1	0	15	0	0	0	0	0	0	15	1
CYB5R1	0	3	0	0	0	0	0	0	3	1
CYB5R2	0	0	0	0	0	0	0	9	9	1
CYB5R4	0	0	0	17	0	0	0	0	17	1
CYBA	0	0	0	6	0	0	0	0	6	1
CYC1	0	0	0	0	0	0	7	0	7	1
CYCS	0	2	0	0	0	0	0	0	2	1
CYFIP2	0	32	0	0	0	0	0	0	32	1
CYHR1	0	0	0	0	0	0	4	0	4	1
CYP11B2	0	0	0	0	0	0	9	0	9	1
CYP21A2	0	0	0	10	0	0	0	0	10	1
CYP2E1	0	0	0	0	0	0	0	9	9	1
CYP2J2	0	0	0	0	0	0	0	9	9	1
CYP51A1	0	10	0	0	0	0	0	0	10	1
CYP7A1	0	0	0	0	0	0	0	7	7	1
CYRIB	0	0	0	0	0	0	13	0	13	1
CYTH4	0	0	0	0	0	0	0	1	1	1
DAAM1	0	25	0	0	0	0	0	0	25	1
DAB1	0	0	0	0	0	0	0	16	16	1
DAB2	0	13	0	0	0	0	0	0	13	1
DACT1	0	4	0	0	0	0	0	0	4	1
DACT3	0	0	0	0	0	0	0	6	6	1
DARS2	0	18	0	0	0	0	0	0	18	1
DAXX	0	0	0	7	0	0	0	0	7	1
DBF4	0	12	0	0	0	0	0	0	12	1
DBF4B	0	0	0	0	0	0	0	14	14	1
DBNDD1	0	0	0	4	0	0	0	0	4	1
DBR1	0	0	0	0	0	0	0	8	8	1
DCAF10	0	0	0	0	0	0	0	7	7	1
DCAF12	0	0	0	0	0	0	0	11	11	1
DCAF16	0	0	0	0	0	0	0	1	1	1
DCAF5	0	9	0	0	0	0	0	0	9	1
DCAF6	0	23	0	0	0	0	0	0	23	1
DCAKD	0	0	0	0	0	0	0	4	4	1
DCHS1	0	0	0	0	0	0	0	20	20	1
DCLK3	0	0	0	0	0	0	0	5	5	1
DCPS	0	0	7	0	0	0	0	0	7	1
DCTN3	0	0	0	0	0	0	0	7	7	1
DCUN1D1	0	0	0	8	0	0	0	0	8	1
DCUN1D2	0	0	0	0	0	0	0	7	7	1
DCUN1D5	0	0	0	0	0	0	0	8	8	1
DDAH2	0	0	0	7	0	0	0	0	7	1
DDI1	0	0	0	0	0	0	0	1	1	1
DDO	0	0	0	6	0	0	0	0	6	1
DDR1	0	0	0	20	0	0	0	0	20	1
DDX10	0	0	0	0	0	0	0	19	19	1
DDX25	0	0	12	0	0	0	0	0	12	1
DDX28	0	0	0	0	0	0	0	1	1	1
DDX39B	0	0	0	10	0	0	0	0	10	1
DDX43	0	0	0	16	0	0	0	0	16	1
DDX52	0	0	0	0	0	0	0	17	17	1
DDX59	0	8	0	0	0	0	0	0	8	1
DDX6	0	0	0	0	0	0	0	12	12	1
DEDD2	0	0	0	0	0	0	0	4	4	1
DEF8	0	0	0	12	0	0	0	0	12	1
DEFB110	0	0	0	2	0	0	0	0	2	1
DEFB112	0	0	0	2	0	0	0	0	2	1
DEFB113	0	0	0	2	0	0	0	0	2	1
DEFB114	0	0	0	2	0	0	0	0	2	1
DENND1A	0	0	0	0	0	0	0	5	5	1
DENND1B	0	25	0	0	0	0	0	0	25	1
DENND2B	0	0	0	0	0	0	0	19	19	1
DENND3	0	0	0	0	0	0	23	0	23	1
DENND5A	0	0	0	0	0	0	0	23	23	1
DEPTOR	0	0	0	0	0	0	9	0	9	1
DERL1	0	0	0	0	0	0	8	0	8	1
DGAT1	0	0	0	0	0	0	21	0	21	1
DGKB	0	25	0	0	0	0	0	0	25	1
DGKG	0	0	0	24	0	0	0	0	24	1
DGKQ	0	0	0	0	0	0	0	23	23	1
DHRS7	0	7	0	0	0	0	0	0	7	1
DHX15	0	0	0	0	0	0	0	14	14	1
DHX16	0	0	0	20	0	0	0	0	20	1
DHX9	0	27	0	0	0	0	0	0	27	1
DIPK2A	0	0	0	0	0	0	0	3	3	1
DKK3	0	0	0	0	0	0	0	6	6	1
DLA-64	0	0	0	8	0	0	0	0	8	1
DLA-DMA	0	0	0	3	0	0	0	0	3	1
DLA-DMB	0	0	0	6	0	0	0	0	6	1
DLA-DOA	0	0	0	5	0	0	0	0	5	1
DLA-DOB	0	0	0	6	0	0	0	0	6	1
DLA-DRA	0	0	0	4	0	0	0	0	4	1
DLA88	0	0	0	8	0	0	0	0	8	1
DLEC1	0	0	0	0	0	0	0	36	36	1
DLGAP2	0	17	0	0	0	0	0	0	17	1
DLL1	0	0	0	11	0	0	0	0	11	1
DLST	0	15	0	0	0	0	0	0	15	1
DLX5	0	3	0	0	0	0	0	0	3	1
DLX6	0	6	0	0	0	0	0	0	6	1
DMAC1	0	0	0	0	0	0	0	2	2	1
DMAC2	0	0	0	0	0	0	0	6	6	1
DMPK	0	0	0	0	0	0	0	15	15	1
DMRTC2	0	0	0	0	0	0	0	9	9	1
DMTF1	0	16	0	0	0	0	0	0	16	1
DMWD	0	0	0	0	0	0	0	5	5	1
DNAAF1	0	0	0	12	0	0	0	0	12	1
DNAH11	0	82	0	0	0	0	0	0	82	1
DNAH14	0	85	0	0	0	0	0	0	85	1
DNAI1	0	0	0	0	0	0	0	26	26	1
DNAI2	0	0	0	0	0	0	0	12	12	1
DNAJB11	0	0	0	12	0	0	0	0	12	1
DNAJB5	0	0	0	0	0	0	0	4	4	1
DNAJC21	0	14	0	0	0	0	0	0	14	1
DNHD1	0	0	0	0	0	0	0	43	43	1
DNM3	0	25	0	0	0	0	0	0	25	1
DNMT3L	0	0	0	0	0	0	0	15	15	1
DOP1A	0	0	0	39	0	0	0	0	39	1
DPAGT1	0	0	0	0	0	0	0	9	9	1
DPEP1	0	0	0	10	0	0	0	0	10	1
DPEP2NB	0	0	0	0	0	0	0	3	3	1
DPPA5	0	0	0	5	0	0	0	0	5	1
DPT	0	4	0	0	0	0	0	0	4	1
DROSHA	0	32	0	0	0	0	0	0	32	1
DSCAM	0	0	0	0	0	0	0	34	34	1
DSCAML1	0	0	33	0	0	0	0	0	33	1
DST	0	0	0	109	0	0	0	0	109	1
DTL	0	15	0	0	0	0	0	0	15	1
DTNBP1	0	5	0	0	0	0	0	0	5	1
DUS2	0	0	0	0	0	0	0	18	18	1
DUSP1	0	4	0	0	0	0	0	0	4	1
DVL3	0	0	0	16	0	0	0	0	16	1
DXO	0	0	0	6	0	0	0	0	6	1
DYM	0	18	0	0	0	0	0	0	18	1
DYNC1I1	0	16	0	0	0	0	0	0	16	1
DYNC1LI2	0	0	0	0	0	0	0	14	14	1
DYNC2H1	0	0	0	0	0	0	0	93	93	1
DYNC2LI1	0	0	0	0	0	0	0	15	15	1
DYNLRB2	0	0	0	0	0	0	0	4	4	1
DYNLT2	0	0	0	4	0	0	0	0	4	1
DYRK3	0	4	0	0	0	0	0	0	4	1
DZIP1L	0	0	0	0	0	0	0	20	20	1
E2F4	0	0	0	0	0	0	0	10	10	1
E2F8	0	0	0	0	0	0	0	12	12	1
EBAG9	0	0	0	0	0	0	6	0	6	1
EBF1	0	18	0	0	0	0	0	0	18	1
ECE2	0	0	0	22	0	0	0	0	22	1
ECRG4	0	0	0	0	0	0	0	4	4	1
EDAR	0	0	0	0	0	0	0	10	10	1
EDC4	0	0	0	0	0	0	0	29	29	1
EDEM3	0	21	0	0	0	0	0	0	21	1
EDN1	0	6	0	0	0	0	0	0	6	1
EEF1A1	0	0	0	7	0	0	0	0	7	1
EEF1AKNMT	0	9	0	0	0	0	0	0	9	1
EEF1D	0	0	0	0	0	0	8	0	8	1
EFCAB13	0	0	0	0	0	0	0	29	29	1
EFCAB3	0	0	0	0	0	0	0	17	17	1
EFCAB9	0	6	0	0	0	0	0	0	6	1
EFHB	0	0	0	0	0	0	0	15	15	1
EFHC1	0	0	0	14	0	0	0	0	14	1
EFNB2	0	0	0	0	0	0	0	5	5	1
EFR3A	0	0	0	0	0	0	23	0	23	1
EFTUD2	0	0	0	0	0	0	0	24	24	1
EGFL8	0	0	0	8	0	0	0	0	8	1
EGFLAM	0	23	0	0	0	0	0	0	23	1
EGR1	0	0	0	0	0	0	0	2	2	1
EHHADH	0	0	0	7	0	0	0	0	7	1
EHMT2	0	0	0	28	0	0	0	0	28	1
EIF2A	0	0	0	0	0	0	0	14	14	1
EIF2B2	0	8	0	0	0	0	0	0	8	1
EIF2B5	0	0	0	12	0	0	0	0	12	1
EIF2S1	0	7	0	0	0	0	0	0	7	1
EIF3D	0	0	0	0	0	0	0	14	14	1
EIF3F	0	0	0	0	0	0	0	8	8	1
EIF3H	0	0	0	0	0	0	8	0	8	1
EIF4A2	0	0	0	11	0	0	0	0	11	1
EIF4G1	0	0	0	33	0	0	0	0	33	1
EIF4G2	0	0	0	0	0	0	0	24	24	1
EIF5B	0	0	0	0	0	0	0	24	24	1
ELAPOR2	0	20	0	0	0	0	0	0	20	1
ELF3	0	8	0	0	0	0	0	0	8	1
ELMO3	0	0	0	0	0	0	0	20	20	1
ELMOD1	0	0	0	0	0	0	0	11	11	1
ELOVL2	0	11	0	0	0	0	0	0	11	1
ELOVL4	0	0	0	6	0	0	0	0	6	1
ELOVL5	0	0	0	8	0	0	0	0	8	1
EMB	0	11	0	0	0	0	0	0	11	1
EMC2	0	0	0	0	0	0	12	0	12	1
EML2	0	0	0	0	0	0	0	23	23	1
ENAH	0	24	0	0	0	0	0	0	24	1
ENHO	0	0	0	0	0	0	0	1	1	1
ENKD1	0	0	0	0	0	0	0	7	7	1
ENOSF1	0	16	0	0	0	0	0	0	16	1
ENPP3	0	0	0	28	0	0	0	0	28	1
ENTPD5	0	13	0	0	0	0	0	0	13	1
ENY2	0	0	0	0	0	0	5	0	5	1
EPAS1	0	0	0	0	0	0	0	16	16	1
EPDR1	0	0	0	0	0	0	0	3	3	1
EPHA4	0	19	0	0	0	0	0	0	19	1
EPHA5	0	0	0	0	0	0	17	0	17	1
EPHA7	0	0	0	18	0	0	0	0	18	1
EPHB3	0	0	0	16	0	0	0	0	16	1
EPHX1	0	9	0	0	0	0	0	0	9	1
EPPK1	0	0	0	0	0	0	4	0	4	1
ERCC1	0	0	0	0	0	0	0	9	9	1
ERCC2	0	0	0	0	0	0	0	23	23	1
ERF	0	0	0	0	0	0	0	4	4	1
ERFL	0	0	0	0	0	0	0	5	5	1
ERGIC1	0	13	0	0	0	0	0	0	13	1
ERH	0	4	0	0	0	0	0	0	4	1
ERICH1	0	6	0	0	0	0	0	0	6	1
ERICH4	0	0	0	0	0	0	0	2	2	1
ERICH5	0	0	0	0	0	0	3	0	3	1
ERICH6	0	0	0	0	0	0	0	14	14	1
ERMARD	0	0	0	17	0	0	0	0	17	1
ESCO1	0	12	0	0	0	0	0	0	12	1
ESR2	0	8	0	0	0	0	0	0	8	1
ESYT3	0	0	0	0	0	0	0	22	22	1
ETF1	0	0	0	0	0	0	0	10	10	1
ETHE1	0	0	0	0	0	0	0	7	7	1
ETS1	0	0	12	0	0	0	0	0	12	1
ETV1	0	15	0	0	0	0	0	0	15	1
ETV5	0	0	0	13	0	0	0	0	13	1
EVX1	0	3	0	0	0	0	0	0	3	1
EXD2	0	8	0	0	0	0	0	0	8	1
EXOC1L	0	0	0	0	0	0	3	0	3	1
EXOC3	0	0	0	12	0	0	0	0	12	1
EXOC3L1	0	0	0	0	0	0	0	14	14	1
EXOC3L2	0	0	0	0	0	0	0	13	13	1
EXOC4	0	25	0	0	0	0	0	0	25	1
EXOC5	0	19	0	0	0	0	0	0	19	1
EXOG	0	0	0	0	0	0	0	6	6	1
EXOSC3	0	0	0	0	0	0	0	4	4	1
EXOSC4	0	0	0	0	0	0	4	0	4	1
EXOSC5	0	0	0	0	0	0	0	6	6	1
EXPH5	0	0	0	0	0	0	0	7	7	1
EXT1	0	0	0	0	0	0	11	0	11	1
EYS	0	0	0	40	0	0	0	0	40	1
F10	0	0	0	0	0	0	0	8	8	1
F13B	0	12	0	0	0	0	0	0	12	1
F5	0	25	0	0	0	0	0	0	25	1
F7	0	0	0	0	0	0	0	8	8	1
FABP6	0	4	0	0	0	0	0	0	4	1
FADS6	0	0	0	0	0	0	0	7	7	1
FAIM	0	0	0	0	0	0	0	9	9	1
FAM104A	0	0	0	0	0	0	0	6	6	1
FAM110B	0	0	0	0	0	0	0	1	1	1
FAM118B	0	0	8	0	0	0	0	0	8	1
FAM120B	0	0	0	12	0	0	0	0	12	1
FAM126A	0	12	0	0	0	0	0	0	12	1
FAM131A	0	0	0	7	0	0	0	0	7	1
FAM135A	0	0	0	20	0	0	0	0	20	1
FAM135B	0	0	0	0	0	0	19	0	19	1
FAM155A	0	0	0	0	0	0	0	4	4	1
FAM160A2	0	0	0	0	0	0	0	11	11	1
FAM161B	0	10	0	0	0	0	0	0	10	1
FAM163A	0	2	0	0	0	0	0	0	2	1
FAM166B	0	0	0	0	0	0	0	6	6	1
FAM171A2	0	0	0	0	0	0	0	8	8	1
FAM178B	0	0	0	0	0	0	0	18	18	1
FAM187A	0	0	0	0	0	0	0	1	1	1
FAM205A	0	0	0	0	0	0	0	3	3	1
FAM20B	0	7	0	0	0	0	0	0	7	1
FAM214B	0	0	0	0	0	0	0	7	7	1
FAM219A	0	0	0	0	0	0	0	6	6	1
FAM221A	0	7	0	0	0	0	0	0	7	1
FAM221B	0	0	0	0	0	0	0	7	7	1
FAM229B	0	0	0	2	0	0	0	0	2	1
FAM237B	0	2	0	0	0	0	0	0	2	1
FAM3B	0	0	0	0	0	0	0	8	8	1
FAM53C	0	0	0	0	0	0	0	4	4	1
FAM71A	0	1	0	0	0	0	0	0	1	1
FAM71B	0	2	0	0	0	0	0	0	2	1
FAM71D	0	8	0	0	0	0	0	0	8	1
FAM71F1	0	10	0	0	0	0	0	0	10	1
FAM83A	0	0	0	0	0	0	5	0	5	1
FAM83B	0	0	0	4	0	0	0	0	4	1
FAM83H	0	0	0	0	0	0	4	0	4	1
FAM91A1	0	0	0	0	0	0	24	0	24	1
FANCA	0	0	0	45	0	0	0	0	45	1
FANCG	0	0	0	0	0	0	0	14	14	1
FAR1	0	0	0	0	0	0	0	12	12	1
FASLG	0	4	0	0	0	0	0	0	4	1
FASTKD3	0	0	0	7	0	0	0	0	7	1
FAT3	0	0	26	0	0	0	0	0	26	1
FAXC	0	0	0	7	0	0	0	0	7	1
FBXL2	0	0	0	0	0	0	0	18	18	1
FBXL4	0	0	0	7	0	0	0	0	7	1
FBXL6	0	0	0	0	0	0	9	0	9	1
FBXL8	0	0	0	0	0	0	0	2	2	1
FBXO10	0	0	0	0	0	0	0	10	10	1
FBXO31	0	0	0	10	0	0	0	0	10	1
FBXO32	0	0	0	0	0	0	9	0	9	1
FBXO4	0	8	0	0	0	0	0	0	8	1
FBXO46	0	0	0	0	0	0	0	1	1	1
FBXO9	0	0	0	13	0	0	0	0	13	1
FBXW11	0	14	0	0	0	0	0	0	14	1
FCAMR	0	6	0	0	0	0	0	0	6	1
FCF1	0	8	0	0	0	0	0	0	8	1
FCMR	0	9	0	0	0	0	0	0	9	1
FDX1	0	0	0	0	0	0	0	5	5	1
FDXR	0	0	0	0	0	0	0	12	12	1
FER1L5	0	0	0	0	0	0	0	56	56	1
FERD3L	0	1	0	0	0	0	0	0	1	1
FETUB	0	0	0	7	0	0	0	0	7	1
FGF10	0	3	0	0	0	0	0	0	3	1
FGFRL1	0	0	0	0	0	0	0	6	6	1
FGGY	0	0	0	0	0	0	0	19	19	1
FH	0	2	0	0	0	0	0	0	2	1
FHL2	0	0	0	0	0	0	0	5	5	1
FHL5	0	0	0	5	0	0	0	0	5	1
FHOD1	0	0	0	0	0	0	0	25	25	1
FIG4	0	0	0	23	0	0	0	0	23	1
FKBPL	0	0	0	1	0	0	0	0	1	1
FKRP	0	0	0	0	0	0	0	1	1	1
FLI1	0	0	12	0	0	0	0	0	12	1
FLNC	0	48	0	0	0	0	0	0	48	1
FLOT1	0	0	0	12	0	0	0	0	12	1
FLVCR1	0	12	0	0	0	0	0	0	12	1
FLVCR2	0	3	0	0	0	0	0	0	3	1
FMN2	0	19	0	0	0	0	0	0	19	1
FMNL1	0	0	0	0	0	0	0	28	28	1
FMO1	0	8	0	0	0	0	0	0	8	1
FMO2	0	9	0	0	0	0	0	0	9	1
FMO3	0	8	0	0	0	0	0	0	8	1
FMO4	0	10	0	0	0	0	0	0	10	1
FNDC9	0	1	0	0	0	0	0	0	1	1
FNTB	0	12	0	0	0	0	0	0	12	1
FOS	0	4	0	0	0	0	0	0	4	1
FOSB	0	0	0	0	0	0	0	4	4	1
FOXA3	0	0	0	0	0	0	0	3	3	1
FOXH1	0	0	0	0	0	0	4	0	4	1
FOXL2	0	0	0	0	0	0	0	1	1	1
FOXO3	0	0	0	2	0	0	0	0	2	1
FOXR1	0	0	0	0	0	0	0	7	7	1
FOXRED1	0	0	11	0	0	0	0	0	11	1
FOXRED2	0	0	0	0	0	0	0	8	8	1
FREM1	0	0	0	0	0	0	0	38	38	1
FRK	0	0	0	8	0	0	0	0	8	1
FRMPD1	0	0	0	0	0	0	0	16	16	1
FRS2	0	0	0	0	0	0	0	5	5	1
FRYL	0	0	0	0	0	0	64	0	64	1
FST	0	6	0	0	0	0	0	0	6	1
FUT8	0	9	0	0	0	0	0	0	9	1
FUT9	0	0	0	1	0	0	0	0	1	1
FXYD2	0	0	5	0	0	0	0	0	5	1
FXYD6	0	0	6	0	0	0	0	0	6	1
FYB1	0	20	0	0	0	0	0	0	20	1
FYB2	0	0	0	0	0	0	0	20	20	1
FYN	0	0	0	12	0	0	0	0	12	1
FZD1	0	1	0	0	0	0	0	0	1	1
FZD2	0	0	0	0	0	0	0	1	1	1
G0S2	0	1	0	0	0	0	0	0	1	1
GAB2	0	0	0	0	0	0	0	7	7	1
GABRA1	0	9	0	0	0	0	0	0	9	1
GABRA2	0	0	0	0	0	0	15	0	15	1
GABRA4	0	0	0	0	0	0	10	0	10	1
GABRA6	0	9	0	0	0	0	0	0	9	1
GABRB1	0	0	0	0	0	0	9	0	9	1
GABRB2	0	10	0	0	0	0	0	0	10	1
GABRG1	0	0	0	0	0	0	10	0	10	1
GABRG2	0	10	0	0	0	0	0	0	10	1
GABRP	0	10	0	0	0	0	0	0	10	1
GABRR1	0	0	0	10	0	0	0	0	10	1
GABRR2	0	0	0	9	0	0	0	0	9	1
GAK	0	0	0	0	0	0	0	31	31	1
GALNS	0	0	0	14	0	0	0	0	14	1
GALNT16	0	13	0	0	0	0	0	0	13	1
GALNT18	0	0	0	0	0	0	0	11	11	1
GALT	0	0	0	0	0	0	0	11	11	1
GAN	0	0	0	0	0	0	0	12	12	1
GAS6	0	0	0	0	0	0	0	15	15	1
GAS8	0	0	0	12	0	0	0	0	12	1
GATA6	0	6	0	0	0	0	0	0	6	1
GATAD1	0	7	0	0	0	0	0	0	7	1
GATD3A	0	0	0	0	0	0	0	8	8	1
GBA2	0	0	0	0	0	0	0	18	18	1
GBA3	0	0	0	0	0	0	0	5	5	1
GBE1	0	0	0	0	0	0	0	16	16	1
GCC2	0	0	0	0	0	0	0	24	24	1
GCLC	0	0	0	16	0	0	0	0	16	1
GCM1	0	0	0	5	0	0	0	0	5	1
GCM2	0	5	0	0	0	0	0	0	5	1
GCNT2	0	8	0	0	0	0	0	0	8	1
GCSH	0	0	0	0	0	0	0	5	5	1
GDNF	0	2	0	0	0	0	0	0	2	1
GEMIN7	0	0	0	0	0	0	0	1	1	1
GFAP	0	0	0	0	0	0	0	10	10	1
GFOD1	0	2	0	0	0	0	0	0	2	1
GFOD2	0	0	0	0	0	0	0	2	2	1
GFRA3	0	0	0	0	0	0	0	2	2	1
GFUS	0	0	0	0	0	0	10	0	10	1
GHR	0	9	0	0	0	0	0	0	9	1
GIPR	0	0	0	0	0	0	0	12	12	1
GJA10	0	0	0	2	0	0	0	0	2	1
GJB7	0	0	0	1	0	0	0	0	1	1
GJC1	0	0	0	0	0	0	0	1	1	1
GJC2	0	1	0	0	0	0	0	0	1	1
GK5	0	0	0	0	0	0	0	16	16	1
GLB1	0	0	0	0	0	0	0	15	15	1
GLCCI1	0	8	0	0	0	0	0	0	8	1
GLI4	0	0	0	0	0	0	3	0	3	1
GLIPR2	0	0	0	0	0	0	0	5	5	1
GLUL	0	7	0	0	0	0	0	0	7	1
GLYATL3	0	0	0	6	0	0	0	0	6	1
GML	0	0	0	0	0	0	3	0	3	1
GNAL	0	13	0	0	0	0	0	0	13	1
GNE	0	0	0	0	0	0	0	12	12	1
GNG11	0	2	0	0	0	0	0	0	2	1
GNG8	0	0	0	0	0	0	0	2	2	1
GNGT1	0	2	0	0	0	0	0	0	2	1
GNL1	0	0	0	12	0	0	0	0	12	1
GNPDA2	0	0	0	0	0	0	7	0	7	1
GOLPH3	0	4	0	0	0	0	0	0	4	1
GORAB	0	5	0	0	0	0	0	0	5	1
GORASP1	0	0	0	0	0	0	0	9	9	1
GOSR2	0	0	0	0	0	0	0	6	6	1
GPA33	0	7	0	0	0	0	0	0	7	1
GPAA1	0	0	0	0	0	0	12	0	12	1
GPANK1	0	0	0	2	0	0	0	0	2	1
GPATCH8	0	0	0	0	0	0	0	9	9	1
GPD1L	0	0	0	0	0	0	0	9	9	1
GPHB5	0	2	0	0	0	0	0	0	2	1
GPHN	0	25	0	0	0	0	0	0	25	1
GPIHBP1	0	0	0	0	0	0	4	0	4	1
GPNMB	0	11	0	0	0	0	0	0	11	1
GPR135	0	2	0	0	0	0	0	0	2	1
GPR142	0	0	0	0	0	0	0	3	3	1
GPR161	0	6	0	0	0	0	0	0	6	1
GPR20	0	0	0	0	0	0	1	0	1	1
GPR37L1	0	2	0	0	0	0	0	0	2	1
GPR4	0	0	0	0	0	0	0	1	1	1
GPR45	0	0	0	0	0	0	0	1	1	1
GPR52	0	1	0	0	0	0	0	0	1	1
GPR6	0	0	0	1	0	0	0	0	1	1
GPR63	0	0	0	1	0	0	0	0	1	1
GPRC5C	0	0	0	0	0	0	0	5	5	1
GPSM3	0	0	0	5	0	0	0	0	5	1
GPT	0	0	0	0	0	0	12	0	12	1
GPX2	0	2	0	0	0	0	0	0	2	1
GREB1L	0	32	0	0	0	0	0	0	32	1
GREM2	0	2	0	0	0	0	0	0	2	1
GRHPR	0	0	0	0	0	0	0	9	9	1
GRIA4	0	0	0	0	0	0	0	18	18	1
GRIK2	0	0	0	16	0	0	0	0	16	1
GRIK5	0	0	0	0	0	0	0	19	19	1
GRIN2C	0	0	0	0	0	0	0	12	12	1
GRINA	0	0	0	0	0	0	6	0	6	1
GRIP1	0	0	0	0	0	0	0	26	26	1
GRK1	0	0	0	0	0	0	0	7	7	1
GRK7	0	0	0	0	0	0	0	4	4	1
GRM3	0	6	0	0	0	0	0	0	6	1
GRM4	0	0	0	13	0	0	0	0	13	1
GRM5	0	0	0	0	0	0	0	1	1	1
GRN	0	0	0	0	0	0	0	12	12	1
GRTP1	0	0	0	0	0	0	0	7	7	1
GRXCR1	0	0	0	0	0	0	4	0	4	1
GSDMC	0	0	0	0	0	0	14	0	14	1
GSDMD	0	0	0	0	0	0	10	0	10	1
GSDME	0	9	0	0	0	0	0	0	9	1
GSK3A	0	0	0	0	0	0	0	11	11	1
GSTA4	0	0	0	6	0	0	0	0	6	1
GTF3C6	0	0	0	6	0	0	0	0	6	1
GTPBP10	0	10	0	0	0	0	0	0	10	1
GUCY1A2	0	0	0	0	0	0	0	10	10	1
GUF1	0	0	0	0	0	0	16	0	16	1
GUK1	0	8	0	0	0	0	0	0	8	1
GYG1	0	0	0	0	0	0	0	10	10	1
H2AW	0	1	0	0	0	0	0	0	1	1
H2AX	0	0	0	0	0	0	0	1	1	1
H2BU1	0	1	0	0	0	0	0	0	1	1
H2BU2	0	2	0	0	0	0	0	0	2	1
H3-3A	0	3	0	0	0	0	0	0	3	1
H3-4	0	2	0	0	0	0	0	0	2	1
HAAO	0	0	0	0	0	0	0	10	10	1
HACE1	0	0	0	24	0	0	0	0	24	1
HAS2	0	0	0	0	0	0	3	0	3	1
HAVCR1	0	6	0	0	0	0	0	0	6	1
HAVCR2	0	7	0	0	0	0	0	0	7	1
HBE1	0	0	0	0	0	0	0	3	3	1
HCN1	0	6	0	0	0	0	0	0	6	1
HDAC2	0	0	0	14	0	0	0	0	14	1
HDAC9	0	28	0	0	0	0	0	0	28	1
HEATR6	0	0	0	0	0	0	0	22	22	1
HELB	0	0	0	0	0	0	0	15	15	1
HEPACAM2	0	10	0	0	0	0	0	0	10	1
HEXIM1	0	0	0	0	0	0	0	1	1	1
HEXIM2	0	0	0	0	0	0	0	4	4	1
HGH1	0	0	0	0	0	0	6	0	6	1
HHAT	0	14	0	0	0	0	0	0	14	1
HHLA1	0	0	0	0	0	0	16	0	16	1
HIBADH	0	8	0	0	0	0	0	0	8	1
HID1	0	0	0	0	0	0	0	19	19	1
HIF1A	0	15	0	0	0	0	0	0	15	1
HIF3A	0	0	0	0	0	0	0	14	14	1
HIGD1B	0	0	0	0	0	0	0	4	4	1
HINFP	0	0	0	0	0	0	0	9	9	1
HINT2	0	0	0	0	0	0	0	5	5	1
HIP1	0	0	0	0	0	0	0	32	32	1
HIVEP1	0	9	0	0	0	0	0	0	9	1
HLA-DRB1	0	0	0	5	0	0	0	0	5	1
HLTF	0	0	0	0	0	0	0	26	26	1
HMBS	0	0	0	0	0	0	0	13	13	1
HMCN1	0	107	0	0	0	0	0	0	107	1
HMGA1	0	0	0	4	0	0	0	0	4	1
HMGA2	0	0	0	0	0	0	0	2	2	1
HMGN3	0	0	0	7	0	0	0	0	7	1
HMGXB4	0	0	0	0	0	0	0	10	10	1
HMOX1	0	0	0	0	0	0	0	5	5	1
HNF1B	0	0	0	0	0	0	0	9	9	1
HNRNPA2B1	0	11	0	0	0	0	0	0	11	1
HOOK1	0	0	0	0	0	0	0	23	23	1
HOPX	0	0	0	0	0	0	2	0	2	1
HOXA1	0	2	0	0	0	0	0	0	2	1
HOXA10	0	2	0	0	0	0	0	0	2	1
HOXA11	0	2	0	0	0	0	0	0	2	1
HOXA13	0	2	0	0	0	0	0	0	2	1
HOXA2	0	2	0	0	0	0	0	0	2	1
HOXA3	0	2	0	0	0	0	0	0	2	1
HOXA4	0	2	0	0	0	0	0	0	2	1
HOXA5	0	2	0	0	0	0	0	0	2	1
HOXA6	0	4	0	0	0	0	0	0	4	1
HOXA7	0	2	0	0	0	0	0	0	2	1
HOXA9	0	2	0	0	0	0	0	0	2	1
HPS3	0	0	0	0	0	0	0	1	1	1
HPX	0	0	0	0	0	0	0	10	10	1
HRCT1	0	0	0	0	0	0	0	1	1	1
HRG	0	0	0	7	0	0	0	0	7	1
HRH4	0	3	0	0	0	0	0	0	3	1
HS3ST5	0	0	0	2	0	0	0	0	2	1
HSBP1	0	0	0	3	0	0	0	0	3	1
HSD11B1	0	6	0	0	0	0	0	0	6	1
HSD11B2	0	0	0	0	0	0	0	5	5	1
HSD17B8	0	0	0	9	0	0	0	0	9	1
HSDL1	0	0	0	7	0	0	0	0	7	1
HSF1	0	0	0	0	0	0	14	0	14	1
HSF4_1	0	0	0	0	0	0	0	3	3	1
HSF4_2	0	0	0	0	0	0	0	13	13	1
HSP70	0	0	0	1	0	0	0	0	1	1
HSPA2	0	1	0	0	0	0	0	0	1	1
HSPA9	0	0	0	0	0	0	0	17	17	1
HSPB1	0	0	0	0	0	0	0	3	3	1
HTR1B	0	0	0	2	0	0	0	0	2	1
HTR1E	0	0	0	1	0	0	0	0	1	1
HTR1F	0	0	0	0	0	0	0	1	1	1
HTR3C	0	0	0	9	0	0	0	0	9	1
HYKK	0	0	0	0	0	0	5	0	5	1
HYLS1	0	0	2	0	0	0	0	0	2	1
HYOU1	0	0	0	0	0	0	0	25	25	1
IBA57	0	5	0	0	0	0	0	0	5	1
IBTK	0	0	0	28	0	0	0	0	28	1
ICA1	0	16	0	0	0	0	0	0	16	1
ICE1	0	0	0	20	0	0	0	0	20	1
ICOSLG	0	0	0	0	0	0	0	7	7	1
IDUA	0	0	0	0	0	0	0	14	14	1
IER3	0	0	0	2	0	0	0	0	2	1
IER5	0	2	0	0	0	0	0	0	2	1
IFT27	0	0	0	0	0	0	0	7	7	1
IFT46	0	0	0	0	0	0	0	10	10	1
IGF2BP2	0	0	0	18	0	0	0	0	18	1
IGF2BP3	0	15	0	0	0	0	0	0	15	1
IGFBP7	0	0	0	0	0	0	5	0	5	1
IGFBPL1	0	0	0	0	0	0	0	4	4	1
IGSF22	0	0	0	0	0	0	0	22	22	1
IGSF23	0	0	0	0	0	0	0	7	7	1
IGSF5	0	0	0	0	0	0	0	8	8	1
IGSF9B	0	0	0	0	0	0	0	20	20	1
IL10	0	5	0	0	0	0	0	0	5	1
IL11RA	0	0	0	0	0	0	0	13	13	1
IL12B	0	6	0	0	0	0	0	0	6	1
IL17A	0	0	0	3	0	0	0	0	3	1
IL17C	0	0	0	2	0	0	0	0	2	1
IL17F	0	0	0	5	0	0	0	0	5	1
IL18R1	0	0	0	0	0	0	0	10	10	1
IL18RAP	0	0	0	0	0	0	0	11	11	1
IL19	0	5	0	0	0	0	0	0	5	1
IL1R1	0	0	0	0	0	0	0	11	11	1
IL1R2	0	0	0	0	0	0	0	10	10	1
IL1RL1	0	0	0	0	0	0	0	10	10	1
IL1RL2	0	0	0	0	0	0	0	11	11	1
IL20	0	5	0	0	0	0	0	0	5	1
IL24	0	6	0	0	0	0	0	0	6	1
IL2RB	0	0	0	0	0	0	0	9	9	1
IL6	0	5	0	0	0	0	0	0	5	1
IL7R	0	10	0	0	0	0	0	0	10	1
ILDR2	0	10	0	0	0	0	0	0	10	1
ILK	0	0	0	0	0	0	0	13	13	1
ILRUN	0	0	0	5	0	0	0	0	5	1
IMPA2	0	10	0	0	0	0	0	0	10	1
IMPACT	0	11	0	0	0	0	0	0	11	1
IMPG1	0	0	0	17	0	0	0	0	17	1
INAVA	0	9	0	0	0	0	0	0	9	1
ING1	0	0	0	0	0	0	0	2	2	1
INPP4A	0	0	0	0	0	0	0	26	26	1
INTS7	0	20	0	0	0	0	0	0	20	1
IP6K3	0	0	0	5	0	0	0	0	5	1
IPO7	0	0	0	0	0	0	0	25	25	1
IPO9	0	24	0	0	0	0	0	0	24	1
IQANK1	0	0	0	0	0	0	10	0	10	1
IRAG1	0	0	0	0	0	0	0	21	21	1
IRAK1BP1	0	0	0	5	0	0	0	0	5	1
IRAK3	0	0	0	0	0	0	0	12	12	1
IREB2	0	0	0	0	0	0	21	0	21	1
IRF2BP1	0	0	0	0	0	0	0	1	1	1
IRF5	0	9	0	0	0	0	0	0	9	1
IRF6	0	7	0	0	0	0	0	0	7	1
IRGQ	0	0	0	0	0	0	0	2	2	1
IRS2	0	0	0	0	0	0	0	4	4	1
ISCA2	0	4	0	0	0	0	0	0	4	1
ISL1	0	6	0	0	0	0	0	0	6	1
ISX	0	0	0	0	0	0	0	4	4	1
ITGA1	0	29	0	0	0	0	0	0	29	1
ITGA2	0	30	0	0	0	0	0	0	30	1
ITGA2B	0	0	0	0	0	0	0	31	31	1
ITGA9	0	0	0	0	0	0	0	13	13	1
ITGB2	0	0	0	0	0	0	0	16	16	1
ITGB3	0	0	0	0	0	0	0	15	15	1
ITGB8	0	16	0	0	0	0	0	0	16	1
ITK	0	17	0	0	0	0	0	0	17	1
ITPKB	0	9	0	0	0	0	0	0	9	1
ITPR3	0	0	0	55	0	0	0	0	55	1
IZUMO3	0	0	0	0	0	0	0	7	7	1
JARID2	0	19	0	0	0	0	0	0	19	1
JAZF1	0	6	0	0	0	0	0	0	6	1
JDP2	0	4	0	0	0	0	0	0	4	1
JKAMP	0	11	0	0	0	0	0	0	11	1
JMJD4	0	6	0	0	0	0	0	0	6	1
JPH3	0	0	0	5	0	0	0	0	5	1
JRK	0	0	0	0	0	0	2	0	2	1
JUN	0	0	0	0	0	0	0	1	1	1
KANSL3	0	0	0	0	0	0	0	23	23	1
KAT2B	0	0	0	0	0	0	0	19	19	1
KBTBD3	0	0	0	0	0	0	0	4	4	1
KCNA10	0	0	0	0	0	0	0	3	3	1
KCNA2	0	0	0	0	0	0	0	1	1	1
KCNC4	0	0	0	0	0	0	0	8	8	1
KCNE4	0	1	0	0	0	0	0	0	1	1
KCNG4	0	0	0	3	0	0	0	0	3	1
KCNH1	0	12	0	0	0	0	0	0	12	1
KCNH5	0	11	0	0	0	0	0	0	11	1
KCNH8	0	0	0	0	0	0	0	1	1	1
KCNIP1	0	9	0	0	0	0	0	0	9	1
KCNIP4	0	0	0	0	0	0	0	11	11	1
KCNJ1	0	0	1	0	0	0	0	0	1	1
KCNK2	0	12	0	0	0	0	0	0	12	1
KCNK9	0	0	0	0	0	0	3	0	3	1
KCNMB4	0	0	0	0	0	0	0	4	4	1
KCNN4	0	0	0	0	0	0	0	8	8	1
KCNQ5	0	0	0	15	0	0	0	0	15	1
KCNS2	0	0	0	0	0	0	1	0	1	1
KCNV1	0	0	0	0	0	0	3	0	3	1
KCP	0	41	0	0	0	0	0	0	41	1
KCTD1	0	6	0	0	0	0	0	0	6	1
KCTD17	0	0	0	0	0	0	0	10	10	1
KCTD19	0	0	0	0	0	0	0	17	17	1
KCTD21	0	0	0	0	0	0	0	1	1	1
KCTD8	0	0	0	0	0	0	2	0	2	1
KDM3B	0	0	0	0	0	0	0	25	25	1
KDM4C	0	0	0	0	0	0	0	25	25	1
KDM5B	0	28	0	0	0	0	0	0	28	1
KDR	0	0	0	0	0	0	30	0	30	1
KHDC3L	0	0	0	3	0	0	0	0	3	1
KHDRBS2	0	0	0	10	0	0	0	0	10	1
KHDRBS3	0	0	0	0	0	0	14	0	14	1
KIAA0040	0	1	0	0	0	0	0	0	1	1
KIAA0513	0	0	0	12	0	0	0	0	12	1
KIAA0586	0	34	0	0	0	0	0	0	34	1
KIAA0895L	0	0	0	0	0	0	0	10	10	1
KIAA1586	0	0	0	4	0	0	0	0	4	1
KIAA1614	0	10	0	0	0	0	0	0	10	1
KIAA1841	0	0	0	0	0	0	0	20	20	1
KIAA2026	0	0	0	0	0	0	0	6	6	1
KIF14	0	29	0	0	0	0	0	0	29	1
KIF18B	0	0	0	0	0	0	0	15	15	1
KIF19	0	0	0	0	0	0	0	20	20	1
KIF1B	0	0	0	49	0	0	0	0	49	1
KIF21B	0	36	0	0	0	0	0	0	36	1
KIF24	0	0	0	0	0	0	0	12	12	1
KIFAP3	0	23	0	0	0	0	0	0	23	1
KIFC1	0	0	0	11	0	0	0	0	11	1
KIFC2	0	0	0	0	0	0	18	0	18	1
KIRREL3	0	0	17	0	0	0	0	0	17	1
KIT	0	0	0	0	0	0	21	0	21	1
KLC3	0	0	0	0	0	0	0	13	13	1
KLF14	0	1	0	0	0	0	0	0	1	1
KLHDC10	0	10	0	0	0	0	0	0	10	1
KLHDC4	0	0	0	12	0	0	0	0	12	1
KLHL1	0	0	0	0	0	0	0	6	6	1
KLHL12	0	11	0	0	0	0	0	0	11	1
KLHL20	0	11	0	0	0	0	0	0	11	1
KLHL24	0	0	0	5	0	0	0	0	5	1
KLHL31	0	0	0	2	0	0	0	0	2	1
KLHL32	0	0	0	10	0	0	0	0	10	1
KLHL38	0	0	0	0	0	0	3	0	3	1
[truncated: 19,219 more rows]
