# Supplementary material for: Characterization of the genomic landscape of canine oral osteosarcoma reveals similarities with appendicular osteosarcoma
Source: PLoS One. 2025 Jun 10;20(6):e0325181. doi: 10.1371/journal.pone.0325181 (PMC12151373; doi:10.1371/journal.pone.0325181)
Supplement: S9 Table — Results of STRING Database pathway enrichment for all genes with mutations in two or more samples. (XLSX) [file pone.0325181.s009.xlsx]

## Sheet: S9 Table Enrichment all
# background genes	# genes	category	chart color	description	FDR value	genes	network.SUID	nodes.SUID	p-value	PMID	term name	transferred FDR value	year
14259	1712	TISSUES		Animal	0.00018	MYO1H|TNFAIP8|GRM6|IFNG|ZFC3H1|TRHDE|STK3|SRFBP1|LOC474655|VPS13B|FBXO43|SPAG1|RNF19A|ZNF608|LOC607841|YWHAZ|ZNF706|PHAX|TEX43|RRM2B|UBR5|KLF10|SLC12A2|FZD6|CTHRC1|DCAF13|DCSTAMP|DPYS|LRP12|ABRA|FBN2|CRELD2|TMEM74|TRHR|SLC27A6|NUDCD1|PKHD1L1|LYRM7|CDC42SE2|KCNV1|RAPGEF6|FNIP1|CSMD3|DLA-DQA1|TRPS1|SLC30A8|MED30|PDLIM4|TNFRSF11B|FAM118A|IRF1|IL5|RTL6|PARVG|IL13|IL4|DSCC1|DEPTOR|SAMM50|PNPLA3|PNPLA5…	128	3700|3385|6958|5302|2161|3682|838|505|601|577|265|322|361|5722|5782|5851|5854|5917|5920|5602|5443|4366|4360|4099|4093|4198|4240|4225|3934|3958|4045|4744|4819|4798|4804|4786|4933|4939|4945|4501|4615|4687|3166|3337|3343|2887|2998|2971|3028|1924|1630|1633|1720|1711|1366|1363|1357|1414|1489|1483|1465|1540|1522|1525|6940|6919|6985|6721|6841|6415|6412|6493|6523|3892|5212|5203|5350|5101|4756|4741|4747|4…	9.06e-08		BTO:0000042	1	0
14652	1747	TISSUES		Tissues, cell types and enzyme sources	0.00044	MYO1H|TNFAIP8|GRM6|IFNG|ZFC3H1|TRHDE|STK3|SRFBP1|LOC474655|VPS13B|FBXO43|SPAG1|RNF19A|ZNF608|LOC607841|YWHAZ|ZNF706|PHAX|TEX43|RRM2B|UBR5|KLF10|SLC12A2|FZD6|CTHRC1|DCAF13|DCSTAMP|DPYS|LRP12|ABRA|FBN2|CRELD2|TMEM74|TRHR|SLC27A6|NUDCD1|PKHD1L1|LYRM7|CDC42SE2|KCNV1|RAPGEF6|FNIP1|CSMD3|DLA-DQA1|TRPS1|SLC30A8|MED30|PDLIM4|TNFRSF11B|FAM118A|IRF1|IL5|RTL6|PARVG|IL13|IL4|DSCC1|DEPTOR|SAMM50|PNPLA3|PNPLA5…	128	3700|3385|6958|5302|2161|3682|838|505|601|577|265|322|361|5722|5782|5851|5854|5917|5920|5602|5443|4366|4360|4099|4093|4198|4240|4225|3934|3958|4045|4744|4819|4798|4804|4786|4933|4939|4945|4501|4615|4687|3166|3337|3343|2887|2998|2971|3028|1924|1630|1633|1720|1711|1366|1363|1357|1414|1489|1483|1465|1540|1522|1525|6940|6919|6985|6721|6841|6415|6412|6493|6523|3892|5212|5215|5203|5350|5101|4756|4741|4…	4.28e-07		BTO:0000000	0.89634	0
240	55	KEGG Pathways		Cytokine-cytokine receptor interaction	0.0017	IFNG|IL3|TNFRSF11B|IL5|IL13|IL4|CXCL14|IL33|IFNB1|IFNK|CNTFR|GALT|CCL27|CCL19|TNFRSF21|BMP5|CXCL8|IL10RB|TGFB2|CXCR5|IL10RA|TNFSF18|FAS|CXCL16|CXCR3|TNFRSF13B|IL12RB2|IL23R|LEPR|TNFRSF4|TNFRSF18|TNFRSF14|TNFRSF9|IL17C|CSF2|CXCL6|EDA|IL18|PPBP|TGFBR1|IL17A|LOC111098084|IFNGR2|IFNA5|IFNAR1|TNFSF12|LOC100686162|IFNA7|TNFSF13|IL9|IL34|IFNAR2|IL17F|LOC100683567|GDF9	128	5302|2929|3028|1633|1366|1363|2086|2335|3742|3256|2038|3688|3679|3673|6067|940|5149|6745|5491|2737|1747|5257|1330|3559|1189|3091|916|910|1300|4483|4492|1714|706|2512|6820|3481|6583|5731|6511|1600|6058|3472|3592|3868|1264|5641|1084|6793|6772|6433|1777|2839|6694|3130|550	4.99e-06		cfa04060	0.739587	0
3779	523	GO Biological Process		Anatomical structure development	0.0039	GRM6|IFNG|STK3|VPS13B|GRHL2|RRM2B|KLF10|FZD6|CTHRC1|DCSTAMP|FBN2|PKHD1L1|FNIP1|TRPS1|PDLIM4|EXT1|UPK3A|IRF1|PARVG|IL4|SHROOM1|UQCRQ|AFF4|ZHX2|TBC1D31|CATSPER3|PITX1|WASHC5|TIFAB|NEUROG1|CXCL14|TGFBI|SMAD5|LRRC6|KLHL3|CCN4|NDRG1|NME5|COL22A1|TRAPPC9|EGR1|HSPA9|DEF6|MATR3|SLC26A8|PNPLA1|RAB44|PLEC|MDGA1|ZDHHC21|CER1|SHARPIN|FREM1|SCX|TSPO2|MDFI|PRICKLE4|BYSL|TAF8|FOXH1|IFNB1|CDKN2A|DMRTA1|IFT74|IFN…	128	6958|5302|838|577|5839|5602|4366|4099|4093|4240|4045|4933|4687|3343|2971|3040|1582|1630|1711|1363|6940|6919|6985|6415|3892|4747|4750|2029|2071|2080|2086|3634|3628|3748|3451|3511|625|1774|1870|1930|3928|4048|3853|2260|2389|2110|2899|976|1519|6844|6817|6829|6832|6616|6289|5122|5164|4822|4924|4498|3742|3499|3493|3280|3256|3334|1771|1765|1735|1345|1417|5515|6991|6715|6775|6859|2377|2041|2164|3625|367…	3.57e-07		GO:0048856	0.643287	0
137	35	KEGG Pathways		Hippo signaling pathway	0.0066	STK3|FZD6|MYC|BMP5|MOB1B|RASSF6|FZD10|TGFB2|LIMD1|PPP2R1B|BIRC2|DVL2|LLGL1|DVL1|PRKCZ|LOC489647|CDH1|PPP2CA|YAP1|AREG|PARD6A|TGFBR1|TCF7|WNT7B|DLG2|BIRC3|SCRIB|CTNNA1|PATJ|TEAD3|WNT8A|DLG4|CCND3|WWC1|AFM	128	838|4099|2149|940|1195|5155|1903|5491|2437|6211|6661|2527|5761|4339|2962|709|760|4381|4729|5956|3943|1600|4321|2635|2020|1093|4594|5872|4390|3883|5026|3055|1663|943|3802	3.95e-05		cfa04390	0.582274	0
4163	564	GO Biological Process		Developmental process	0.0069	GRM6|IFNG|STK3|VPS13B|GRHL2|RRM2B|KLF10|FZD6|CTHRC1|DCSTAMP|FBN2|PKHD1L1|FNIP1|TRPS1|MED30|PDLIM4|EXT1|UPK3A|IRF1|PARVG|IL4|SHROOM1|UQCRQ|AFF4|ZHX2|FSTL4|TBC1D31|CATSPER3|PITX1|WASHC5|TIFAB|NEUROG1|CXCL14|TGFBI|SMAD5|LRRC6|KLHL3|CCN4|NDRG1|NME5|COL22A1|TRAPPC9|EGR1|HSPA9|DEF6|MATR3|SLC26A8|PNPLA1|RAB44|PLEC|MDGA1|ZDHHC21|CER1|SHARPIN|FREM1|SCX|TSPO2|MDFI|PRICKLE4|BYSL|TAF8|FOXH1|IFNB1|CDKN2A|DMRT…	128	6958|5302|838|577|5839|5602|4366|4099|4093|4240|4045|4933|4687|3343|2998|2971|3040|1582|1630|1711|1363|6940|6919|6985|6415|6412|3892|4747|4750|2029|2071|2080|2086|3634|3628|3748|3451|3511|625|1774|1870|1930|3928|4048|3853|2260|2389|2110|2899|976|1519|6844|6817|6829|6832|6616|6289|5122|5164|4822|4924|4498|3742|3499|3493|3280|3253|3256|3334|1771|1765|1624|1735|1345|1417|5515|6991|6715|6775|6859|520…	1.26e-06		GO:0032502	0.577118	0
3086	430	GO Biological Process		Multicellular organism development	0.0109	GRM6|IFNG|STK3|VPS13B|RRM2B|FZD6|CTHRC1|DCSTAMP|PKHD1L1|FNIP1|TRPS1|PDLIM4|EXT1|UPK3A|IRF1|IL4|UQCRQ|ZHX2|TBC1D31|PITX1|TIFAB|NEUROG1|TGFBI|SMAD5|LRRC6|KLHL3|CCN4|NDRG1|NME5|COL22A1|TRAPPC9|EGR1|HSPA9|DEF6|MATR3|RAB44|PLEC|MDGA1|CER1|FREM1|SCX|TSPO2|MDFI|PRICKLE4|BYSL|TAF8|FOXH1|IFNB1|CDKN2A|DMRTA1|IFT74|IFNK|CHRNA3|C11H9orf72|PRPH2|IREB2|CUL7|WFS1|PHOX2B|PTK7|SRF|B4GALT1|DNAI1|CCL19|FANCG|GSX2|K…	128	6958|5302|838|577|5602|4099|4093|4240|4933|4687|3343|2971|3040|1582|1630|1363|6919|6415|3892|4750|2071|2080|3634|3628|3748|3451|3511|625|1774|1870|1930|3928|4048|3853|2260|2899|976|1519|6817|6832|6616|6289|5122|5164|4822|4924|4498|3742|3499|3493|3280|3256|3334|1771|1765|1735|1345|1417|5515|6991|6715|6859|2041|3673|655|1303|6049|6067|6127|5827|5818|6196|6370|4402|2662|3571|940|1534|6655|6826|4999|…	3e-06		GO:0007275	0.52409	0
371	73	GO Cellular Component		Cell-cell junction	0.0273	PDLIM4|SHROOM1|NDRG1|PRICKLE4|DDX58|PTK7|B4GALT1|KIT|CD2AP|AMTN|BVES|FAT1|CLDN17|CLDN8|CLDN14|IGSF5|HEPACAM|ESAM|KIRREL1|CLMP|NECTIN1|PDZD3|SCN4B|CADM1|LIMD1|RDX|TRPC6|CLDN7|RANGRF|MYH2|ITK|FLCN|MXRA8|PRKCZ|AJAP1|NPHP4|CALB2|LOC489647|CDH1|CDH5|CDH11|CDH8|SPECC1|USP54|CLDN25|GJB7|JAML|PARD6A|CCN3|TGFBR1|C1QTNF5|TMEM65|DLG2|TEK|CXADR|PIK3CA|SCRIB|CD3E|TJAP1|PDLIM3|CTNNA1|PATJ|CDH3|EPPK1|PDZD11|MSN…	128	2971|6940|625|5164|6937|6991|6859|6049|6121|739|4426|2614|4216|4069|6574|2068|3019|6628|1447|688|5974|3526|3061|5968|2437|4825|2374|2050|2833|5200|5053|2470|6319|2962|6487|6406|3550|709|760|5608|5509|4309|751|2092|1090|4147|1792|3943|6451|1600|6403|391|2020|6292|1507|1408|4594|6622|6547|1999|5872|4390|658|5689|4918|5248|5242|5086|3052|6649|3808|3907|5494	1.77e-05		GO:0005911	0.41761	0
1166	177	UniProt Keywords		Disulfide bond	0.038	FZD6|LRP12|FBN2|CRELD2|CSMD3|DLA-DQA1|TNFRSF11B|IL5|IL13|IL4|SCUBE1|TG|CCN4|CLPS|CER1|IFNB1|IFNK|CHRNA3|PRPH2|CHRNA5|PTK7|DLK2|GABRG1|GABRB1|CNTFR|KIT|TNFRSF21|KDR|HCRTR2|BMP5|EYS|GALNT12|MSANTD3-TMEFF1|IMPG1|GNRHR|TMPRSS11D|TMPRSS11A|TMPRSS11F|LOC482175|CXCL8|CGA|EPGN|GABRR1|CTSC|ADAM18|FGFR1|NRG1|FZD10|FAT1|ADAMTS6|LIPI|TMPRSS15|ADAMTS1|ADAMTS5|CSMD1|SOD1|ADAMTS15|ADAMTS8|CTSE|CFH|USH2A|TGFB2|S…	128	4099|3934|4045|4744|3166|3337|3028|1633|1366|1363|1141|3427|3511|2194|6817|3742|3256|3334|1765|1579|6991|3841|5311|5344|2038|6049|6067|6127|3031|940|4990|4978|3388|3991|4675|2656|2704|2755|2821|5149|4816|4486|3361|1321|733|3652|622|1903|2614|1078|868|3322|2413|2395|5704|4900|6799|6748|1960|4285|3310|5491|1651|1447|5959|4354|4696|5974|6265|5968|5665|5389|1675|1405|1351|1360|6262|6463|5536|1189|163…	9.23e-05		KW-1015	0.379258	0
758	125	GO Cellular Component		Anchoring junction	0.0391	PDLIM4|PARVG|SHROOM1|SNTB1|NDRG1|PLEC|SHARPIN|PRICKLE4|CHRNA3|CHRNA5|DDX58|PTK7|B4GALT1|GABRG1|GABRB1|KIT|CD2AP|TLN1|TBC1D2|GRIN3A|AMTN|GABRR1|GRIK2|BVES|FAT1|CLDN17|CLDN8|CLDN14|IGSF5|HEPACAM|ESAM|NRGN|KIRREL1|CLMP|NECTIN1|PDZD3|TRAPPC4|SCN4B|CADM1|REXO2|HTR3B|LIMD1|RDX|TRPC6|ATAD1|CLDN7|NLGN2|CHRNB1|RANGRF|MYH2|ITK|FLCN|MXRA8|GABRD|PRKCZ|TPRG1L|AJAP1|NPHP4|ZNRF1|CALB2|LOC489647|CDH1|CDH5|CDH11|…	128	2971|1711|6940|6841|625|976|6829|5164|3334|1579|6937|6991|6859|5311|5344|6049|6121|4396|5347|310|739|3361|4303|4426|2614|4216|4069|6574|2068|3019|6628|6166|1447|688|5974|3526|3952|3061|5968|6424|4411|2437|4825|2374|1681|2050|5644|6262|2833|5200|5053|2470|6319|3331|2962|6700|6487|6406|4327|3550|709|760|5608|5509|4309|751|2092|4306|1090|4147|574|3352|6388|1792|3943|6451|1600|2629|6697|6403|6163|228…	5.07e-05		GO:0070161	0.375948	0
12430	1484	TISSUES		Whole body	0.0391	MYO1H|TNFAIP8|IFNG|ZFC3H1|STK3|LOC474655|VPS13B|FBXO43|SPAG1|RNF19A|LOC607841|YWHAZ|ZNF706|PHAX|TEX43|RRM2B|UBR5|KLF10|SLC12A2|FZD6|CTHRC1|DCAF13|DCSTAMP|DPYS|LRP12|ABRA|FBN2|CRELD2|TRHR|SLC27A6|NUDCD1|PKHD1L1|LYRM7|CDC42SE2|KCNV1|RAPGEF6|FNIP1|CSMD3|DLA-DQA1|TRPS1|SLC30A8|MED30|PDLIM4|TNFRSF11B|IRF1|IL5|PARVG|IL13|IL4|DEPTOR|SAMM50|PNPLA3|PNPLA5|SULT4A1|KIF3A|EFCAB6|UQCRQ|AFF4|MRPL13|SNTB1|SERHL…	128	3700|3385|5302|2161|838|601|577|265|322|361|5782|5851|5854|5917|5920|5602|5443|4366|4360|4099|4093|4198|4240|4225|3934|3958|4045|4744|4798|4804|4786|4933|4939|4945|4501|4615|4687|3166|3337|3343|2887|2998|2971|3028|1630|1633|1711|1366|1363|1414|1489|1483|1465|1540|1522|1525|6919|6985|6721|6841|6493|6523|5212|5203|5350|5101|4756|4741|4747|4750|2104|2098|2080|2086|2149|2158|3634|3613|3628|3631|3601|…	5.74e-05		BTO:0001489	0.375948	0
