# Supplementary material for: Characterization of the genomic landscape of canine oral osteosarcoma reveals similarities with appendicular osteosarcoma
Source: PLoS One. 2025 Jun 10;20(6):e0325181. doi: 10.1371/journal.pone.0325181 (PMC12151373; doi:10.1371/journal.pone.0325181)
Supplement: S10 Table — Results of STRING Database pathway enrichment for all genes with coding mutations. (XLSX) [file pone.0325181.s010.xlsx]

## Sheet: S10 Table Enrichment coding SSM
# background genes	# genes	category	chart color	description	FDR value	genes	network.SUID	nodes.SUID	p-value	PMID	term name	transferred FDR value	year
63	6	KEGG Pathways		Central carbon metabolism in cancer	0.0046	FGFR1|NRAS|LOC478801|PTEN|PIK3CA|TP53	63978	64388|64109|64346|64259|64427|64142	1.38e-05		cfa05230	1	0
5145	64	GO Cellular Component		Cell periphery	0.0161	GRM6|TRHDE|LOC100687983|EYS|COL9A1|GRIN3A|SH3YL1|KCNS3|KCNJ14|CDHR3|DNAI2|PRKCQ|LOC606856|FGFR1|DCHS1|EXOC6|SLCO4C1|SCN10A|OR5AP2|ADAM28|STAB1|NRAS|DOCK3|SLC17A1|ECEL1|KIRREL1|TECTA|MAP3K6|LRP2|HRH3|PTPRO|SLC29A3|CACNA1F|FCRL5|COL1A1|GLP2R|ITK|DYNC1H1|PLXNB3|RELN|CARMIL2|WNK2|CCN3|DSC1|SCN2B|PLEKHA4|AP2A2|PTEN|TTN|VPS37B|PIK3CA|MYRIP|SLC6A3|LRFN5|SYT5|ATP10B|ABI3BP|PIK3C2G|ATP10D|RIMS2|SLC28A3|MY…	63978	64490|64424|64181|64127|64241|64172|64373|64439|64130|64184|64334|64175|64514|64388|64409|64214|64229|64247|64265|64475|64196|64109|64124|64088|64463|64460|64340|64100|64157|64385|64268|64520|64325|64301|64436|64286|64178|64307|64415|64358|64457|64445|64406|64133|64541|64145|64193|64259|64454|64250|64427|64319|64223|64253|64484|64322|64328|64121|64226|64118|64355|64292|64271|64160	1.04e-05		GO:0071944	0.767218	0
87	7	GO Molecular Function		Protein tyrosine phosphatase activity	0.0219	LOC606856|PTPN13|PTPRO|DUSP21|PTEN|PTPRK|PTPN20	63978	64514|64349|64268|64382|64259|64271|64151	7.31e-06		GO:0004725	0.710049	0
5213	64	GO Molecular Function		Ion binding	0.0244	TRHDE|GNMT|LOC100687983|EYS|SLFNL1|GRIN3A|TPO|AK9|CDHR3|MYO7A|PRKCQ|EPC2|FGFR1|DCHS1|PRKDC|ADHFE1|CKMT2|STAB1|NRAS|ECEL1|AOX2|MAP3K6|LRP2|MAP3K20|MUS81|CACNA1F|COL1A1|RPS6KA6|ITK|MYH4|DNAH9|MOCOS|DYNC1H1|PLXNB3|RELN|AOAH|WNK2|DSC1|SETDB1|LOC478801|ZNF311|PLEKHA4|TTN|PIK3CA|MYRIP|SLC6A3|DCLK3|MROH6|SYT5|ATP10B|PIK3C2G|ZC3H8|LOC484969|ATP10D|AGAP3|RIMS2|CPEB1|MYH10|MCM8|PKLR|RANBP2|CYB5R4|GPATCH8|T…	63978	64424|64523|64181|64127|64331|64172|64487|64316|64184|64526|64175|64370|64388|64409|64466|64211|64304|64196|64109|64463|64094|64100|64157|64163|64508|64325|64436|64532|64178|64166|64262|64433|64307|64415|64358|64364|64445|64133|64391|64346|64238|64145|64454|64427|64319|64223|64283|64529|64484|64322|64121|64136|64451|64226|64505|64118|64400|64292|64367|64148|64115|64112|64187|64142	1.62e-05		GO:0043167	0.689963	0
2327	36	GO Molecular Function		Anion binding	0.0284	GNMT|LOC100687983|SLFNL1|GRIN3A|AK9|MYO7A|PRKCQ|EPC2|FGFR1|PRKDC|CKMT2|NRAS|AOX2|MAP3K6|MAP3K20|RPS6KA6|ITK|MYH4|DNAH9|MOCOS|DYNC1H1|PLXNB3|WNK2|LOC478801|PLEKHA4|TTN|PIK3CA|DCLK3|SYT5|ATP10B|PIK3C2G|ATP10D|MYH10|MCM8|PKLR|CYB5R4	63978	64523|64181|64331|64172|64316|64526|64175|64370|64388|64466|64304|64109|64094|64100|64163|64532|64178|64166|64262|64433|64307|64415|64445|64346|64145|64454|64427|64283|64484|64322|64121|64226|64292|64367|64148|64112	2.84e-05		GO:0043168	0.661755	0
313	10	KEGG Pathways		PI3K-Akt signaling pathway	0.0294	COL9A1|FGFR1|NRAS|VEGFD|EPO|COL1A1|RELN|PTEN|PIK3CA|TP53	63978	64241|64388|64109|64502|64091|64436|64358|64259|64427|64142	0.00018		cfa04151	0.655325	0
64	5	KEGG Pathways		Melanoma	0.0294	FGFR1|NRAS|PTEN|PIK3CA|TP53	63978	64388|64109|64259|64427|64142	0.00018		cfa05218	0.655325	0
1463	26	GO Molecular Function		ATP binding	0.0385	SLFNL1|AK9|MYO7A|PRKCQ|FGFR1|PRKDC|CKMT2|MAP3K6|MAP3K20|RPS6KA6|ITK|MYH4|DNAH9|DYNC1H1|PLXNB3|WNK2|LOC478801|TTN|PIK3CA|DCLK3|ATP10B|PIK3C2G|ATP10D|MYH10|MCM8|PKLR	63978	64331|64316|64526|64175|64388|64466|64304|64100|64163|64532|64178|64166|64262|64307|64415|64445|64346|64454|64427|64283|64322|64121|64226|64292|64367|64148	5.13e-05		GO:0005524	0.605217	0
770	17	UniProt Keywords		ATP-binding	0.0396	MYO7A|PRKCQ|FGFR1|PRKDC|CKMT2|MAP3K6|MAP3K20|RPS6KA6|ITK|MYH4|LOC478801|PIK3CA|ATP10B|ATP10D|MYH10|MCM8|PKLR	63978	64526|64175|64388|64466|64304|64100|64163|64532|64178|64166|64346|64427|64322|64226|64292|64367|64148	9.95e-05		KW-0067	0.599983	0
349	11	UniProt Keywords		Kinase	0.0396	PRKCQ|FGFR1|PRKDC|CKMT2|MAP3K6|RPS6KA6|ITK|LOC478801|PIK3CA|PIK3C2G|PKLR	63978	64175|64388|64466|64304|64100|64532|64178|64346|64427|64121|64148	9.61e-05		KW-0418	0.599983	0
1028	19	UniProt Keywords		Nucleotide-binding	0.0396	MYO7A|PRKCQ|FGFR1|PRKDC|CKMT2|NRAS|MAP3K6|MAP3K20|RPS6KA6|ITK|MYH4|LOC478801|PIK3CA|ATP10B|ATP10D|AGAP3|MYH10|MCM8|PKLR	63978	64526|64175|64388|64466|64304|64109|64100|64163|64532|64178|64166|64346|64427|64322|64226|64505|64292|64367|64148	0.00036		KW-0547	0.599983	0
1166	21	UniProt Keywords		Disulfide bond	0.0396	EYS|TPO|FGFR1|SCN10A|GDF5|LOC102151714|CSMD1|ADAM28|STAB1|KIRREL1|TECTA|VEGFD|LRP2|EPO|COL1A1|PLXNB3|RELN|CCN3|SCN2B|TTN|LRFN5	63978	64127|64487|64388|64247|64394|64397|64544|64475|64196|64460|64340|64502|64157|64091|64436|64415|64358|64406|64541|64454|64253	0.00025		KW-1015	0.599983	0
84	5	KEGG Pathways		Prostate cancer	0.048	FGFR1|NRAS|PTEN|PIK3CA|TP53	63978	64388|64109|64259|64427|64142	0.00058		cfa05215	0.564237	0
73	6	Reactome Pathways		PI Metabolism	0.048	INPPL1|LOC606856|PLEKHA4|PTEN|PIK3CA|PIK3C2G	63978	64421|64514|64145|64259|64427|64121	3e-05		CFA-1483255	0.564237	0
49	5	Reactome Pathways		Synthesis of PIPs at the plasma membrane	0.048	INPPL1|PLEKHA4|PTEN|PIK3CA|PIK3C2G	63978	64421|64145|64259|64427|64121	5.45e-05		CFA-1660499	0.564237	0
27	4	Reactome Pathways		Downstream signaling of activated FGFR1	0.048	FGFR1|NRAS|FRS3|PIK3CA	63978	64388|64109|64295|64427	8.46e-05		CFA-5654687	0.564237	0
