# Supplementary material for: Characterization of the genomic landscape of canine oral osteosarcoma reveals similarities with appendicular osteosarcoma
Source: PLoS One. 2025 Jun 10;20(6):e0325181. doi: 10.1371/journal.pone.0325181 (PMC12151373; doi:10.1371/journal.pone.0325181)
Supplement: S11 Table — Results of STRING Database pathway enrichment of mutations non-coding simple somatic mutations seen in two or more samples. (XLSX) [file pone.0325181.s011.xlsx]

## Sheet: S11 Table Enrichment NC SSM
# background genes	# genes	category	chart color	description	FDR value	genes	network.SUID	nodes.SUID	p-value	PMID	term name	transferred FDR value	year
2800	291	TISSUES		Nervous system	1.42e-28	WDR7|TCF4|DCC|GRM1|SRGAP1|TPH2|KCNC2|VPS13B|KLHL3|TRAPPC9|AGTPBP1|MKLN1|LARGE1|KCTD8|PHF24|TFAP2D|INPP4A|ADGRB3|HIVEP3|PLPPR1|GRIN3A|SPTBN1|KLHL32|CNTNAP2|ASTN2|BRINP1|GRIK2|COG5|CNTN5|HS3ST5|NAPA|MAGI2|RSU1|ENOX2|CNTNAP5|CTDSPL|KLHL1|DPP10|TMEM163|GPC5|CSGALNACT1|ADARB2|RPTOR|SYT1|KCNH8|FGF14|PLXNC1|SEMA3A|CHL1|PCLO|SOS1|NRG1|BFSP2|UPF3A|MTA3|MTUS2|SNTG1|LRRC4C|ATP8A2|EPHB1|CA8|ELP4|HHIP|GALNT18…	47599	50613|50598|50721|50760|50421|50610|50667|48012|50475|49242|49596|50388|49227|50478|50733|50208|48993|49413|50769|50424|47781|48135|48117|47979|49947|49986|48303|48789|50355|48270|49674|48201|50394|49065|48564|49740|47748|49950|49770|50271|50124|47739|49977|48453|49812|48129|47922|47757|49725|49464|48237|48057|49926|48159|47961|48165|50703|47871|49650|49311|49671|50529|49092|47763|47853|49437|505…	6.95e-32		BTO:0001484	2.78477	0
1465	190	GO Cellular Component		Cell junction	3.18e-27	CDH19|CDH7|DCC|AHI1|GRM1|PTPRR|EXT1|EXOC4|DDX58|KIT|GRIN3A|SPTBN1|CCDC85A|VWC2|EGFR|GRIK2|PARD3|CNTN5|NAPA|RAB10|MAGI2|RSU1|PCDH17|TMEM163|PAK5|SYT1|PLCB4|ITPR1|TRPC4|PCLO|BFSP2|FRMD4B|LRRC4C|RIC3|EPHB1|FER|SCN8A|CADM2|GLRA3|MCTP1|ADGRV1|GPM6A|SV2C|GLS|CNTN1|GABRG3|CHRM3|DPP4|SHANK2|SORCS3|PPP3CA|MCTP2|CRB1|STXBP5L|XIRP2|DISC1|CASS4|IQGAP1|PTPRO|CTNNA3|IL1RAPL1|SPECC1L|GRIA4|DNM3|KCNMA1|NLGN1|PRK…	47599	50292|50358|50721|49107|50760|49356|50127|47832|50670|49881|47781|48135|48570|49035|48279|48303|48372|50355|49674|49803|48201|50394|49647|49770|49935|48453|49806|48456|50520|49464|49926|48186|47871|50709|49311|49020|50583|49437|49668|48258|49017|50490|50646|49392|48918|50697|50580|49692|48342|48960|48762|49686|49059|50742|48066|49455|50079|50148|49056|48150|50469|47736|48240|48246|47799|49902|484…	2.06e-30		GO:0030054	2.64976	0
2655	276	TISSUES		Central nervous system	5.17e-27	WDR7|TCF4|DCC|GRM1|SRGAP1|TPH2|KCNC2|VPS13B|KLHL3|TRAPPC9|AGTPBP1|MKLN1|LARGE1|KCTD8|PHF24|TFAP2D|INPP4A|ADGRB3|HIVEP3|PLPPR1|GRIN3A|SPTBN1|KLHL32|CNTNAP2|ASTN2|GRIK2|COG5|CNTN5|HS3ST5|NAPA|MAGI2|RSU1|ENOX2|CNTNAP5|KLHL1|DPP10|TMEM163|GPC5|CSGALNACT1|ADARB2|RPTOR|SYT1|KCNH8|FGF14|PLXNC1|SEMA3A|CHL1|PCLO|SOS1|BFSP2|UPF3A|MTA3|MTUS2|LRRC4C|ATP8A2|EPHB1|CA8|ELP4|HHIP|GALNT18|SCN10A|CADM2|RYR3|GPM6A|…	47599	50613|50598|50721|50760|50421|50610|50667|48012|50475|49242|49596|50388|49227|50478|50733|50208|48993|49413|50769|50424|47781|48135|48117|47979|49947|48303|48789|50355|48270|49674|48201|50394|49065|48564|47748|49950|49770|50271|50124|47739|49977|48453|49812|48129|47922|47757|49725|49464|48237|49926|48159|47961|48165|47871|49650|49311|49671|50529|49092|47763|47853|49437|50577|50490|49653|48903|489…	5.06e-30		BTO:0000227	2.62865	0
2572	268	TISSUES		Brain	2.36e-26	WDR7|TCF4|DCC|GRM1|SRGAP1|TPH2|KCNC2|VPS13B|KLHL3|TRAPPC9|AGTPBP1|MKLN1|LARGE1|KCTD8|TFAP2D|INPP4A|ADGRB3|HIVEP3|PLPPR1|GRIN3A|SPTBN1|KLHL32|CNTNAP2|ASTN2|GRIK2|COG5|CNTN5|HS3ST5|NAPA|MAGI2|RSU1|ENOX2|CNTNAP5|KLHL1|DPP10|TMEM163|GPC5|CSGALNACT1|ADARB2|RPTOR|SYT1|KCNH8|FGF14|PLXNC1|SEMA3A|CHL1|PCLO|SOS1|BFSP2|UPF3A|MTA3|MTUS2|LRRC4C|ATP8A2|EPHB1|CA8|ELP4|HHIP|GALNT18|CADM2|RYR3|GPM6A|CSMD1|KCNAB1|…	47599	50613|50598|50721|50760|50421|50610|50667|48012|50475|49242|49596|50388|49227|50478|50208|48993|49413|50769|50424|47781|48135|48117|47979|49947|48303|48789|50355|48270|49674|48201|50394|49065|48564|47748|49950|49770|50271|50124|47739|49977|48453|49812|48129|47922|47757|49725|49464|48237|49926|48159|47961|48165|47871|49650|49311|49671|50529|49092|47763|49437|50577|50490|49653|48903|48927|50646|477…	3.46e-29		BTO:0000142	2.56271	0
3262	308	TISSUES		Head	2.04e-24	WDR7|TCF4|DCC|GRM1|SRGAP1|TPH2|KCNC2|VPS13B|FBN2|KLHL3|TRAPPC9|MATR3|AGTPBP1|MKLN1|LARGE1|KCTD8|EDAR|SUPT3H|TFAP2D|INPP4A|EYS|ADGRB3|HIVEP3|PLPPR1|GRIN3A|SPTBN1|TMPRSS11F|CFTR|KLHL32|CNTNAP2|ASTN2|GRIK2|COG5|CNTN5|HS3ST5|NAPA|MAGI2|RSU1|ENOX2|CNTNAP5|CTDSPL|KLHL1|DPP10|TMEM163|GPC5|UVRAG|CSGALNACT1|ADARB2|RPTOR|SYT1|KCNH8|PLCB4|FGF14|PLXNC1|SEMA3A|CHL1|PCLO|SOS1|BFSP2|UPF3A|FRMD4B|MTA3|TMC2|MTUS2…	47599	50613|50598|50721|50760|50421|50610|50667|48012|48060|50475|49242|49536|49596|50388|49227|50478|50766|47724|50208|48993|48945|49413|50769|50424|47781|48135|49944|48417|48117|47979|49947|48303|48789|50355|48270|49674|48201|50394|49065|48564|49740|47748|49950|49770|50271|50046|50124|47739|49977|48453|49812|49806|48129|47922|47757|49725|49464|48237|49926|48159|48186|47961|48399|48165|47871|49650|493…	3.99e-27		BTO:0000282	2.36904	0
962	137	GO Cellular Component		Neuron projection	2.95e-22	DCC|KCNN2|GRM1|TPH2|KCNC2|SLC12A2|PKHD1L1|PACRG|EXOC4|AGTPBP1|PLPPR1|GRIN3A|SPTBN1|FAM161A|EPHA7|BRINP1|CNTN5|ACAD9|MAGI2|DIP2C|SYT1|PLCB4|ITPR1|CNTN4|SEMA3A|CHL1|PCLO|BFSP2|TMC2|RIC3|EPHB1|CADM2|PLS1|GLRA3|STAU2|ADGRV1|GPM6A|KCNAB1|EPHA6|SV2C|ALCAM|CNTN1|GABRG3|CHRM3|SHANK2|DNER|PPP3CA|BRINP3|RIN3|CRB1|DISC1|MYO3B|IQGAP1|PTPRO|IL1RAPL1|UNC80|NCAM1|GRIA4|KCNMA1|RGS7|UNC13C|OPHN1|CACNA1A|SHISA6|PR…	47599	50721|47880|50760|50610|50667|48393|48894|49821|47832|49596|50424|47781|48135|48618|49623|49986|50355|48123|48201|48261|48453|49806|48456|50637|47757|49725|49464|49926|48399|50709|49311|49437|49104|49668|49773|49017|50490|48903|50313|50646|48345|48918|50697|50580|48342|50532|48762|48684|49731|49059|49455|49590|50148|49056|50469|48219|49485|48240|47799|48717|50523|49194|48195|49284|50772|48210|501…	3.83e-25		GO:0043005	2.15302	0
932	134	GO Cellular Component		Synapse	3.16e-22	DCC|GRM1|EXT1|EXOC4|GRIN3A|VWC2|GRIK2|CNTN5|NAPA|RAB10|PCDH17|TMEM163|PAK5|SYT1|PLCB4|ITPR1|PCLO|BFSP2|LRRC4C|RIC3|EPHB1|CADM2|GLRA3|MCTP1|ADGRV1|GPM6A|SV2C|GLS|CNTN1|GABRG3|CHRM3|SHANK2|SORCS3|PPP3CA|MCTP2|STXBP5L|DISC1|PTPRO|IL1RAPL1|GRIA4|DNM3|KCNMA1|NLGN1|UNC13C|GRID1|OPHN1|SHISA6|PRKCB|RPS6KB1|GRIA1|IL1RAPL2|ARHGAP44|GRIA3|PLCXD3|GRIN2A|ABL1|OLFM3|CDH11|CDH8|DMD|KCND2|CHN2|GRID2|RAB3B|GRM5|T…	47599	50721|50760|50127|47832|47781|49035|48303|50355|49674|49803|49647|49770|49935|48453|49806|48456|49464|49926|47871|50709|49311|49437|49668|48258|49017|50490|50646|49392|48918|50697|50580|48342|48960|48762|49686|50742|49455|49056|50469|48240|48246|47799|49902|50523|48957|49194|49284|50772|48210|50109|48477|49869|48696|48561|48171|48363|48489|49410|48306|48300|48411|48858|49296|48006|48081|48846|504…	6.16e-25		GO:0045202	2.15003	0
726	114	COMPARTMENTS		Cell junction	9.7e-21	AHI1|SRGAP1|DDX58|KCTD8|ADGRB3|GRIN3A|CCDC85A|CNTNAP2|PARD3|MAGI2|CNTNAP5|PCDH17|TMEM163|FARP1|PCLO|NRG1|BFSP2|LRRC4C|EPHB1|DCLK2|MCTP1|RRAS2|SV2C|MAPK10|GABRG3|SHANK2|SORCS3|CRB1|XIRP2|CASS4|ANK3|IQGAP1|PTPRO|CTNNA3|IL1RAPL1|HMCN1|SPECC1L|GRIA4|DNM3|KCNMA1|NLGN1|UNC13C|GRID1|OPHN1|SIPA1L1|TLN2|SHISA6|CDH18|ABL1|OLFM3|CDH8|DMD|KCND2|GRID2|RAB3B|GRM5|NFASC|CTNND2|SHISA9|ANK2|RTN4|CLSTN2|UTRN|CNTN6…	47599	49107|50421|50670|50478|49413|47781|48570|47979|48372|48201|48564|49647|49770|49287|49464|48057|49926|47871|49311|47958|48258|48975|50646|47751|50697|48342|48960|49059|48066|50079|50319|50148|49056|48150|50469|47895|47736|48240|48246|47799|49902|50523|48957|49194|49269|48243|49284|49959|48363|48489|48306|48300|48411|49296|48006|48081|47742|50181|48831|50007|48234|50022|48108|48723|50010|49764|492…	5.3e-24		GOCC:0030054	2.00132	0
1739	187	GO Cellular Component		Plasma membrane bounded cell projection	1.42e-18	DCC|KCNN2|AHI1|GRM1|TPH2|KCNC2|SLC12A2|PKHD1L1|PACRG|LRRC6|EXOC4|AGTPBP1|MKLN1|DDX58|PIP5K1B|PKHD1|EYS|PLPPR1|GRIN3A|DNAH11|SPTBN1|FAM161A|WDPCP|EPHA7|EGFR|BRINP1|CNTN5|RAB10|DRC1|ACAD9|MAGI2|DIP2C|SYT1|PLCB4|ITPR1|CNTN4|SEMA3A|CHL1|PCLO|BFSP2|FRMD4B|TMC2|SNTG1|RIC3|EPHB1|TTC29|CADM2|PLS1|GLRA3|STAU2|TACR1|ADGRV1|GPM6A|KCNAB1|EPHA6|SV2C|ALCAM|CNTN1|GABRG3|CHRM3|SPAG17|DPP4|SHANK2|DNER|CFAP58|PPP3…	47599	50721|47880|49107|50760|50610|50667|48393|48894|49821|50775|47832|49596|50388|50670|49266|48420|48945|50424|47781|50430|48135|48618|50301|49623|48279|49986|50355|49803|48132|48123|48201|48261|48453|49806|48456|50637|47757|49725|49464|49926|48186|48399|50703|50709|49311|48966|49437|49104|49668|49773|50379|49017|50490|48903|50313|50646|48345|48918|50697|50580|50502|49692|48342|50532|48969|48762|486…	3.69e-21		GO:0120025	1.78477	0
1816	192	GO Cellular Component		Cell projection	1.69e-18	DCC|KCNN2|AHI1|GRM1|LAPTM4B|TPH2|KCNC2|SLC12A2|PKHD1L1|PACRG|LRRC6|EXOC4|AGTPBP1|MKLN1|DDX58|PIP5K1B|PKHD1|EYS|PLPPR1|GRIN3A|DNAH11|SPTBN1|FAM161A|WDPCP|EPHA7|EGFR|BRINP1|CNTN5|RAB10|DRC1|ACAD9|MAGI2|DIP2C|SYT1|PLCB4|ITPR1|LOC606856|CNTN4|SEMA3A|CHL1|PCLO|BFSP2|FRMD4B|TMC2|SNTG1|RIC3|EPHB1|FER|TTC29|CADM2|PLS1|GLRA3|STAU2|TACR1|ADGRV1|GPM6A|KCNAB1|EPHA6|SV2C|ALCAM|CNTN1|GABRG3|CHRM3|SPAG17|DPP4|S…	47599	50721|47880|49107|50760|49422|50610|50667|48393|48894|49821|50775|47832|49596|50388|50670|49266|48420|48945|50424|47781|50430|48135|48618|50301|49623|48279|49986|50355|49803|48132|48123|48201|48261|48453|49806|48456|48888|50637|47757|49725|49464|49926|48186|48399|50703|50709|49311|49020|48966|49437|49104|49668|49773|50379|49017|50490|48903|50313|50646|48345|48918|50697|50580|50502|49692|48342|505…	5.48e-21		GO:0042995	1.77721	0
1474	171	GO Biological Process		Nervous system development	2.26e-18	DCC|AHI1|VPS13B|PKHD1L1|EXT1|TRAPPC9|AGTPBP1|TFAP2D|PLPPR1|GRIN3A|DNAH11|SPTBN1|CCDC85A|WDPCP|EPHA7|ASTN2|BRINP1|CNTN5|RAB10|MEGF8|PCDH17|KLHL1|ALK|DIP2C|NRG2|PTPRQ|FGF14|CNTN4|MYO16|TRPC4|PLXNC1|SEMA3A|CHL1|UNC5D|PCLO|SOS1|NRG1|SEMA3C|BFSP2|ERCC6|ATP8A2|EPHB1|HHIP|PREX2|CADM2|PLS1|RRAS2|GPM6A|EPHA6|TRIO|RUNX1|ALCAM|CNTN1|DNER|PPP3CA|CRB1|SOX5|DISC1|KALRN|IQGAP1|PTPRO|ZNF365|ZBTB16|IL1RAPL1|NCAM1…	47599	50721|49107|48012|48894|50127|49242|49596|50208|50424|47781|50430|48135|48570|50301|49623|49947|49986|50355|49803|49704|49647|47748|50229|48261|49560|48267|48129|50637|50487|50520|47922|47757|49725|49452|49464|48237|48057|48009|49926|49512|49650|49311|49092|50694|49437|49104|48975|50490|50313|50493|48813|48345|48918|50532|48762|49059|48381|49455|48141|50148|49056|49230|50016|50469|49485|48078|499…	2.08e-22		GO:0007399	1.76459	0
855	121	GO Biological Process		Generation of neurons	2.78e-18	DCC|AHI1|PKHD1L1|EXT1|TRAPPC9|AGTPBP1|GRIN3A|WDPCP|EPHA7|ASTN2|CNTN5|RAB10|MEGF8|KLHL1|ALK|PTPRQ|CNTN4|MYO16|PLXNC1|SEMA3A|CHL1|UNC5D|SEMA3C|BFSP2|ERCC6|ATP8A2|EPHB1|HHIP|PREX2|PLS1|GPM6A|EPHA6|TRIO|RUNX1|ALCAM|CNTN1|PPP3CA|CRB1|SOX5|DISC1|KALRN|IQGAP1|PTPRO|ZNF365|IL1RAPL1|NCAM1|MDGA2|ASTN1|KCNMA1|OPHN1|TSHR|KLHL4|B4GALT6|TENM1|DAB1|RERE|ABL1|NEGR1|CDH11|SRRM4|LAMA2|NF2|DMD|RORB|GRID2|RELN|PRKG1…	47599	50721|49107|48894|50127|49242|49596|47781|50301|49623|49947|50355|49803|49704|47748|50229|48267|50637|50487|47922|47757|49725|49452|48009|49926|49512|49650|49311|49092|50694|49104|50490|50313|50493|48813|48345|48918|48762|49059|48381|49455|48141|50148|49056|49230|50469|49485|49920|50316|47799|49194|48567|49428|50289|50286|50604|47985|48363|49521|49410|48264|48255|48036|48300|48312|49296|50214|479…	5.1e-22		GO:0048699	1.7556	0
980	130	GO Biological Process		Neurogenesis	7.44e-18	DCC|AHI1|PKHD1L1|EXT1|TRAPPC9|AGTPBP1|GRIN3A|WDPCP|EPHA7|ASTN2|BRINP1|CNTN5|RAB10|MEGF8|KLHL1|ALK|PTPRQ|CNTN4|MYO16|TRPC4|PLXNC1|SEMA3A|CHL1|UNC5D|SEMA3C|BFSP2|ERCC6|ATP8A2|EPHB1|HHIP|PREX2|PLS1|RRAS2|GPM6A|EPHA6|TRIO|RUNX1|ALCAM|CNTN1|DNER|PPP3CA|CRB1|SOX5|DISC1|KALRN|IQGAP1|PTPRO|ZNF365|IL1RAPL1|NCAM1|MDGA2|ASTN1|KCNMA1|OPHN1|TSHR|KLHL4|B4GALT6|TENM1|DAB1|GRIN2A|RERE|ABL1|NEGR1|CDH11|SRRM4|LAMA…	47599	50721|49107|48894|50127|49242|49596|47781|50301|49623|49947|49986|50355|49803|49704|47748|50229|48267|50637|50487|50520|47922|47757|49725|49452|48009|49926|49512|49650|49311|49092|50694|49104|48975|50490|50313|50493|48813|48345|48918|50532|48762|49059|48381|49455|48141|50148|49056|49230|50469|49485|49920|50316|47799|49194|48567|49428|50289|50286|50604|48171|47985|48363|49521|49410|48264|48255|480…	2.05e-21		GO:0022008	1.71284	0
5145	398	GO Cellular Component		Cell periphery	1.19e-17	CDH19|CDH7|DCC|KCNN2|GRM1|PTPRR|LAPTM4B|TRHDE|KCNC2|SLC12A2|SYTL3|FBN2|PKHD1L1|SCUBE1|TRDN|COL22A1|EXOC4|MKLN1|DDX58|PIP5K1B|EDAR|KIT|PKHD1|MLIP|COL21A1|EYS|ADGRB3|COL19A1|PLPPR1|GRIN3A|RHOQ|SPTBN1|TMPRSS11F|EHBP1|WDPCP|ANTXR1|VWC2|EPHA7|CFTR|GPR63|EGFR|CNTNAP2|GRIK2|PARD3|EPS15|CNTN5|NAPA|HEPHL1|RAB10|MAGI2|ENOX2|CNTNAP5|PCDH17|PTPN4|DPP10|ALK|GPC5|SYT1|KCNH8|NALCN|LOC606856|CNTN4|TRPC4|PLXNC1|S…	47599	50292|50358|50721|47880|50760|49356|49422|50679|50667|48393|48099|48060|48894|48504|49236|49179|47832|50388|50670|49266|50766|49881|48420|50031|48984|48945|49413|50718|50424|47781|47889|48135|49944|50508|50301|50460|49035|49623|48417|48441|48279|47979|48303|48372|50034|50355|49674|48111|49803|48201|49065|48564|49647|49293|49950|50229|50271|48453|49812|48360|48888|50637|50520|47922|47757|47778|497…	4.64e-20		GO:0071944	1.69245	0
635	99	GO Biological Process		Neuron development	2.76e-17	DCC|AHI1|PKHD1L1|EXT1|AGTPBP1|GRIN3A|WDPCP|EPHA7|CNTN5|RAB10|MEGF8|KLHL1|ALK|PTPRQ|CNTN4|MYO16|PLXNC1|SEMA3A|CHL1|UNC5D|SEMA3C|BFSP2|ERCC6|ATP8A2|EPHB1|PREX2|PLS1|GPM6A|EPHA6|TRIO|ALCAM|CNTN1|PPP3CA|CRB1|DISC1|KALRN|IQGAP1|PTPRO|ZNF365|NCAM1|OPHN1|TSHR|KLHL4|B4GALT6|TENM1|RERE|NEGR1|CDH11|SRRM4|LAMA2|NF2|DMD|RORB|RELN|PRKG1|NFASC|TNR|PTPRZ1|AGBL4|RTN4|UTRN|CNTN6|SHTN1|THRB|SLC4A10|GAS7|SEMA5B|LYN…	47599	50721|49107|48894|50127|49596|47781|50301|49623|50355|49803|49704|47748|50229|48267|50637|50487|47922|47757|49725|49452|48009|49926|49512|49650|49311|50694|49104|50490|50313|50493|48345|48918|48762|49059|49455|48141|50148|49056|49230|49485|49194|48567|49428|50289|50286|47985|49521|49410|48264|48255|48036|48300|48312|50214|47904|47742|48846|48633|50541|48234|48108|48723|48882|49158|49656|48726|503…	1.01e-20		GO:0048666	1.65591	0
250	58	GO Cellular Component		Ion channel complex	6.22e-17	KCNC2|GRIN3A|VWC2|CFTR|GRIK2|DPP10|TRPC4|MICU3|SCN8A|SCN10A|GLRA3|CACNA2D3|KCNAB1|GABRG3|RYR2|CACNA2D2|SCN1A|SCN9A|ABCC9|AKAP6|UNC80|GRIA4|KCNMA1|CACNA1A|KCNIP1|SHISA6|GRIA1|TRPC5|HCN1|GRIA3|GRIN2A|OLFM3|KCND2|CLIC6|GRID2|SHISA9|GRIK3|MICU1|GRIN2B|GABRB3|SCN11A|CACNB2|GABRA5|CATSPERB|DPP6|KCNIP4|KCND3|PDE4B|KCNB2|CACNA1B|GABRB2|KCNQ5|CACNA1E|PDE4D|GABRA2|CLIC5|KCNQ3|KCNQ1	47599	50667|47781|49035|48417|48303|49950|50520|49440|50583|47853|49668|50178|48903|50697|48963|49854|49155|48756|50736|49689|48219|48240|47799|48195|47940|49284|50109|47775|50028|48696|48171|48489|48411|47886|49296|48831|49095|50277|50010|49764|48678|47754|49140|50307|47811|48786|48720|48450|48546|49431|50763|49857|49644|48510|48930|48915|50418|47994	2.82e-19		GO:0034702	1.62062	0
237	56	GO Cellular Component		Synaptic membrane	1.12e-16	DCC|GRM1|GRIN3A|GRIK2|CNTN5|PCDH17|SYT1|LRRC4C|GLRA3|CNTN1|GABRG3|CHRM3|SORCS3|PTPRO|IL1RAPL1|KCNMA1|NLGN1|UNC13C|GRID1|SHISA6|GRIA1|GRIA3|GRIN2A|CDH8|DMD|KCND2|GRID2|GRM5|SHISA9|GRIK3|GRM3|CLSTN2|UTRN|CNTN6|GRIN2B|GABRB3|RPH3A|ADGRL2|GABRA5|NTNG1|ERBB4|KCND3|SLC6A3|LRFN5|GABRB2|RIMS1|PTPRA|SNAP91|ADAM22|RIMS2|GABRA2|NLGN4X|PGAM1|UNC13B|GRIK1|GPHN	47599	50721|50760|47781|48303|50355|49647|48453|47871|49668|48918|50697|50580|48960|49056|50469|47799|49902|50523|48957|49284|50109|48696|48171|48306|48300|48411|49296|48081|48831|49095|49839|50022|48108|48723|50010|49764|50019|48840|49140|49578|50382|48720|48594|49050|50763|49245|49026|47976|50220|48936|48930|48216|49083|50151|49401|50163	5.78e-19		GO:0097060	1.59508	0
277	62	GO Biological Process		Modulation of chemical synaptic transmission	1.64e-16	DCC|GRM1|BTBD9|PHF24|GRIN3A|GRIK2|PCDH17|SYT1|PLCB4|NALCN|BFSP2|LRRC4C|EPHB1|MCTP1|SORCS3|PPP3CA|MCTP2|STXBP5L|DISC1|NLGN1|UNC13C|GRID1|OPHN1|CACNA1A|SHISA6|PRKCB|GRIA1|GRIN2A|ABL1|CDH11|GRID2|RELN|GRM5|TNR|SHISA9|GRIK3|GRM3|DGKB|CLSTN2|GRIN2B|CFAP299|SORCS2|CASK|CACNB2|SLC4A10|DLGAP1|NTNG1|GRM8|PRKN|CACNA1B|DLGAP2|RIMS1|PTPRA|SYNPR|RIMS2|GRM7|IGSF11|NLGN4X|PTN|ERC2|GRIK1|PPP1R9A	47599	50721|50760|48480|50733|47781|48303|49647|48453|49806|48360|49926|47871|49311|48258|48960|48762|49686|50742|49455|49902|50523|48957|49194|48195|49284|50772|50109|48171|48363|49410|49296|50214|48081|48846|48831|49095|49839|48297|50022|50010|49749|50514|49752|47754|49656|49053|49578|48405|48645|49431|49110|49245|49026|49113|48936|49782|49125|48216|49332|48681|49401|49281	7.51e-20		GO:0050804	1.57852	0
4163	339	GO Biological Process		Developmental process	1.9e-16	CDH19|CDH7|WDR7|DCC|AHI1|PTPRR|VPS13B|FBN2|PKHD1L1|PACRG|TRPS1|EXT1|FSTL4|LRRC6|KLHL3|COL22A1|TRAPPC9|EXOC4|MATR3|AGTPBP1|PCSK5|EDAR|KIT|TFAP2D|PKHD1|BMP5|KHDRBS2|EYS|COL19A1|HIVEP3|PLPPR1|GRIN3A|MSH2|DNAH11|SPTBN1|MEI4|CCDC85A|ANKRD17|WDPCP|EPHA7|CFTR|EGFR|ASTN2|BRINP1|CNTN5|RAB10|DRC1|MEGF8|PCDH17|KLHL1|DACH1|ALK|CSGALNACT1|DIP2C|NRG2|SYT1|PTPRQ|TTC27|ITPR1|FGF14|CNTN4|MYO16|TRPC4|SMAD9|PLXNC1|…	47599	50292|50358|50613|50721|49107|49356|48012|48060|48894|49821|50403|50127|50235|50775|50475|49179|49242|47832|49536|49596|50244|50766|49881|50208|48420|48324|50025|48945|50718|50769|50424|47781|48942|50430|48135|48597|48570|50187|50301|49623|48417|48279|49947|49986|50355|49803|48132|49704|49647|47748|49866|50229|50124|48261|49560|48453|48267|48642|48456|48129|50637|50487|50520|50649|47922|47757|497…	1.04e-19		GO:0032502	1.57212	0
798	110	GO Biological Process		Neuron differentiation	3.71e-16	DCC|AHI1|PKHD1L1|EXT1|TRAPPC9|AGTPBP1|GRIN3A|WDPCP|EPHA7|CNTN5|RAB10|MEGF8|KLHL1|ALK|PTPRQ|CNTN4|MYO16|PLXNC1|SEMA3A|CHL1|UNC5D|SEMA3C|BFSP2|ERCC6|ATP8A2|EPHB1|PREX2|PLS1|GPM6A|EPHA6|TRIO|RUNX1|ALCAM|CNTN1|PPP3CA|CRB1|DISC1|KALRN|IQGAP1|PTPRO|ZNF365|IL1RAPL1|NCAM1|KCNMA1|OPHN1|TSHR|KLHL4|B4GALT6|TENM1|RERE|ABL1|NEGR1|CDH11|SRRM4|LAMA2|NF2|DMD|RORB|GRID2|RELN|PRKG1|NFASC|TNR|BMP6|PTPRZ1|AGBL4|RTN4…	47599	50721|49107|48894|50127|49242|49596|47781|50301|49623|50355|49803|49704|47748|50229|48267|50637|50487|47922|47757|49725|49452|48009|49926|49512|49650|49311|50694|49104|50490|50313|50493|48813|48345|48918|48762|49059|49455|48141|50148|49056|49230|50469|49485|47799|49194|48567|49428|50289|50286|47985|48363|49521|49410|48264|48255|48036|48300|48312|49296|50214|47904|47742|48846|48174|48633|50541|482…	2.72e-19		GO:0030182	1.54306	0
294	63	Reactome Pathways		Neuronal System	4.01e-16	KCNN2|GRM1|KCNC2|GRIN3A|GRIK2|SYT1|KCNH8|GLRA3|CACNA2D3|KCNAB1|GLS|GABRG3|ADCY2|SHANK2|IFIH1|CACNA2D2|KCNH1|ABCC9|RPS6KA3|NSF|IL1RAPL1|GRIA4|NLGN1|CACNA1A|RPS6KA6|PRKCB|IL1RAPL2|HCN1|GRIN2A|KCND2|GRM5|KCNH5|NRXN3|GRIK3|LRRC7|KCNK10|GRIN2B|GABRB3|NCALD|CASK|CACNB2|DLGAP1|DLG2|GABRA5|KCND3|SLC6A3|RPS6KA2|NRXN1|GABBR2|KCNJ6|CACNA1B|GABRB2|DLGAP2|KCNQ5|CACNA1E|PLCB1|GABRA2|NLGN4X|PTPRD|KCNQ1|SLC6A11|…	47599	47880|50760|50667|47781|48303|48453|49812|49668|50178|48903|49392|50697|49761|48342|48528|49854|50169|50736|49734|49914|50469|48240|49902|48195|50400|50772|48477|50028|48171|48411|48081|49917|49209|49095|50094|48033|50010|49764|50217|49752|47754|49053|49314|49140|48720|48594|49533|50232|48015|50349|49431|50763|49110|49857|49644|50499|48930|48216|48054|47994|48207|49401|47982	2.5e-19		CFA-112316	1.53969	0
758	104	GO Cellular Component		Anchoring junction	6.49e-16	CDH19|CDH7|AHI1|DDX58|KIT|GRIN3A|CCDC85A|GRIK2|PARD3|MAGI2|RSU1|TMEM163|SYT1|TRPC4|PCLO|BFSP2|FRMD4B|FER|CADM2|GLRA3|GPM6A|SV2C|GABRG3|CHRM3|DPP4|SHANK2|PPP3CA|CRB1|XIRP2|DISC1|CASS4|IQGAP1|CTNNA3|SPECC1L|NLGN1|PRKCH|GRID1|MYO1E|TLN2|RPS6KB1|GRIA1|GRIA3|GRIN2A|CDH9|CDH10|CDH12|CDH18|OLFM3|CDH11|CDH8|USP54|NF2|DMD|KCND2|GRID2|BAALC|CTNND2|SHISA9|GRIK3|LRRC7|UTRN|GRIN2B|GABRB3|PARD3B|DSC1|RPH3A|ARH…	47599	50292|50358|49107|50670|49881|47781|48570|48303|48372|48201|50394|49770|48453|50520|49464|49926|48186|49020|49437|49668|50490|50646|50697|50580|49692|48342|48762|49059|48066|49455|50079|50148|48150|47736|49902|48498|48957|50295|48243|48210|50109|48696|48171|48168|47949|47829|49959|48489|49410|48306|49362|48036|48300|48411|49296|50409|50181|48831|49095|50094|48108|50010|49764|50103|49278|50019|480…	3.79e-18		GO:0070161	1.51878	0
419	75	COMPARTMENTS		Synapse	7.11e-16	SRGAP1|KCTD8|ADGRB3|GRIN3A|MAGI2|PCDH17|TMEM163|FARP1|PCLO|NRG1|BFSP2|LRRC4C|EPHB1|DCLK2|MCTP1|SV2C|MAPK10|GABRG3|SHANK2|SORCS3|PTPRO|IL1RAPL1|GRIA4|DNM3|KCNMA1|NLGN1|UNC13C|GRID1|OPHN1|SIPA1L1|SHISA6|ABL1|OLFM3|CDH8|DMD|KCND2|GRID2|GRM5|SHISA9|CLSTN2|UTRN|CNTN6|GRIN2B|GABRB3|RPH3A|CASK|SYN3|AMPH|DLGAP1|CADPS|MAPK8|KCND3|PDE4B|LRFN5|DLGAP2|RIMS1|ARHGAP42|SPOCK1|SNAP91|ADAM22|SYNPR|RIMS2|PDZRN3|KI…	47599	50421|50478|49413|47781|48201|49647|49770|49287|49464|48057|49926|47871|49311|47958|48258|50646|47751|50697|48342|48960|49056|50469|48240|48246|47799|49902|50523|48957|49194|49269|49284|48363|48489|48306|48300|48411|49296|48081|48831|50022|48108|48723|50010|49764|50019|49752|48834|49038|49053|49077|49554|48720|48450|49050|49110|49245|48072|49737|47976|50220|49113|48936|50415|49119|50166|50457|507…	7.76e-19		GOCC:0045202	1.51481	0
188	48	GO Cellular Component		Cation channel complex	2.2e-15	KCNC2|GRIN3A|VWC2|GRIK2|DPP10|TRPC4|MICU3|SCN8A|SCN10A|CACNA2D3|KCNAB1|RYR2|CACNA2D2|SCN1A|SCN9A|ABCC9|AKAP6|UNC80|GRIA4|KCNMA1|CACNA1A|KCNIP1|SHISA6|GRIA1|TRPC5|HCN1|GRIA3|GRIN2A|OLFM3|KCND2|SHISA9|GRIK3|MICU1|GRIN2B|SCN11A|CACNB2|CATSPERB|DPP6|KCNIP4|KCND3|PDE4B|KCNB2|CACNA1B|KCNQ5|CACNA1E|PDE4D|KCNQ3|KCNQ1	47599	50667|47781|49035|48303|49950|50520|49440|50583|47853|50178|48903|48963|49854|49155|48756|50736|49689|48219|48240|47799|48195|47940|49284|50109|47775|50028|48696|48171|48489|48411|48831|49095|50277|50010|48678|47754|50307|47811|48786|48720|48450|48546|49431|49857|49644|48510|50418|47994	1.43e-17		GO:0034703	1.46576	0
398	70	GO Cellular Component		Postsynapse	3.74e-15	DCC|GRM1|GRIN3A|GRIK2|PCDH17|PLCB4|ITPR1|PCLO|BFSP2|LRRC4C|GLRA3|ADGRV1|GPM6A|CNTN1|GABRG3|CHRM3|SHANK2|SORCS3|PPP3CA|DISC1|PTPRO|IL1RAPL1|GRIA4|KCNMA1|NLGN1|GRID1|OPHN1|SHISA6|GRIA1|ARHGAP44|GRIA3|GRIN2A|ABL1|DMD|KCND2|GRID2|GRM5|BAALC|CTNND2|SHISA9|GRIK3|GRM3|LRRC7|RTN4|CLSTN2|UTRN|ZNF804A|GRIN2B|GABRB3|RPH3A|SORCS2|ADGRL2|SLC4A10|DLGAP1|GABRA5|ERBB4|PSD2|KCND3|PDE4B|LRFN5|GABRB2|DLGAP2|ADAM22|…	47599	50721|50760|47781|48303|49647|49806|48456|49464|49926|47871|49668|49017|50490|48918|50697|50580|48342|48960|48762|49455|49056|50469|48240|47799|49902|48957|49194|49284|50109|49869|48696|48171|48363|48300|48411|49296|48081|50409|50181|48831|49095|49839|50094|48234|50022|48108|48579|50010|49764|50019|50514|48840|49656|49053|49140|50382|50241|48720|48450|49050|50763|49110|50220|48930|50265|48216|494…	2.67e-17		GO:0098794	1.44271	0
3779	310	GO Biological Process		Anatomical structure development	4.43e-15	CDH19|CDH7|WDR7|DCC|AHI1|PTPRR|VPS13B|FBN2|PKHD1L1|PACRG|TRPS1|EXT1|LRRC6|KLHL3|COL22A1|TRAPPC9|EXOC4|MATR3|AGTPBP1|PCSK5|EDAR|KIT|TFAP2D|PKHD1|BMP5|EYS|COL19A1|HIVEP3|PLPPR1|GRIN3A|MSH2|DNAH11|SPTBN1|MEI4|CCDC85A|ANKRD17|WDPCP|EPHA7|CFTR|ASTN2|BRINP1|CNTN5|RAB10|DRC1|MEGF8|PCDH17|KLHL1|DACH1|ALK|CSGALNACT1|DIP2C|NRG2|PTPRQ|ITPR1|FGF14|CNTN4|MYO16|TRPC4|SMAD9|PLXNC1|SEMA3A|CHL1|UNC5D|PCLO|SOS1|NR…	47599	50292|50358|50613|50721|49107|49356|48012|48060|48894|49821|50403|50127|50775|50475|49179|49242|47832|49536|49596|50244|50766|49881|50208|48420|48324|48945|50718|50769|50424|47781|48942|50430|48135|48597|48570|50187|50301|49623|48417|49947|49986|50355|49803|48132|49704|49647|47748|49866|50229|50124|48261|49560|48267|48456|48129|50637|50487|50520|50649|47922|47757|49725|49452|49464|48237|48057|480…	3.66e-18		GO:0048856	1.43536	0
1287	144	GO Biological Process		Cell development	1.49e-14	DCC|AHI1|VPS13B|PKHD1L1|PACRG|EXT1|COL22A1|AGTPBP1|KIT|BMP5|GRIN3A|MSH2|MEI4|WDPCP|EPHA7|CFTR|CNTN5|RAB10|MEGF8|KLHL1|ALK|PTPRQ|CNTN4|MYO16|PLXNC1|SEMA3A|CHL1|UNC5D|SEMA3C|BFSP2|ERCC6|PIWIL1|ATP8A2|EPHB1|PREX2|PLS1|STAU2|GPM6A|EPHA6|TRIO|RUNX1|ALCAM|CNTN1|SPAG17|DNER|CFAP58|PPP3CA|PTHLH|CRB1|NFATC2|MYO18B|DISC1|ATRNL1|KALRN|PDE3A|IQGAP1|PTPRO|ZNF365|ZBTB16|NCAM1|TP63|ARID4A|KCNMA1|MYO1E|OPHN1|TTL…	47599	50721|49107|48012|48894|49821|50127|49179|49596|49881|48324|47781|48942|48597|50301|49623|48417|50355|49803|49704|47748|50229|48267|50637|50487|47922|47757|49725|49452|48009|49926|49512|49146|49650|49311|50694|49104|49773|50490|50313|50493|48813|48345|48918|50502|50532|48969|48762|49893|49059|49416|48198|49455|50091|48141|47916|50148|49056|49230|50016|49485|48078|49275|47799|50295|49194|50133|489…	1.37e-17		GO:0048468	1.38268	0
668	95	GO Biological Process		Cell adhesion	1.5e-14	CDH19|CDH7|EXT1|MKLN1|KIT|COL19A1|EGFR|ASTN2|PARD3|CNTN5|PCDH17|ADAM18|CNTN4|CHL1|UNC5D|PXDNL|LRRC4C|CADM2|EDIL3|ALCAM|CNTN1|DPP4|CRB1|COL4A5|ATRNL1|CASS4|CTNNA3|IL1RAPL1|NCAM1|ASTN1|NLGN1|TLN2|TENM1|CDH9|CDH10|CDH12|CDH18|ABL1|NEGR1|CDH11|CDH8|LAMA2|LOC482849|GRID2|RELN|NFASC|ADAM2|TNR|CTNND2|PDZD2|NRXN3|EDA|PCDH7|CLSTN2|CNTN6|GPC6|PARD3B|DSC1|FYB2|DSCAM|LIMS1|OPCML|DLG2|TEK|NTNG1|NINJ2|ROCK1|PA…	47599	50292|50358|50127|50388|49881|50718|48279|49947|48372|50355|49647|48126|50637|49725|49452|50712|47871|49437|50781|48345|48918|49692|49059|48744|50091|50079|48150|50469|49485|50316|49902|48243|50286|48168|47949|47829|49959|48363|49521|49410|48306|48255|50724|49296|50214|47742|47817|48846|50181|50715|49209|50373|49758|50022|48723|49845|50103|49278|48330|47988|49161|47865|49314|50115|49578|50190|487…	1.51e-17		GO:0007155	1.38239	0
172	43	GO Cellular Component		Postsynaptic membrane	1.71e-13	DCC|GRM1|GRIN3A|GRIK2|PCDH17|LRRC4C|GLRA3|CNTN1|GABRG3|CHRM3|SORCS3|PTPRO|IL1RAPL1|KCNMA1|NLGN1|GRID1|SHISA6|GRIA1|GRIA3|GRIN2A|DMD|KCND2|GRID2|GRM5|SHISA9|GRIK3|GRM3|CLSTN2|UTRN|GRIN2B|GABRB3|RPH3A|ADGRL2|GABRA5|ERBB4|KCND3|LRFN5|GABRB2|ADAM22|GABRA2|NLGN4X|GRIK1|GPHN	47599	50721|50760|47781|48303|49647|47871|49668|48918|50697|50580|48960|49056|50469|47799|49902|48957|49284|50109|48696|48171|48300|48411|49296|48081|48831|49095|49839|50022|48108|50010|49764|50019|48840|49140|50382|48720|49050|50763|50220|48930|48216|49401|50163	1.33e-15		GO:0045211	1.2767	0
4723	353	GO Cellular Component		Plasma membrane	5.38e-13	CDH19|CDH7|DCC|KCNN2|GRM1|PTPRR|LAPTM4B|TRHDE|KCNC2|SLC12A2|SYTL3|PKHD1L1|SCUBE1|TRDN|EXOC4|DDX58|PIP5K1B|EDAR|KIT|PKHD1|MLIP|ADGRB3|PLPPR1|GRIN3A|RHOQ|TMPRSS11F|EHBP1|WDPCP|ANTXR1|VWC2|EPHA7|CFTR|GPR63|EGFR|CNTNAP2|GRIK2|PARD3|EPS15|CNTN5|NAPA|HEPHL1|RAB10|MAGI2|ENOX2|CNTNAP5|PCDH17|PTPN4|DPP10|ALK|GPC5|SYT1|KCNH8|NALCN|LOC606856|CNTN4|TRPC4|PLXNC1|SEMA3A|CPNE4|CHL1|UNC5D|SOS1|SEMA3C|TOPBP1|SUCL…	47599	50292|50358|50721|47880|50760|49356|49422|50679|50667|48393|48099|48894|48504|49236|47832|50670|49266|50766|49881|48420|50031|49413|50424|47781|47889|49944|50508|50301|50460|49035|49623|48417|48441|48279|47979|48303|48372|50034|50355|49674|48111|49803|48201|49065|48564|49647|49293|49950|50229|50271|48453|49812|48360|48888|50637|50520|47922|47757|47778|49725|49452|48237|48009|49449|48291|48399|507…	4.54e-15		GO:0005886	1.22692	0
2762	238	GO Biological Process		System development	8.04e-13	WDR7|DCC|AHI1|VPS13B|PKHD1L1|TRPS1|EXT1|LRRC6|KLHL3|COL22A1|TRAPPC9|MATR3|AGTPBP1|PCSK5|EDAR|KIT|TFAP2D|PKHD1|BMP5|PLPPR1|GRIN3A|MSH2|DNAH11|SPTBN1|CCDC85A|ANKRD17|WDPCP|EPHA7|ASTN2|BRINP1|CNTN5|RAB10|DRC1|MEGF8|PCDH17|KLHL1|ALK|CSGALNACT1|DIP2C|NRG2|PTPRQ|FGF14|CNTN4|MYO16|TRPC4|PLXNC1|SEMA3A|CHL1|UNC5D|PCLO|SOS1|NRG1|SEMA3C|BFSP2|PRKDC|ERCC6|PXDNL|ATP8A2|EPHB1|HHIP|PREX2|CADM2|PLS1|RRAS2|GPM6A|…	47599	50613|50721|49107|48012|48894|50403|50127|50775|50475|49179|49242|49536|49596|50244|50766|49881|50208|48420|48324|50424|47781|48942|50430|48135|48570|50187|50301|49623|49947|49986|50355|49803|48132|49704|49647|47748|50229|50124|48261|49560|48267|48129|50637|50487|50520|47922|47757|49725|49452|49464|48237|48057|48009|49926|49896|49512|50712|49650|49311|49092|50694|49437|49104|48975|50490|49653|503…	8.85e-16		GO:0048731	1.20947	0
170	43	GO Biological Process		Cell-cell adhesion via plasma-membrane adhesion molecules	8.04e-13	CDH19|CDH7|PCDH17|CNTN4|CHL1|UNC5D|LRRC4C|CADM2|ALCAM|CRB1|IL1RAPL1|NCAM1|NLGN1|TENM1|CDH9|CDH10|CDH12|CDH18|CDH11|CDH8|GRID2|PCDH7|CLSTN2|CNTN6|GPC6|DSC1|DSCAM|NTNG1|PALLD|FAT3|LRFN5|CDH4|PCDH15|GPC4|PTPRT|TENM2|KIRREL3|TENM4|CDH13|ADGRL3|IGSF11|PTPRD|PCDH9	47599	50292|50358|49647|50637|49725|49452|47871|49437|48345|49059|50469|49485|49902|50286|48168|47949|47829|49959|49410|48306|49296|49758|50022|48723|49845|49278|47988|49578|50346|50727|49050|50118|47937|50553|48768|50001|49119|49482|50364|50139|49125|48054|49851	9.35e-16		GO:0098742	1.20947	0
3086	258	GO Biological Process		Multicellular organism development	8.29e-13	WDR7|DCC|AHI1|PTPRR|VPS13B|PKHD1L1|TRPS1|EXT1|LRRC6|KLHL3|COL22A1|TRAPPC9|EXOC4|MATR3|AGTPBP1|PCSK5|EDAR|KIT|TFAP2D|PKHD1|BMP5|PLPPR1|GRIN3A|MSH2|DNAH11|SPTBN1|CCDC85A|ANKRD17|WDPCP|EPHA7|ASTN2|BRINP1|CNTN5|RAB10|DRC1|MEGF8|PCDH17|KLHL1|DACH1|ALK|CSGALNACT1|DIP2C|NRG2|PTPRQ|ITPR1|FGF14|CNTN4|MYO16|TRPC4|PLXNC1|SEMA3A|CHL1|UNC5D|PCLO|SOS1|NRG1|SEMA3C|BFSP2|PRKDC|ERCC6|MTUS2|PXDNL|ATP8A2|EPHB1|HHIP…	47599	50613|50721|49107|49356|48012|48894|50403|50127|50775|50475|49179|49242|47832|49536|49596|50244|50766|49881|50208|48420|48324|50424|47781|48942|50430|48135|48570|50187|50301|49623|49947|49986|50355|49803|48132|49704|49647|47748|49866|50229|50124|48261|49560|48267|48456|48129|50637|50487|50520|47922|47757|49725|49452|49464|48237|48057|48009|49926|49896|49512|48165|50712|49650|49311|49092|50694|494…	1.06e-15		GO:0007275	1.20814	0
1662	165	GO Biological Process		Anatomical structure morphogenesis	8.77e-13	CDH19|CDH7|DCC|AHI1|VPS13B|FBN2|PKHD1L1|EXT1|KLHL3|COL22A1|EXOC4|MATR3|AGTPBP1|PCSK5|EDAR|PKHD1|DNAH11|SPTBN1|WDPCP|EPHA7|CFTR|ASTN2|CNTN5|RAB10|MEGF8|CSGALNACT1|PTPRQ|ITPR1|CNTN4|MYO16|SMAD9|PLXNC1|SEMA3A|CHL1|UNC5D|SOS1|SEMA3C|BFSP2|PXDNL|EPHB1|HHIP|PREX2|PLS1|GPM6A|CSMD1|EPHA6|TRIO|ALCAM|BTRC|CNTN1|RYR2|TMEFF2|PPP3CA|CRB1|MYO18B|XIRP2|ATRNL1|KALRN|IQGAP1|PTPRO|ZNF365|DOCK1|ZBTB16|NCAM1|TP63|BC…	47599	50292|50358|50721|49107|48012|48060|48894|50127|50475|49179|47832|49536|49596|50244|50766|48420|50430|48135|50301|49623|48417|49947|50355|49803|49704|50124|48267|48456|50637|50487|50649|47922|47757|49725|49452|48237|48009|49926|50712|49311|49092|50694|49104|50490|49653|50313|50493|48345|49008|48918|48963|50745|48762|49059|48198|48066|50091|48141|50148|49056|49230|48180|50016|49485|48078|48249|493…	1.21e-15		GO:0009653	1.2057	0
361	63	GO Biological Process		Cell-cell adhesion	1.03e-12	CDH19|CDH7|EXT1|KIT|EGFR|ASTN2|CNTN5|PCDH17|CNTN4|CHL1|UNC5D|LRRC4C|CADM2|ALCAM|CNTN1|CRB1|CTNNA3|IL1RAPL1|NCAM1|ASTN1|NLGN1|TENM1|CDH9|CDH10|CDH12|CDH18|ABL1|NEGR1|CDH11|CDH8|GRID2|NFASC|TNR|CTNND2|PCDH7|CLSTN2|CNTN6|GPC6|DSC1|DSCAM|LIMS1|DLG2|NTNG1|ROCK1|PALLD|FAT3|LRFN5|CDH4|PCDH15|GPC4|PTPRT|CTNNA2|TENM2|KIRREL3|TENM4|CDH13|PKP2|ADGRL3|IGSF11|NLGN4X|PTPRD|PLEKHA7|PCDH9	47599	50292|50358|50127|49881|48279|49947|50355|49647|50637|49725|49452|47871|49437|48345|48918|49059|48150|50469|49485|50316|49902|50286|48168|47949|47829|49959|48363|49521|49410|48306|49296|47742|48846|50181|49758|50022|48723|49845|49278|47988|49161|49314|49578|48798|50346|50727|49050|50118|47937|50553|48768|49611|50001|49119|49482|50364|49890|50139|49125|48216|48054|47997|49851	1.51e-15		GO:0098609	1.19872	0
347	60	GO Cellular Component		Transporter complex	1.15e-12	KCNC2|GRIN3A|VWC2|CFTR|GRIK2|DPP10|TRPC4|MICU3|SCN8A|SCN10A|GLRA3|CACNA2D3|KCNAB1|GABRG3|RYR2|ATP10A|CACNA2D2|SCN1A|SCN9A|ABCC9|AKAP6|UNC80|GRIA4|KCNMA1|CACNA1A|KCNIP1|SHISA6|GRIA1|TRPC5|HCN1|GRIA3|GRIN2A|OLFM3|KCND2|CLIC6|GRID2|SHISA9|GRIK3|MICU1|GRIN2B|GABRB3|SCN11A|CACNB2|GABRA5|CATSPERB|DPP6|KCNIP4|KCND3|PDE4B|ATP10B|KCNB2|CACNA1B|GABRB2|KCNQ5|CACNA1E|PDE4D|GABRA2|CLIC5|KCNQ3|KCNQ1	47599	50667|47781|49035|48417|48303|49950|50520|49440|50583|47853|49668|50178|48903|50697|48963|49443|49854|49155|48756|50736|49689|48219|48240|47799|48195|47940|49284|50109|47775|50028|48696|48171|48489|48411|47886|49296|48831|49095|50277|50010|49764|48678|47754|49140|50307|47811|48786|48720|48450|48654|48546|49431|50763|49857|49644|48510|48930|48915|50418|47994	1.05e-14		GO:1990351	1.19393	0
1204	129	GO Cellular Component		Intrinsic component of plasma membrane	1.73e-12	DCC|GRM1|KCNC2|PKHD1L1|KIT|ADGRB3|PLPPR1|GRIN3A|TMPRSS11F|VWC2|EPHA7|CFTR|EGFR|GRIK2|CNTN5|PCDH17|DPP10|ALK|GPC5|KCNH8|TRPC4|PLXNC1|SEMA3A|SEMA3C|TMC2|LRRC4C|EPHB1|HHIP|SCN8A|SCN10A|GLRA3|ADGRV1|KCNAB1|EPHA6|ALCAM|CNTN1|GABRG3|CHRM3|ATP10A|ADCY2|IFIH1|SORCS3|SGMS2|SLCO3A1|SCN1A|SCN9A|KCNH1|ABCC9|PTPRO|IL1RAPL1|GRIA4|KCNMA1|NLGN1|SLC2A9|GRID1|CACNA1A|KCNIP1|SHISA6|GRIA1|ASIC2|HCN1|GRIA3|C6|TENM1|G…	47599	50721|50760|50667|48894|49881|49413|50424|47781|49944|49035|49623|48417|48279|48303|50355|49647|49950|50229|50271|49812|50520|47922|47757|48009|48399|47871|49311|49092|50583|47853|49668|49017|48903|50313|48345|48918|50697|50580|49443|49761|48528|48960|48285|48852|49155|48756|50169|50736|49056|50469|48240|47799|49902|48933|48957|48195|47940|49284|50109|48354|50028|48696|48486|50286|49176|48171|484…	1.69e-14		GO:0031226	1.1762	0
3598	286	UniProt Keywords		Coiled coil	2.88e-12	DCC|KCNN2|AHI1|ADGB|SRGAP1|EMC2|LRRC6|EXOC4|MATR3|RASEF|GTPBP10|CCDC138|SRBD1|MSH2|DNAH11|SPTBN1|CCDC85A|POLD1|ANKRD17|FAM161A|EHBP1|WDPCP|ANTXR1|TFEC|HECW1|ASCC3|INPP4B|PARD3|CCDC7|EPS15|MAML2|NAPA|DRC1|ENOX2|MEGF8|DACH1|UVRAG|TTC27|KCNH8|PLCB4|NALCN|ITPR1|TRPC4|SMAD9|PLXNC1|PCLO|C24H20orf194|FRMD4B|ERCC6|TMC2|MTUS2|PXDNL|NR1H4|RIC3|TMEM232|STAG1|FER|CPA6|PIK3CB|PREX2|KIAA0825|RYR3|SOGA1|EXOC6B|…	47599	50721|47880|49107|50433|50421|48792|50775|47832|49536|48705|49185|47973|50676|48942|50430|48135|48570|49878|50187|48618|50508|50301|50460|49509|49824|49506|48204|48372|50304|50034|48084|49674|48132|49065|49704|49866|50046|48642|49812|49806|48360|48456|50520|50649|47922|49464|48069|48186|49512|48399|48165|50712|49014|50709|48189|49002|49020|49212|49170|50694|47760|50577|50589|48927|48807|50493|490…	7e-15		KW-0175	1.15406	0
513	76	GO Biological Process		Neuron projection development	2.94e-12	DCC|PKHD1L1|EXT1|GRIN3A|EPHA7|CNTN5|RAB10|MEGF8|KLHL1|CNTN4|MYO16|PLXNC1|SEMA3A|CHL1|UNC5D|SEMA3C|BFSP2|ERCC6|EPHB1|PREX2|PLS1|GPM6A|EPHA6|TRIO|ALCAM|CNTN1|PPP3CA|KALRN|IQGAP1|PTPRO|ZNF365|NCAM1|OPHN1|TSHR|KLHL4|B4GALT6|RERE|NEGR1|CDH11|LAMA2|RELN|PRKG1|NFASC|TNR|PTPRZ1|RTN4|CNTN6|SHTN1|GAS7|SEMA5B|LYN|NTNG1|SPRY3|NYAP2|ROCK1|PALLD|RAPH1|SLIT3|FAT3|SMAD4|ROBO2|SEMA3E|CRTAC1|RBFOX2|KIRREL3|SEMA5A|…	47599	50721|48894|50127|47781|49623|50355|49803|49704|47748|50637|50487|47922|47757|49725|49452|48009|49926|49512|49311|50694|49104|50490|50313|50493|48345|48918|48762|48141|50148|49056|49230|49485|49194|48567|49428|50289|47985|49521|49410|48255|50214|47904|47742|48846|48633|48234|48723|48882|48726|50337|49200|49578|48447|49884|48798|50346|48660|50784|50727|48552|49863|50298|49182|50262|49119|49842|500…	4.58e-15		GO:0031175	1.15317	0
329	60	GO Molecular Function		Gated channel activity	3.83e-12	KCNN2|KCNC2|GRIN3A|CFTR|GRIK2|KCNH8|ITPR1|TMC2|SCN8A|SCN10A|GLRA3|RYR3|CACNA2D3|KCNAB1|GABRG3|RYR2|ANO3|IFIH1|CACNA2D2|SCN1A|SCN9A|KCNH1|GRIA4|KCNMA1|GRID1|CACNA1A|GRIA1|ASIC2|HCN1|GRIA3|PIEZO2|GRIN2A|KCND2|CLIC6|GRID2|KCNH5|GRIK3|KCNK10|GRIN2B|GABRB3|CFAP299|SCN11A|CACNB2|GABRA5|KCNIP4|KCND3|ANO4|KCNB2|KCNJ6|CACNA1B|GABRB2|KCNQ5|CACNA1E|TRPM3|GABRA2|CLIC5|KCNQ3|KCNQ1|KCNT2|GRIK1	47599	47880|50667|47781|48417|48303|49812|48456|48399|50583|47853|49668|50577|50178|48903|50697|48963|48039|48528|49854|49155|48756|50169|48240|47799|48957|48195|50109|48354|50028|48696|48549|48171|48411|47886|49296|49917|49095|48033|50010|49764|49749|48678|47754|49140|48786|48720|50238|48546|50349|49431|50763|49857|49644|48021|48930|48915|50418|47994|49569|49401	1.28e-15		GO:0022836	1.14168	0
194	43	GO Cellular Component		Postsynaptic specialization	4.48e-12	DCC|GRM1|GRIK2|PLCB4|ITPR1|PCLO|BFSP2|LRRC4C|SHANK2|SORCS3|DISC1|PTPRO|IL1RAPL1|NLGN1|GRID1|SHISA6|GRIA1|ARHGAP44|GRIN2A|KCND2|GRID2|GRM5|BAALC|CTNND2|SHISA9|GRM3|LRRC7|RTN4|CLSTN2|GRIN2B|SORCS2|DLGAP1|ERBB4|KCND3|PDE4B|LRFN5|DLGAP2|ADAM22|GABRA2|NLGN4X|DCLK1|GPHN|PPP1R9A	47599	50721|50760|48303|49806|48456|49464|49926|47871|48342|48960|49455|49056|50469|49902|48957|49284|50109|49869|48171|48411|49296|48081|50409|50181|48831|49839|50094|48234|50022|50010|50514|49053|50382|48720|48450|49050|49110|50220|48930|48216|48192|50163|49281	4.94e-14		GO:0099572	1.13487	0
357	61	GO Biological Process		Cell junction organization	6.06e-12	CDH19|CDH7|EXT1|PKHD1|CNTN5|PCDH17|PCLO|BFSP2|LRRC4C|NR1H4|EPHB1|GPM6A|XIRP2|PTPRO|ZNF365|IL1RAPL1|NLGN1|UNC13C|OPHN1|ARHGAP44|CDH9|CDH10|CDH12|CDH18|CDH11|CDH8|NF2|GRID2|RELN|GRM5|NFASC|TNR|CTNND2|GPC6|GABRB3|CACNB2|LIMS1|ADGRL2|DLG2|MTSS1|NTNG1|ERBB4|MPP7|LRFN5|SEMA3E|GPC4|SNCA|POF1B|GABRA2|PDZRN3|KIRREL3|PKP2|ADGRL3|NLGN4X|PTPRD|PLEKHA7|PTPRK|ERC2|UNC13B|LRRTM4|GPHN	47599	50292|50358|50127|48420|50355|49647|49464|49926|47871|49014|49311|50490|48066|49056|49230|50469|49902|50523|49194|49869|48168|47949|47829|49959|49410|48306|48036|49296|50214|48081|47742|48846|50181|49845|49764|47754|49161|48840|49314|49254|49578|50382|49164|49050|50298|50553|50778|49068|48930|50415|49119|49890|50139|48216|48054|47997|50154|48681|50151|50004|50163	1e-14		GO:0034330	1.12175	0
469	69	GO Cellular Component		Somatodendritic compartment	1.01e-11	KCNN2|GRM1|KCNC2|SLC12A2|GRIN3A|BRINP1|GRIK2|ACAD9|MAGI2|DIP2C|PLCB4|CHL1|BFSP2|RIC3|EPHB1|CADM2|STAU2|GPM6A|ALCAM|GABRG3|CHRM3|SHANK2|DNER|PPP3CA|BRINP3|RIN3|PTPRO|IL1RAPL1|GRIA4|OPHN1|SHISA6|GRIA1|ARHGAP44|KLHL14|HCN1|GRIA3|ABL1|PDE1A|KCND2|GRID2|RELN|SHISA9|GRM3|ZNF804A|SHTN1|RPH3A|RBFOX3|PDE11A|SLC4A10|GABRA5|PSD2|MAP2K4|KCND3|SLC6A3|FAT3|PDE4B|MBP|KCNB2|PDE1C|CACNA1E|SNCA|GABRA2|KIRREL3|FRMP…	47599	47880|50760|50667|48393|47781|49986|48303|48123|48201|48261|49806|49725|49926|50709|49311|49437|49773|50490|48345|50697|50580|48342|50532|48762|48684|49731|49056|50469|48240|49194|49284|50109|49869|48492|50028|48696|48363|48318|48411|49296|50214|48831|49839|48579|48882|50019|48666|48534|49656|49140|50241|50142|48720|48594|50727|48450|49467|48546|48606|49644|50778|48930|49119|50265|47994|49083|496…	1.18e-13		GO:0036477	1.09957	0
552	78	GO Biological Process		Cell morphogenesis	1.09e-11	CDH19|CDH7|DCC|PKHD1L1|EXT1|COL22A1|WDPCP|EPHA7|CNTN5|RAB10|PTPRQ|ITPR1|CNTN4|MYO16|PLXNC1|SEMA3A|CHL1|UNC5D|SEMA3C|BFSP2|EPHB1|PREX2|PLS1|GPM6A|EPHA6|TRIO|ALCAM|CNTN1|PPP3CA|CRB1|ATRNL1|KALRN|IQGAP1|PTPRO|ZNF365|NCAM1|OPHN1|B4GALT6|CDH9|CDH10|CDH12|CDH18|RERE|ABL1|CDH11|CDH8|LAMA2|RELN|NFASC|TNR|PTPRZ1|CNTN6|SHTN1|GAS7|SEMA5B|TEK|NTNG1|NYAP2|ROCK1|PALLD|RAPH1|SLIT3|FAT3|SMAD4|ROBO2|SEMA3E|RBFOX2…	47599	50292|50358|50721|48894|50127|49179|50301|49623|50355|49803|48267|48456|50637|50487|47922|47757|49725|49452|48009|49926|49311|50694|49104|50490|50313|50493|48345|48918|48762|49059|50091|48141|50148|49056|49230|49485|49194|50289|48168|47949|47829|49959|47985|48363|49410|48306|48255|50214|47742|48846|48633|48723|48882|48726|50337|50115|49578|49884|48798|50346|48660|50784|50727|48552|49863|50298|502…	1.89e-14		GO:0000902	1.09626	0
282	53	GO Biological Process		Trans-synaptic signaling	1.14e-11	GRM1|EXT1|EXOC4|GRIN3A|GRIK2|NAPA|SYT1|RIC3|GLRA3|SV2C|GABRG3|CHRM3|PPP3CA|IL1RAPL1|KCNMA1|NLGN1|UNC13C|GRID1|GRIA1|GRIA3|GRIN2A|CDH8|GRID2|GRM5|TNR|GRIK3|GRIN2B|GABRB3|CFAP299|RPH3A|CACNB2|SYN3|DLGAP1|DLG2|FCHSD2|GABRA5|CADPS|PRKN|SLC6A3|SYT9|GABRB2|DLGAP2|RIMS1|CACNA1E|SNCA|RIMS2|GABRA2|CADPS2|NLGN4X|PTPRD|ERC2|UNC13B|GRIK1	47599	50760|50127|47832|47781|48303|49674|48453|50709|49668|50646|50697|50580|48762|50469|47799|49902|50523|48957|50109|48696|48171|48306|49296|48081|48846|49095|50010|49764|49749|50019|47754|48834|49053|49314|48906|49140|49077|48645|48594|49101|50763|49110|49245|49644|50778|48936|48930|50457|48216|48054|48681|50151|49401	2.09e-14		GO:0099537	1.09431	0
217	45	UniProt Keywords		Ion channel	2.05e-11	KCNC2|GRIN3A|CFTR|GRIK2|KCNH8|TRPC4|SCN8A|SCN10A|GLRA3|GABRG3|IFIH1|SCN1A|SCN9A|KCNH1|GRIA4|KCNMA1|GRID1|CACNA1A|GRIA1|TRPC5|ASIC2|GRIA3|PIEZO2|GRIN2A|KCND2|CLIC6|GRID2|KCNH5|GRIK3|KCNK10|GRIN2B|GABRB3|SCN11A|GABRA5|KCND3|KCNB2|KCNJ6|CACNA1B|GABRB2|CACNA1E|GABRA2|CLIC5|KCNQ3|KCNQ1|GRIK1	47599	50667|47781|48417|48303|49812|50520|50583|47853|49668|50697|48528|49155|48756|50169|48240|47799|48957|48195|50109|47775|48354|48696|48549|48171|48411|47886|49296|49917|49095|48033|50010|49764|48678|49140|48720|48546|50349|49431|50763|49644|48930|48915|50418|47994|49401	9.95e-14		KW-0407	1.06882	0
1186	125	UniProt Keywords		Repeat	2.05e-11	CDH19|CDH7|WDR7|DCC|FBN2|SCUBE1|KLHL3|KIT|EYS|SPTBN1|EML6|EPHA7|CFTR|KLHL32|CNTNAP2|CNTN5|NCOA1|CNTNAP5|PCDH17|KLHL1|LRP1B|SYT1|ITPR1|CNTN4|TRPC4|CHL1|PRKDC|PXDNL|LRRC4C|EPHB1|HHIP|SCN10A|CADM2|PLS1|RYR3|ANXA10|TRIO|KLHL8|NELL2|ALCAM|HERC2|CNTN1|RBMS1|RYR2|DNER|SORCS3|NLRP3|CALN1|CRB1|COL4A5|ATRNL1|KALRN|HMCN1|NCAM1|MDGA2|USP37|PRKCH|UNC13C|NWD2|TSHR|KLHL4|PRKCB|KLHL14|TRPC5|TENM1|CDH9|CDH10|CDH1…	47599	50292|50358|50613|50721|48060|48504|50475|49881|48945|48135|47955|49623|48417|48117|47979|50355|48024|48564|49647|47748|48921|48453|48456|50637|50520|49725|49896|50712|47871|49311|49092|47853|49437|49104|50577|50076|50493|49344|48516|48345|49011|48918|50634|48963|50532|48960|50454|49923|49059|48744|50091|48141|47895|49485|49920|48336|48498|50523|49491|48567|49428|50772|48492|47775|50286|48168|479…	1.33e-13		KW-0677	1.06882	0
269	51	GO Biological Process		Chemical synaptic transmission	2.52e-11	GRM1|EXT1|EXOC4|GRIN3A|GRIK2|NAPA|SYT1|RIC3|GLRA3|SV2C|GABRG3|CHRM3|PPP3CA|KCNMA1|NLGN1|UNC13C|GRID1|GRIA1|GRIA3|GRIN2A|CDH8|GRID2|GRM5|TNR|GRIK3|GRIN2B|GABRB3|CFAP299|RPH3A|CACNB2|SYN3|DLGAP1|DLG2|FCHSD2|GABRA5|CADPS|PRKN|SLC6A3|SYT9|GABRB2|DLGAP2|RIMS1|CACNA1E|SNCA|RIMS2|GABRA2|CADPS2|NLGN4X|ERC2|UNC13B|GRIK1	47599	50760|50127|47832|47781|48303|49674|48453|50709|49668|50646|50697|50580|48762|47799|49902|50523|48957|50109|48696|48171|48306|49296|48081|48846|49095|50010|49764|49749|50019|47754|48834|49053|49314|48906|49140|49077|48645|48594|49101|50763|49110|49245|49644|50778|48936|48930|50457|48216|48681|50151|49401	4.85e-14		GO:0007268	1.05986	0
451	69	GO Molecular Function		Ion channel activity	3.31e-11	KCNN2|KCNC2|SLC12A2|GRIN3A|CFTR|GRIK2|KCNH8|NALCN|ITPR1|TRPC4|TMC2|SCN8A|SCN10A|GLRA3|RYR3|CACNA2D3|GPM6A|KCNAB1|GABRG3|RYR2|ANO3|IFIH1|CACNA2D2|SCN1A|SCN9A|KCNH1|ABCC9|UNC80|GRIA4|KCNMA1|GRID1|CACNA1A|GRIA1|TRPC5|ASIC2|HCN1|GRIA3|PIEZO2|GRIN2A|KCND2|CLIC6|GRID2|KCNH5|GRIK3|KCNK10|SLC24A3|GRIN2B|GABRB3|CFAP299|SCN11A|CACNB2|GABRA5|KCNIP4|KCND3|ANO4|KCNB2|KCNJ6|CACNA1B|GABRB2|KCNQ5|CACNA1E|TRPM3|S…	47599	47880|50667|48393|47781|48417|48303|49812|48360|48456|50520|48399|50583|47853|49668|50577|50178|50490|48903|50697|48963|48039|48528|49854|49155|48756|50169|50736|48219|48240|47799|48957|48195|50109|47775|48354|50028|48696|48549|48171|48411|47886|49296|49917|49095|48033|48747|50010|49764|49749|48678|47754|49140|48786|48720|50238|48546|50349|49431|50763|49857|49644|48021|48333|48930|48915|50418|479…	2.2e-14		GO:0005216	1.04802	0
78	27	GO Cellular Component		Intrinsic component of synaptic membrane	4e-11	DCC|CNTN5|PCDH17|LRRC4C|CNTN1|SORCS3|PTPRO|IL1RAPL1|NLGN1|GRID1|GRIA1|GRIN2A|KCND2|GRID2|SHISA9|GRM3|CLSTN2|CNTN6|ADGRL2|NTNG1|ERBB4|KCND3|LRFN5|PTPRA|ADAM22|GABRA2|NLGN4X	47599	50721|50355|49647|47871|48918|48960|49056|50469|49902|48957|50109|48171|48411|49296|48831|49839|50022|48723|48840|49578|50382|48720|49050|49026|50220|48930|48216	4.93e-13		GO:0099240	1.03979	0
295	53	GO Biological Process		Regulation of membrane potential	4.84e-11	GRM1|TRDN|GRIN3A|CFTR|GRIK2|KCNH8|BFSP2|TAFA4|GLRA3|GABRG3|RYR2|IFIH1|PPP3CA|KCNH1|AKAP6|CTNNA3|KCNMA1|NLGN1|GRID1|CACNA1A|GRIA1|HCN1|GRIA3|PIEZO2|GRIN2A|ABL1|KCND2|GRID2|RELN|GRM5|KCNH5|GRIK3|KCNK10|GRIN2B|GABRB3|CFAP299|GNA14|CACNB2|DLG2|GABRA5|KCNIP4|PRKN|KCND3|CACNA1B|GABRB2|RIMS1|RIMS2|PID1|GABRA2|PKP2|KCNQ3|KCNQ1|GRIK1	47599	50760|49236|47781|48417|48303|49812|49926|49968|49668|50697|48963|48528|48762|50169|49689|48150|47799|49902|48957|48195|50109|50028|48696|48549|48171|48363|48411|49296|50214|48081|49917|49095|48033|50010|49764|49749|50280|47754|49314|49140|48786|48645|48720|49431|50763|49245|48936|49089|48930|49890|50418|47994|49401	1.02e-13		GO:0042391	1.03152	0
456	66	GO Cellular Component		Plasma membrane protein complex	6.16e-11	CDH19|CDH7|GRM1|KCNC2|GRIN3A|VWC2|GRIK2|EPS15|DPP10|SNTG1|SCN8A|SCN10A|GLRA3|CACNA2D3|KCNAB1|CACNA2D2|CRB1|SCN1A|SCN9A|ABCC9|GRIA4|KCNMA1|CACNA1A|KCNIP1|SHISA6|GRIA1|HCN1|GRIA3|C6|EFCAB7|GRIN2A|CDH9|CDH10|CDH12|CDH18|OLFM3|TGFBR3|CDH11|CDH8|KCND2|GRID2|SHISA9|GRIK3|GRIN2B|GNA14|SCN11A|SGCD|CACNB2|CATSPERB|DPP6|KCNIP4|KCND3|SLC6A3|PDE4B|MPP7|GABBR2|KCNB2|CDH4|CACNA1B|KCNQ5|CACNA1E|CTNNA2|ITGB8|CDH…	47599	50292|50358|50760|50667|47781|49035|48303|50034|49950|50703|50583|47853|49668|50178|48903|49854|49059|49155|48756|50736|48240|47799|48195|47940|49284|50109|50028|48696|48486|48351|48171|48168|47949|47829|49959|48489|50511|49410|48306|48411|49296|48831|49095|50010|50280|48678|49788|47754|50307|47811|48786|48720|48594|48450|49164|48015|48546|50118|49431|49857|49644|49611|49371|50364|50418|47994	7.98e-13		GO:0098797	1.02104	0
311	54	GO Biological Process		Synaptic signaling	9.06e-11	GRM1|EXT1|EXOC4|GRIN3A|GRIK2|NAPA|SYT1|RIC3|GLRA3|SV2C|GABRG3|CHRM3|PPP3CA|IL1RAPL1|KCNMA1|NLGN1|UNC13C|GRID1|GRIA1|GRIA3|GRIN2A|CDH8|GRID2|GRM5|TNR|GRIK3|GRIN2B|GABRB3|CFAP299|RPH3A|CACNB2|SYN3|DLGAP1|DLG2|FCHSD2|GABRA5|CADPS|DTNA|PRKN|SLC6A3|SYT9|GABRB2|DLGAP2|RIMS1|CACNA1E|SNCA|RIMS2|GABRA2|CADPS2|NLGN4X|PTPRD|ERC2|UNC13B|GRIK1	47599	50760|50127|47832|47781|48303|49674|48453|50709|49668|50646|50697|50580|48762|50469|47799|49902|50523|48957|50109|48696|48171|48306|49296|48081|48846|49095|50010|49764|49749|50019|47754|48834|49053|49314|48906|49140|49077|50193|48645|48594|49101|50763|49110|49245|49644|50778|48936|48930|50457|48216|48054|48681|50151|49401	1.99e-13		GO:0099536	1.00429	0
1146	119	GO Cellular Component		Integral component of plasma membrane	1.01e-10	DCC|GRM1|KCNC2|PKHD1L1|KIT|ADGRB3|PLPPR1|GRIN3A|TMPRSS11F|VWC2|EPHA7|CFTR|EGFR|GRIK2|PCDH17|DPP10|ALK|KCNH8|TRPC4|PLXNC1|SEMA3A|SEMA3C|TMC2|LRRC4C|EPHB1|HHIP|SCN8A|SCN10A|GLRA3|ADGRV1|KCNAB1|EPHA6|ALCAM|GABRG3|CHRM3|ATP10A|ADCY2|IFIH1|SORCS3|SGMS2|SLCO3A1|SCN1A|SCN9A|KCNH1|ABCC9|PTPRO|IL1RAPL1|GRIA4|KCNMA1|NLGN1|SLC2A9|GRID1|CACNA1A|KCNIP1|SHISA6|GRIA1|ASIC2|HCN1|GRIA3|C6|TENM1|GRIN2A|OLFM3|KCND2…	47599	50721|50760|50667|48894|49881|49413|50424|47781|49944|49035|49623|48417|48279|48303|49647|49950|50229|49812|50520|47922|47757|48009|48399|47871|49311|49092|50583|47853|49668|49017|48903|50313|48345|50697|50580|49443|49761|48528|48960|48285|48852|49155|48756|50169|50736|49056|50469|48240|47799|49902|48933|48957|48195|47940|49284|50109|48354|50028|48696|48486|50286|48171|48489|48411|49296|48081|499…	1.37e-12		GO:0005887	0.999568	0
143	36	COMPARTMENTS		Cation channel complex	1.42e-10	GRIN3A|GRIK2|DPP10|TRPC4|MICU3|SCN8A|SCN10A|CACNA2D3|CACNA2D2|SCN1A|SCN9A|KCNH1|ABCC9|AKAP6|GRIA4|KCNMA1|CACNA1A|KCNIP1|TRPC5|HCN1|GRIA3|GRIN2A|KCNH5|GRIK3|MICU1|GRIN2B|CATSPERB|DPP6|KCNIP4|PDE4B|KCNB2|CACNA1B|KCNQ5|CACNA1E|LRRTM4|GRIK1	47599	47781|48303|49950|50520|49440|50583|47853|50178|49854|49155|48756|50169|50736|49689|48240|47799|48195|47940|47775|50028|48696|48171|49917|49095|50277|50010|50307|47811|48786|48450|48546|49431|49857|49644|50004|49401	2.32e-13		GOCC:0034703	0.984771	0
359	58	GO Biological Process		Neuron projection morphogenesis	1.63e-10	DCC|PKHD1L1|EXT1|EPHA7|CNTN5|RAB10|CNTN4|MYO16|PLXNC1|SEMA3A|CHL1|UNC5D|SEMA3C|BFSP2|EPHB1|PREX2|GPM6A|EPHA6|TRIO|ALCAM|CNTN1|PPP3CA|KALRN|IQGAP1|PTPRO|ZNF365|NCAM1|B4GALT6|RERE|CDH11|LAMA2|RELN|NFASC|TNR|PTPRZ1|CNTN6|SHTN1|GAS7|SEMA5B|NTNG1|NYAP2|ROCK1|PALLD|RAPH1|SLIT3|SMAD4|ROBO2|SEMA3E|RBFOX2|KIRREL3|SEMA5A|ROBO1|NFIB|MYCBP2|PTN|PLXNA4|PHACTR1|DCLK1	47599	50721|48894|50127|49623|50355|49803|50637|50487|47922|47757|49725|49452|48009|49926|49311|50694|50490|50313|50493|48345|48918|48762|48141|50148|49056|49230|49485|50289|47985|49410|48255|50214|47742|48846|48633|48723|48882|48726|50337|49578|49884|48798|50346|48660|50784|48552|49863|50298|50262|49119|49842|50013|50412|48051|49332|49719|49257|48192	3.74e-13		GO:0048812	0.978781	0
206	41	GO Cellular Component		Glutamatergic synapse	2.76e-10	GRM1|GRIN3A|GRIK2|PCDH17|SYT1|PLCB4|PCLO|LRRC4C|EPHB1|PPP3CA|PTPRO|IL1RAPL1|NLGN1|GRID1|OPHN1|GRIA1|IL1RAPL2|ARHGAP44|GRIN2A|CDH11|CDH8|KCND2|GRID2|TNR|SHISA9|GRIK3|GRM3|DGKB|CLSTN2|ADGRL2|DLGAP1|CADPS|NTNG1|ERBB4|PSD2|KCND3|LRFN5|DLGAP2|CADPS2|PTPRD|ERC2	47599	50760|47781|48303|49647|48453|49806|49464|47871|49311|48762|49056|50469|49902|48957|49194|50109|48477|49869|48171|49410|48306|48411|49296|48846|48831|49095|49839|48297|50022|48840|49053|49077|49578|50382|50241|48720|49050|49110|50457|48054|48681	3.93e-12		GO:0098978	0.955909	0
184	40	COMPARTMENTS		Ion channel complex	2.96e-10	GRIN3A|CFTR|GRIK2|DPP10|TRPC4|MICU3|SCN8A|SCN10A|CACNA2D3|GABRG3|CACNA2D2|SCN1A|SCN9A|KCNH1|ABCC9|AKAP6|GRIA4|KCNMA1|CACNA1A|KCNIP1|TRPC5|HCN1|GRIA3|GRIN2A|KCNH5|GRIK3|GRM3|MICU1|GRIN2B|GABRB3|CATSPERB|DPP6|KCNIP4|PDE4B|KCNB2|CACNA1B|KCNQ5|CACNA1E|LRRTM4|GRIK1	47599	47781|48417|48303|49950|50520|49440|50583|47853|50178|50697|49854|49155|48756|50169|50736|49689|48240|47799|48195|47940|47775|50028|48696|48171|49917|49095|49839|50277|50010|49764|50307|47811|48786|48450|48546|49431|49857|49644|50004|49401	6.47e-13		GOCC:0034702	0.952871	0
62	23	GO Cellular Component		Intrinsic component of postsynaptic membrane	5.58e-10	DCC|PCDH17|LRRC4C|CNTN1|SORCS3|PTPRO|IL1RAPL1|NLGN1|GRID1|GRIA1|GRIN2A|KCND2|GRID2|SHISA9|GRM3|CLSTN2|ADGRL2|ERBB4|KCND3|LRFN5|ADAM22|GABRA2|NLGN4X	47599	50721|49647|47871|48918|48960|49056|50469|49902|48957|50109|48171|48411|49296|48831|49839|50022|48840|50382|48720|49050|50220|48930|48216	8.32e-12		GO:0098936	0.925337	0
384	59	GO Biological Process		Cell part morphogenesis	5.92e-10	DCC|PKHD1L1|EXT1|EPHA7|CNTN5|RAB10|CNTN4|MYO16|PLXNC1|SEMA3A|CHL1|UNC5D|SEMA3C|BFSP2|EPHB1|PREX2|GPM6A|EPHA6|TRIO|ALCAM|CNTN1|PPP3CA|KALRN|IQGAP1|PTPRO|ZNF365|NCAM1|B4GALT6|RERE|CDH11|LAMA2|RELN|NFASC|TNR|PTPRZ1|CNTN6|SHTN1|GAS7|SEMA5B|NTNG1|NYAP2|ROCK1|PALLD|RAPH1|SLIT3|SMAD4|ROBO2|SEMA3E|RBFOX2|PID1|KIRREL3|SEMA5A|ROBO1|NFIB|MYCBP2|PTN|PLXNA4|PHACTR1|DCLK1	47599	50721|48894|50127|49623|50355|49803|50637|50487|47922|47757|49725|49452|48009|49926|49311|50694|50490|50313|50493|48345|48918|48762|48141|50148|49056|49230|49485|50289|47985|49410|48255|50214|47742|48846|48633|48723|48882|48726|50337|49578|49884|48798|50346|48660|50784|48552|49863|50298|50262|49089|49119|49842|50013|50412|48051|49332|49719|49257|48192	1.52e-12		GO:0032990	0.922768	0
337	53	GO Cellular Component		Presynapse	6.26e-10	GRIK2|CNTN5|RAB10|PCDH17|TMEM163|SYT1|ITPR1|PCLO|MCTP1|SV2C|CNTN1|MCTP2|DISC1|DNM3|KCNMA1|NLGN1|UNC13C|OPHN1|PRKCB|GRIA1|ARHGAP44|GRIN2A|CDH8|RAB3B|GRIK3|GRM3|CNTN6|RPH3A|CASK|CACNB2|SYN3|AMPH|SLC4A10|CADPS|NTNG1|ERBB4|PRKN|SLC6A3|SYT9|PDE4B|RIMS1|SNAP91|SYNPR|SNCA|RIMS2|GABRA2|KIRREL3|CADPS2|ITSN1|NLGN4X|PGAM1|ERC2|UNC13B	47599	48303|50355|49803|49647|49770|48453|48456|49464|48258|50646|48918|49686|49455|48246|47799|49902|50523|49194|50772|50109|49869|48171|48306|48006|49095|49839|48723|50019|49752|47754|48834|49038|49656|49077|49578|50382|48645|48594|49101|48450|49245|47976|49113|50778|48936|48930|49119|50457|50757|48216|49083|48681|50151	9.75e-12		GO:0098793	0.920343	0
894	100	GO Biological Process		Plasma membrane bounded cell projection organization	7.81e-10	DCC|AHI1|PKHD1L1|EXT1|LRRC6|KIT|PKHD1|GRIN3A|FAM161A|WDPCP|EPHA7|CNTN5|RAB10|DRC1|MEGF8|KLHL1|CNTN4|MYO16|PLXNC1|SEMA3A|CHL1|UNC5D|SEMA3C|BFSP2|ERCC6|EPHB1|PREX2|TTC29|PLS1|GPM6A|EPHA6|TRIO|ALCAM|CNTN1|SPAG17|CFAP58|PPP3CA|CFAP46|DISC1|KALRN|IQGAP1|PTPRO|ZNF365|NCAM1|OPHN1|TTLL5|TSHR|KLHL4|B4GALT6|RERE|ABL1|HYDIN|NEGR1|CDH11|LAMA2|NF2|CFAP47|RELN|PRKG1|NFASC|TNR|PTPRZ1|SPAG16|RTN4|CNTN6|SHTN1|CAR…	47599	50721|49107|48894|50127|50775|49881|48420|47781|48618|50301|49623|50355|49803|48132|49704|47748|50637|50487|47922|47757|49725|49452|48009|49926|49512|49311|50694|48966|49104|50490|50313|50493|48345|48918|50502|48969|48762|50055|49455|48141|50148|49056|49230|49485|49194|50133|48567|49428|50289|47985|48363|50559|49521|49410|48255|48036|49818|50214|47904|47742|48846|48633|50547|48234|48723|48882|506…	2.08e-12		GO:0120036	0.910735	0
394	60	GO Molecular Function		Metal ion transmembrane transporter activity	8.21e-10	KCNN2|KCNC2|SLC12A2|GRIN3A|SLC13A1|GRIK2|KCNH8|NALCN|ITPR1|TRPC4|TMC2|SLC5A8|SCN8A|SCN10A|SLC9A9|RYR3|CACNA2D3|ADGRV1|GPM6A|KCNAB1|RYR2|IFIH1|CACNA2D2|SCN1A|SCN9A|KCNH1|ABCC9|KCNMA1|CACNA1A|TRPC5|ASIC2|HCN1|GRIN2A|KCND2|KCNH5|GRIK3|KCNK10|SLC24A3|ATP7A|GRIN2B|CFAP299|SCN11A|CACNB2|SLC4A10|KCNIP4|KCND3|SLC6A3|KCNB2|KCNJ6|CACNA1B|KCNQ5|CACNA1E|SLC4A4|SLC9C1|SLC39A11|KCNQ3|TUSC3|KCNQ1|KCNT2|SLC6A11	47599	47880|50667|48393|47781|50112|48303|49812|48360|48456|50520|48399|47814|50583|47853|47913|50577|50178|49017|50490|48903|48963|48528|49854|49155|48756|50169|50736|47799|48195|47775|48354|50028|48171|48411|49917|49095|48033|48747|48105|50010|49749|48678|47754|49656|48786|48720|48594|48546|50349|49431|49857|49644|49518|48333|48753|50418|47733|47994|49569|48207	1.37e-12		GO:0046873	0.908566	0
58	22	GO Cellular Component		Integral component of postsynaptic membrane	1.02e-09	DCC|PCDH17|LRRC4C|SORCS3|PTPRO|IL1RAPL1|NLGN1|GRID1|GRIA1|GRIN2A|KCND2|GRID2|SHISA9|GRM3|CLSTN2|ADGRL2|ERBB4|KCND3|LRFN5|ADAM22|GABRA2|NLGN4X	47599	50721|49647|47871|48960|49056|50469|49902|48957|50109|48171|48411|49296|48831|49839|50022|48840|50382|48720|49050|50220|48930|48216	1.66e-11		GO:0099055	0.89914	0
338	54	GO Biological Process		Cell morphogenesis involved in neuron differentiation	1.32e-09	DCC|PKHD1L1|EXT1|WDPCP|EPHA7|CNTN5|RAB10|PTPRQ|CNTN4|PLXNC1|SEMA3A|CHL1|UNC5D|SEMA3C|EPHB1|PREX2|PLS1|EPHA6|TRIO|ALCAM|CNTN1|PPP3CA|KALRN|PTPRO|ZNF365|NCAM1|OPHN1|B4GALT6|RERE|CDH11|LAMA2|RELN|NFASC|TNR|PTPRZ1|CNTN6|SHTN1|SEMA5B|NTNG1|PALLD|RAPH1|SLIT3|SMAD4|ROBO2|SEMA3E|RBFOX2|SEMA5A|ROBO1|NFIB|MYCBP2|PTN|PLXNA4|PHACTR1|DCLK1	47599	50721|48894|50127|50301|49623|50355|49803|48267|50637|47922|47757|49725|49452|48009|49311|50694|49104|50313|50493|48345|48918|48762|48141|49056|49230|49485|49194|50289|47985|49410|48255|50214|47742|48846|48633|48723|48882|50337|49578|50346|48660|50784|48552|49863|50298|50262|49842|50013|50412|48051|49332|49719|49257|48192	3.62e-12		GO:0048667	0.887943	0
166	35	GO Cellular Component		Postsynaptic density	2.22e-09	DCC|GRM1|GRIK2|PLCB4|ITPR1|PCLO|BFSP2|LRRC4C|SHANK2|SORCS3|DISC1|PTPRO|IL1RAPL1|GRID1|SHISA6|GRIA1|ARHGAP44|GRIN2A|GRID2|GRM5|BAALC|CTNND2|SHISA9|GRM3|LRRC7|RTN4|CLSTN2|GRIN2B|SORCS2|ERBB4|PDE4B|LRFN5|ADAM22|DCLK1|PPP1R9A	47599	50721|50760|48303|49806|48456|49464|49926|47871|48342|48960|49455|49056|50469|48957|49284|50109|49869|48171|49296|48081|50409|50181|48831|49839|50094|48234|50022|50010|50514|50382|48450|49050|50220|48192|49281	3.74e-11		GO:0014069	0.865365	0
26	17	GO Molecular Function		Glutamate receptor activity	2.38e-09	GRM1|GRIN3A|GRIK2|GRIA4|GRID1|GRIA1|GRIA3|GRIN2A|GRID2|GRM5|GRIK3|GRM3|GRIN2B|CFAP299|GRM8|GRM7|GRIK1	47599	50760|47781|48303|48240|48957|50109|48696|48171|49296|48081|49095|49839|50010|49749|48405|49782|49401	4.76e-12		GO:0008066	0.862342	0
177	36	GO Cellular Component		Neuron to neuron synapse	2.62e-09	DCC|GRM1|GRIK2|PLCB4|ITPR1|PCLO|BFSP2|LRRC4C|SHANK2|SORCS3|DISC1|PTPRO|IL1RAPL1|GRID1|SHISA6|GRIA1|ARHGAP44|GRIN2A|GRID2|GRM5|BAALC|CTNND2|SHISA9|GRM3|LRRC7|RTN4|CLSTN2|GRIN2B|SORCS2|ERBB4|SYT9|PDE4B|LRFN5|ADAM22|DCLK1|PPP1R9A	47599	50721|50760|48303|49806|48456|49464|49926|47871|48342|48960|49455|49056|50469|48957|49284|50109|49869|48171|49296|48081|50409|50181|48831|49839|50094|48234|50022|50010|50514|50382|49101|48450|49050|50220|48192|49281	4.76e-11		GO:0098984	0.85817	0
69	23	GO Cellular Component		Integral component of synaptic membrane	2.62e-09	DCC|PCDH17|LRRC4C|SORCS3|PTPRO|IL1RAPL1|NLGN1|GRID1|GRIA1|GRIN2A|KCND2|GRID2|SHISA9|GRM3|CLSTN2|ADGRL2|ERBB4|KCND3|LRFN5|PTPRA|ADAM22|GABRA2|NLGN4X	47599	50721|49647|47871|48960|49056|50469|49902|48957|50109|48171|48411|49296|48831|49839|50022|48840|50382|48720|49050|49026|50220|48930|48216	4.89e-11		GO:0099699	0.85817	0
2601	212	GO Biological Process		Cell differentiation	3.16e-09	WDR7|DCC|AHI1|VPS13B|PKHD1L1|PACRG|EXT1|FSTL4|COL22A1|TRAPPC9|AGTPBP1|KIT|BMP5|KHDRBS2|COL19A1|HIVEP3|GRIN3A|MSH2|MEI4|WDPCP|EPHA7|CFTR|EGFR|ASTN2|BRINP1|CNTN5|RAB10|MEGF8|KLHL1|ALK|SYT1|PTPRQ|TTC27|CNTN4|MYO16|TRPC4|SMAD9|PLXNC1|SEMA3A|CHL1|UNC5D|SEMA3C|BFSP2|ERCC6|PIWIL1|NR1H4|ATP8A2|EPHB1|HHIP|PREX2|PLS1|STAU2|RRAS2|GPM6A|FSTL5|EPHA6|TRIO|RUNX1|ALCAM|CNTN1|OCA2|ERG|SPAG17|TMEFF2|DNER|CFAP58|PP…	47599	50613|50721|49107|48012|48894|49821|50127|50235|49179|49242|49596|49881|48324|50025|50718|50769|47781|48942|48597|50301|49623|48417|48279|49947|49986|50355|49803|49704|47748|50229|48453|48267|48642|50637|50487|50520|50649|47922|47757|49725|49452|48009|49926|49512|49146|49014|49650|49311|49092|50694|49104|49773|48975|50490|49347|50313|50493|48813|48345|48918|48828|50628|50502|50745|50532|48969|487…	8.97e-12		GO:0030154	0.850031	0
414	58	GO Cellular Component		Axon	3.27e-09	DCC|KCNC2|EXOC4|AGTPBP1|SPTBN1|CNTN5|SYT1|ITPR1|CNTN4|SEMA3A|CHL1|PCLO|BFSP2|EPHB1|CADM2|ADGRV1|GPM6A|KCNAB1|ALCAM|CNTN1|RIN3|DISC1|IL1RAPL1|UNC80|NCAM1|KCNMA1|UNC13C|OPHN1|PRKCB|GRIA1|HCN1|ABL1|CDH8|NFASC|GRM3|AGBL4|ZNF804A|CNTN6|SHTN1|SCN11A|NTRK3|SLC4A10|MAP2K4|PALLD|SLC6A3|MBP|SPOCK1|NCAM2|AUTS2|SNCA|GABRA2|KIRREL3|KCNQ3|NFIB|MYCBP2|ADGRL3|UNC13B|PCDH9	47599	50721|50667|47832|49596|48135|50355|48453|48456|50637|47757|49725|49464|49926|49311|49437|49017|50490|48903|48345|48918|49731|49455|50469|48219|49485|47799|50523|49194|50772|50109|50028|48363|48306|47742|49839|50541|48579|48723|48882|48678|47991|49656|50142|50346|48594|49467|49737|48075|49425|50778|48930|49119|50418|50412|48051|50139|50151|49851	6.37e-11		GO:0030424	0.848545	0
2624	213	GO Biological Process		Cellular developmental process	3.85e-09	WDR7|DCC|AHI1|VPS13B|PKHD1L1|PACRG|EXT1|FSTL4|COL22A1|TRAPPC9|AGTPBP1|KIT|BMP5|KHDRBS2|COL19A1|HIVEP3|GRIN3A|MSH2|MEI4|WDPCP|EPHA7|CFTR|EGFR|ASTN2|BRINP1|CNTN5|RAB10|MEGF8|KLHL1|ALK|SYT1|PTPRQ|TTC27|CNTN4|MYO16|TRPC4|SMAD9|PLXNC1|SEMA3A|CHL1|UNC5D|SEMA3C|BFSP2|ERCC6|PIWIL1|NR1H4|ATP8A2|EPHB1|HHIP|PREX2|PLS1|STAU2|RRAS2|GPM6A|FSTL5|EPHA6|TRIO|RUNX1|ALCAM|CNTN1|OCA2|ERG|SPAG17|TMEFF2|DNER|CFAP58|PP…	47599	50613|50721|49107|48012|48894|49821|50127|50235|49179|49242|49596|49881|48324|50025|50718|50769|47781|48942|48597|50301|49623|48417|48279|49947|49986|50355|49803|49704|47748|50229|48453|48267|48642|50637|50487|50520|50649|47922|47757|49725|49452|48009|49926|49512|49146|49014|49650|49311|49092|50694|49104|49773|48975|50490|49347|50313|50493|48813|48345|48918|48828|50628|50502|50745|50532|48969|487…	1.13e-11		GO:0048869	0.841454	0
199	40	SMART Domains		Epidermal growth factor-like domain.	4.25e-09	FBN2|SCUBE1|EYS|CNTNAP2|CNTNAP5|LRP1B|NRG2|ADAM18|NRG1|HHIP|EDIL3|NELL2|TMEFF2|DNER|BRINP3|CRB1|ATRNL1|HMCN1|ASTN1|TENM1|LAMA2|LOC482849|THSD7A|RELN|TNR|NRXN3|NRG3|FBN3|TEK|NTNG1|SLIT3|FAT3|NRXN1|LTBP1|ADAM22|TENM2|ITGBL1|ITGB8|TENM4|NELL1	47599	48060|48504|48945|47979|48564|48921|49560|48126|48057|49092|50781|48516|50745|50532|48684|49059|50091|47895|50316|50286|48255|50724|47820|50214|48846|49209|49503|50691|50115|49578|50784|50727|50232|48315|50220|50001|48978|49371|49482|49887	5.51e-12		SM00181	0.837161	0
180	38	SMART Domains		Immunoglobulin C-2 Type	4.25e-09	DCC|FSTL4|CNTN5|NRG2|CNTN4|CHL1|UNC5D|NRG1|PXDNL|LRRC4C|CADM2|FSTL5|TRIO|CNTN1|KALRN|IL1RAPL1|HMCN1|NCAM1|MDGA2|NEGR1|CEACAM20|NFASC|LINGO2|CNTN6|DSCAM|OPCML|PALLD|LRFN5|ROBO2|LSAMP|NCAM2|NTM|MYLK|KIRREL3|ROBO1|CNTN3|IGSF11|PTPRD	47599	50721|50235|50355|49560|50637|49725|49452|48057|50712|47871|49437|49347|50493|48918|48141|50469|47895|49485|49920|49521|49614|47742|49047|48723|47988|47865|50346|49050|49863|47793|48075|49191|50073|49119|50013|50160|49125|48054	5.25e-12		SM00408	0.837161	0
45	19	GO Cellular Component		Integral component of postsynaptic specialization membrane	4.59e-09	DCC|LRRC4C|SORCS3|PTPRO|IL1RAPL1|NLGN1|GRID1|GRIA1|GRIN2A|KCND2|GRID2|SHISA9|CLSTN2|ERBB4|KCND3|LRFN5|ADAM22|GABRA2|NLGN4X	47599	50721|47871|48960|49056|50469|49902|48957|50109|48171|48411|49296|48831|50022|50382|48720|49050|50220|48930|48216	9.24e-11		GO:0099060	0.833819	0
433	61	GO Biological Process		Cell morphogenesis involved in differentiation	5.27e-09	DCC|PKHD1L1|EXT1|COL22A1|WDPCP|EPHA7|CNTN5|RAB10|PTPRQ|CNTN4|PLXNC1|SEMA3A|CHL1|UNC5D|SEMA3C|EPHB1|PREX2|PLS1|EPHA6|TRIO|ALCAM|CNTN1|PPP3CA|ATRNL1|KALRN|PTPRO|ZNF365|NCAM1|OPHN1|B4GALT6|RERE|ABL1|CDH11|LAMA2|RELN|NFASC|TNR|PTPRZ1|CNTN6|SHTN1|SEMA5B|TEK|NTNG1|ROCK1|PALLD|RAPH1|SLIT3|FAT3|SMAD4|ROBO2|SEMA3E|RBFOX2|POF1B|SEMA5A|ROBO1|NFIB|MYCBP2|PTN|PLXNA4|PHACTR1|DCLK1	47599	50721|48894|50127|49179|50301|49623|50355|49803|48267|50637|47922|47757|49725|49452|48009|49311|50694|49104|50313|50493|48345|48918|48762|50091|48141|49056|49230|49485|49194|50289|47985|48363|49410|48255|50214|47742|48846|48633|48723|48882|50337|50115|49578|48798|50346|48660|50784|50727|48552|49863|50298|50262|49068|49842|50013|50412|48051|49332|49719|49257|48192	1.64e-11		GO:0000904	0.827819	0
353	54	GO Molecular Function		Cation channel activity	6.81e-09	KCNN2|KCNC2|SLC12A2|GRIN3A|GRIK2|KCNH8|NALCN|ITPR1|TRPC4|TMC2|SCN8A|SCN10A|RYR3|CACNA2D3|GPM6A|KCNAB1|RYR2|IFIH1|CACNA2D2|SCN1A|SCN9A|KCNH1|ABCC9|UNC80|GRIA4|KCNMA1|CACNA1A|GRIA1|TRPC5|ASIC2|HCN1|GRIA3|PIEZO2|GRIN2A|KCND2|KCNH5|GRIK3|KCNK10|SLC24A3|GRIN2B|CFAP299|SCN11A|CACNB2|KCNIP4|KCND3|KCNB2|KCNJ6|CACNA1B|KCNQ5|CACNA1E|TRPM3|KCNQ3|KCNQ1|KCNT2	47599	47880|50667|48393|47781|48303|49812|48360|48456|50520|48399|50583|47853|50577|50178|50490|48903|48963|48528|49854|49155|48756|50169|50736|48219|48240|47799|48195|50109|47775|48354|50028|48696|48549|48171|48411|49917|49095|48033|48747|50010|49749|48678|47754|48786|48720|48546|50349|49431|49857|49644|48021|50418|47994|49569	1.59e-11		GO:0005261	0.816685	0
642	78	GO Molecular Function		Calcium ion binding	7.07e-09	CDH19|CDH7|FBN2|SCUBE1|FSTL4|RASEF|EYS|ASTN2|EPS15|MEGF8|PCDH17|LRP1B|SYT1|PLCB4|ITPR1|MICU3|PLS1|MCTP1|ADGRV1|EDIL3|FSTL5|ANXA10|NECAB1|NELL2|CBLB|RYR2|DNER|MCTP2|CALN1|CRB1|IQGAP1|HMCN1|PLA2G4A|ASTN1|WDR49|UNC13C|KCNIP1|EFCAB7|CDH9|CDH10|CDH12|CDH18|CDH11|CDH8|SPOCK3|PCDH7|DGKB|MICU1|CLSTN2|NCALD|DSC1|RPH3A|FBN3|PLS3|KCNIP4|SYT9|SLIT3|FAT3|TLL1|LTBP1|CDH4|CACNA1B|SPOCK1|PCDH15|DYSF|CRTAC1|CACNA…	47599	50292|50358|48060|48504|50235|48705|48945|49947|50034|49704|49647|48921|48453|49806|48456|49440|49104|48258|49017|50781|49347|50076|48807|48516|48591|48963|50532|49686|49923|49059|50148|47895|47967|50316|47784|50523|47940|48351|48168|47949|47829|49959|49410|48306|47745|49758|48297|50277|50022|50217|49278|50019|50691|49137|48786|49101|50784|50727|47934|48315|50118|49431|49737|47937|50682|49182|496…	1.88e-11		GO:0005509	0.815058	0
324	51	GO Biological Process		Regulation of ion transmembrane transport	7.31e-09	KCNC2|TRDN|CFTR|HECW1|DPP10|KCNH8|FGF14|TMC2|SCN8A|SCN10A|CACNA2D3|KCNAB1|CHRM3|RYR2|CACNA2D2|SCN1A|SCN9A|KCNH1|ABCC9|AKAP6|KCNMA1|NLGN1|CACNA1A|KCNIP1|SHISA6|ABL1|KCND2|CLIC6|RELN|GRM5|KCNH5|SHISA9|FGF12|WNK3|HECW2|SCN11A|CACNB2|LYN|DLG2|DPP6|KCNIP4|KCND3|PDE4B|KCNB2|KCNJ6|CACNA1B|KCNQ5|CACNA1E|CLIC5|KCNQ3|KCNQ1	47599	50667|49236|48417|49824|49950|49812|48129|48399|50583|47853|50178|48903|50580|48963|49854|49155|48756|50169|50736|49689|47799|49902|48195|47940|49284|48363|48411|47886|50214|48081|49917|48831|50082|48048|50322|48678|47754|49200|49314|47811|48786|48720|48450|48546|50349|49431|49857|49644|48915|50418|47994	2.35e-11		GO:0034765	0.813608	0
392	57	COMPARTMENTS		Neuron projection	8.85e-09	DCC|SRGAP1|SLC12A2|PKHD1L1|EXOC4|SPTBN1|FARP1|SEMA3A|CPNE4|CHL1|BFSP2|TMC2|ATP8A2|EPHB1|ADGRV1|GPM6A|KCNAB1|MAPK10|ALCAM|GABRG3|DNER|MYO3B|PTPRO|IL1RAPL1|DNM3|KCNMA1|OPHN1|SIPA1L1|SHISA6|GRIA1|ARHGAP44|KCND2|NFASC|SHISA9|LRRC7|ZNF804A|SHTN1|SCN11A|NTRK3|RGS6|SLC4A10|FCHSD2|MAPK8|KCND3|PDE4B|ANKS1B|MPP1|KCNB2|ARHGAP42|SPOCK1|PCDH15|AUTS2|KIRREL3|KCNQ3|NFIB|GPHN|PPP1R9A	47599	50721|50421|48393|48894|47832|48135|49287|47757|47778|49725|49926|48399|49650|49311|49017|50490|48903|47751|48345|50697|50532|49590|49056|50469|48246|47799|49194|49269|49284|50109|49869|48411|47742|48831|50094|48579|48882|48678|47991|49386|49656|48906|49554|48720|48450|48555|49872|48546|48072|49737|47937|49425|49119|50418|50412|50163|49281	2.57e-11		GOCC:0043005	0.805306	0
230	42	COMPARTMENTS		Transmembrane transporter complex	8.85e-09	GRIN3A|CFTR|GRIK2|DPP10|TRPC4|MICU3|SCN8A|SCN10A|CACNA2D3|GABRG3|CACNA2D2|SCN1A|SCN9A|KCNH1|ABCC9|AKAP6|GRIA4|KCNMA1|CACNA1A|KCNIP1|TRPC5|HCN1|GRIA3|GRIN2A|PHACTR3|KCNH5|GRIK3|GRM3|MICU1|ATP7A|GRIN2B|GABRB3|CATSPERB|DPP6|KCNIP4|PDE4B|KCNB2|CACNA1B|KCNQ5|CACNA1E|LRRTM4|GRIK1	47599	47781|48417|48303|49950|50520|49440|50583|47853|50178|50697|49854|49155|48756|50169|50736|49689|48240|47799|48195|47940|47775|50028|48696|48171|47874|49917|49095|49839|50277|48105|50010|49764|50307|47811|48786|48450|48546|49431|49857|49644|50004|49401	2.42e-11		GOCC:1902495	0.805306	0
384	56	GO Biological Process		Regulation of transmembrane transport	1.06e-08	KCNC2|TRDN|RHOQ|CFTR|HECW1|DPP10|KCNH8|FGF14|TMC2|SCN8A|SCN10A|CACNA2D3|KCNAB1|CHRM3|RYR2|CACNA2D2|SCN1A|SCN9A|KCNH1|ABCC9|AKAP6|KCNMA1|NLGN1|CACNA1A|KCNIP1|SHISA6|PRKCB|GPC3|ABL1|KCND2|CLIC6|RELN|GRM5|KCNH5|SHISA9|FGF12|WNK3|HECW2|SCN11A|CACNB2|LYN|DLG2|DPP6|KCNIP4|KCND3|PDE4B|KCNB2|KCNJ6|CACNA1B|KCNQ5|CACNA1E|PID1|CLIC5|KCNQ3|KCNQ1|OSBPL8	47599	50667|49236|47889|48417|49824|49950|49812|48129|48399|50583|47853|50178|48903|50580|48963|49854|49155|48756|50169|50736|49689|47799|49902|48195|47940|49284|50772|49176|48363|48411|47886|50214|48081|49917|48831|50082|48048|50322|48678|47754|49200|49314|47811|48786|48720|48450|48546|50349|49431|49857|49644|49089|48915|50418|47994|49446	3.48e-11		GO:0034762	0.797469	0
343	51	UniProt Keywords		Ion transport	1.49e-08	KCNC2|GRIN3A|CFTR|GRIK2|KCNH8|TRPC4|SCN8A|SCN10A|GLRA3|SLC9A9|GABRG3|IFIH1|SLCO3A1|SCN1A|SCN9A|KCNH1|GRIA4|KCNMA1|GRID1|CACNA1A|GRIA1|TRPC5|ASIC2|HCN1|GRIA3|PIEZO2|GRIN2A|KCND2|CLIC6|GRID2|KCNH5|GRIK3|KCNK10|GRIN2B|GABRB3|SCN11A|SLC4A10|SLC10A7|GABRA5|KCND3|KCNB2|KCNJ6|CACNA1B|GABRB2|CACNA1E|SLC4A4|GABRA2|CLIC5|KCNQ3|KCNQ1|GRIK1	47599	50667|47781|48417|48303|49812|50520|50583|47853|49668|47913|50697|48528|48852|49155|48756|50169|48240|47799|48957|48195|50109|47775|48354|50028|48696|48549|48171|48411|47886|49296|49917|49095|48033|50010|49764|48678|49656|50643|49140|48720|48546|50349|49431|50763|49644|49518|48930|48915|50418|47994|49401	1.44e-10		KW-0406	0.782681	0
198	38	GO Biological Process		Synapse organization	1.8e-08	CNTN5|PCDH17|PCLO|BFSP2|LRRC4C|EPHB1|GPM6A|ZNF365|IL1RAPL1|NLGN1|UNC13C|ARHGAP44|GRID2|RELN|GRM5|NFASC|TNR|GPC6|GABRB3|CACNB2|ADGRL2|DLG2|NTNG1|ERBB4|LRFN5|SEMA3E|GPC4|SNCA|GABRA2|PDZRN3|KIRREL3|ADGRL3|NLGN4X|PTPRD|ERC2|UNC13B|LRRTM4|GPHN	47599	50355|49647|49464|49926|47871|49311|50490|49230|50469|49902|50523|49869|49296|50214|48081|47742|48846|49845|49764|47754|48840|49314|49578|50382|49050|50298|50553|50778|48930|50415|49119|50139|48216|48054|48681|50151|50004|50163	6.12e-11		GO:0050808	0.774473	0
181	37	Reactome Pathways		Transmission across Chemical Synapses	1.81e-08	GRIN3A|GRIK2|SYT1|GLRA3|CACNA2D3|GLS|GABRG3|ADCY2|CACNA2D2|RPS6KA3|NSF|GRIA4|CACNA1A|RPS6KA6|PRKCB|GRIN2A|GRIK3|LRRC7|GRIN2B|GABRB3|NCALD|CASK|CACNB2|DLG2|GABRA5|SLC6A3|RPS6KA2|GABBR2|KCNJ6|CACNA1B|GABRB2|CACNA1E|PLCB1|GABRA2|SLC6A11|GRIK1|GRIP1	47599	47781|48303|48453|49668|50178|49392|50697|49761|49854|49734|49914|48240|48195|50400|50772|48171|49095|50094|50010|49764|50217|49752|47754|49314|49140|48594|49533|48015|50349|49431|50763|49644|50499|48930|48207|49401|47982	2.26e-11		CFA-112315	0.774232	0
462	62	GO Biological Process		Cellular component morphogenesis	1.94e-08	DCC|VPS13B|PKHD1L1|EXT1|EPHA7|CNTN5|RAB10|CNTN4|MYO16|PLXNC1|SEMA3A|CHL1|UNC5D|SEMA3C|BFSP2|EPHB1|PREX2|GPM6A|EPHA6|TRIO|ALCAM|CNTN1|PPP3CA|KALRN|IQGAP1|PTPRO|ZNF365|NCAM1|B4GALT6|RERE|CDH11|LAMA2|ZPBP|RELN|NFASC|TNR|PTPRZ1|CNTN6|SHTN1|GAS7|SEMA5B|NTNG1|NYAP2|ROCK1|PALLD|RAPH1|SLIT3|SMAD4|ROBO2|SEMA3E|RBFOX2|PID1|KIRREL3|TENM4|SEMA5A|ROBO1|NFIB|MYCBP2|PTN|PLXNA4|PHACTR1|DCLK1	47599	50721|48012|48894|50127|49623|50355|49803|50637|50487|47922|47757|49725|49452|48009|49926|49311|50694|50490|50313|50493|48345|48918|48762|48141|50148|49056|49230|49485|50289|47985|49410|48255|49905|50214|47742|48846|48633|48723|48882|48726|50337|49578|49884|48798|50346|48660|50784|48552|49863|50298|50262|49089|49119|49482|49842|50013|50412|48051|49332|49719|49257|48192	6.76e-11		GO:0032989	0.77122	0
356	51	GO Cellular Component		Dendrite	2.13e-08	GRM1|KCNC2|BRINP1|ACAD9|MAGI2|DIP2C|PLCB4|CHL1|BFSP2|EPHB1|GPM6A|ALCAM|GABRG3|CHRM3|SHANK2|DNER|PPP3CA|BRINP3|RIN3|PTPRO|IL1RAPL1|GRIA4|OPHN1|SHISA6|GRIA1|ARHGAP44|HCN1|GRIA3|ABL1|KCND2|GRID2|RELN|SHISA9|GRM3|ZNF804A|RPH3A|SLC4A10|GABRA5|PSD2|MAP2K4|KCND3|FAT3|PDE4B|KCNB2|GABRA2|KIRREL3|FRMPD4|PGAM1|EIF5|GPHN|PPP1R9A	47599	50760|50667|49986|48123|48201|48261|49806|49725|49926|49311|50490|48345|50697|50580|48342|50532|48762|48684|49731|49056|50469|48240|49194|49284|50109|49869|50028|48696|48363|48411|49296|50214|48831|49839|48579|50019|49656|49140|50241|50142|48720|50727|48450|48546|48930|49119|50265|49083|49629|50163|49281	4.62e-10		GO:0030425	0.767162	0
79	23	GO Cellular Component		Postsynaptic specialization membrane	2.13e-08	DCC|GRM1|LRRC4C|SORCS3|PTPRO|IL1RAPL1|NLGN1|GRID1|GRIA1|GRIN2A|KCND2|GRID2|GRM5|SHISA9|CLSTN2|GRIN2B|ERBB4|KCND3|LRFN5|ADAM22|GABRA2|NLGN4X|GPHN	47599	50721|50760|47871|48960|49056|50469|49902|48957|50109|48171|48411|49296|48081|48831|50022|50010|50382|48720|49050|50220|48930|48216|50163	4.55e-10		GO:0099634	0.767162	0
898	93	GO Cellular Component		Plasma membrane region	2.33e-08	DCC|GRM1|KCNC2|SLC12A2|DDX58|PKHD1|GRIN3A|CFTR|EGFR|GRIK2|PARD3|EPS15|CNTN5|PCDH17|SYT1|TRPC4|SNTG1|LRRC4C|GLRA3|CNTN1|GABRG3|CHRM3|DPP4|SORCS3|PTPRO|IL1RAPL1|KCNMA1|NLGN1|SLC2A9|UNC13C|GRID1|TSHR|SHISA6|GRIA1|GRIA3|EFCAB7|GRIN2A|CDH8|NF2|DMD|CEACAM20|KCND2|GRID2|GRM5|SHISA9|GRIK3|CA10|GRM3|LRRC7|ATP7A|CLSTN2|UTRN|CNTN6|GRIN2B|GABRB3|PARD3B|MET|ACE2|RPH3A|CASK|BBS9|ADGRL2|SLC4A10|ADAM29|SHROOM2|T…	47599	50721|50760|50667|48393|50670|48420|47781|48417|48279|48303|48372|50034|50355|49647|48453|50520|50703|47871|49668|48918|50697|50580|49692|48960|49056|50469|47799|49902|48933|50523|48957|48567|49284|50109|48696|48351|48171|48306|48036|48300|49614|48411|49296|48081|48831|49095|49263|49839|50094|48105|50022|48108|48723|50010|49764|50103|48093|49956|50019|49752|49149|48840|49656|49779|47769|50115|489…	5.44e-10		GO:0098590	0.763264	0
128	32	STRING Clusters		Mixed, incl. Axon guidance, and Regulation of synapse assembly	2.63e-08	DCC|SRGAP1|EPHA7|PLXNC1|SEMA3A|UNC5D|SEMA3C|BFSP2|LRRC4C|EPHB1|EPHA6|NELL2|PTPRO|TENM1|CDH9|GPR158|NXPH1|DSCAM|ADGRL2|NTNG1|LRFN5|ROBO2|SEMA3E|LSAMP|PTPRT|TENM2|TENM4|NELL1|ROBO1|ADGRL3|PTPRD|PLXNA4	47599	50721|50421|49623|47922|47757|49452|48009|49926|47871|49311|50313|48516|49056|50286|48168|48114|48639|47988|48840|49578|49050|49863|50298|47793|48768|50001|49482|49887|50013|50139|48054|49719	5.82e-12		CL:20399	0.758004	0
253	43	COMPARTMENTS		Transporter complex	2.76e-08	GRIN3A|CFTR|GRIK2|DPP10|TRPC4|MICU3|SCN8A|SCN10A|CACNA2D3|GABRG3|ATP10A|CACNA2D2|SCN1A|SCN9A|KCNH1|ABCC9|AKAP6|GRIA4|KCNMA1|CACNA1A|KCNIP1|TRPC5|HCN1|GRIA3|GRIN2A|PHACTR3|KCNH5|GRIK3|GRM3|MICU1|ATP7A|GRIN2B|GABRB3|CATSPERB|DPP6|KCNIP4|PDE4B|KCNB2|CACNA1B|KCNQ5|CACNA1E|LRRTM4|GRIK1	47599	47781|48417|48303|49950|50520|49440|50583|47853|50178|50697|49443|49854|49155|48756|50169|50736|49689|48240|47799|48195|47940|47775|50028|48696|48171|47874|49917|49095|49839|50277|48105|50010|49764|50307|47811|48786|48450|48546|49431|49857|49644|50004|49401	1.06e-10		GOCC:1990351	0.755909	0
748	84	GO Molecular Function		Inorganic molecular entity transmembrane transporter activity	3.81e-08	KCNN2|KCNC2|SLC12A2|LRRC6|GRIN3A|CFTR|SLC13A1|GRIK2|KCNH8|NALCN|ITPR1|TRPC4|TMC2|SLC5A8|SCN8A|SCN10A|GLRA3|SLC9A9|RYR3|CACNA2D3|ADGRV1|GPM6A|KCNAB1|GABRG3|RYR2|ANO3|IFIH1|CACNA2D2|SCN1A|SCN9A|KCNH1|ABCC9|UNC80|GRIA4|KCNMA1|GRID1|CACNA1A|GRIA1|TRPC5|ASIC2|HCN1|GRIA3|PIEZO2|GRIN2A|KCND2|CLIC6|GRID2|KCNH5|GRIK3|KCNK10|SLC24A3|ATP7A|GRIN2B|GABRB3|CFAP299|SCN11A|CACNB2|SLC4A10|GABRA5|KCNIP4|KCND3|SLC6…	47599	47880|50667|48393|50775|47781|48417|50112|48303|49812|48360|48456|50520|48399|47814|50583|47853|49668|47913|50577|50178|49017|50490|48903|50697|48963|48039|48528|49854|49155|48756|50169|50736|48219|48240|47799|48957|48195|50109|47775|48354|50028|48696|48549|48171|48411|47886|49296|49917|49095|48033|48747|48105|50010|49764|49749|48678|47754|49656|49140|48786|48720|48594|48321|50238|48546|50349|494…	1.14e-10		GO:0015318	0.741908	0
299	47	GO Biological Process		Axon development	4.18e-08	DCC|PKHD1L1|EXT1|EPHA7|CNTN5|RAB10|MEGF8|CNTN4|PLXNC1|SEMA3A|CHL1|UNC5D|SEMA3C|EPHB1|EPHA6|TRIO|ALCAM|CNTN1|KALRN|PTPRO|NCAM1|B4GALT6|CDH11|LAMA2|RELN|NFASC|TNR|PTPRZ1|RTN4|CNTN6|SHTN1|SEMA5B|NTNG1|SPRY3|PALLD|RAPH1|SLIT3|SMAD4|ROBO2|SEMA3E|CRTAC1|SEMA5A|ROBO1|NFIB|MYCBP2|PLXNA4|DCLK1	47599	50721|48894|50127|49623|50355|49803|49704|50637|47922|47757|49725|49452|48009|49311|50313|50493|48345|48918|48141|49056|49485|50289|49410|48255|50214|47742|48846|48633|48234|48723|48882|50337|49578|48447|50346|48660|50784|48552|49863|50298|49182|49842|50013|50412|48051|49719|48192	1.49e-10		GO:0061564	0.737882	0
35	17	GO Biological Process		Glutamate receptor signaling pathway	4.48e-08	GRM1|GRIN3A|GRIK2|GRIA4|GRID1|GRIA1|GRIA3|GRIN2A|GRID2|GRM5|GRIK3|GRM3|GRIN2B|CFAP299|GRM8|GRM7|GRIK1	47599	50760|47781|48303|48240|48957|50109|48696|48171|49296|48081|49095|49839|50010|49749|48405|49782|49401	1.64e-10		GO:0007215	0.734872	0
8789	544	GO Cellular Component		Membrane	5.29e-08	CDH19|CDH7|BCL2|DCC|KCNN2|AIG1|GRM1|UST|PTPRR|LAPTM4B|TRHDE|KCNC2|LOC100684769|VPS13B|SLC12A2|SYTL3|EMC2|PKHD1L1|CSMD3|EXT1|SCUBE1|SLC35F1|TRDN|EXOC4|PCSK5|SND1|LARGE1|POT1|DDX58|PIP5K1B|EDAR|KIT|PKHD1|MLIP|FAM83B|INPP4A|TMEM131|ADGRB3|SRBD1|PLPPR1|GRIN3A|RHOQ|SPTBN1|TMPRSS11F|ANKRD17|EHBP1|WDPCP|ANTXR1|VWC2|EPHA7|CFTR|GPR63|EGFR|CNTNAP2|ASTN2|SLC13A1|GRIK2|INPP4B|PARD3|AFG1L|MGAM|EPS15|COG5|CNTN…	47599	50292|50358|49188|50721|47880|49320|50760|47730|49356|49422|50679|50667|47931|48012|48393|48099|48792|48894|50250|50127|48504|50754|49236|47832|50244|50391|49227|48939|50670|49266|50766|49881|48420|50031|50130|48993|48702|49413|50676|50424|47781|47889|48135|49944|50187|50508|50301|50460|49035|49623|48417|48441|48279|47979|49947|50112|48303|48204|48372|48777|50226|50034|48789|50355|49674|48111|498…	1.27e-09		GO:0016020	0.727654	0
431	58	GO Biological Process		Regulation of ion transport	6.83e-08	KCNC2|TRDN|CFTR|HECW1|DPP10|SYT1|KCNH8|FGF14|TMC2|SCN8A|SCN10A|CACNA2D3|KCNAB1|CNTN1|CHRM3|RYR2|CACNA2D2|SCN1A|SCN9A|KCNH1|ABCC9|AKAP6|KCNMA1|NLGN1|CACNA1A|KCNIP1|SHISA6|ABL1|KCND2|CLIC6|RELN|RAB3B|GRM5|KCNH5|SHISA9|FGF12|WNK3|HECW2|SCN11A|CACNB2|LYN|DLG2|DPP6|KCNIP4|KCND3|SYT9|PDE4B|NKAIN2|KCNB2|KCNJ6|CACNA1B|KCNQ5|CACNA1E|SNCA|CLIC5|KCNQ3|KCNQ1|NKAIN3	47599	50667|49236|48417|49824|49950|48453|49812|48129|48399|50583|47853|50178|48903|48918|50580|48963|49854|49155|48756|50169|50736|49689|47799|49902|48195|47940|49284|48363|48411|47886|50214|48006|48081|49917|48831|50082|48048|50322|48678|47754|49200|49314|47811|48786|48720|49101|48450|49707|48546|50349|49431|49857|49644|50778|48915|50418|47994|48669	2.57e-10		GO:0043269	0.716558	0
201	37	COMPARTMENTS		Postsynapse	6.99e-08	SRGAP1|KCTD8|MAGI2|PCDH17|BFSP2|LRRC4C|GABRG3|SHANK2|SORCS3|PTPRO|IL1RAPL1|DNM3|KCNMA1|OPHN1|SIPA1L1|ABL1|DMD|KCND2|GRID2|GRM5|CLSTN2|UTRN|GRIN2B|GABRB3|DLGAP1|KCND3|PDE4B|LRFN5|DLGAP2|ARHGAP42|ADAM22|NLGN4X|LOC102151797|LRRTM4|GRIP1|GPHN|PPP1R9A	47599	50421|50478|48201|49647|49926|47871|50697|48342|48960|49056|50469|48246|47799|49194|49269|48363|48300|48411|49296|48081|50022|48108|50010|49764|49053|48720|48450|49050|49110|48072|50220|48216|50211|50004|47982|50163|49281	3.06e-10		GOCC:0098794	0.715552	0
567	69	GO Biological Process		Metal ion transport	7.01e-08	KCNN2|KCNC2|SLC12A2|KLHL3|GRIN3A|SLC13A1|GRIK2|HEPHL1|TMEM163|KCNH8|NALCN|ITPR1|TRPC4|TMC2|MICU3|SLC5A8|SCN8A|SCN10A|SLC9A9|RYR3|CACNA2D3|ADGRV1|KCNAB1|RYR2|IFIH1|CACNA2D2|PPP3CA|SCN1A|SCN9A|KCNH1|ABCC9|NSF|KCNMA1|CACNA1A|PRKCB|TRPC5|ASIC2|HCN1|GRIN2A|KCND2|KCNH5|GRIK3|KCNK10|SLC24A3|MICU1|ATP7A|GRIN2B|CFAP299|FAM155A|SCN11A|CACNB2|SLC4A10|SLC10A7|KCNIP4|KCND3|SLC6A3|KCNB2|KCNJ6|CACNA1B|KCNQ5|CAC…	47599	47880|50667|48393|50475|47781|50112|48303|48111|49770|49812|48360|48456|50520|48399|49440|47814|50583|47853|47913|50577|50178|49017|48903|48963|48528|49854|48762|49155|48756|50169|50736|49914|47799|48195|50772|47775|48354|50028|48171|48411|49917|49095|48033|48747|50277|48105|50010|49749|50106|48678|47754|49656|50643|48786|48720|48594|48546|50349|49431|49857|49644|49518|48333|48753|50418|47733|479…	2.7e-10		GO:0030001	0.715428	0
275	44	GO Biological Process		Regulation of neuron projection development	8.94e-08	UST|PKHD1L1|CSMD3|FSTL4|BMP5|HECW1|MEGF8|ALK|PLXNC1|SEMA3A|SEMA3C|LRRC4C|CNTN1|PPP3CA|DISC1|ZNF365|IL1RAPL1|NLGN1|SIPA1L1|ARHGAP44|ABL1|NEGR1|GRID2|RELN|TNR|RTN4|ZNF804A|SHTN1|HECW2|NTRK3|SEMA5B|LYN|NTNG1|FAT3|SEMA3E|CDH4|EFHC2|CAMK1D|SPOCK1|SEMA5A|MYCBP2|FBXW8|PTN|PLXNA4	47599	47730|48894|50250|50235|48324|49824|49704|50229|47922|47757|48009|47871|48918|48762|49455|49230|50469|49902|49269|49869|48363|49521|49296|50214|48846|48234|48579|48882|50322|47991|50337|49200|49578|50727|50298|50118|47898|48156|49737|49842|48051|48810|49332|49719	3.53e-10		GO:0010975	0.704866	0
2819	218	GO Biological Process		Regulation of biological quality	9.94e-08	GRM1|LAPTM4B|TRHDE|SLC12A2|EXT1|FSTL4|TRDN|KLHL3|AGTPBP1|BTBD9|PCSK5|CRY1|KIT|NCK2|PKHD1|BMP5|GRIN3A|SPTBN1|TMPRSS11F|POLD1|CFTR|GRIK2|HEPHL1|MEGF8|ALK|RPTOR|SYT1|KCNH8|ITPR1|TRPC4|SEMA3A|PCLO|SOS1|SEMA3C|BFSP2|TAFA4|ERCC6|NR1H4|MICU3|XKR4|ATP8A2|EPHB1|PLS1|GLRA3|MCTP1|SLC9A9|TACR1|ADGRV1|CSMD1|BTRC|GABRG3|CHRM3|RYR2|ATP10A|ANO3|LOC100856515|IFIH1|SORCS3|PPP3CA|ZBTB20|MCTP2|RIN3|NR5A2|CRB1|STXBP5…	47599	50760|49422|50679|48393|50127|50235|49236|50475|49596|48480|50244|50607|49881|49716|48420|48324|47781|48135|49944|49878|48417|48303|48111|49704|50229|49977|48453|49812|48456|50520|47757|49464|48237|48009|49926|49968|49512|49014|49440|49206|49650|49311|49104|49668|48258|47913|50379|49017|49653|49008|50697|50580|48963|49443|48039|48801|48528|48960|48762|49398|49686|49731|48339|49059|50742|49455|501…	4.01e-10		GO:0065008	0.700261	0
849	90	GO Molecular Function		Ion transmembrane transporter activity	1.09e-07	KCNN2|KCNC2|SLC12A2|LRRC6|GRIN3A|CFTR|SLC13A1|GRIK2|SLC22A14|KCNH8|NALCN|ITPR1|TRPC4|TMC2|SLC5A8|SCN8A|SCN10A|GLRA3|SLC9A9|RYR3|CACNA2D3|ADGRV1|GPM6A|KCNAB1|OCA2|GABRG3|RYR2|ANO3|IFIH1|CACNA2D2|SLCO3A1|SCN1A|SCN9A|KCNH1|ABCC9|UNC80|GRIA4|KCNMA1|GRID1|SNX12|CACNA1A|GRIA1|TRPC5|ASIC2|HCN1|GRIA3|PIEZO2|GRIN2A|SLC44A5|KCND2|CLIC6|GRID2|KCNH5|GRIK3|KCNK10|SLC24A3|ATP7A|SLC25A21|GRIN2B|GABRB3|CFAP299|S…	47599	47880|50667|48393|50775|47781|48417|50112|48303|49488|49812|48360|48456|50520|48399|47814|50583|47853|49668|47913|50577|50178|49017|50490|48903|48828|50697|48963|48039|48528|49854|48852|49155|48756|50169|50736|48219|48240|47799|48957|49374|48195|50109|47775|48354|50028|48696|48549|48171|49635|48411|47886|49296|49917|49095|48033|48747|48105|48231|50010|49764|49749|48678|47754|49656|49140|48786|487…	3.61e-10		GO:0015075	0.696257	0
184	35	GO Molecular Function		Voltage-gated ion channel activity	1.17e-07	KCNC2|GRIN3A|KCNH8|TMC2|SCN8A|SCN10A|CACNA2D3|KCNAB1|IFIH1|CACNA2D2|SCN1A|SCN9A|KCNH1|KCNMA1|CACNA1A|HCN1|GRIN2A|KCND2|CLIC6|KCNH5|KCNK10|GRIN2B|SCN11A|CACNB2|KCNIP4|KCND3|KCNB2|KCNJ6|CACNA1B|KCNQ5|CACNA1E|CLIC5|KCNQ3|KCNQ1|KCNT2	47599	50667|47781|49812|48399|50583|47853|50178|48903|48528|49854|49155|48756|50169|47799|48195|50028|48171|48411|47886|49917|48033|50010|48678|47754|48786|48720|48546|50349|49431|49857|49644|48915|50418|47994|49569	4.28e-10		GO:0005244	0.693181	0
117	29	STRING Clusters		Mixed, incl. Transmitter-gated channel activity, and Neurexins and neuroligins	1.53e-07	GRIN3A|GRIK2|RIC3|GLRA3|GABRG3|SHANK2|GRIA4|NLGN1|GRIA1|GRIA3|GRIN2A|NRXN3|GRIK3|LRRC7|GRIN2B|GABRB3|CASK|DLGAP1|DLG2|GABRA5|NRXN1|MPP1|GABRB2|DLGAP2|GABRA2|NLGN4X|GRIK1|GRIP1|GPHN	47599	47781|48303|50709|49668|50697|48342|48240|49902|50109|48696|48171|49209|49095|50094|50010|49764|49752|49053|49314|49140|50232|49872|50763|49110|48930|48216|49401|47982|50163	6.79e-11		CL:19997	0.681531	0
140	30	GO Molecular Function		Voltage-gated cation channel activity	1.54e-07	KCNC2|GRIN3A|KCNH8|TMC2|SCN8A|CACNA2D3|KCNAB1|IFIH1|CACNA2D2|KCNH1|KCNMA1|CACNA1A|HCN1|GRIN2A|KCND2|KCNH5|KCNK10|GRIN2B|SCN11A|CACNB2|KCNIP4|KCND3|KCNB2|KCNJ6|CACNA1B|KCNQ5|CACNA1E|KCNQ3|KCNQ1|KCNT2	47599	50667|47781|49812|48399|50583|50178|48903|48528|49854|50169|47799|48195|50028|48171|48411|49917|48033|50010|48678|47754|48786|48720|48546|50349|49431|49857|49644|50418|47994|49569	6.65e-10		GO:0022843	0.681248	0
103	27	STRING Clusters		Axon guidance, and Synaptic membrane adhesion	1.59e-07	DCC|SRGAP1|EPHA7|PLXNC1|SEMA3A|UNC5D|SEMA3C|BFSP2|LRRC4C|EPHB1|EPHA6|NELL2|PTPRO|TENM1|DSCAM|ADGRL2|NTNG1|LRFN5|ROBO2|SEMA3E|TENM2|TENM4|NELL1|ROBO1|ADGRL3|PTPRD|PLXNA4	47599	50721|50421|49623|47922|47757|49452|48009|49926|47871|49311|50313|48516|49056|50286|47988|48840|49578|49050|49863|50298|50001|49482|49887|50013|50139|48054|49719	1.06e-10		CL:20400	0.67986	0
108	26	GO Biological Process		Homophilic cell adhesion via plasma membrane adhesion molecules	2.69e-07	CDH19|CDH7|PCDH17|CNTN4|CHL1|CADM2|NCAM1|CDH10|CDH12|CDH18|CDH11|CDH8|PCDH7|CLSTN2|CNTN6|DSC1|DSCAM|PALLD|FAT3|CDH4|PCDH15|PTPRT|KIRREL3|CDH13|IGSF11|PCDH9	47599	50292|50358|49647|50637|49725|49437|49485|47949|47829|49959|49410|48306|49758|50022|48723|49278|47988|50346|50727|50118|47937|48768|49119|50364|49125|49851	1.11e-09		GO:0007156	0.657025	0
276	43	GO Biological Process		Axonogenesis	2.71e-07	DCC|PKHD1L1|EXT1|EPHA7|CNTN5|RAB10|CNTN4|PLXNC1|SEMA3A|CHL1|UNC5D|SEMA3C|EPHB1|EPHA6|TRIO|ALCAM|CNTN1|KALRN|PTPRO|NCAM1|B4GALT6|CDH11|LAMA2|RELN|NFASC|TNR|PTPRZ1|CNTN6|SHTN1|SEMA5B|NTNG1|PALLD|RAPH1|SLIT3|SMAD4|ROBO2|SEMA3E|SEMA5A|ROBO1|NFIB|MYCBP2|PLXNA4|DCLK1	47599	50721|48894|50127|49623|50355|49803|50637|47922|47757|49725|49452|48009|49311|50313|50493|48345|48918|48141|49056|49485|50289|49410|48255|50214|47742|48846|48633|48723|48882|50337|49578|50346|48660|50784|48552|49863|50298|49842|50013|50412|48051|49719|48192	1.15e-09		GO:0007409	0.656703	0
182	34	GO Biological Process		Axon guidance	2.71e-07	DCC|PKHD1L1|EXT1|EPHA7|CNTN5|CNTN4|PLXNC1|SEMA3A|CHL1|UNC5D|SEMA3C|EPHB1|EPHA6|TRIO|ALCAM|CNTN1|KALRN|PTPRO|NCAM1|LAMA2|RELN|NFASC|CNTN6|SEMA5B|PALLD|SLIT3|SMAD4|ROBO2|SEMA3E|SEMA5A|ROBO1|NFIB|MYCBP2|PLXNA4	47599	50721|48894|50127|49623|50355|50637|47922|47757|49725|49452|48009|49311|50313|50493|48345|48918|48141|49056|49485|48255|50214|47742|48723|50337|50346|50784|48552|49863|50298|49842|50013|50412|48051|49719	1.14e-09		GO:0007411	0.656703	0
901	92	GO Biological Process		Ion transmembrane transport	2.94e-07	KCNN2|GRM1|KCNC2|SLC12A2|GRIN3A|CFTR|SLC13A1|GRIK2|TMEM163|SLC22A14|KCNH8|NALCN|ITPR1|TRPC4|TMC2|MICU3|SLC5A8|SCN8A|SCN10A|GLRA3|SLC9A9|RYR3|CACNA2D3|ADGRV1|KCNAB1|GABRG3|RYR2|ANO3|IFIH1|CACNA2D2|SLCO3A1|SCN1A|SCN9A|KCNH1|ABCC9|UNC80|GRIA4|KCNMA1|GRID1|SNX12|CACNA1A|GRIA1|TRPC5|ASIC2|HCN1|GRIA3|PIEZO2|GRIN2A|SLC44A5|KCND2|CLIC6|GRID2|KCNH5|GRIK3|KCNK10|SLC24A3|MICU1|ATP7A|SLC25A21|GRIN2B|GABRB3|C…	47599	47880|50760|50667|48393|47781|48417|50112|48303|49770|49488|49812|48360|48456|50520|48399|49440|47814|50583|47853|49668|47913|50577|50178|49017|48903|50697|48963|48039|48528|49854|48852|49155|48756|50169|50736|48219|48240|47799|48957|49374|48195|50109|47775|48354|50028|48696|48549|48171|49635|48411|47886|49296|49917|49095|48033|48747|50277|48105|48231|50010|49764|49749|50106|48678|47754|49656|491…	1.3e-09		GO:0034220	0.653165	0
948	95	COMPARTMENTS		Plasma membrane bounded cell projection	3.38e-07	DCC|AHI1|SRGAP1|SLC12A2|PKHD1L1|PACRG|EXOC4|MKLN1|CRY1|DDX58|PIP5K1B|PKHD1|SPTBN1|WDPCP|ANTXR1|RAB10|DRC1|FARP1|SEMA3A|CPNE4|CHL1|BFSP2|TMC2|SLC5A8|ATP8A2|EPHB1|TTC29|ADGRV1|GPM6A|KCNAB1|MAPK10|PTPN13|ALCAM|GABRG3|SPAG17|DPP4|DNER|CFAP58|TACR3|DISC1|MN1|BICC1|MYO3B|PTPRO|IL1RAPL1|DNM3|KCNMA1|OPHN1|SIPA1L1|SHISA6|DNAH9|GRIA1|ARHGAP44|EFCAB7|HYDIN|NF2|CFAP47|TSGA10|KCND2|NFASC|SHISA9|LRRC7|SPAG16|Z…	47599	50721|49107|50421|48393|48894|49821|47832|50388|50607|50670|49266|48420|48135|50301|50460|49803|48132|49287|47757|47778|49725|49926|48399|47814|49650|49311|48966|49017|50490|48903|47751|49080|48345|50697|50502|49692|50532|48969|50451|49455|48183|49272|49590|49056|50469|48246|47799|49194|49269|49284|50136|50109|49869|48351|50559|48036|49818|50070|48411|47742|48831|50094|50547|48579|48882|50049|486…	1.66e-09		GOCC:0120025	0.647108	0
14259	811	TISSUES		Animal	3.73e-07	CDH19|CDH7|BCL2|WDR7|TCF4|DCC|AHI1|AIG1|GRM1|ADGB|SRGAP1|PTPRR|LAPTM4B|TPH2|TRHDE|KCNC2|LOC100684769|VPS13B|SLC12A2|FBN2|PKHD1L1|PACRG|CSMD3|TRPS1|SLC35F1|FSTL4|TRDN|LRRC6|KLHL3|FAM135B|COL22A1|TRAPPC9|MATR3|AGTPBP1|KCTD20|MKLN1|RASEF|BTBD9|PCSK5|SND1|LARGE1|DDX58|KCTD8|GTPBP10|PIP5K1B|PHF24|EDAR|SUPT3H|LNX1|NCK2|TFAP2D|PKHD1|MLIP|BMP5|COL21A1|INPP4A|TMEM131|EYS|TCEA3|ADGRB3|CAMKMT|SRBD1|HIVEP3|P…	47599	50292|50358|49188|50613|50598|50721|49107|49320|50760|50433|50421|49356|49422|50610|50679|50667|47931|48012|48393|48060|48894|49821|50250|50403|50754|50235|49236|50775|50475|49197|49179|49242|49536|49596|50352|50388|48705|48480|50244|50391|49227|50670|50478|49185|49266|50733|50766|47724|48543|49716|50208|48420|50031|48324|48984|48993|48702|48945|48699|49413|49407|50676|50769|50424|47781|47889|489…	9.15e-10		BTO:0000042	0.642829	0
211	35	GO Cellular Component		Neuronal cell body	4.04e-07	KCNN2|KCNC2|SLC12A2|GRIN3A|BRINP1|GRIK2|RIC3|CADM2|STAU2|GPM6A|DNER|BRINP3|RIN3|GRIA1|KLHL14|ABL1|PDE1A|KCND2|ZNF804A|SHTN1|RBFOX3|PDE11A|SLC4A10|PSD2|MAP2K4|KCND3|SLC6A3|MBP|KCNB2|PDE1C|CACNA1E|SNCA|GABRA2|KCNQ1|PGAM1	47599	47880|50667|48393|47781|49986|48303|50709|49437|49773|50490|50532|48684|49731|50109|48492|48363|48318|48411|48579|48882|48666|48534|49656|50241|50142|48720|48594|49467|48546|48606|49644|50778|48930|47994|49083	9.96e-09		GO:0043025	0.639362	0
30	14	GO Cellular Component		Integral component of postsynaptic density membrane	4.04e-07	DCC|LRRC4C|SORCS3|PTPRO|IL1RAPL1|GRID1|GRIA1|GRIN2A|GRID2|SHISA9|CLSTN2|ERBB4|LRFN5|ADAM22	47599	50721|47871|48960|49056|50469|48957|50109|48171|49296|48831|50022|50382|49050|50220	1.02e-08		GO:0099061	0.639362	0
689	76	GO Biological Process		Inorganic ion transmembrane transport	4.13e-07	KCNN2|KCNC2|SLC12A2|GRIN3A|CFTR|SLC13A1|GRIK2|TMEM163|KCNH8|NALCN|ITPR1|TRPC4|TMC2|MICU3|SLC5A8|SCN8A|SCN10A|GLRA3|SLC9A9|RYR3|CACNA2D3|ADGRV1|KCNAB1|GABRG3|RYR2|ANO3|IFIH1|CACNA2D2|SCN1A|SCN9A|KCNH1|ABCC9|KCNMA1|CACNA1A|TRPC5|ASIC2|HCN1|GRIN2A|KCND2|CLIC6|KCNH5|GRIK3|KCNK10|SLC24A3|MICU1|ATP7A|GRIN2B|GABRB3|CFAP299|FAM155A|SCN11A|CACNB2|SLC4A10|GABRA5|KCNIP4|KCND3|SLC6A3|ANKH|ANO4|KCNB2|KCNJ6|CA…	47599	47880|50667|48393|47781|48417|50112|48303|49770|49812|48360|48456|50520|48399|49440|47814|50583|47853|49668|47913|50577|50178|49017|48903|50697|48963|48039|48528|49854|49155|48756|50169|50736|47799|48195|47775|48354|50028|48171|48411|47886|49917|49095|48033|48747|50277|48105|50010|49764|49749|50106|48678|47754|49656|49140|48786|48720|48594|48321|50238|48546|50349|49431|50763|49857|49644|49518|483…	1.89e-09		GO:0098660	0.638405	0
206	35	UniProt Keywords		EGF-like domain	4.77e-07	FBN2|SCUBE1|EYS|CNTNAP2|CNTNAP5|LRP1B|NRG2|ADAM18|NRG1|HHIP|EDIL3|NELL2|TMEFF2|DNER|CRB1|ATRNL1|HMCN1|TENM1|LOC482849|RELN|ADAM2|NRXN3|NRG3|FBN3|TEK|NTNG1|SLIT3|FAT3|TLL1|NRXN1|LTBP1|CRTAC1|TENM2|TENM4|NELL1	47599	48060|48504|48945|47979|48564|48921|49560|48126|48057|49092|50781|48516|50745|50532|49059|50091|47895|50286|50724|50214|47817|49209|49503|50691|50115|49578|50784|50727|47934|50232|48315|49182|50001|49482|49887	5.79e-09		KW-0245	0.632148	0
378	51	GO Biological Process		Behavior	6.2e-07	GRM1|EXT1|AGTPBP1|BTBD9|DNAH11|BRINP1|GRIK2|PCDH17|KLHL1|DACH1|ALK|PAK5|CHL1|PREX2|CSMD1|CNTN1|SHANK2|SORCS3|ASTN1|KCNMA1|GRID1|TSHR|KLHL4|UNC79|RPS6KB1|GRIA1|GRIN2A|ABL1|NEGR1|KCND2|RELN|GRM5|TNR|MORC1|PTPRZ1|TAFA2|SOBP|THRB|SLC4A10|GABRA5|MEIS1|PRKN|KCND3|SLC6A3|PLCB1|KIRREL3|NAV2|RNF180|KCNQ1|PTN|OXR1	47599	50760|50127|49596|48480|50430|49986|48303|49647|47748|49866|50229|49935|49725|50694|49653|48918|48342|48960|50316|47799|48957|48567|49428|49377|48210|50109|48171|48363|49521|48411|50214|48081|48846|50100|48633|47856|49680|49158|49656|49140|49929|48645|48720|48594|50499|49119|49128|48507|47994|49332|49341	2.9e-09		GO:0007610	0.620761	0
260	39	GO Cellular Component		Cell body	6.62e-07	KCNN2|KCNC2|SLC12A2|PACRG|GRIN3A|BRINP1|GRIK2|RIC3|CADM2|STAU2|GPM6A|DNER|BRINP3|RIN3|DISC1|GRIA1|KLHL14|ABL1|NF2|PDE1A|KCND2|ZNF804A|SHTN1|RBFOX3|PDE11A|SLC4A10|GABRA5|PSD2|MAP2K4|KCND3|SLC6A3|MBP|KCNB2|PDE1C|CACNA1E|SNCA|GABRA2|KCNQ1|PGAM1	47599	47880|50667|48393|49821|47781|49986|48303|50709|49437|49773|50490|50532|48684|49731|49455|50109|48492|48363|48036|48318|48411|48579|48882|48666|48534|49656|49140|50241|50142|48720|48594|49467|48546|48606|49644|50778|48930|47994|49083	1.72e-08		GO:0044297	0.617914	0
95	24	KEGG Pathways		Glutamatergic synapse	7.11e-07	GRM1|GRIN3A|GRIK2|PLCB4|ITPR1|GLS|ADCY2|PPP3CA|PLA2G4A|GRIA4|CACNA1A|PRKCB|GRIA1|GRIA3|GRIN2A|GRM5|GRIK3|GRM3|GRIN2B|DLGAP1|GRM8|PLCB1|GRM7|GRIK1	47599	50760|47781|48303|49806|48456|49392|49761|48762|47967|48240|48195|50772|50109|48696|48171|48081|49095|49839|50010|49053|48405|50499|49782|49401	2.14e-09		cfa04724	0.614813	0
823	85	GO Biological Process		Cell motility	7.43e-07	DCC|SLC12A2|EXT1|LRRC6|KIT|NCK2|DNAH11|WDPCP|ASTN2|DRC1|MEGF8|GPC5|LOC606856|SEMA3A|CHL1|SEMA3C|TAFA4|PIK3CB|RRAS2|GPM6A|TMEFF2|DPP4|CFAP58|CFAP46|NFATC2|DISC1|ATRNL1|CASS4|IQGAP1|PTPRO|DOCK1|CTNNA3|MDGA2|ASTN1|DOCK2|TTLL5|GPC3|DAB1|RERE|ABL1|TGFBR3|CFAP47|RELN|PRKG1|TNR|SATB2|RTN4|GPC6|USP45|BMERB1|MET|SHTN1|ARHGAP24|CARMIL1|ETS1|SEMA5B|NTNG1|ERBB4|ROCK1|FAT3|SYNE2|PDE4B|SEMA3E|PIK3C2G|EFHC2|SPO…	47599	50721|48393|50127|50775|49881|49716|50430|50301|49947|48132|49704|50271|48888|47757|49725|48009|49968|49170|48975|50490|50745|49692|48969|50055|49416|49455|50091|50079|50148|49056|48180|48150|49920|50316|47835|50133|49176|50604|47985|48363|50511|49818|50214|47904|48846|49911|48234|49845|49461|49302|48093|48882|48000|50640|49215|50337|49578|50382|48798|50727|47943|48450|50298|47727|47898|49737|505…	3.54e-09		GO:0048870	0.612901	0
322	44	GO Cellular Component		Receptor complex	9.33e-07	GRM1|PKHD1L1|KIT|GRIN3A|VWC2|EPHA7|GPR63|EGFR|GRIK2|ALK|LRP1B|PTPRQ|PLXNC1|NR1H4|EPHB1|ADGRV1|EPHA6|GABRG3|GRIA4|NLGN1|SHISA6|GRIA1|GRIA3|GRIN2A|OLFM3|TGFBR3|GRID2|SHISA9|GRIK3|GRIN2B|GABRB3|MET|NTRK3|TEK|PTPRB|GABRA5|ERBB4|GABBR2|GABRB2|PTPRN2|PTPRA|ITGB8|GABRA2|PLXNA4	47599	50760|48894|49881|47781|49035|49623|48441|48279|48303|50229|48921|48267|47922|49014|49311|49017|50313|50697|48240|49902|49284|50109|48696|48171|48489|50511|49296|48831|49095|50010|49764|48093|47991|50115|49098|49140|50382|48015|50763|50145|49026|49371|48930|49719	2.54e-08		GO:0043235	0.603012	0
611	69	GO Molecular Function		Inorganic cation transmembrane transporter activity	9.81e-07	KCNN2|KCNC2|SLC12A2|LRRC6|GRIN3A|SLC13A1|GRIK2|KCNH8|NALCN|ITPR1|TRPC4|TMC2|SLC5A8|SCN8A|SCN10A|SLC9A9|RYR3|CACNA2D3|ADGRV1|GPM6A|KCNAB1|RYR2|IFIH1|CACNA2D2|SCN1A|SCN9A|KCNH1|ABCC9|UNC80|GRIA4|KCNMA1|CACNA1A|GRIA1|TRPC5|ASIC2|HCN1|GRIA3|PIEZO2|GRIN2A|KCND2|KCNH5|GRIK3|KCNK10|SLC24A3|ATP7A|GRIN2B|CFAP299|SCN11A|CACNB2|SLC4A10|KCNIP4|KCND3|SLC6A3|KCNB2|KCNJ6|CACNA1B|KCNQ5|CACNA1E|TRPM3|SLC4A4|SLC9C…	47599	47880|50667|48393|50775|47781|50112|48303|49812|48360|48456|50520|48399|47814|50583|47853|47913|50577|50178|49017|50490|48903|48963|48528|49854|49155|48756|50169|50736|48219|48240|47799|48195|50109|47775|48354|50028|48696|48549|48171|48411|49917|49095|48033|48747|48105|50010|49749|48678|47754|49656|48786|48720|48594|48546|50349|49431|49857|49644|48021|49518|48333|49233|48753|50418|47733|48810|479…	4.57e-09		GO:0022890	0.600833	0
5213	350	GO Molecular Function		Ion binding	9.81e-07	CDH19|CDH7|TPH2|TRHDE|LOC100684769|FBN2|TRPS1|EXT1|SCUBE1|FSTL4|LRRC6|MATR3|AGTPBP1|RASEF|LARGE1|CRY1|DDX58|DBF4|ZNF804B|GTPBP10|PIP5K1B|PHF24|LNX1|KIT|EYS|TCEA3|PPM1B|GRIN3A|RHOQ|MSH2|DNAH11|POLD1|DDC|EPHA7|CFTR|EGFR|ASTN2|ASCC3|AFG1L|EPS15|HEPHL1|RAB10|ACAD9|TYR|MEGF8|PCDH17|TMEM163|ALK|LRP1B|PAK5|SYT1|PLCB4|ITPR1|MYO16|TRPC4|RNF24|SMAD9|PLXNC1|PCLO|SH3RF2|MTA3|PRKDC|ERCC6|SUCLG2|NR1H4|MICU3|AT…	47599	50292|50358|50610|50679|47931|48060|50403|50127|48504|50235|50775|49536|49596|48705|49227|50607|50670|50562|47892|49185|49266|50733|48543|49881|48945|48699|48837|47781|47889|48942|50430|49878|49620|49623|48417|48279|49947|49506|48777|50034|48111|49803|48123|48474|49704|49647|49770|50229|48921|49935|48453|49806|48456|50487|50520|49260|50649|47922|49464|49899|47961|49896|49512|48291|49014|49440|496…	4.87e-09		GO:0043167	0.600833	0
5213	350	GO Biological Process		Multicellular organismal process	1e-06	WDR7|DCC|AHI1|GRM1|PTPRR|TRHDE|VPS13B|PKHD1L1|PACRG|TRPS1|EXT1|TRDN|LRRC6|KLHL3|COL22A1|TRAPPC9|EXOC4|MATR3|AGTPBP1|BTBD9|PCSK5|CRY1|PHF24|EDAR|KIT|TFAP2D|PKHD1|BMP5|EYS|PLPPR1|GRIN3A|MSH2|DNAH11|SPTBN1|MEI4|TMPRSS11F|CCDC85A|ANKRD17|WDPCP|EPHA7|CFTR|ASTN2|BRINP1|GRIK2|CNTN5|RAB10|DRC1|MEGF8|PCDH17|KLHL1|DACH1|ALK|CSGALNACT1|DIP2C|PAK5|NRG2|PTPRQ|ITPR1|FGF14|CNTN4|MYO16|TRPC4|PLXNC1|SEMA3A|CHL1|U…	47599	50613|50721|49107|50760|49356|50679|48012|48894|49821|50403|50127|49236|50775|50475|49179|49242|47832|49536|49596|48480|50244|50607|50733|50766|49881|50208|48420|48324|48945|50424|47781|48942|50430|48135|48597|49944|48570|50187|50301|49623|48417|49947|49986|48303|50355|49803|48132|49704|49647|47748|49866|50229|50124|48261|49935|49560|48267|48456|48129|50637|50487|50520|47922|47757|49725|49452|494…	4.87e-09		GO:0032501	0.6	0
18	12	GO Molecular Function		Ionotropic glutamate receptor activity	1.09e-06	GRIN3A|GRIK2|GRIA4|GRID1|GRIA1|GRIA3|GRIN2A|GRID2|GRIK3|GRIN2B|CFAP299|GRIK1	47599	47781|48303|48240|48957|50109|48696|48171|49296|49095|50010|49749|49401	5.83e-09		GO:0004970	0.596257	0
54	17	GO Cellular Component		Postsynaptic density membrane	1.17e-06	DCC|GRM1|LRRC4C|SORCS3|PTPRO|IL1RAPL1|GRID1|GRIA1|GRIN2A|GRID2|GRM5|SHISA9|CLSTN2|GRIN2B|ERBB4|LRFN5|ADAM22	47599	50721|50760|47871|48960|49056|50469|48957|50109|48171|49296|48081|48831|50022|50010|50382|49050|50220	3.25e-08		GO:0098839	0.593181	0
618	69	GO Biological Process		Central nervous system development	1.35e-06	DCC|AHI1|VPS13B|EXT1|TRAPPC9|AGTPBP1|TFAP2D|SPTBN1|CCDC85A|CNTN5|KLHL1|ALK|TRPC4|SEMA3A|SOS1|BFSP2|EPHB1|CADM2|TRIO|CNTN1|DNER|DISC1|KALRN|ZNF365|ZBTB16|MDGA2|OPHN1|ATRX|KLHL4|B4GALT6|DAB1|RERE|ABL1|CDH11|NF2|GRID2|RELN|PRKG1|NFASC|TNR|PTPRZ1|AGBL4|RTN4|BMERB1|TWSG1|FGF2|SLC4A10|ERBB4|MEIS1|SLC6A3|SYNE2|GTDC1|SEMA3E|PLXDC2|SPOCK1|EML1|IMMP2L|SOX6|ALDH3A2|RBFOX2|PLCB1|KIRREL3|TENM4|PDSS2|NAV2|NFIB…	47599	50721|49107|48012|50127|49242|49596|50208|48135|48570|50355|47748|50229|50520|47757|48237|49926|49311|49437|50493|48918|50532|49455|48141|49230|50016|49920|49194|48996|49428|50289|50604|47985|48363|49410|48036|49296|50214|47904|47742|48846|48633|50541|48234|49302|49497|48282|49656|50382|49929|48594|47943|49638|50298|47802|49737|47928|49587|48804|48627|50262|50499|49119|49482|48378|49128|50412|480…	6.96e-09		GO:0007417	0.586967	0
63	18	GO Cellular Component		Presynaptic membrane	1.57e-06	GRIK2|CNTN5|PCDH17|SYT1|CNTN1|UNC13C|GRIN2A|GRIK3|GRM3|CNTN6|NTNG1|ERBB4|SLC6A3|RIMS1|SNAP91|RIMS2|PGAM1|UNC13B	47599	48303|50355|49647|48453|48918|50523|48171|49095|49839|48723|49578|50382|48594|49245|47976|48936|49083|50151	4.49e-08		GO:0042734	0.58041	0
663	72	GO Molecular Function		Cation transmembrane transporter activity	1.63e-06	KCNN2|KCNC2|SLC12A2|LRRC6|GRIN3A|SLC13A1|GRIK2|KCNH8|NALCN|ITPR1|TRPC4|TMC2|SLC5A8|SCN8A|SCN10A|SLC9A9|RYR3|CACNA2D3|ADGRV1|GPM6A|KCNAB1|OCA2|RYR2|IFIH1|CACNA2D2|SCN1A|SCN9A|KCNH1|ABCC9|UNC80|GRIA4|KCNMA1|SNX12|CACNA1A|GRIA1|TRPC5|ASIC2|HCN1|GRIA3|PIEZO2|GRIN2A|SLC44A5|KCND2|KCNH5|GRIK3|KCNK10|SLC24A3|ATP7A|GRIN2B|CFAP299|SCN11A|CACNB2|SLC4A10|KCNIP4|KCND3|SLC6A3|KCNB2|KCNJ6|CACNA1B|KCNQ5|CACNA1E…	47599	47880|50667|48393|50775|47781|50112|48303|49812|48360|48456|50520|48399|47814|50583|47853|47913|50577|50178|49017|50490|48903|48828|48963|48528|49854|49155|48756|50169|50736|48219|48240|47799|49374|48195|50109|47775|48354|50028|48696|48549|48171|49635|48411|49917|49095|48033|48747|48105|50010|49749|48678|47754|49656|48786|48720|48594|48546|50349|49431|49857|49644|48021|49518|48333|49233|48753|504…	9.25e-09		GO:0008324	0.578781	0
2495	192	GO Biological Process		Regulation of cell communication	1.67e-06	BCL2|DCC|GRM1|PTPRR|SCUBE1|FSTL4|TRDN|BTBD9|CRY1|PHF24|EDAR|KIT|NCK2|PKHD1|BMP5|PPM1B|GRIN3A|ANKRD17|VWC2|CFTR|EGFR|GRIK2|MEGF8|PCDH17|ALK|GPC5|PAK5|RPTOR|SYT1|PLCB4|NALCN|ITPR1|LOC606856|SH3RF2|BFSP2|TAFA4|LRRC4C|NR1H4|EPHB1|FER|HHIP|PIK3CB|MCTP1|CBLB|BTRC|RYR2|GAS2|OTUD7A|SHANK2|SORCS3|PPP3CA|MCTP2|AKAP13|STXBP5L|SIPA1L2|DISC1|MN1|CASS4|BICC1|PDE3A|IQGAP1|PTPRO|DUSP16|BCL2L14|TP63|GPR137C|NLGN1…	47599	49188|50721|50760|49356|48504|50235|49236|48480|50607|50733|50766|49881|49716|48420|48324|48837|47781|50187|49035|48417|48279|48303|49704|49647|50229|50271|49935|49977|48453|49806|48360|48456|48888|49899|49926|49968|47871|49014|49311|49020|49092|49170|48258|48591|49008|48963|50619|49539|48342|48960|48762|49686|48732|50742|49797|49455|48183|50079|49272|47916|50148|49056|48063|49728|48078|49971|499…	8.7e-09		GO:0010646	0.577728	0
637	70	GO Biological Process		Cell-cell signaling	1.82e-06	GRM1|EXT1|EXOC4|PHF24|GRIN3A|GRIK2|NAPA|SYT1|PCLO|RIC3|GLRA3|SV2C|GABRG3|CHRM3|RYR2|PPP3CA|DISC1|IL1RAPL1|TP63|KCNMA1|NLGN1|UNC13C|GRID1|PPIB|GRIA1|GRIA3|GPC3|GRIN2A|NXN|CDH8|GRID2|GRM5|TNR|GRIK3|EDA|GRIN2B|GABRB3|CFAP299|RPH3A|CACNB2|SYN3|DLGAP1|DLG2|FCHSD2|GABRA5|CADPS|DTNA|WWOX|PRKN|SLC6A3|SYT9|FAM3B|RSPO2|GABBR2|GABRB2|DLGAP2|PTPRN2|RIMS1|CACNA1E|SNCA|RIMS2|GABRA2|PKP2|CADPS2|NLGN4X|PTPRD|KCN…	47599	50760|50127|47832|50733|47781|48303|49674|48453|49464|50709|49668|50646|50697|50580|48963|48762|49455|50469|48078|47799|49902|50523|48957|50037|50109|48696|49176|48171|49767|48306|49296|48081|48846|49095|50373|50010|49764|49749|50019|47754|48834|49053|49314|48906|49140|49077|50193|50601|48645|48594|49101|49992|50043|48015|50763|49110|50145|49245|49644|50778|48936|48930|49890|50457|48216|48054|479…	9.7e-09		GO:0007267	0.573993	0
2511	192	GO Biological Process		Regulation of signaling	2.54e-06	BCL2|DCC|GRM1|PTPRR|SCUBE1|FSTL4|BTBD9|CRY1|PHF24|EDAR|KIT|NCK2|PKHD1|BMP5|PPM1B|GRIN3A|ANKRD17|VWC2|CFTR|EGFR|GRIK2|MEGF8|PCDH17|ALK|GPC5|PAK5|RPTOR|SYT1|PLCB4|NALCN|ITPR1|LOC606856|SH3RF2|BFSP2|TAFA4|LRRC4C|NR1H4|EPHB1|FER|HHIP|PIK3CB|MCTP1|CBLB|BTRC|RYR2|GAS2|OTUD7A|SHANK2|SORCS3|PPP3CA|MCTP2|AKAP13|STXBP5L|SIPA1L2|DISC1|MN1|CASS4|BICC1|PDE3A|IQGAP1|PTPRO|DUSP16|BCL2L14|NSF|TP63|GPR137C|NLGN1|…	47599	49188|50721|50760|49356|48504|50235|48480|50607|50733|50766|49881|49716|48420|48324|48837|47781|50187|49035|48417|48279|48303|49704|49647|50229|50271|49935|49977|48453|49806|48360|48456|48888|49899|49926|49968|47871|49014|49311|49020|49092|49170|48258|48591|49008|48963|50619|49539|48342|48960|48762|49686|48732|50742|49797|49455|48183|50079|49272|47916|50148|49056|48063|49728|49914|48078|49971|499…	1.38e-08		GO:0023051	0.559517	0
50	18	STRING Clusters		Mixed, incl. Synaptic membrane adhesion, and Teneurin Intracellular Region	2.56e-06	DCC|SRGAP1|UNC5D|LRRC4C|NELL2|PTPRO|TENM1|DSCAM|ADGRL2|NTNG1|LRFN5|ROBO2|TENM2|TENM4|NELL1|ROBO1|ADGRL3|PTPRD	47599	50721|50421|49452|47871|48516|49056|50286|47988|48840|49578|49050|49863|50001|49482|49887|50013|50139|48054	2.27e-09		CL:20505	0.559176	0
14652	824	TISSUES		Tissues, cell types and enzyme sources	2.64e-06	CDH19|CDH7|BCL2|WDR7|TCF4|DCC|AHI1|AIG1|GRM1|ADGB|SRGAP1|PTPRR|LAPTM4B|TPH2|TRHDE|KCNC2|LOC100684769|VPS13B|SLC12A2|FBN2|PKHD1L1|PACRG|CSMD3|TRPS1|SLC35F1|FSTL4|TRDN|LRRC6|KLHL3|FAM135B|COL22A1|TRAPPC9|MATR3|AGTPBP1|KCTD20|MKLN1|RASEF|BTBD9|PCSK5|SND1|LARGE1|DDX58|KCTD8|DBF4|GTPBP10|PIP5K1B|PHF24|EDAR|SUPT3H|LNX1|NCK2|TFAP2D|PKHD1|MLIP|BMP5|COL21A1|INPP4A|TMEM131|KHDRBS2|EYS|TCEA3|ADGRB3|CAMKMT|S…	47599	50292|50358|49188|50613|50598|50721|49107|49320|50760|50433|50421|49356|49422|50610|50679|50667|47931|48012|48393|48060|48894|49821|50250|50403|50754|50235|49236|50775|50475|49197|49179|49242|49536|49596|50352|50388|48705|48480|50244|50391|49227|50670|50478|50562|49185|49266|50733|50766|47724|48543|49716|50208|48420|50031|48324|48984|48993|48702|50025|48945|48699|49413|49407|50676|50769|50424|477…	7.86e-09		BTO:0000000	0.55784	0
12430	720	TISSUES		Whole body	2.64e-06	CDH7|BCL2|WDR7|TCF4|DCC|AHI1|AIG1|GRM1|ADGB|SRGAP1|PTPRR|LAPTM4B|TPH2|KCNC2|LOC100684769|VPS13B|SLC12A2|FBN2|PKHD1L1|PACRG|CSMD3|TRPS1|TRDN|LRRC6|KLHL3|COL22A1|TRAPPC9|MATR3|AGTPBP1|KCTD20|MKLN1|RASEF|BTBD9|PCSK5|SND1|LARGE1|DDX58|KCTD8|PIP5K1B|PHF24|EDAR|SUPT3H|LNX1|NCK2|TFAP2D|PKHD1|MLIP|BMP5|INPP4A|TMEM131|EYS|TCEA3|ADGRB3|CAMKMT|HIVEP3|PLPPR1|GRIN3A|RHOQ|MSH2|SENP6|DNAH11|SPTBN1|TMPRSS11F|BCK…	47599	50358|49188|50613|50598|50721|49107|49320|50760|50433|50421|49356|49422|50610|50667|47931|48012|48393|48060|48894|49821|50250|50403|49236|50775|50475|49179|49242|49536|49596|50352|50388|48705|48480|50244|50391|49227|50670|50478|49266|50733|50766|47724|48543|49716|50208|48420|50031|48324|48993|48702|48945|48699|49413|49407|50769|50424|47781|47889|48942|50655|50430|48135|49944|50064|49878|48366|486…	7.77e-09		BTO:0001489	0.55784	0
5644	366	GO Cellular Component		Intrinsic component of membrane	2.8e-06	CDH7|BCL2|DCC|KCNN2|AIG1|GRM1|UST|PTPRR|LAPTM4B|TRHDE|KCNC2|SLC12A2|EMC2|PKHD1L1|CSMD3|EXT1|SLC35F1|TRDN|PCSK5|SND1|LARGE1|EDAR|KIT|PKHD1|TMEM131|ADGRB3|PLPPR1|GRIN3A|TMPRSS11F|ANTXR1|VWC2|EPHA7|CFTR|GPR63|EGFR|CNTNAP2|ASTN2|SLC13A1|GRIK2|INPP4B|MGAM|CNTN5|HEPHL1|SVOPL|TYR|CNTNAP5|MEGF8|PCDH17|DPP10|TMEM163|SLC22A14|ALK|GPC5|UVRAG|CSGALNACT1|LRP1B|NRG2|SYT1|ADAM18|PTPRQ|KCNH8|NALCN|ITPR1|LOC60685…	47599	50358|49188|50721|47880|49320|50760|47730|49356|49422|50679|50667|48393|48792|48894|50250|50127|50754|49236|50244|50391|49227|50766|49881|48420|48702|49413|50424|47781|49944|50460|49035|49623|48417|48441|48279|47979|49947|50112|48303|48204|50226|50355|48111|50196|48474|48564|49704|49647|49950|49770|49488|50229|50271|50046|50124|48921|49560|48453|48126|48267|49812|48360|48456|48888|49815|50520|492…	8.16e-08		GO:0031224	0.555284	0
3006	221	COMPARTMENTS		Cell periphery	2.97e-06	CDH19|CDH7|KCNN2|GRM1|PTPRR|KCNC2|SLC12A2|SYTL3|PKHD1L1|CSMD3|EXOC4|MKLN1|DDX58|KCTD8|KIT|PKHD1|SRBD1|PLPPR1|GRIN3A|ANTXR1|CFTR|GPR63|SLC13A1|GRIK2|MGAM|EPS15|HEPHL1|MAGI2|PCDH17|DPP10|ALK|FARP1|NALCN|TRPC4|CHL1|NRG1|TMC2|SNTG1|LRRC4C|SLC5A8|XKR4|EPHB1|FER|HHIP|SCN10A|CADM2|PLS1|TACR1|CACNA2D3|EXOC6B|ALCAM|GFOD1|CNTN1|GABRG3|CHRM3|ATP10A|ANO3|ADCY2|OTUD7A|DPP4|CACNA2D2|DNER|SORCS3|SGMS2|SLCO3A1|C…	47599	50292|50358|47880|50760|49356|50667|48393|48099|48894|50250|47832|50388|50670|50478|49881|48420|50676|50424|47781|50460|48417|48441|50112|48303|50226|50034|48111|48201|49647|49950|50229|49287|48360|50520|49725|48057|48399|50703|47871|47814|49206|49311|49020|49092|47853|49437|49104|50379|50178|48927|48345|50253|48918|50697|50580|49443|48039|49761|49539|49692|49854|50532|48960|48285|48852|49059|487…	1.78e-08		GOCC:0071944	0.552724	0
60	17	GO Cellular Component		Calcium channel complex	3.93e-06	TRPC4|MICU3|SCN8A|CACNA2D3|RYR2|CACNA2D2|AKAP6|CACNA1A|TRPC5|MICU1|SCN11A|CACNB2|CATSPERB|PDE4B|CACNA1B|CACNA1E|PDE4D	47599	50520|49440|50583|50178|48963|49854|49689|48195|47775|50277|48678|47754|50307|48450|49431|49644|48510	1.17e-07		GO:0034704	0.540561	0
275	40	GO Molecular Function		Cell adhesion molecule binding	4.02e-06	CDH19|CDH7|CNTN5|CNTN4|TRPC4|CHL1|LRRC4C|CNTN1|PTPRO|CTNNA3|NCAM1|TENM1|CDH9|CDH10|CDH12|CDH18|CDH11|CDH8|NFASC|CTNND2|PTPRZ1|CNTN6|PTPRB|NTNG1|TSPAN9|NINJ2|PALLD|VWF|CDH4|PTPRT|CTNNA2|TENM2|ITGBL1|ITGB8|KIRREL3|TENM4|CDH13|PKP2|CNTN3|PTN	47599	50292|50358|50355|50637|50520|49725|47871|48918|49056|48150|49485|50286|48168|47949|47829|49959|49410|48306|47742|50181|48633|48723|49098|49578|47805|50190|50346|49404|50118|48768|49611|50001|48978|49371|49119|49482|50364|49890|50160|49332	2.41e-08		GO:0050839	0.539577	0
92	22	GO Biological Process		Regulation of postsynaptic membrane potential	4.23e-06	GRM1|GRIN3A|GRIK2|GLRA3|GABRG3|PPP3CA|GRID1|GRIA1|GRIA3|GRIN2A|KCND2|GRID2|GRM5|GRIK3|GRIN2B|GABRB3|CFAP299|GABRA5|KCND3|GABRB2|GABRA2|GRIK1	47599	50760|47781|48303|49668|50697|48762|48957|50109|48696|48171|48411|49296|48081|49095|50010|49764|49749|49140|48720|50763|48930|49401	2.33e-08		GO:0060078	0.537366	0
445	54	GO Biological Process		Regulation of cell projection organization	4.79e-06	UST|PKHD1L1|CSMD3|FSTL4|BMP5|RHOQ|WDPCP|HECW1|MEGF8|ALK|PLXNC1|SEMA3A|SEMA3C|LRRC4C|PLS1|GPM6A|CNTN1|PPP3CA|DISC1|MYO3B|ZNF365|IL1RAPL1|NLGN1|SIPA1L1|ARHGAP44|ABL1|NEGR1|GRID2|FAM110B|RELN|TNR|RTN4|ZNF804A|SHTN1|HECW2|ARHGAP24|NTRK3|CARMIL1|SEMA5B|LYN|NTNG1|FAT3|SYNE2|SEMA3E|CDH4|EFHC2|CAMK1D|SPOCK1|SEMA5A|SDCCAG8|MYCBP2|FBXW8|PTN|PLXNA4	47599	47730|48894|50250|50235|48324|47889|50301|49824|49704|50229|47922|47757|48009|47871|49104|50490|48918|48762|49455|49590|49230|50469|49902|49269|49869|48363|49521|49296|48327|50214|48846|48234|48579|48882|50322|48000|47991|50640|50337|49200|49578|50727|47943|50298|50118|47898|48156|49737|49842|47838|48051|48810|49332|49719	2.68e-08		GO:0031344	0.531966	0
136	27	SMART Domains		Protein kinase C conserved region 2 (CalB)	5.19e-06	SYTL3|INPP4A|HECW1|UVRAG|SYT1|PLCB4|CPNE4|PCLO|MCTP1|MCTP2|PLA2G4A|PRKCH|UNC13C|PRKCB|HECW2|RPH3A|CADPS|SYT9|CPNE8|PIK3C2G|RIMS1|DYSF|RIMS2|PLCB1|CADPS2|ITSN1|UNC13B	47599	48099|48993|49824|50046|48453|49806|47778|49464|48258|49686|47967|48498|50523|50772|50322|50019|49077|49101|50631|47727|49245|50682|48936|50499|50457|50757|50151	1.93e-08		SM00239	0.528483	0
148	28	SMART Domains		Domain present in PSD-95, Dlg, and ZO-1/2.	5.28e-06	LNX1|PARD3|MAGI2|PTPN4|PCLO|SNTG1|PREX2|PTPN13|SHANK2|SIPA1L2|SIPA1L1|PDZD4|PDZD2|LRRC7|PARD3B|CASK|SHROOM2|DLG2|MPP7|MPP1|RIMS1|RIMS2|PDZRN3|TIAM1|FRMPD4|PTPN20|GRIP1|PPP1R9A	47599	48543|48372|48201|49293|49464|50703|50694|49080|48342|49797|49269|48444|50715|50094|50103|49752|47769|49314|49164|49872|49245|48936|50415|50166|50265|48144|47982|49281	2.61e-08		SM00228	0.527737	0
33	13	GO Cellular Component		Ionotropic glutamate receptor complex	5.44e-06	GRIN3A|VWC2|GRIK2|GRIA4|SHISA6|GRIA1|GRIA3|GRIN2A|OLFM3|GRID2|SHISA9|GRIK3|GRIN2B	47599	47781|49035|48303|48240|49284|50109|48696|48171|48489|49296|48831|49095|50010	1.66e-07		GO:0008328	0.52644	0
62	18	GO Molecular Function		Transmitter-gated ion channel activity	5.78e-06	GRIN3A|GRIK2|GLRA3|GABRG3|GRIA4|GRID1|GRIA1|GRIA3|GRIN2A|GRID2|GRIK3|GRIN2B|GABRB3|CFAP299|GABRA5|GABRB2|GABRA2|GRIK1	47599	47781|48303|49668|50697|48240|48957|50109|48696|48171|49296|49095|50010|49764|49749|49140|50763|48930|49401	3.66e-08		GO:0022824	0.523807	0
436	53	GO Biological Process		Regulation of plasma membrane bounded cell projection organization	6.02e-06	UST|PKHD1L1|CSMD3|FSTL4|BMP5|RHOQ|WDPCP|HECW1|MEGF8|ALK|PLXNC1|SEMA3A|SEMA3C|LRRC4C|PLS1|GPM6A|CNTN1|PPP3CA|DISC1|MYO3B|ZNF365|IL1RAPL1|NLGN1|SIPA1L1|ARHGAP44|ABL1|NEGR1|GRID2|RELN|TNR|RTN4|ZNF804A|SHTN1|HECW2|ARHGAP24|NTRK3|CARMIL1|SEMA5B|LYN|NTNG1|FAT3|SYNE2|SEMA3E|CDH4|EFHC2|CAMK1D|SPOCK1|SEMA5A|SDCCAG8|MYCBP2|FBXW8|PTN|PLXNA4	47599	47730|48894|50250|50235|48324|47889|50301|49824|49704|50229|47922|47757|48009|47871|49104|50490|48918|48762|49455|49590|49230|50469|49902|49269|49869|48363|49521|49296|50214|48846|48234|48579|48882|50322|48000|47991|50640|50337|49200|49578|50727|47943|50298|50118|47898|48156|49737|49842|47838|48051|48810|49332|49719	3.42e-08		GO:0120035	0.52204	0
702	73	GO Biological Process		Cation transmembrane transport	6.38e-06	KCNN2|KCNC2|SLC12A2|GRIN3A|SLC13A1|GRIK2|TMEM163|KCNH8|NALCN|ITPR1|TRPC4|TMC2|MICU3|SLC5A8|SCN8A|SCN10A|SLC9A9|RYR3|CACNA2D3|ADGRV1|KCNAB1|RYR2|IFIH1|CACNA2D2|SCN1A|SCN9A|KCNH1|ABCC9|UNC80|GRIA4|KCNMA1|SNX12|CACNA1A|GRIA1|TRPC5|ASIC2|HCN1|GRIA3|PIEZO2|GRIN2A|SLC44A5|KCND2|KCNH5|GRIK3|KCNK10|SLC24A3|MICU1|ATP7A|GRIN2B|CFAP299|FAM155A|SCN11A|CACNB2|SLC4A10|KCNIP4|KCND3|SLC6A3|KCNB2|KCNJ6|CACNA1B|KC…	47599	47880|50667|48393|47781|50112|48303|49770|49812|48360|48456|50520|48399|49440|47814|50583|47853|47913|50577|50178|49017|48903|48963|48528|49854|49155|48756|50169|50736|48219|48240|47799|49374|48195|50109|47775|48354|50028|48696|48549|48171|49635|48411|49917|49095|48033|48747|50277|48105|50010|49749|50106|48678|47754|49656|48786|48720|48594|48546|50349|49431|49857|49644|48021|49518|48333|49233|487…	3.69e-08		GO:0098655	0.519518	0
126	24	GO Cellular Component		Adherens junction	7.34e-06	CDH19|CDH7|AHI1|CCDC85A|PARD3|FRMD4B|CRB1|CTNNA3|MYO1E|CDH9|CDH10|CDH12|CDH18|CDH11|CDH8|NF2|CTNND2|PARD3B|SHROOM2|MPP7|CTNNA2|POF1B|PKP2|PLEKHA7	47599	50292|50358|49107|48570|48372|48186|49059|48150|50295|48168|47949|47829|49959|49410|48306|48036|50181|50103|47769|49164|49611|49068|49890|47997	2.29e-07		GO:0005912	0.51343	0
97	22	COMPARTMENTS		Postsynaptic specialization	7.99e-06	MAGI2|BFSP2|LRRC4C|SHANK2|SORCS3|IL1RAPL1|DNM3|SIPA1L1|GRM5|CLSTN2|GRIN2B|DLGAP1|PDE4B|LRFN5|DLGAP2|ADAM22|NLGN4X|LOC102151797|LRRTM4|GRIP1|GPHN|PPP1R9A	47599	48201|49926|47871|48342|48960|50469|48246|49269|48081|50022|50010|49053|48450|49050|49110|50220|48216|50211|50004|47982|50163|49281	5.24e-08		GOCC:0099572	0.509745	0
693	72	GO Biological Process		Cell migration	8.07e-06	DCC|SLC12A2|EXT1|KIT|NCK2|WDPCP|ASTN2|MEGF8|GPC5|SEMA3A|CHL1|SEMA3C|TAFA4|PIK3CB|RRAS2|GPM6A|TMEFF2|DPP4|NFATC2|DISC1|ATRNL1|CASS4|IQGAP1|PTPRO|DOCK1|CTNNA3|MDGA2|ASTN1|DOCK2|GPC3|DAB1|RERE|ABL1|TGFBR3|RELN|PRKG1|TNR|SATB2|RTN4|GPC6|USP45|BMERB1|MET|SHTN1|ARHGAP24|CARMIL1|SEMA5B|NTNG1|ERBB4|ROCK1|FAT3|SYNE2|PDE4B|SEMA3E|PIK3C2G|SPOCK1|GPC4|CTNNA2|RBFOX2|ITGBL1|ITGB8|KIRREL3|SEMA5A|CDH13|DOCK8|SDC…	47599	50721|48393|50127|49881|49716|50301|49947|49704|50271|47757|49725|48009|49968|49170|48975|50490|50745|49692|49416|49455|50091|50079|50148|49056|48180|48150|49920|50316|47835|49176|50604|47985|48363|50511|50214|47904|48846|49911|48234|49845|49461|49302|48093|48882|48000|50640|50337|49578|50382|48798|50727|47943|48450|50298|47727|49737|50553|49611|50262|48978|49371|49119|49842|50364|49218|47838|501…	4.73e-08		GO:0016477	0.509313	0
2259	174	GO Biological Process		Animal organ development	8.19e-06	WDR7|DCC|AHI1|VPS13B|EXT1|LRRC6|KLHL3|TRAPPC9|EXOC4|MATR3|AGTPBP1|PCSK5|EDAR|KIT|TFAP2D|PKHD1|BMP5|COL19A1|HIVEP3|MSH2|DNAH11|CCDC85A|WDPCP|CFTR|CNTN5|DRC1|MEGF8|KLHL1|ALK|CSGALNACT1|NRG2|PTPRQ|SEMA3A|SOS1|SEMA3C|BFSP2|PXDNL|EPHB1|HHIP|CADM2|PLS1|ADGRV1|GPM6A|CSMD1|RUNX1|BTRC|CNTN1|RYR2|GAS2|DNER|PPP3CA|PTHLH|NR5A2|CRB1|MYO18B|XIRP2|DISC1|ATRNL1|BICC1|IQGAP1|PTPRO|ZNF365|ZBTB16|TP63|BCOR|MDGA2|AR…	47599	50613|50721|49107|48012|50127|50775|50475|49242|47832|49536|49596|50244|50766|49881|50208|48420|48324|50718|50769|48942|50430|48570|50301|48417|50355|48132|49704|47748|50229|50124|49560|48267|47757|48237|48009|49926|50712|49311|49092|49437|49104|49017|50490|49653|48813|49008|48918|48963|50619|50532|48762|49893|48339|49059|48198|48066|49455|50091|49272|50148|49056|49230|50016|48078|48249|49920|492…	4.88e-08		GO:0048513	0.508672	0
29	13	GO Biological Process		Synaptic transmission, glutamatergic	8.22e-06	EXT1|GRIK2|NAPA|UNC13C|GRID1|CDH8|GRID2|TNR|GRIK3|CFAP299|PRKN|UNC13B|GRIK1	47599	50127|48303|49674|50523|48957|48306|49296|48846|49095|49749|48645|50151|49401	4.98e-08		GO:0035249	0.508513	0
89	21	GO Molecular Function		Neurotransmitter receptor activity	8.4e-06	GRM1|GRIN3A|GRIK2|GLRA3|GABRG3|CHRM3|GRIA4|GRID1|GRIA1|GRIA3|GRIN2A|GRID2|GRM5|GRIK3|GRIN2B|GABRB3|CFAP299|GABRA5|GABRB2|GABRA2|GRIK1	47599	50760|47781|48303|49668|50697|50580|48240|48957|50109|48696|48171|49296|48081|49095|50010|49764|49749|49140|50763|48930|49401	5.87e-08		GO:0030594	0.507572	0
136	26	GO Molecular Function		Ligand-gated ion channel activity	9.29e-06	GRIN3A|CFTR|GRIK2|ITPR1|GLRA3|RYR3|GABRG3|RYR2|IFIH1|GRIA4|GRID1|GRIA1|ASIC2|HCN1|GRIA3|GRIN2A|GRID2|GRIK3|GRIN2B|GABRB3|CFAP299|GABRA5|KCNJ6|GABRB2|GABRA2|GRIK1	47599	47781|48417|48303|48456|49668|50577|50697|48963|48528|48240|48957|50109|48354|50028|48696|48171|49296|49095|50010|49764|49749|49140|50349|50763|48930|49401	6.8e-08		GO:0015276	0.503198	0
826	81	GO Biological Process		Cation transport	1.08e-05	KCNN2|KCNC2|SLC12A2|KLHL3|GRIN3A|SLC13A1|GRIK2|HEPHL1|TMEM163|KCNH8|NALCN|ITPR1|TRPC4|TMC2|MICU3|SLC5A8|SCN8A|SCN10A|SLC9A9|RYR3|CACNA2D3|ADGRV1|KCNAB1|RYR2|IFIH1|CACNA2D2|PPP3CA|SCN1A|SCN9A|KCNH1|ABCC9|NSF|UNC80|GRIA4|KCNMA1|SNX12|CACNA1A|PRKCB|GRIA1|TRPC5|ASIC2|HCN1|GRIA3|PIEZO2|GRIN2A|SLC44A5|KCND2|KCNH5|GRIK3|KCNK10|SLC24A3|MICU1|ATP7A|GRIN2B|CFAP299|FAM155A|SCN11A|CACNB2|SLC4A10|SLC10A7|KCNI…	47599	47880|50667|48393|50475|47781|50112|48303|48111|49770|49812|48360|48456|50520|48399|49440|47814|50583|47853|47913|50577|50178|49017|48903|48963|48528|49854|48762|49155|48756|50169|50736|49914|48219|48240|47799|49374|48195|50772|50109|47775|48354|50028|48696|48549|48171|49635|48411|49917|49095|48033|48747|50277|48105|50010|49749|50106|48678|47754|49656|50643|48786|48645|48720|48594|48546|50349|494…	6.64e-08		GO:0006812	0.496658	0
127	25	GO Biological Process		Locomotory behavior	1.19e-05	GRM1|AGTPBP1|BTBD9|KLHL1|ALK|PAK5|CHL1|PREX2|CNTN1|ASTN1|KCNMA1|TSHR|KLHL4|NEGR1|KCND2|RELN|GRM5|TNR|SOBP|SLC4A10|PRKN|KCND3|SLC6A3|NAV2|OXR1	47599	50760|49596|48480|47748|50229|49935|49725|50694|48918|50316|47799|48567|49428|49521|48411|50214|48081|48846|49680|49656|48645|48720|48594|49128|49341	7.4e-08		GO:0007626	0.492445	0
371	45	GO Cellular Component		Cell-cell junction	1.21e-05	CDH19|CDH7|AHI1|DDX58|KIT|CCDC85A|PARD3|MAGI2|TRPC4|FRMD4B|CRB1|IQGAP1|CTNNA3|SPECC1L|PRKCH|MYO1E|CDH9|CDH10|CDH12|CDH18|CDH11|CDH8|USP54|NF2|CTNND2|PARD3B|DSC1|CASK|LIMS1|SHROOM2|DLG2|TEK|KAZN|MPP7|MPP1|CTNNA2|POF1B|KIRREL3|PKP2|SDCCAG8|ADGRL3|IGSF11|PLEKHA7|PTPRK|PCDH9	47599	50292|50358|49107|50670|49881|48570|48372|48201|50520|48186|49059|50148|48150|47736|48498|50295|48168|47949|47829|49959|49410|48306|49362|48036|50181|50103|49278|49752|49161|47769|49314|50115|48309|49164|49872|49611|49068|49119|49890|47838|50139|49125|47997|50154|49851	3.91e-07		GO:0005911	0.491721	0
40	14	UniProt Keywords		Postsynaptic cell membrane	1.25e-05	GRIN3A|GRIK2|CHRM3|GRIA4|GRID1|GRIA1|GRIA3|GRIN2A|DMD|GRID2|GRIK3|UTRN|GRIN2B|GRIK1	47599	47781|48303|50580|48240|48957|50109|48696|48171|48300|49296|49095|48108|50010|49401	1.82e-07		KW-0628	0.490309	0
88	20	UniProt Keywords		Voltage-gated channel	1.25e-05	KCNC2|KCNH8|SCN8A|SCN10A|IFIH1|SCN1A|SCN9A|KCNH1|KCNMA1|CACNA1A|KCND2|CLIC6|KCNH5|SCN11A|KCND3|KCNB2|KCNJ6|CACNA1B|CACNA1E|CLIC5	47599	50667|49812|50583|47853|48528|49155|48756|50169|47799|48195|48411|47886|49917|48678|48720|48546|50349|49431|49644|48915	2.04e-07		KW-0851	0.490309	0
1123	101	GO Biological Process		Ion transport	1.28e-05	KCNN2|GRM1|KCNC2|SLC12A2|KLHL3|GRIN3A|CFTR|SLC13A1|GRIK2|HEPHL1|TMEM163|SLC22A14|KCNH8|NALCN|ITPR1|TRPC4|TMC2|MICU3|SLC5A8|SCN8A|SCN10A|GLRA3|SLC9A9|RYR3|CACNA2D3|ADGRV1|KCNAB1|GABRG3|RYR2|ANO3|IFIH1|CACNA2D2|PPP3CA|SLCO3A1|SCN1A|SCN9A|KCNH1|ABCC9|NSF|UNC80|GRIA4|KCNMA1|SLC2A9|GRID1|SNX12|CACNA1A|PRKCB|GRIA1|TRPC5|ASIC2|HCN1|GRIA3|PIEZO2|GRIN2A|SLC44A5|KCND2|CLIC6|GRID2|KCNH5|GRIK3|KCNK10|SLC24A3…	47599	47880|50760|50667|48393|50475|47781|48417|50112|48303|48111|49770|49488|49812|48360|48456|50520|48399|49440|47814|50583|47853|49668|47913|50577|50178|49017|48903|50697|48963|48039|48528|49854|48762|48852|49155|48756|50169|50736|49914|48219|48240|47799|48933|48957|49374|48195|50772|50109|47775|48354|50028|48696|48549|48171|49635|48411|47886|49296|49917|49095|48033|48747|50277|48105|48231|50010|497…	8.08e-08		GO:0006811	0.489279	0
93	20	GO Cellular Component		Dendritic spine	1.32e-05	GPM6A|SHANK2|PPP3CA|PTPRO|GRIA4|OPHN1|SHISA6|GRIA1|ARHGAP44|GRIA3|KCND2|GRID2|SHISA9|GRM3|ZNF804A|RPH3A|KCND3|PDE4B|FRMPD4|PPP1R9A	47599	50490|48342|48762|49056|48240|49194|49284|50109|49869|48696|48411|49296|48831|49839|48579|50019|48720|48450|50265|49281	4.38e-07		GO:0043197	0.487943	0
596	64	GO Biological Process		Inorganic cation transmembrane transport	1.43e-05	KCNN2|KCNC2|SLC12A2|GRIN3A|SLC13A1|GRIK2|TMEM163|KCNH8|NALCN|ITPR1|TRPC4|TMC2|MICU3|SLC5A8|SCN8A|SCN10A|SLC9A9|RYR3|CACNA2D3|ADGRV1|KCNAB1|RYR2|IFIH1|CACNA2D2|SCN1A|SCN9A|KCNH1|ABCC9|KCNMA1|CACNA1A|TRPC5|ASIC2|HCN1|GRIN2A|KCND2|KCNH5|GRIK3|KCNK10|SLC24A3|MICU1|ATP7A|GRIN2B|CFAP299|FAM155A|SCN11A|CACNB2|SLC4A10|KCNIP4|KCND3|SLC6A3|KCNB2|KCNJ6|CACNA1B|KCNQ5|CACNA1E|SLC4A4|SLC9C1|SLC39A11|KCNQ3|TUSC…	47599	47880|50667|48393|47781|50112|48303|49770|49812|48360|48456|50520|48399|49440|47814|50583|47853|47913|50577|50178|49017|48903|48963|48528|49854|49155|48756|50169|50736|47799|48195|47775|48354|50028|48171|48411|49917|49095|48033|48747|50277|48105|50010|49749|50106|48678|47754|49656|48786|48720|48594|48546|50349|49431|49857|49644|49518|48333|48753|50418|47733|48810|47994|49569|48207	9.15e-08		GO:0098662	0.484466	0
393	47	UniProt Keywords		Calcium	1.61e-05	CDH19|CDH7|SCUBE1|FSTL4|RASEF|EPS15|PCDH17|MICU3|PLS1|LIPI|FSTL5|NECAB1|DNER|PTHLH|CALN1|HMCN1|PLA2G4A|KCNMA1|CACNA1A|KCNIP1|EFCAB7|CDH9|CDH10|CDH12|CDH18|CDH11|CDH8|DMD|PCDH7|DGKB|MICU1|GRIN2B|NCALD|DSC1|DNAH7|PLS3|KCNIP4|FAT3|CDH4|CACNA1B|PCDH15|CACNA1E|VSNL1|USP32|CDH13|SMOC2|PCDH9	47599	50292|50358|48504|50235|48705|50034|49647|49440|49104|48273|49347|48807|50532|49893|49923|47895|47967|47799|48195|47940|48351|48168|47949|47829|49959|49410|48306|48300|49758|48297|50277|50010|50217|49278|48042|49137|48786|50727|50118|49431|47937|49644|48750|48861|50364|48876|49851	3.13e-07		KW-0106	0.479317	0
5550	355	GO Cellular Component		Integral component of membrane	1.75e-05	CDH7|BCL2|DCC|KCNN2|AIG1|GRM1|UST|PTPRR|LAPTM4B|TRHDE|KCNC2|SLC12A2|EMC2|PKHD1L1|CSMD3|EXT1|SLC35F1|TRDN|PCSK5|SND1|LARGE1|EDAR|KIT|PKHD1|TMEM131|ADGRB3|PLPPR1|GRIN3A|TMPRSS11F|ANTXR1|VWC2|EPHA7|CFTR|GPR63|EGFR|CNTNAP2|ASTN2|SLC13A1|GRIK2|INPP4B|MGAM|HEPHL1|SVOPL|TYR|CNTNAP5|MEGF8|PCDH17|DPP10|TMEM163|SLC22A14|ALK|UVRAG|CSGALNACT1|LRP1B|NRG2|SYT1|ADAM18|PTPRQ|KCNH8|NALCN|ITPR1|LOC606856|MGAT4C|TR…	47599	50358|49188|50721|47880|49320|50760|47730|49356|49422|50679|50667|48393|48792|48894|50250|50127|50754|49236|50244|50391|49227|50766|49881|48420|48702|49413|50424|47781|49944|50460|49035|49623|48417|48441|48279|47979|49947|50112|48303|48204|50226|48111|50196|48474|48564|49704|49647|49950|49770|49488|50229|50046|50124|48921|49560|48453|48126|48267|49812|48360|48456|48888|49815|50520|49260|47922|477…	6.03e-07		GO:0016021	0.475696	0
152	27	GO Molecular Function		Potassium ion transmembrane transporter activity	1.79e-05	KCNN2|KCNC2|SLC12A2|GRIK2|KCNH8|SLC9A9|KCNAB1|IFIH1|KCNH1|ABCC9|KCNMA1|HCN1|KCND2|KCNH5|GRIK3|KCNK10|SLC24A3|CFAP299|KCNIP4|KCND3|KCNB2|KCNJ6|KCNQ5|SLC9C1|KCNQ3|KCNQ1|KCNT2	47599	47880|50667|48393|48303|49812|47913|48903|48528|50169|50736|47799|50028|48411|49917|49095|48033|48747|49749|48786|48720|48546|50349|49857|48333|50418|47994|49569	1.43e-07		GO:0015079	0.474715	0
11687	676	GO Biological Process		Biological regulation	2.07e-05	BCL2|TCF4|DCC|AHI1|GRM1|SRGAP1|UST|PTPRR|LAPTM4B|TRHDE|KCNC2|SLC12A2|PKHD1L1|PACRG|CSMD3|TRPS1|EXT1|SCUBE1|FSTL4|TRDN|LRRC6|KLHL3|TRAPPC9|MATR3|AGTPBP1|KCTD20|MKLN1|BTBD9|PCSK5|SND1|POT1|CRY1|DDX58|DBF4|PHF24|EDAR|SUPT3H|KIT|NCK2|TFAP2D|PKHD1|MLIP|FAM83B|BMP5|KHDRBS2|PPM1B|ADGRB3|HIVEP3|PLPPR1|GRIN3A|RHOQ|MSH2|SENP6|DNAH11|SPTBN1|TMPRSS11F|POLD1|ANKRD17|WDPCP|VWC2|TFEC|EPHA7|CFTR|GPR63|EGFR|PAPPA…	47599	49188|50598|50721|49107|50760|50421|47730|49356|49422|50679|50667|48393|48894|49821|50250|50403|50127|48504|50235|49236|50775|50475|49242|49536|49596|50352|50388|48480|50244|50391|48939|50607|50670|50562|50733|50766|47724|49881|49716|50208|48420|50031|50130|48324|50025|48837|49413|50769|50424|47781|47889|48942|50655|50430|48135|49944|49878|50187|50301|49035|49509|49623|48417|48441|48279|48045|498…	1.35e-07		GO:0065007	0.468403	0
1265	109	GO Molecular Function		Transporter activity	2.07e-05	KCNN2|KCNC2|SLC12A2|SLC35F1|LRRC6|GRIN3A|CFTR|SLC13A1|GRIK2|SVOPL|SLC22A14|KCNH8|NALCN|ITPR1|TRPC4|TMC2|SLC5A8|XKR4|ATP8A2|SCN8A|SCN10A|GLRA3|SLC9A9|RYR3|CACNA2D3|ADGRV1|GPM6A|KCNAB1|SV2C|OCA2|GABRG3|RYR2|ATP10A|ANO3|ABCC12|IFIH1|CACNA2D2|SLCO3A1|SCN1A|SCN9A|MN1|KCNH1|ABCC9|UNC80|GRIA4|KCNMA1|SLC2A9|GRID1|SNX12|CACNA1A|GRIA1|TRPC5|ASIC2|HCN1|GRIA3|PIEZO2|GRIN2A|SLC44A5|KCND2|CLIC6|GRID2|KCNH5|GRI…	47599	47880|50667|48393|50754|50775|47781|48417|50112|48303|50196|49488|49812|48360|48456|50520|48399|47814|49206|49650|50583|47853|49668|47913|50577|50178|49017|50490|48903|50646|48828|50697|48963|49443|48039|48588|48528|49854|48852|49155|48756|48183|50169|50736|48219|48240|47799|48933|48957|49374|48195|50109|47775|48354|50028|48696|48549|48171|49635|48411|47886|49296|49917|49095|48033|48747|48825|481…	1.78e-07		GO:0005215	0.468403	0
70	18	GO Molecular Function		Postsynaptic neurotransmitter receptor activity	2.07e-05	GRM1|GRIN3A|GRIK2|GLRA3|GABRG3|CHRM3|GRID1|GRIA1|GRIA3|GRID2|GRM5|GRIK3|GABRB3|CFAP299|GABRA5|GABRB2|GABRA2|GRIK1	47599	50760|47781|48303|49668|50697|50580|48957|50109|48696|49296|48081|49095|49764|49749|49140|50763|48930|49401	1.73e-07		GO:0098960	0.468403	0
1162	102	GO Molecular Function		Transmembrane transporter activity	2.19e-05	KCNN2|KCNC2|SLC12A2|SLC35F1|LRRC6|GRIN3A|CFTR|SLC13A1|GRIK2|SVOPL|SLC22A14|KCNH8|NALCN|ITPR1|TRPC4|TMC2|SLC5A8|SCN8A|SCN10A|GLRA3|SLC9A9|RYR3|CACNA2D3|ADGRV1|GPM6A|KCNAB1|SV2C|OCA2|GABRG3|RYR2|ANO3|ABCC12|IFIH1|CACNA2D2|SLCO3A1|SCN1A|SCN9A|KCNH1|ABCC9|UNC80|GRIA4|KCNMA1|SLC2A9|GRID1|SNX12|CACNA1A|GRIA1|TRPC5|ASIC2|HCN1|GRIA3|PIEZO2|GRIN2A|SLC44A5|KCND2|CLIC6|GRID2|KCNH5|GRIK3|KCNK10|SLC24A3|ABCA1…	47599	47880|50667|48393|50754|50775|47781|48417|50112|48303|50196|49488|49812|48360|48456|50520|48399|47814|50583|47853|49668|47913|50577|50178|49017|50490|48903|50646|48828|50697|48963|48039|48588|48528|49854|48852|49155|48756|50169|50736|48219|48240|47799|48933|48957|49374|48195|50109|47775|48354|50028|48696|48549|48171|49635|48411|47886|49296|49917|49095|48033|48747|48825|48105|48231|50010|49764|497…	2.04e-07		GO:0022857	0.465956	0
133	25	COMPARTMENTS		Synaptic membrane	2.26e-05	KCTD8|PCDH17|LRRC4C|GABRG3|SORCS3|IL1RAPL1|GRIA4|DNM3|KCNMA1|SHISA6|DMD|GRID2|GRM5|SHISA9|CLSTN2|UTRN|CNTN6|GRIN2B|GABRB3|LRFN5|SNAP91|ADAM22|LOC102151797|LRRTM4|GPHN	47599	50478|49647|47871|50697|48960|50469|48240|48246|47799|49284|48300|49296|48081|48831|50022|48108|48723|50010|49764|49050|47976|50220|50211|50004|50163	1.61e-07		GOCC:0097060	0.464589	0
6704	420	GO Molecular Function		Protein binding	2.37e-05	CDH19|CDH7|BCL2|TCF4|KCNN2|AHI1|PTPRR|SLC12A2|SYTL3|PACRG|TRPS1|EXT1|SCUBE1|FSTL4|TRDN|KLHL3|EXOC4|AGTPBP1|MKLN1|RASEF|POT1|CRY1|DDX58|KCTD8|SUPT3H|LNX1|KIT|NCK2|MLIP|FAM83B|BMP5|KHDRBS2|CAMKMT|GRIN3A|RHOQ|MSH2|DNAH11|SPTBN1|EML6|CCDC85A|POLD1|FAM161A|EHBP1|TFEC|CFTR|EGFR|EPS15|CNTN5|NCOA1|NAPA|RAB10|MAGI2|RSU1|PTPN4|KLHL1|DPP10|NXPH2|ALK|FARP1|RPTOR|NRG2|SYT1|ITPR1|FGF14|CNTN4|MYO16|TRPC4|SMAD9|…	47599	50292|50358|49188|50598|47880|49107|49356|48393|48099|49821|50403|50127|48504|50235|49236|50475|47832|49596|50388|48705|48939|50607|50670|50478|47724|48543|49881|49716|50031|50130|48324|50025|49407|47781|47889|48942|50430|48135|47955|48570|49878|48618|50508|49509|48417|48279|50034|50355|48024|49674|49803|48201|50394|49293|47748|49950|48414|50229|49287|49977|49560|48453|48456|48129|50637|50487|505…	2.28e-07		GO:0005515	0.462525	0
71	17	GO Cellular Component		Potassium channel complex	2.54e-05	KCNC2|GRIK2|DPP10|KCNAB1|ABCC9|KCNMA1|KCNIP1|HCN1|KCND2|GRIK3|DPP6|KCNIP4|KCND3|KCNB2|KCNQ5|KCNQ3|KCNQ1	47599	50667|48303|49950|48903|50736|47799|47940|50028|48411|49095|47811|48786|48720|48546|49857|50418|47994	8.88e-07		GO:0034705	0.459517	0
3357	235	GO Molecular Function		Cation binding	2.59e-05	CDH19|CDH7|TPH2|TRHDE|FBN2|TRPS1|EXT1|SCUBE1|FSTL4|MATR3|AGTPBP1|RASEF|LARGE1|DDX58|DBF4|ZNF804B|GTPBP10|PHF24|LNX1|KIT|EYS|TCEA3|PPM1B|GRIN3A|MSH2|POLD1|ASTN2|EPS15|HEPHL1|TYR|MEGF8|PCDH17|TMEM163|LRP1B|SYT1|PLCB4|ITPR1|RNF24|SMAD9|PCLO|SH3RF2|MTA3|SUCLG2|NR1H4|MICU3|ATP8A2|CA8|PAH|HHIP|CPA6|PLS1|GLRA3|LIPI|MCTP1|ADGRV1|EDIL3|FSTL5|ANXA10|NECAB1|NELL2|CBLB|HERC2|RYR2|ATP10A|ADCY2|OTUD7A|LOC10085…	47599	50292|50358|50610|50679|48060|50403|50127|48504|50235|49536|49596|48705|49227|50670|50562|47892|49185|50733|48543|49881|48945|48699|48837|47781|48942|49878|49947|50034|48111|48474|49704|49647|49770|48921|48453|49806|48456|49260|50649|49464|49899|47961|48291|49014|49440|49650|49671|49746|49092|49212|49104|49668|48273|48258|49017|50781|49347|50076|48807|48516|48591|49011|48963|49443|49761|49539|488…	2.59e-07		GO:0043169	0.45867	0
135	26	Reactome Pathways		Neurotransmitter receptors and postsynaptic signal transmission	2.71e-05	GRIN3A|GRIK2|GLRA3|GABRG3|ADCY2|RPS6KA3|NSF|GRIA4|RPS6KA6|PRKCB|GRIN2A|GRIK3|LRRC7|GRIN2B|GABRB3|NCALD|DLG2|GABRA5|RPS6KA2|GABBR2|KCNJ6|GABRB2|PLCB1|GABRA2|GRIK1|GRIP1	47599	47781|48303|49668|50697|49761|49734|49914|48240|50400|50772|48171|49095|50094|50010|49764|50217|49314|49140|49533|48015|50349|50763|50499|48930|49401|47982	5.98e-08		CFA-112314	0.456703	0
56	17	Reactome Pathways		Protein-protein interactions at synapses	2.71e-05	GRM1|SHANK2|IL1RAPL1|GRIA4|NLGN1|IL1RAPL2|GRIN2A|GRM5|NRXN3|GRIN2B|CASK|DLGAP1|DLG2|NRXN1|DLGAP2|NLGN4X|PTPRD	47599	50760|48342|50469|48240|49902|48477|48171|48081|49209|50010|49752|49053|49314|50232|49110|48216|48054	5.07e-08		CFA-6794362	0.456703	0
154	27	GO Biological Process		Regulation of neurotransmitter levels	2.73e-05	AGTPBP1|GRIN3A|SYT1|MCTP1|MCTP2|STXBP5L|BCHE|NLGN1|UNC13C|PRKCB|RAB3B|RPH3A|CASK|CACNB2|SYN3|CADPS|PRKN|SLC6A3|SYT9|RIMS1|SYNPR|RIMS2|GABRA2|CADPS2|SLC6A11|ERC2|UNC13B	47599	49596|47781|48453|48258|49686|50742|50688|49902|50523|50772|48006|50019|49752|47754|48834|49077|48645|48594|49101|49245|49113|48936|48930|50457|48207|48681|50151	1.8e-07		GO:0001505	0.456384	0
16	10	SMART Domains		Ligated ion channel L-glutamate- and glycine-binding site	2.79e-05	GRIK2|GRIA4|GRID1|GRIA1|GRIA3|GRIN2A|GRID2|GRIK3|GRIN2B|GRIK1	47599	48303|48240|48957|50109|48696|48171|49296|49095|50010|49401	1.73e-07		SM00918	0.45544	0
97	21	GO Biological Process		Chemical synaptic transmission, postsynaptic	3.08e-05	GRM1|GRIN3A|GRIK2|GLRA3|GABRG3|CHRM3|PPP3CA|GRID1|GRIA1|GRIA3|GRIN2A|GRID2|GRM5|GRIK3|GRIN2B|GABRB3|CFAP299|GABRA5|GABRB2|GABRA2|GRIK1	47599	50760|47781|48303|49668|50697|50580|48762|48957|50109|48696|48171|49296|48081|49095|50010|49764|49749|49140|50763|48930|49401	2.06e-07		GO:0099565	0.451145	0
119	23	GO Molecular Function		Potassium channel activity	3.14e-05	KCNN2|KCNC2|GRIK2|KCNH8|KCNAB1|IFIH1|KCNH1|ABCC9|KCNMA1|HCN1|KCND2|KCNH5|GRIK3|KCNK10|CFAP299|KCNIP4|KCND3|KCNB2|KCNJ6|KCNQ5|KCNQ3|KCNQ1|KCNT2	47599	47880|50667|48303|49812|48903|48528|50169|50736|47799|50028|48411|49917|49095|48033|49749|48786|48720|48546|50349|49857|50418|47994|49569	3.24e-07		GO:0005267	0.450307	0
3281	230	GO Molecular Function		Metal ion binding	3.14e-05	CDH19|CDH7|TPH2|TRHDE|FBN2|TRPS1|EXT1|SCUBE1|FSTL4|MATR3|AGTPBP1|RASEF|LARGE1|DDX58|DBF4|ZNF804B|GTPBP10|PHF24|LNX1|KIT|EYS|TCEA3|PPM1B|MSH2|POLD1|ASTN2|EPS15|HEPHL1|TYR|MEGF8|PCDH17|TMEM163|LRP1B|SYT1|PLCB4|ITPR1|RNF24|SMAD9|PCLO|SH3RF2|MTA3|SUCLG2|NR1H4|MICU3|ATP8A2|CA8|PAH|HHIP|CPA6|PLS1|LIPI|MCTP1|ADGRV1|EDIL3|FSTL5|ANXA10|NECAB1|NELL2|CBLB|HERC2|RYR2|ATP10A|ADCY2|OTUD7A|LOC100856515|DNER|PPP…	47599	50292|50358|50610|50679|48060|50403|50127|48504|50235|49536|49596|48705|49227|50670|50562|47892|49185|50733|48543|49881|48945|48699|48837|48942|49878|49947|50034|48111|48474|49704|49647|49770|48921|48453|49806|48456|49260|50649|49464|49899|47961|48291|49014|49440|49650|49671|49746|49092|49212|49104|48273|48258|49017|50781|49347|50076|48807|48516|48591|49011|48963|49443|49761|49539|48801|50532|487…	3.3e-07		GO:0046872	0.450307	0
1166	100	UniProt Keywords		Disulfide bond	3.33e-05	FBN2|CSMD3|SCUBE1|TRDN|KIT|BMP5|EYS|TMPRSS11F|CNTNAP2|PAPPA|CNTNAP5|LRP1B|NRG2|ADAM18|PLXNC1|SEMA3A|NRG1|SEMA3C|PXDNL|LRRC4C|HHIP|GALNT18|SCN10A|GALNTL6|CADM2|GLRA3|LIPI|TACR1|EDIL3|CSMD1|GALNT13|NELL2|ALCAM|GABRG3|TMEFF2|DNER|TACR3|GALNT17|CRB1|COL4A5|ATRNL1|HMCN1|BCHE|PGF|TSHR|C6|TENM1|OLFM3|TGFBR3|LAMA2|LOC482849|RELN|SPOCK3|ADAM2|LINGO2|GALNT14|NRXN3|COL4A6|BMP6|GRIN2B|GABRB3|LOC611685|MET|CO…	47599	48060|50250|48504|49236|49881|48324|48945|49944|47979|48045|48564|48921|49560|48126|47922|47757|48057|48009|50712|47871|49092|47763|47853|49305|49437|49668|48273|50379|50781|49653|48675|48516|48345|50697|50745|50532|50451|50097|49059|48744|50091|47895|50688|48558|48567|48486|50286|48489|50511|48255|50724|50214|47745|47817|49047|49062|49209|48999|48174|50010|49764|50157|48093|47772|47991|49503|506…	7.28e-07		KW-1015	0.447756	0
189	30	SMART Domains		Fibronectin type 3 domain	3.5e-05	DCC|EPHA7|ASTN2|CNTN5|PTPRQ|CNTN4|CHL1|EPHB1|CNTN1|KALRN|PTPRO|NCAM1|ASTN1|NFASC|TNR|PTPRZ1|CNTN6|DSCAM|TEK|PTPRB|COL14A1|ROBO2|NCAM2|PTPRG|PTPRT|MYLK|ROBO1|CNTN3|PTPRD|PTPRK	47599	50721|49623|49947|50355|48267|50637|49725|49311|48918|48141|49056|49485|50316|47742|48846|48633|48723|47988|50115|49098|49974|49863|48075|49317|48768|50073|50013|50160|48054|50154	2.6e-07		SM00060	0.445593	0
2744	199	COMPARTMENTS		Plasma membrane	3.81e-05	CDH19|CDH7|KCNN2|GRM1|PTPRR|KCNC2|SLC12A2|SYTL3|CSMD3|EXOC4|DDX58|KCTD8|KIT|PKHD1|SRBD1|PLPPR1|GRIN3A|ANTXR1|CFTR|GPR63|SLC13A1|GRIK2|MGAM|EPS15|HEPHL1|MAGI2|PCDH17|DPP10|FARP1|NALCN|TRPC4|CHL1|NRG1|TMC2|SNTG1|LRRC4C|SLC5A8|XKR4|EPHB1|FER|HHIP|SCN10A|CADM2|TACR1|CACNA2D3|ALCAM|CNTN1|GABRG3|CHRM3|ATP10A|ANO3|ADCY2|DPP4|CACNA2D2|DNER|SORCS3|SGMS2|SLCO3A1|CRB1|SCN1A|SCN9A|ATRNL1|KCNH1|ABCC9|BICC1|AN…	47599	50292|50358|47880|50760|49356|50667|48393|48099|50250|47832|50670|50478|49881|48420|50676|50424|47781|50460|48417|48441|50112|48303|50226|50034|48111|48201|49647|49950|49287|48360|50520|49725|48057|48399|50703|47871|47814|49206|49311|49020|49092|47853|49437|50379|50178|48345|48918|50697|50580|49443|48039|49761|49692|49854|50532|48960|48285|48852|49059|49155|48756|50091|50169|50736|49272|50319|490…	2.91e-07		GOCC:0005886	0.441908	0
168	28	GO Biological Process		Potassium ion transport	3.96e-05	KCNN2|KCNC2|SLC12A2|GRIK2|KCNH8|SLC9A9|KCNAB1|IFIH1|KCNH1|ABCC9|NSF|KCNMA1|HCN1|KCND2|KCNH5|GRIK3|KCNK10|SLC24A3|CFAP299|KCNIP4|KCND3|KCNB2|KCNJ6|KCNQ5|SLC9C1|KCNQ3|KCNQ1|KCNT2	47599	47880|50667|48393|48303|49812|47913|48903|48528|50169|50736|49914|47799|50028|48411|49917|49095|48033|48747|49749|48786|48720|48546|50349|49857|48333|50418|47994|49569	2.69e-07		GO:0006813	0.44023	0
1215	105	GO Biological Process		Transmembrane transport	3.96e-05	KCNN2|GRM1|KCNC2|SLC12A2|SLC35F1|GRIN3A|CFTR|SLC13A1|GRIK2|SVOPL|TMEM163|SLC22A14|KCNH8|NALCN|ITPR1|TRPC4|TMC2|MICU3|SLC5A8|SCN8A|SCN10A|GLRA3|SLC9A9|RYR3|CACNA2D3|ADGRV1|KCNAB1|SV2C|OCA2|GABRG3|RYR2|LONP2|ANO3|ABCC12|IFIH1|CACNA2D2|SLCO3A1|SCN1A|SCN9A|KCNH1|ABCC9|UNC80|GRIA4|KCNMA1|SLC2A9|GRID1|SNX12|CACNA1A|GRIA1|TRPC5|ASIC2|HCN1|GRIA3|PIEZO2|GRIN2A|SLC44A5|KCND2|CLIC6|GRID2|KCNH5|GRIK3|KCNK10|…	47599	47880|50760|50667|48393|50754|47781|48417|50112|48303|50196|49770|49488|49812|48360|48456|50520|48399|49440|47814|50583|47853|49668|47913|50577|50178|49017|48903|50646|48828|50697|48963|48972|48039|48588|48528|49854|48852|49155|48756|50169|50736|48219|48240|47799|48933|48957|49374|48195|50109|47775|48354|50028|48696|48549|48171|49635|48411|47886|49296|49917|49095|48033|48747|50277|48825|48105|482…	2.68e-07		GO:0055085	0.44023	0
170	28	COMPARTMENTS		Somatodendritic compartment	4.07e-05	SRGAP1|KCNC2|SLC12A2|GRIN3A|FARP1|CPNE4|BFSP2|CADM2|MAPK10|DNER|PTPRO|IL1RAPL1|DNM3|OPHN1|SIPA1L1|ARHGAP44|KCND2|ZNF804A|SLC4A10|MAPK8|KCND3|SLC6A3|PDE4B|KCNB2|ARHGAP42|KIRREL3|GPHN|PPP1R9A	47599	50421|50667|48393|47781|49287|47778|49926|49437|47751|50532|49056|50469|48246|49194|49269|49869|48411|48579|49656|49554|48720|48594|48450|48546|48072|49119|50163|49281	3.33e-07		GOCC:0036477	0.439041	0
190	30	GO Biological Process		Cell junction assembly	4.12e-05	CDH19|CDH7|CNTN5|PCDH17|PCLO|NR1H4|GPM6A|PTPRO|IL1RAPL1|NLGN1|OPHN1|CDH9|CDH10|CDH12|CDH18|CDH11|CDH8|GRID2|CTNND2|GABRB3|DLG2|ERBB4|MPP7|POF1B|GABRA2|KIRREL3|PKP2|ADGRL3|NLGN4X|PTPRK	47599	50292|50358|50355|49647|49464|49014|50490|49056|50469|49902|49194|48168|47949|47829|49959|49410|48306|49296|50181|49764|49314|50382|49164|49068|48930|49119|49890|50139|48216|50154	2.87e-07		GO:0034329	0.43851	0
36	13	SMART Domains		Protein tyrosine phosphatase, catalytic domain	4.31e-05	PTPRR|PTPN4|PTPRQ|PTPN13|PTPRO|PTPRZ1|PTPRN2|PTPRA|PTPRG|PTPRT|PTPRD|PTPRK|PTPN20	47599	49356|49293|48267|49080|49056|48633|50145|49026|49317|48768|48054|50154|48144	3.74e-07		SM00194	0.436552	0
92	20	COMPARTMENTS		Postsynaptic membrane	4.32e-05	KCTD8|PCDH17|LRRC4C|GABRG3|SORCS3|IL1RAPL1|DNM3|KCNMA1|DMD|GRID2|GRM5|CLSTN2|UTRN|GRIN2B|GABRB3|LRFN5|ADAM22|LOC102151797|LRRTM4|GPHN	47599	50478|49647|47871|50697|48960|50469|48246|47799|48300|49296|48081|50022|48108|50010|49764|49050|50220|50211|50004|50163	3.77e-07		GOCC:0045211	0.436452	0
32	14	Pfam		Receptor family ligand binding region	4.45e-05	GRM1|GRIN3A|GRIA4|GRID1|GRIA1|GRIA3|GRIN2A|GRID2|GRM5|GRIK3|GRIN2B|GRM8|GABBR2|GRIK1	47599	50760|47781|48240|48957|50109|48696|48171|49296|48081|49095|50010|48405|48015|49401	1.94e-08		PF01094	0.435164	0
349	42	UniProt Keywords		Kinase	4.71e-05	PIP5K1B|KIT|EPHA7|EGFR|PAK5|PRKDC|EPHB1|FER|PIK3CB|MAPK10|KSR2|KALRN|MAP3K15|RPS6KA3|PRKCH|STK32B|PPIB|RPS6KA6|PRKCB|RPS6KB1|ABL1|PRKG1|DGKB|MAP2K5|MET|NTRK3|LYN|TEK|DGKK|MAPK8|ERBB4|MAP2K4|ROCK1|CDC42BPA|RPS6KA2|PIK3C2G|CAMK1D|MYLK|CDK14|YES1|EIF5|ROCK2	47599	49266|49881|49623|48279|49935|49896|49311|49020|49170|47751|49167|48141|49602|49734|48498|50472|50037|50400|50772|48210|48363|47904|48297|49722|48093|47991|49200|50115|49338|49554|50382|50142|48798|48162|49533|47727|48156|50073|50496|48741|49629|48225	1.14e-06		KW-0418	0.432698	0
76	18	SMART Domains		EGF domain, unclasssified subfamily	4.94e-05	PCSK5|EYS|ASTN2|LRP1B|NELL2|ATRNL1|ASTN1|TENM1|LAMA2|RELN|TNR|FRAS1|FAT3|VWF|TENM2|ITGBL1|TENM4|NELL1	47599	50244|48945|49947|48921|48516|50091|50316|50286|48255|50214|48846|49632|50727|49404|50001|48978|49482|49887	4.89e-07		SM00001	0.430627	0
68	17	SMART Domains		Cadherin repeats.	4.94e-05	CDH19|CDH7|PCDH17|CDH9|CDH10|CDH12|CDH18|CDH11|CDH8|PCDH7|CLSTN2|DSC1|FAT3|CDH4|PCDH15|CDH13|PCDH9	47599	50292|50358|49647|48168|47949|47829|49959|49410|48306|49758|50022|49278|50727|50118|47937|50364|49851	5.3e-07		SM00112	0.430627	0
4436	295	GO Biological Process		Signaling	5.46e-05	BCL2|DCC|AHI1|GRM1|SRGAP1|PTPRR|TRHDE|PKHD1L1|EXT1|SCUBE1|EXOC4|DDX58|PHF24|KIT|NCK2|FAM83B|BMP5|ADGRB3|PLPPR1|GRIN3A|RHOQ|MSH2|SPTBN1|WDPCP|EPHA7|GPR63|EGFR|PAPPA|GRIK2|MAML2|NAPA|MAGI2|MEGF8|NXPH2|ALK|PAK5|RPTOR|NRG2|SYT1|PLCB4|ITPR1|FGF14|LOC606856|MYO16|SMAD9|PLXNC1|SEMA3A|UNC5D|PCLO|SOS1|SEMA3C|TOPBP1|TAFA4|PRKDC|ERCC6|NR1H4|RIC3|EPHB1|CA8|FHIT|HHIP|PIK3CB|PREX2|DCLK2|GLRA3|RYR3|TACR1|ADGRV1…	47599	49188|50721|49107|50760|50421|49356|50679|48894|50127|48504|47832|50670|50733|49881|49716|50130|48324|49413|50424|47781|47889|48942|48135|50301|49623|48441|48279|48045|48303|48084|49674|48201|49704|48414|50229|49935|49977|49560|48453|49806|48456|48129|48888|50487|50649|47922|47757|49452|49464|48237|48009|49449|49968|49896|49512|49014|50709|49311|49671|49308|49092|49170|50694|47958|49668|50577|503…	3.91e-07		GO:0023052	0.426281	0
160	27	KEGG Pathways		Axon guidance	5.85e-05	DCC|SRGAP1|NCK2|EPHA7|PARD3|PAK5|TRPC4|PLXNC1|SEMA3A|UNC5D|SEMA3C|LRRC4C|EPHB1|PIK3CB|EPHA6|PPP3CA|NFATC2|TRPC5|ABL1|MET|ROCK1|SLIT3|SEMA3E|SEMA5A|ROBO1|PLXNA4|ROCK2	47599	50721|50421|49716|49623|48372|49935|50520|47922|47757|49452|48009|47871|49311|49170|50313|48762|49416|47775|48363|48093|48798|50784|50298|49842|50013|49719|48225	3.52e-07		cfa04360	0.423284	0
4048	273	GO Biological Process		Localization	5.92e-05	KCNN2|AHI1|GRM1|LAPTM4B|KCNC2|VPS13B|SLC12A2|SYTL3|EMC2|PACRG|EXT1|SLC35F1|LRRC6|KLHL3|EXOC4|AGTPBP1|POT1|CRY1|KIT|PKHD1|KHDRBS2|GRIN3A|RHOQ|MSH2|DNAH11|SPTBN1|WDPCP|ANTXR1|CFTR|CNTNAP2|ASTN2|SLC13A1|GRIK2|PARD3|EPS15|COG5|NAPA|HEPHL1|RAB10|SVOPL|MAGI2|CNTNAP5|TMEM163|SLC22A14|UVRAG|LRP1B|SYT1|KCNH8|NALCN|ITPR1|MYO16|TRPC4|PCLO|BFSP2|TAFA4|TMC2|MICU3|RIC3|SLC5A8|XKR4|ATP8A2|SCN8A|SCN10A|PLS1|GLRA…	47599	47880|49107|50760|49422|50667|48012|48393|48099|48792|49821|50127|50754|50775|50475|47832|49596|48939|50607|49881|48420|50025|47781|47889|48942|50430|48135|50301|50460|48417|47979|49947|50112|48303|48372|50034|48789|49674|48111|49803|50196|48201|48564|49770|49488|50046|48921|48453|49812|48360|48456|50487|50520|49464|49926|49968|48399|49440|50709|47814|49206|49650|50583|47853|49104|49668|47913|497…	4.29e-07		GO:0051179	0.422768	0
197	31	Reactome Pathways		Axon guidance	6.25e-05	DCC|NCK2|SPTBN1|EPHA7|PLXNC1|SEMA3A|SOS1|EPHB1|PIK3CB|TRIO|KALRN|DOCK1|NCAM1|DNM3|DAB1|COL5A1|DOK6|RELN|GRIN2B|DSCAM|LYN|MAPK8|ROCK1|SLIT3|SEMA3E|PTPRA|SEMA5A|TIAM1|VAV3|PLXNA4|ROCK2	47599	50721|49716|48135|49623|47922|47757|48237|49311|49170|50493|48141|48180|49485|48246|50604|48615|49641|50214|50010|47988|49200|49554|48798|50784|50298|49026|49842|50166|47910|49719|48225	1.95e-07		CFA-422475	0.420412	0
138	24	GO Molecular Function		Sodium ion transmembrane transporter activity	8.84e-05	SLC12A2|SLC13A1|GRIK2|NALCN|SLC5A8|SCN8A|SCN10A|SLC9A9|ADGRV1|SCN1A|SCN9A|CACNA1A|ASIC2|HCN1|GRIK3|SLC24A3|CFAP299|SCN11A|SLC4A10|SLC6A3|CACNA1B|SLC4A4|SLC9C1|SLC6A11	47599	48393|50112|48303|48360|47814|50583|47853|47913|49017|49155|48756|48195|48354|50028|49095|48747|49749|48678|49656|48594|49431|49518|48333|48207	9.71e-07		GO:0015081	0.405355	0
1491	121	GO Biological Process		Regulation of localization	9.14e-05	AHI1|KCNC2|TRDN|BTBD9|CRY1|GRIN3A|RHOQ|SPTBN1|CFTR|EGFR|HECW1|ASTN2|RAB10|PCDH17|DPP10|GPC5|SYT1|KCNH8|ITPR1|FGF14|PCLO|TMC2|NR1H4|RIC3|SCN8A|SCN10A|PLS1|MCTP1|RYR3|CACNA2D3|KCNAB1|CNTN1|CHRM3|RYR2|CACNA2D2|PPP3CA|MCTP2|RIN3|STXBP5L|SCN1A|SCN9A|KCNH1|ABCC9|AKAP6|IL1RAPL1|KCNMA1|NLGN1|AR|OPHN1|CACNA1A|KCNIP1|DOCK2|STX8|SHISA6|PRKCB|ARHGAP44|FBXO4|EFCAB7|GPC3|ABL1|NF2|KCND2|CLIC6|RELN|RAB3B|GRM5|KC…	47599	49107|50667|49236|48480|50607|47781|47889|48135|48417|48279|49824|49947|49803|49647|49950|50271|48453|49812|48456|48129|49464|48399|49014|50709|50583|47853|49104|48258|50577|50178|48903|48918|50580|48963|49854|48762|49686|49731|50742|49155|48756|50169|50736|49689|50469|47799|49902|50247|49194|48195|47940|47835|48948|49284|50772|49869|48843|48351|49176|48363|48036|48411|47886|50214|48006|48081|499…	6.71e-07		GO:0032879	0.403905	0
81	18	GO Molecular Function		Cadherin binding	9.6e-05	CDH19|CDH7|TRPC4|PTPRO|CTNNA3|CDH9|CDH10|CDH12|CDH18|CDH11|CDH8|CTNND2|PTPRB|CDH4|PTPRT|CTNNA2|CDH13|PKP2	47599	50292|50358|50520|49056|48150|48168|47949|47829|49959|49410|48306|50181|49098|50118|48768|49611|50364|49890	1.09e-06		GO:0045296	0.401773	0
10220	598	GO Biological Process		Regulation of cellular process	9.72e-05	BCL2|TCF4|DCC|AHI1|GRM1|SRGAP1|UST|PTPRR|LAPTM4B|TRHDE|KCNC2|PKHD1L1|PACRG|CSMD3|TRPS1|EXT1|SCUBE1|FSTL4|TRDN|TRAPPC9|AGTPBP1|KCTD20|BTBD9|SND1|POT1|CRY1|DDX58|DBF4|PHF24|EDAR|SUPT3H|KIT|NCK2|TFAP2D|PKHD1|MLIP|FAM83B|BMP5|KHDRBS2|PPM1B|ADGRB3|HIVEP3|PLPPR1|GRIN3A|RHOQ|MSH2|SENP6|DNAH11|SPTBN1|ANKRD17|WDPCP|VWC2|TFEC|EPHA7|CFTR|GPR63|EGFR|PAPPA|HECW1|ASTN2|BRINP1|GRIK2|NCOA1|MAML2|NAPA|RAB10|DRC1|…	47599	49188|50598|50721|49107|50760|50421|47730|49356|49422|50679|50667|48894|49821|50250|50403|50127|48504|50235|49236|49242|49596|50352|48480|50391|48939|50607|50670|50562|50733|50766|47724|49881|49716|50208|48420|50031|50130|48324|50025|48837|49413|50769|50424|47781|47889|48942|50655|50430|48135|50187|50301|49035|49509|49623|48417|48441|48279|48045|49824|49947|49986|48303|48024|48084|49674|49803|481…	7.22e-07		GO:0050794	0.401233	0
47	14	COMPARTMENTS		Potassium channel complex	9.94e-05	GRIK2|DPP10|KCNH1|ABCC9|KCNMA1|KCNIP1|HCN1|KCNH5|GRIK3|DPP6|KCNIP4|KCNB2|KCNQ5|GRIK1	47599	48303|49950|50169|50736|47799|47940|50028|49917|49095|47811|48786|48546|49857|49401	9.23e-07		GOCC:0034705	0.400261	0
56	15	GO Molecular Function		Transmitter-gated ion channel activity involved in regulation of postsynaptic membrane potential	0.0001	GRIN3A|GRIK2|GLRA3|GABRG3|GRID1|GRIA1|GRIA3|GRID2|GRIK3|GABRB3|CFAP299|GABRA5|GABRB2|GABRA2|GRIK1	47599	47781|48303|49668|50697|48957|50109|48696|49296|49095|49764|49749|49140|50763|48930|49401	1.18e-06		GO:1904315	0.4	0
452	50	COMPARTMENTS		Intrinsic component of plasma membrane	0.00011	GRM1|SRBD1|GRIN3A|CFTR|GRIK2|MGAM|PCDH17|DPP10|NRG1|LRRC4C|EPHB1|SCN10A|ALCAM|SORCS3|SCN1A|SCN9A|KCNH1|ABCC9|IL1RAPL1|GRIA4|KCNMA1|HCN1|GRIA3|C6|GPC3|GRIN2A|COL24A1|KCNH5|GRIK3|GRM3|PTPRZ1|ATP7A|CLSTN2|CNTN6|GRIN2B|LYN|TEK|MTSS1|ERBB4|DPP6|KCNIP4|LRFN5|GABBR2|KCNB2|SEMA3E|KCNQ5|ADAM22|ITGB8|LRRTM4|GRIK1	47599	50760|50676|47781|48417|48303|50226|49647|49950|48057|47871|49311|47853|48345|48960|49155|48756|50169|50736|50469|48240|47799|50028|48696|48486|49176|48171|47790|49917|49095|49839|48633|48105|50022|48723|50010|49200|50115|49254|50382|47811|48786|49050|48015|48546|50298|49857|50220|49371|50004|49401	1.09e-06		GOCC:0031226	0.395861	0
33	12	KEGG Pathways		Nicotine addiction	0.00011	GRIN3A|GABRG3|GRIA4|CACNA1A|GRIA1|GRIA3|GRIN2A|GRIN2B|GABRB3|GABRA5|CACNA1B|GABRB2	47599	47781|50697|48240|48195|50109|48696|48171|50010|49764|49140|49431|50763	9.89e-07		cfa05033	0.395861	0
137	24	GO Biological Process		Regulation of synapse organization	0.00012	EPHB1|DISC1|PTPRO|IL1RAPL1|MDGA2|NLGN1|IL1RAPL2|ARHGAP44|FRMPD3|ABL1|CDH8|GRID2|RELN|LINGO2|DGKB|CLSTN2|GPC6|ADGRL2|LRFN5|GPC4|FRMPD4|MYCBP2|PTPRD|LRRTM4	47599	49311|49455|49056|50469|49920|49902|48477|49869|48771|48363|48306|49296|50214|49047|48297|50022|49845|48840|49050|50553|50265|48051|48054|50004	8.66e-07		GO:0050807	0.392082	0
90	19	GO Biological Process		Synaptic vesicle cycle	0.00014	SYT1|PCLO|DNM3|NLGN1|UNC13C|OPHN1|AMPH|CADPS|SYT9|RIMS1|SNAP91|SYNPR|SNCA|RIMS2|CADPS2|ITSN1|NLGN4X|ERC2|UNC13B	47599	48453|49464|48246|49902|50523|49194|49038|49077|49101|49245|47976|49113|50778|48936|50457|50757|48216|48681|50151	1.08e-06		GO:0099504	0.385387	0
21	11	STRING Clusters		Mixed, incl. Synaptic membrane adhesion, and Teneurin Intracellular Region	0.00014	UNC5D|LRRC4C|PTPRO|TENM1|ADGRL2|NTNG1|LRFN5|TENM2|TENM4|ADGRL3|PTPRD	47599	49452|47871|49056|50286|48840|49578|49050|50001|49482|50139|48054	1.6e-07		CL:20507	0.385387	0
406	46	COMPARTMENTS		Integral component of plasma membrane	0.00016	GRM1|GRIN3A|CFTR|GRIK2|MGAM|PCDH17|DPP10|NRG1|LRRC4C|EPHB1|SCN10A|ALCAM|SORCS3|SCN1A|SCN9A|KCNH1|ABCC9|IL1RAPL1|GRIA4|KCNMA1|HCN1|GRIA3|C6|GRIN2A|COL24A1|KCNH5|GRIK3|GRM3|PTPRZ1|ATP7A|CLSTN2|GRIN2B|LYN|TEK|ERBB4|DPP6|KCNIP4|LRFN5|GABBR2|KCNB2|SEMA3E|KCNQ5|ADAM22|ITGB8|LRRTM4|GRIK1	47599	50760|47781|48417|48303|50226|49647|49950|48057|47871|49311|47853|48345|48960|49155|48756|50169|50736|50469|48240|47799|50028|48696|48486|48171|47790|49917|49095|49839|48633|48105|50022|50010|49200|50115|50382|47811|48786|49050|48015|48546|50298|49857|50220|49371|50004|49401	1.62e-06		GOCC:0005887	0.379588	0
460	50	COMPARTMENTS		Plasma membrane protein complex	0.00016	CDH7|GRM1|GRIN3A|GRIK2|MGAM|EPS15|DPP10|SNTG1|SCN10A|CACNA2D3|CACNA2D2|CRB1|SCN1A|SCN9A|KCNH1|ABCC9|BICC1|GRIA4|KCNMA1|CACNA1A|HCN1|GRIA3|C6|GRIN2A|CDH10|ABL1|CDH11|COL24A1|KCNH5|GRIK3|GRM3|ATP7A|GRIN2B|SGCD|LYN|FAM189A1|CATSPERB|DPP6|KCNIP4|RAPH1|PDE4B|GABBR2|KCNB2|SEMA3E|CACNA1B|KCNQ5|CACNA1E|ITGB8|LRRTM4|GRIK1	47599	50358|50760|47781|48303|50226|50034|49950|50703|47853|50178|49854|49059|49155|48756|50169|50736|49272|48240|47799|48195|50028|48696|48486|48171|47949|48363|49410|47790|49917|49095|49839|48105|50010|49788|49200|49134|50307|47811|48786|48660|48450|48015|48546|50298|49431|49857|49644|49371|50004|49401	1.72e-06		GOCC:0098797	0.379588	0
33	11	GO Cellular Component		Catenin complex	0.00016	CDH19|CDH7|CDH9|CDH10|CDH12|CDH18|CDH11|CDH8|CDH4|CTNNA2|CDH13	47599	50292|50358|48168|47949|47829|49959|49410|48306|50118|49611|50364	5.58e-06		GO:0016342	0.379588	0
362	41	GO Cellular Component		External encapsulating structure	0.00016	FBN2|PKHD1L1|COL22A1|COL21A1|EYS|COL19A1|VWC2|GPC5|PXDNL|GFOD1|COL4A5|ATRNL1|THSD4|GPC3|COL5A1|COL24A1|LAMA2|RELN|TNR|LINGO2|COL4A6|PTPRZ1|GPC6|FRAS1|ADAMTS12|COLEC12|FBN3|COL26A1|CASK|ADAMTS16|NTNG1|COL14A1|LTBP1|VWF|COL11A1|GPC4|HPSE2|NAV2|SMOC2|ADAMTS2|LRRTM4	47599	48060|48894|49179|48984|48945|50718|49035|50271|50712|50253|48744|50091|50175|49176|48615|47790|48255|50214|48846|49047|48999|48633|49845|49632|49617|47772|50691|48096|49752|47718|49578|49974|48315|49404|48609|50553|49470|49128|48876|50268|50004	5.96e-06		GO:0030312	0.379588	0
29	11	GO Molecular Function		Cell-cell adhesion mediator activity	0.00016	CNTN5|CNTN4|CHL1|LRRC4C|CNTN1|NCAM1|NFASC|CNTN6|NTNG1|PALLD|CNTN3	47599	50355|50637|49725|47871|48918|49485|47742|48723|49578|50346|50160	2.01e-06		GO:0098632	0.379588	0
4917	314	UniProt Keywords		Transmembrane	0.00017	CDH19|CDH7|BCL2|DCC|KCNN2|AIG1|GRM1|PTPRR|LAPTM4B|TRHDE|KCNC2|SLC12A2|CSMD3|SLC35F1|TRDN|LARGE1|EDAR|KIT|PKHD1|TMEM131|ADGRB3|PLPPR1|GRIN3A|TMPRSS11F|ANTXR1|EPHA7|CFTR|GPR63|EGFR|CNTNAP2|ASTN2|SLC13A1|GRIK2|INPP4B|SVOPL|TYR|CNTNAP5|MEGF8|PCDH17|DPP10|TMEM163|SLC22A14|ALK|UVRAG|CSGALNACT1|LRP1B|NRG2|SYT1|ADAM18|PTPRQ|KCNH8|NALCN|ITPR1|LOC606856|MGAT4C|TRPC4|RNF24|PLXNC1|CHL1|UNC5D|NRG1|BFSP2|TMC2|…	47599	50292|50358|49188|50721|47880|49320|50760|49356|49422|50679|50667|48393|50250|50754|49236|49227|50766|49881|48420|48702|49413|50424|47781|49944|50460|49623|48417|48441|48279|47979|49947|50112|48303|48204|50196|48474|48564|49704|49647|49950|49770|49488|50229|50046|50124|48921|49560|48453|48126|48267|49812|48360|48456|48888|49815|50520|49260|47922|49725|49452|48057|49926|48399|47871|50709|47814|492…	4.83e-06		KW-0812	0.376955	0
200	29	SMART Domains		Src homology 3 domains	0.00017	AHI1|SRGAP1|NCK2|SH3RF2|TRIO|DOCK3|SHANK2|CASS4|KALRN|DOCK1|MIA2|MYO1E|DOCK2|ABL1|NEB|CASK|CACNB2|AMPH|LYN|DLG2|FCHSD2|MPP7|MPP1|SASH1|ARHGAP42|SH3RF3|ITSN1|YES1|VAV3	47599	49107|50421|49716|49899|50493|49662|48342|50079|48141|48180|48438|50295|47835|48363|48276|49752|47754|49038|49200|49314|48906|49164|49872|49608|48072|49527|50757|48741|47910	2.1e-06		SM00326	0.376955	0
28	11	GO Biological Process		Neuron recognition	0.00019	EXT1|MEGF8|CNTN4|CHL1|NCAM1|RTN4|CNTN6|PALLD|ROBO2|CRTAC1|ROBO1	47599	50127|49704|50637|49725|49485|48234|48723|50346|49863|49182|50013	1.52e-06		GO:0008038	0.372125	0
736	70	GO Biological Process		Regulation of locomotion	0.00019	SRGAP1|PTPRR|PKHD1L1|DDX58|KIT|WDPCP|EGFR|MEGF8|DACH1|PLXNC1|SEMA3A|SEMA3C|SH3RF2|SP1|FER|PIK3CB|TACR1|RRAS2|TMEFF2|PPP3CA|TACR3|RIN3|CASS4|PGF|ZNF609|TSHR|ABL1|SCAI|LAMA2|FAM110B|RELN|PRKG1|TNR|GCSAML|RIN2|RTN4|BMERB1|MET|SHTN1|NTRK3|CARMIL1|ETS1|LDB2|SEMA5B|LYN|TEK|NTNG1|ERBB4|PDGFD|ROCK1|SYNE2|MPP1|SEMA3E|SASH1|CAMK1D|FOXP1|PTPRG|PTPRT|CTNNA2|SEMA5A|CDH13|DOCK8|MYCBP2|LDLRAD4|SMOC2|PTPRK|PTN|P…	47599	50421|49356|48894|50670|49881|50301|48279|49704|49866|47922|47757|48009|49899|47721|49020|49170|50379|48975|50745|48762|50451|49731|50079|48558|48375|48567|48363|50340|48255|48327|50214|47904|48846|49755|49524|48234|49302|48093|48882|47991|50640|49215|50331|50337|49200|50115|49578|50382|50427|48798|47943|49872|50298|49608|48156|49479|49317|48768|49611|49842|50364|49218|48051|49995|48876|50154|493…	1.47e-06		GO:0040012	0.372125	0
77	17	KEGG Pathways		Morphine addiction	0.00019	GABRG3|ADCY2|PDE3A|CACNA1A|PRKCB|PDE1A|GABRB3|PDE10A|PDE11A|GABRA5|PDE4B|GABBR2|KCNJ6|PDE1C|CACNA1B|GABRB2|PDE4D	47599	50697|49761|47916|48195|50772|48318|49764|48774|48534|49140|48450|48015|50349|48606|49431|50763|48510	2.32e-06		cfa05032	0.372125	0
77	17	COMPARTMENTS		Postsynaptic density	0.0002	MAGI2|BFSP2|LRRC4C|SHANK2|SORCS3|IL1RAPL1|DNM3|SIPA1L1|GRM5|CLSTN2|GRIN2B|PDE4B|LRFN5|ADAM22|LRRTM4|GRIP1|PPP1R9A	47599	48201|49926|47871|48342|48960|50469|48246|49269|48081|50022|50010|48450|49050|50220|50004|47982|49281	2.32e-06		GOCC:0014069	0.369897	0
4520	295	GO Biological Process		Cell communication	0.00024	BCL2|DCC|AHI1|GRM1|SRGAP1|PTPRR|TRHDE|PKHD1L1|EXT1|SCUBE1|EXOC4|DDX58|PHF24|KIT|NCK2|FAM83B|BMP5|ADGRB3|PLPPR1|GRIN3A|RHOQ|MSH2|SPTBN1|WDPCP|EPHA7|GPR63|EGFR|PAPPA|GRIK2|MAML2|NAPA|MAGI2|MEGF8|NXPH2|ALK|PAK5|RPTOR|NRG2|SYT1|PLCB4|ITPR1|FGF14|LOC606856|MYO16|SMAD9|PLXNC1|SEMA3A|UNC5D|PCLO|SOS1|SEMA3C|TOPBP1|TAFA4|PRKDC|ERCC6|NR1H4|RIC3|EPHB1|CA8|FHIT|HHIP|PIK3CB|PREX2|DCLK2|GLRA3|RYR3|TACR1|ADGRV1…	47599	49188|50721|49107|50760|50421|49356|50679|48894|50127|48504|47832|50670|50733|49881|49716|50130|48324|49413|50424|47781|47889|48942|48135|50301|49623|48441|48279|48045|48303|48084|49674|48201|49704|48414|50229|49935|49977|49560|48453|49806|48456|48129|48888|50487|50649|47922|47757|49452|49464|48237|48009|49449|49968|49896|49512|49014|50709|49311|49671|49308|49092|49170|50694|47958|49668|50577|503…	1.93e-06		GO:0007154	0.361979	0
266	33	GO Cellular Component		Extrinsic component of membrane	0.00024	CDH19|CDH7|SYTL3|EMC2|SCUBE1|UVRAG|PIK3CB|KCNAB1|TRIO|KALRN|IQGAP1|VPS13D|KCNIP1|EFCAB7|CDH9|CDH10|CDH12|CDH18|CDH11|CDH8|GNA14|RPH3A|RGS6|LYN|JAKMIP1|CDH4|PIK3C2G|SNAP91|CTNNA2|ALKAL1|WDFY3|CDH13|YES1	47599	50292|50358|48099|48792|48504|50046|49170|48903|50493|48141|50148|48690|47940|48351|48168|47949|47829|49959|49410|48306|50280|50019|49386|49200|47907|50118|47727|47976|49611|49224|50376|50364|48741	8.91e-06		GO:0019898	0.361979	0
204	28	UniProt Keywords		SH3 domain	0.00025	AHI1|SRGAP1|NCK2|SH3RF2|TRIO|DOCK3|SHANK2|CASS4|KALRN|DOCK1|MIA2|MYO1E|DOCK2|ABL1|NEB|CASK|CACNB2|AMPH|LYN|DLG2|FCHSD2|MPP7|MPP1|SASH1|ARHGAP42|SH3RF3|YES1|VAV3	47599	49107|50421|49716|49899|50493|49662|48342|50079|48141|48180|48438|50295|47835|48363|48276|49752|47754|49038|49200|49314|48906|49164|49872|49608|48072|49527|48741|47910	7.96e-06		KW-0728	0.360206	0
178	27	GO Biological Process		Sodium ion transport	0.00027	SLC12A2|KLHL3|SLC13A1|GRIK2|NALCN|SLC5A8|SCN8A|SCN10A|SLC9A9|ADGRV1|SCN1A|SCN9A|CACNA1A|ASIC2|HCN1|GRIK3|SLC24A3|CFAP299|SCN11A|SLC4A10|SLC10A7|SLC6A3|CACNA1B|SLC4A4|SLC9C1|KCNQ1|SLC6A11	47599	48393|50475|50112|48303|48360|47814|50583|47853|47913|49017|49155|48756|48195|48354|50028|49095|48747|49749|48678|49656|50643|48594|49431|49518|48333|47994|48207	2.2e-06		GO:0006814	0.356864	0
23	10	GO Biological Process		Calcium-dependent cell-cell adhesion via plasma membrane cell adhesion molecules	0.00027	CDH19|CDH7|NLGN1|CDH9|CDH10|CDH12|CDH18|CDH11|CDH8|CDH13	47599	50292|50358|49902|48168|47949|47829|49959|49410|48306|50364	2.21e-06		GO:0016339	0.356864	0
125	22	GO Biological Process		Regulation of cell junction assembly	0.00027	WDPCP|EPHB1|IL1RAPL1|MDGA2|NLGN1|PRKCH|IL1RAPL2|ABL1|GRID2|LINGO2|CLSTN2|GPC6|ADGRL2|TEK|ROCK1|LRFN5|PTPRA|GPC4|MYCBP2|PTPRD|LRRTM4|ROCK2	47599	50301|49311|50469|49920|49902|48498|48477|48363|49296|49047|50022|49845|48840|50115|48798|49050|49026|50553|48051|48054|50004|48225	2.29e-06		GO:1901888	0.356864	0
358	40	GO Cellular Component		Extracellular matrix	0.00027	FBN2|COL22A1|COL21A1|EYS|COL19A1|VWC2|GPC5|PXDNL|GFOD1|COL4A5|ATRNL1|THSD4|GPC3|COL5A1|COL24A1|LAMA2|RELN|TNR|LINGO2|COL4A6|PTPRZ1|GPC6|FRAS1|ADAMTS12|COLEC12|FBN3|COL26A1|CASK|ADAMTS16|NTNG1|COL14A1|LTBP1|VWF|COL11A1|GPC4|HPSE2|NAV2|SMOC2|ADAMTS2|LRRTM4	47599	48060|49179|48984|48945|50718|49035|50271|50712|50253|48744|50091|50175|49176|48615|47790|48255|50214|48846|49047|48999|48633|49845|49632|49617|47772|50691|48096|49752|47718|49578|49974|48315|49404|48609|50553|49470|49128|48876|50268|50004	1.03e-05		GO:0031012	0.356864	0
36	13	STRING Clusters		Neurexins and neuroligins, and NMDA glutamate receptor activity	0.00028	GRIN3A|SHANK2|NLGN1|GRIN2A|NRXN3|GRIN2B|CASK|DLGAP1|DLG2|NRXN1|MPP1|DLGAP2|NLGN4X	47599	47781|48342|49902|48171|49209|50010|49752|49053|49314|50232|49872|49110|48216	3.74e-07		CL:20132	0.355284	0
1173	98	GO Biological Process		Regulation of transport	0.00032	AHI1|KCNC2|TRDN|BTBD9|CRY1|GRIN3A|RHOQ|CFTR|HECW1|RAB10|DPP10|SYT1|KCNH8|FGF14|PCLO|TMC2|NR1H4|SCN8A|SCN10A|MCTP1|CACNA2D3|KCNAB1|CNTN1|CHRM3|RYR2|CACNA2D2|PPP3CA|MCTP2|RIN3|STXBP5L|SCN1A|SCN9A|KCNH1|ABCC9|AKAP6|IL1RAPL1|KCNMA1|NLGN1|OPHN1|CACNA1A|KCNIP1|DOCK2|SHISA6|PRKCB|ARHGAP44|EFCAB7|GPC3|ABL1|KCND2|CLIC6|RELN|RAB3B|GRM5|KCNH5|SHISA9|ABCA13|FGF12|WNK3|HECW2|RPH3A|SCN11A|CASK|CACNB2|LYN|DLG2|…	47599	49107|50667|49236|48480|50607|47781|47889|48417|49824|49803|49950|48453|49812|48129|49464|48399|49014|50583|47853|48258|50178|48903|48918|50580|48963|49854|48762|49686|49731|50742|49155|48756|50169|50736|49689|50469|47799|49902|49194|48195|47940|47835|49284|50772|49869|48351|49176|48363|48411|47886|50214|48006|48081|49917|48831|48825|50082|48048|50322|50019|48678|49752|47754|49200|49314|49077|478…	2.72e-06		GO:0051049	0.349485	0
707	67	GO Biological Process		Regulation of cell motility	0.00032	SRGAP1|PTPRR|PKHD1L1|DDX58|KIT|WDPCP|EGFR|DACH1|PLXNC1|SEMA3A|SEMA3C|SH3RF2|SP1|FER|PIK3CB|TACR1|RRAS2|TMEFF2|PPP3CA|TACR3|RIN3|CASS4|PGF|ZNF609|ABL1|SCAI|LAMA2|FAM110B|RELN|PRKG1|TNR|GCSAML|RIN2|RTN4|BMERB1|MET|SHTN1|NTRK3|CARMIL1|ETS1|LDB2|SEMA5B|LYN|TEK|NTNG1|ERBB4|PDGFD|ROCK1|SYNE2|MPP1|SEMA3E|SASH1|CAMK1D|FOXP1|PTPRG|PTPRT|CTNNA2|SEMA5A|CDH13|DOCK8|LDLRAD4|SMOC2|PTPRK|PTN|PLXNA4|OSBPL8|PHACT…	47599	50421|49356|48894|50670|49881|50301|48279|49866|47922|47757|48009|49899|47721|49020|49170|50379|48975|50745|48762|50451|49731|50079|48558|48375|48363|50340|48255|48327|50214|47904|48846|49755|49524|48234|49302|48093|48882|47991|50640|49215|50331|50337|49200|50115|49578|50382|50427|48798|47943|49872|50298|49608|48156|49479|49317|48768|49611|49842|50364|49218|49995|48876|50154|49332|49719|49446|492…	2.76e-06		GO:2000145	0.349485	0
666	64	GO Biological Process		Regulation of cell migration	0.00035	SRGAP1|PTPRR|PKHD1L1|DDX58|KIT|WDPCP|EGFR|DACH1|PLXNC1|SEMA3A|SEMA3C|SH3RF2|SP1|FER|PIK3CB|RRAS2|TMEFF2|PPP3CA|RIN3|CASS4|PGF|ZNF609|ABL1|SCAI|LAMA2|FAM110B|RELN|PRKG1|TNR|GCSAML|RIN2|RTN4|BMERB1|MET|SHTN1|NTRK3|CARMIL1|ETS1|LDB2|SEMA5B|LYN|TEK|NTNG1|ERBB4|PDGFD|ROCK1|SYNE2|MPP1|SEMA3E|SASH1|CAMK1D|FOXP1|PTPRG|PTPRT|SEMA5A|CDH13|DOCK8|LDLRAD4|SMOC2|PTPRK|PTN|PLXNA4|OSBPL8|PHACTR1	47599	50421|49356|48894|50670|49881|50301|48279|49866|47922|47757|48009|49899|47721|49020|49170|48975|50745|48762|49731|50079|48558|48375|48363|50340|48255|48327|50214|47904|48846|49755|49524|48234|49302|48093|48882|47991|50640|49215|50331|50337|49200|50115|49578|50382|50427|48798|47943|49872|50298|49608|48156|49479|49317|48768|49842|50364|49218|49995|48876|50154|49332|49719|49446|49257	3.05e-06		GO:0030334	0.345593	0
28	11	Reactome Pathways		Neurexins and neuroligins	0.00035	GRM1|SHANK2|NLGN1|GRM5|NRXN3|CASK|DLGAP1|DLG2|NRXN1|DLGAP2|NLGN4X	47599	50760|48342|49902|48081|49209|49752|49053|49314|50232|49110|48216	1.52e-06		CFA-6794361	0.345593	0
132	23	Reactome Pathways		RHOA GTPase cycle	0.00035	SRGAP1|FARP1|PREX2|TRIO|AKAP13|KALRN|IQGAP1|OPHN1|DOCK2|ARHGAP44|DIAPH3|PCDH7|ARHGAP24|ARHGAP5|ROCK1|ARAP2|ARHGEF10L|ARHGAP42|ARHGAP20|ARHGAP28|TIAM1|VAV3|ROCK2	47599	50421|49287|50694|50493|48732|48141|50148|49194|47835|49869|50592|49758|48000|48849|48798|48900|49203|48072|50673|48687|50166|47910|48225	1.58e-06		CFA-8980692	0.345593	0
166	26	Reactome Pathways		RAC1 GTPase cycle	0.00036	SRGAP1|FARP1|PAK5|SOS1|PREX2|TRIO|DOCK3|KALRN|IQGAP1|DOCK1|OPHN1|DOCK2|ARHGAP44|CHN2|DIAPH3|ARHGAP24|ARHGAP5|ARAP2|CDC42BPA|MPP7|ARHGAP42|ARHGAP20|DOCK8|TIAM1|PLEKHG1|VAV3	47599	50421|49287|49935|48237|50694|50493|49662|48141|50148|48180|49194|47835|49869|48858|50592|48000|48849|48900|48162|49164|48072|50673|49218|50166|49575|47910	2e-06		CFA-9013149	0.34437	0
62	14	GO Cellular Component		Voltage-gated potassium channel complex	0.00037	KCNC2|DPP10|KCNAB1|KCNMA1|KCNIP1|HCN1|KCND2|DPP6|KCNIP4|KCND3|KCNB2|KCNQ5|KCNQ3|KCNQ1	47599	50667|49950|48903|47799|47940|50028|48411|47811|48786|48720|48546|49857|50418|47994	1.43e-05		GO:0008076	0.34318	0
274	33	GO Cellular Component		Cell cortex	0.0004	EXOC4|MKLN1|SPTBN1|PARD3|TRPC4|PCLO|FER|PLS1|EXOC6B|AKAP13|IQGAP1|UNC13C|PRKCB|PDZD4|NF2|DMD|UTRN|PARD3B|SHROOM2|MYO5B|MYRIP|MPP7|STXBP6|MPP1|SEPTIN14|RIMS1|RIMS2|CLASP2|CLIC5|ERC2|UNC13B|FRY|PPP1R9A	47599	47832|50388|48135|48372|50520|49464|49020|49104|48927|48732|50148|50523|50772|48444|48036|48300|48108|50103|47769|48576|50199|49164|48897|49872|48909|49245|48936|49323|48915|48681|50151|49131|49281	1.55e-05		GO:0005938	0.339794	0
92	18	GO Molecular Function		Voltage-gated potassium channel activity	0.00041	KCNC2|KCNH8|KCNAB1|IFIH1|KCNH1|KCNMA1|HCN1|KCND2|KCNH5|KCNK10|KCNIP4|KCND3|KCNB2|KCNJ6|KCNQ5|KCNQ3|KCNQ1|KCNT2	47599	50667|49812|48903|48528|50169|47799|50028|48411|49917|48033|48786|48720|48546|50349|49857|50418|47994|49569	5.22e-06		GO:0005249	0.338722	0
48	13	GO Molecular Function		Sodium channel activity	0.00042	GRIK2|NALCN|SCN8A|SCN10A|SCN1A|SCN9A|CACNA1A|ASIC2|HCN1|GRIK3|CFAP299|SCN11A|CACNA1B	47599	48303|48360|50583|47853|49155|48756|48195|48354|50028|49095|49749|48678|49431	5.45e-06		GO:0005272	0.337675	0
5184	325	UniProt Keywords		Membrane	0.00042	CDH19|CDH7|BCL2|DCC|KCNN2|AIG1|GRM1|PTPRR|LAPTM4B|TRHDE|KCNC2|SLC12A2|CSMD3|SLC35F1|TRDN|LARGE1|EDAR|KIT|PKHD1|TMEM131|ADGRB3|PLPPR1|GRIN3A|TMPRSS11F|ANTXR1|EPHA7|CFTR|GPR63|EGFR|CNTNAP2|ASTN2|SLC13A1|GRIK2|INPP4B|RAB10|SVOPL|TYR|CNTNAP5|MEGF8|PCDH17|DPP10|TMEM163|SLC22A14|ALK|GPC5|UVRAG|CSGALNACT1|LRP1B|NRG2|SYT1|ADAM18|PTPRQ|KCNH8|NALCN|ITPR1|LOC606856|MGAT4C|TRPC4|RNF24|PLXNC1|CHL1|UNC5D|NRG1|…	47599	50292|50358|49188|50721|47880|49320|50760|49356|49422|50679|50667|48393|50250|50754|49236|49227|50766|49881|48420|48702|49413|50424|47781|49944|50460|49623|48417|48441|48279|47979|49947|50112|48303|48204|49803|50196|48474|48564|49704|49647|49950|49770|49488|50229|50271|50046|50124|48921|49560|48453|48126|48267|49812|48360|48456|48888|49815|50520|49260|47922|49725|49452|48057|49926|48399|47871|507…	1.41e-05		KW-0472	0.337675	0
4893	309	UniProt Keywords		Transmembrane helix	0.00042	CDH19|CDH7|BCL2|DCC|KCNN2|AIG1|GRM1|PTPRR|LAPTM4B|TRHDE|KCNC2|SLC12A2|CSMD3|SLC35F1|TRDN|LARGE1|EDAR|KIT|PKHD1|TMEM131|ADGRB3|PLPPR1|GRIN3A|TMPRSS11F|ANTXR1|EPHA7|CFTR|GPR63|EGFR|CNTNAP2|ASTN2|SLC13A1|GRIK2|INPP4B|SVOPL|TYR|CNTNAP5|MEGF8|PCDH17|DPP10|TMEM163|SLC22A14|UVRAG|CSGALNACT1|LRP1B|NRG2|SYT1|ADAM18|PTPRQ|KCNH8|NALCN|ITPR1|LOC606856|MGAT4C|TRPC4|RNF24|PLXNC1|CHL1|UNC5D|NRG1|BFSP2|TMC2|LRRC…	47599	50292|50358|49188|50721|47880|49320|50760|49356|49422|50679|50667|48393|50250|50754|49236|49227|50766|49881|48420|48702|49413|50424|47781|49944|50460|49623|48417|48441|48279|47979|49947|50112|48303|48204|50196|48474|48564|49704|49647|49950|49770|49488|50046|50124|48921|49560|48453|48126|48267|49812|48360|48456|48888|49815|50520|49260|47922|49725|49452|48057|49926|48399|47871|50709|47814|49206|496…	1.49e-05		KW-1133	0.337675	0
381	43	GO Biological Process		Chemotaxis	0.00044	DCC|SLC12A2|PKHD1L1|EXT1|KIT|EPHA7|CNTN5|CNTN4|PLXNC1|SEMA3A|CHL1|UNC5D|SEMA3C|TAFA4|EPHB1|EPHA6|TRIO|ALCAM|CNTN1|KALRN|PTPRO|NCAM1|DOCK2|PGF|LAMA2|RELN|NFASC|CNTN6|MET|SEMA5B|PALLD|SLIT3|PDE4B|SMAD4|ROBO2|SEMA3E|SEMA5A|ROBO1|NFIB|MYCBP2|PTN|VAV3|PLXNA4	47599	50721|48393|48894|50127|49881|49623|50355|50637|47922|47757|49725|49452|48009|49968|49311|50313|50493|48345|48918|48141|49056|49485|47835|48558|48255|50214|47742|48723|48093|50337|50346|50784|48450|48552|49863|50298|49842|50013|50412|48051|49332|47910|49719	3.85e-06		GO:0006935	0.335655	0
1168	94	GO Cellular Component		Membrane protein complex	0.00044	CDH19|CDH7|GRM1|KCNC2|EMC2|GRIN3A|VWC2|CFTR|GRIK2|EPS15|NAPA|DPP10|UVRAG|TRPC4|SNTG1|MICU3|PIK3CB|SCN8A|SCN10A|GLRA3|CACNA2D3|KCNAB1|GABRG3|RYR2|CACNA2D2|CRB1|STXBP5L|SCN1A|SCN9A|ABCC9|AKAP6|MTX2|UNC80|GRIA4|KCNMA1|CACNA1A|KCNIP1|STX8|SHISA6|GRIA1|TRPC5|HCN1|GRIA3|C6|EFCAB7|GRIN2A|CDH9|CDH10|CDH12|CDH18|OLFM3|TGFBR3|CDH11|CDH8|KCND2|CLIC6|GRID2|SHISA9|GRIK3|MICU1|GRIN2B|GABRB3|GNA14|SCN11A|SGCD|C…	47599	50292|50358|50760|50667|48792|47781|49035|48417|48303|50034|49674|49950|50046|50520|50703|49440|49170|50583|47853|49668|50178|48903|50697|48963|49854|49059|50742|49155|48756|50736|49689|48153|48219|48240|47799|48195|47940|48948|49284|50109|47775|50028|48696|48486|48351|48171|48168|47949|47829|49959|48489|50511|49410|48306|48411|47886|49296|48831|49095|50277|50010|49764|50280|48678|49788|47754|491…	1.76e-05		GO:0098796	0.335655	0
435	47	GO Biological Process		Brain development	0.00046	AHI1|EXT1|TRAPPC9|AGTPBP1|TFAP2D|CCDC85A|CNTN5|KLHL1|ALK|SEMA3A|SOS1|BFSP2|CADM2|CNTN1|DISC1|ZNF365|OPHN1|ATRX|KLHL4|RERE|ABL1|NF2|GRID2|RELN|PRKG1|NFASC|TNR|RTN4|BMERB1|TWSG1|FGF2|SLC4A10|ERBB4|MEIS1|SLC6A3|SYNE2|SEMA3E|EML1|IMMP2L|SOX6|RBFOX2|PLCB1|KIRREL3|PDSS2|NFIB|PHACTR1|DCLK1	47599	49107|50127|49242|49596|50208|48570|50355|47748|50229|47757|48237|49926|49437|48918|49455|49230|49194|48996|49428|47985|48363|48036|49296|50214|47904|47742|48846|48234|49302|49497|48282|49656|50382|49929|48594|47943|50298|47928|49587|48804|50262|50499|49119|48378|50412|49257|48192	4.06e-06		GO:0007420	0.333724	0
305	37	GO Biological Process		Regulation of system process	0.00047	GRM1|CRY1|MLIP|BFSP2|TAFA4|TACR1|CHRM3|RYR2|PPP3CA|ABCC9|PTPRO|CTNNA3|KCNMA1|NLGN1|ABL1|DMD|RELN|PRKG1|TNR|SHISA9|UTRN|SCN11A|CACNB2|THRB|DLGAP1|DLG2|ROCK1|PDE4B|SMAD4|DLGAP2|ARHGAP42|ANKRD44|PDE4D|TENM4|CORIN|PKP2|KCNQ1	47599	50760|50607|50031|49926|49968|50379|50580|48963|48762|50736|49056|48150|47799|49902|48363|48300|50214|47904|48846|48831|48108|48678|47754|49158|49053|49314|48798|48450|48552|49110|48072|47925|48510|49482|48624|49890|47994	4.15e-06		GO:0044057	0.33279	0
396	44	GO Biological Process		Locomotion	0.00048	DCC|SLC12A2|PKHD1L1|EXT1|KIT|EPHA7|CNTN5|CNTN4|PLXNC1|SEMA3A|CHL1|UNC5D|SEMA3C|TAFA4|EPHB1|EPHA6|TRIO|ALCAM|CNTN1|KALRN|PTPRO|NCAM1|DOCK2|PGF|GRIN2A|LAMA2|RELN|NFASC|CNTN6|MET|SEMA5B|PALLD|SLIT3|PDE4B|SMAD4|ROBO2|SEMA3E|SEMA5A|ROBO1|NFIB|MYCBP2|PTN|VAV3|PLXNA4	47599	50721|48393|48894|50127|49881|49623|50355|50637|47922|47757|49725|49452|48009|49968|49311|50313|50493|48345|48918|48141|49056|49485|47835|48558|48171|48255|50214|47742|48723|48093|50337|50346|50784|48450|48552|49863|50298|49842|50013|50412|48051|49332|47910|49719	4.3e-06		GO:0040011	0.331876	0
41	12	COMPARTMENTS		Calcium channel complex	0.00049	TRPC4|MICU3|CACNA2D3|CACNA2D2|AKAP6|CACNA1A|TRPC5|MICU1|CATSPERB|PDE4B|CACNA1B|CACNA1E	47599	50520|49440|50178|49854|49689|48195|47775|50277|50307|48450|49431|49644	6.42e-06		GOCC:0034704	0.33098	0
122	21	GO Biological Process		Regulation of synaptic plasticity	0.00057	GRIK2|SORCS3|UNC13C|SHISA6|GRIA1|GRIN2A|ABL1|GRID2|RELN|GRM5|TNR|SHISA9|GRIN2B|SORCS2|SLC4A10|RIMS1|SYNPR|RIMS2|IGSF11|PTN|ERC2	47599	48303|48960|50523|49284|50109|48171|48363|49296|50214|48081|48846|48831|50010|50514|49656|49245|49113|48936|49125|49332|48681	5.25e-06		GO:0048167	0.324413	0
694	65	GO Biological Process		Animal organ morphogenesis	0.00059	AHI1|EXT1|KLHL3|EXOC4|AGTPBP1|EDAR|DNAH11|WDPCP|CFTR|MEGF8|CSGALNACT1|PTPRQ|SOS1|SEMA3C|EPHB1|HHIP|PLS1|CSMD1|BTRC|RYR2|PPP3CA|CRB1|XIRP2|ATRNL1|TP63|BCOR|KIF26B|TSHR|ASXL3|GPC3|TGFBR3|LAMA2|NF2|RORB|SATB2|EDA|GATA4|BMP6|WDR72|RTN4|FRAS1|RUNX2|DSCAM|SOBP|ZFPM2|TWSG1|THRB|SLC4A10|ADAMTS16|DLG2|TEK|NTNG1|ERBB4|WWOX|MEIS1|SLIT3|FAT3|ANKH|SMAD4|FOXN3|PKP2|NFIB|KCNQ1|PAX5|LOC478678	47599	49107|50127|50475|47832|49596|50766|50430|50301|48417|49704|50124|48267|48237|48009|49311|49092|49104|49653|49008|48963|48762|49059|48066|50091|48078|48249|49359|48567|48714|49176|50511|48255|48036|48312|49911|50373|50202|48174|49860|48234|49632|49329|47988|49680|49458|49497|49158|49656|47718|49314|50115|49578|50382|50601|49929|50784|50727|48321|48552|48018|49890|50412|47994|48228|47862	5.54e-06		GO:0009887	0.322915	0
65	15	GO Biological Process		Regulation of synapse assembly	0.0006	EPHB1|IL1RAPL1|MDGA2|NLGN1|IL1RAPL2|GRID2|LINGO2|CLSTN2|GPC6|ADGRL2|LRFN5|GPC4|MYCBP2|PTPRD|LRRTM4	47599	49311|50469|49920|49902|48477|49296|49047|50022|49845|48840|49050|50553|48051|48054|50004	5.69e-06		GO:0051963	0.322185	0
40	11	UniProt Keywords		Ligand-gated ion channel	0.00065	GRIN3A|GRIK2|GRIA4|GRID1|GRIA1|GRIA3|GRIN2A|GRID2|GRIK3|GRIN2B|GRIK1	47599	47781|48303|48240|48957|50109|48696|48171|49296|49095|50010|49401	2.54e-05		KW-1071	0.318709	0
472	49	GO Biological Process		Head development	0.00072	AHI1|EXT1|TRAPPC9|AGTPBP1|TFAP2D|CCDC85A|CNTN5|KLHL1|ALK|SEMA3A|SOS1|BFSP2|CADM2|CNTN1|DISC1|ZNF365|DDX10|OPHN1|ATRX|KLHL4|RERE|ABL1|NF2|GRID2|RELN|PRKG1|NFASC|TNR|RTN4|BMERB1|TWSG1|FGF2|SLC4A10|ERBB4|MEIS1|SLC6A3|SYNE2|SEMA3E|EML1|IMMP2L|SOX6|RBFOX2|PLCB1|KIRREL3|PDSS2|NFIB|PHACTR1|DCLK1|LOC478678	47599	49107|50127|49242|49596|50208|48570|50355|47748|50229|47757|48237|49926|49437|48918|49455|49230|50658|49194|48996|49428|47985|48363|48036|49296|50214|47904|47742|48846|48234|49302|49497|48282|49656|50382|49929|48594|47943|50298|47928|49587|48804|50262|50499|49119|48378|50412|49257|48192|47862	6.9e-06		GO:0060322	0.314267	0
107	19	GO Molecular Function		Calcium channel activity	0.00074	GRIN3A|ITPR1|TRPC4|TMC2|SCN8A|RYR3|CACNA2D3|GPM6A|RYR2|CACNA2D2|CACNA1A|TRPC5|GRIN2A|SLC24A3|GRIN2B|SCN11A|CACNB2|CACNA1B|CACNA1E	47599	47781|48456|50520|48399|50583|50577|50178|50490|48963|49854|48195|47775|48171|48747|50010|48678|47754|49431|49644	9.86e-06		GO:0005262	0.313077	0
27	11	STRING Clusters		Neurexins and neuroligins, and NMDA glutamate receptor activity	0.00074	GRIN3A|SHANK2|NLGN1|GRIN2A|NRXN3|GRIN2B|DLGAP1|DLG2|NRXN1|DLGAP2|NLGN4X	47599	47781|48342|49902|48171|49209|50010|49053|49314|50232|49110|48216	1.14e-06		CL:20133	0.313077	0
57	15	STRING Clusters		Voltage-gated potassium channel complex, and Calcium-activated potassium channel activity	0.00074	KCNN2|KCNC2|SCN8A|SCN10A|KCNAB1|SCN1A|KCNMA1|KCNIP1|KCND2|DPP6|KCNIP4|KCND3|KCNQ5|KCNQ3|KCNQ1	47599	47880|50667|50583|47853|48903|49155|47799|47940|48411|47811|48786|48720|49857|50418|47994	1.42e-06		CL:3145	0.313077	0
41	11	UniProt Keywords		Potassium channel	0.00075	KCNC2|KCNH8|IFIH1|KCNH1|KCNMA1|KCND2|KCNH5|KCND3|KCNB2|KCNQ3|KCNQ1	47599	50667|49812|48528|50169|47799|48411|49917|48720|48546|50418|47994	3.08e-05		KW-0631	0.312494	0
87	16	UniProt Keywords		Cell adhesion	0.00077	CDH19|CDH7|PCDH17|ALCAM|COL4A5|CDH9|CDH10|CDH12|CDH18|CDH11|CDH8|DSC1|VWF|CDH4|ITGB8|PCDH9	47599	50292|50358|49647|48345|48744|48168|47949|47829|49959|49410|48306|49278|49404|50118|49371|49851	3.35e-05		KW-0130	0.311351	0
26	9	GO Cellular Component		Sodium channel complex	0.00078	GRIK2|SCN8A|SCN10A|SCN1A|SCN9A|CACNA1A|GRIK3|SCN11A|CACNA1B	47599	48303|50583|47853|49155|48756|48195|49095|48678|49431	3.12e-05		GO:0034706	0.310791	0
59	13	UniProt Keywords		Protein phosphatase	0.00078	PTPRR|PPM1B|PTPN4|PTPRQ|PTPRO|PTPRZ1|PPM1E|PTPRA|PTPRG|PTPRT|PTPRD|PTPRK|PTPN20	47599	49356|48837|49293|48267|49056|48633|49713|49026|49317|48768|48054|50154|48144	3.6e-05		KW-0904	0.310791	0
85	18	STRING Clusters		Mixed, incl. Amyloid-beta metabolic process, and Axon terminus	0.00081	CNTN5|SYT1|CNTN1|RIN3|CASS4|NCAM1|UNC13C|APBB2|RAB3B|NFASC|SLC6A3|MBP|NCAM2|PTPRG|SNCA|RIMS2|CNTN3|UNC13B	47599	50355|48453|48918|49731|50079|49485|50523|48357|48006|47742|48594|49467|48075|49317|50778|48936|50160|50151	1.98e-06		CL:20230	0.309151	0
177	25	KEGG Pathways		Calcium signaling pathway	0.0009	GRM1|EGFR|PLCB4|ITPR1|RYR3|TACR1|CHRM3|RYR2|ADCY2|PPP3CA|TACR3|CACNA1A|PRKCB|GRIN2A|PDE1A|GRM5|GNA14|PHKB|ERBB4|PDE1C|CACNA1B|CAMK1D|CACNA1E|PLCB1|MYLK	47599	50760|48279|49806|48456|50577|50379|50580|48963|49761|48762|50451|48195|50772|48171|48318|48081|50280|50481|50382|48606|49431|48156|49644|50499|50073	1.55e-05		cfa04020	0.304576	0
178	25	KEGG Pathways		Focal adhesion	0.0009	PIP5K1B|EGFR|PAK5|SOS1|PIK3CB|MAPK10|COL4A5|DOCK1|TLN2|PGF|PRKCB|LAMA2|RELN|TNR|COL4A6|MET|ARHGAP5|MAPK8|ROCK1|VWF|ITGB8|MYLK|CCND3|VAV3|ROCK2	47599	49266|48279|49935|48237|49170|47751|48744|48180|48243|48558|50772|48255|50214|48846|48999|48093|48849|49554|48798|49404|49371|50073|49023|47910|48225	1.69e-05		cfa04510	0.304576	0
53	13	KEGG Pathways		Long-term depression	0.0009	GRM1|PLCB4|ITPR1|PLA2G4A|CACNA1A|PRKCB|GRIA1|GRIA3|GRID2|PRKG1|LYN|GUCY1A2|PLCB1	47599	50760|49806|48456|47967|48195|50772|50109|48696|49296|47904|49200|48522|50499	1.36e-05		cfa04730	0.304576	0
96	18	GO Biological Process		Neuron migration	0.00091	DCC|ASTN2|CHL1|GPM6A|DISC1|MDGA2|ASTN1|DAB1|RELN|PRKG1|SATB2|FAT3|SEMA3E|SPOCK1|KIRREL3|SDCCAG8|ADGRL3|DCLK1	47599	50721|49947|49725|50490|49455|49920|50316|50604|50214|47904|49911|50727|50298|49737|49119|47838|50139|48192	8.74e-06		GO:0001764	0.304096	0
925	79	COMPARTMENTS		Intrinsic component of membrane	0.00095	GRM1|EMC2|EXT1|SRBD1|GRIN3A|CFTR|GRIK2|MGAM|PCDH17|DPP10|TRPC4|NRG1|LRRC4C|MICU3|RIC3|EPHB1|SCN8A|SCN10A|CACNA2D3|ALCAM|GABRG3|TMEFF2|CACNA2D2|SORCS3|SGMS2|SCN1A|SCN9A|KCNH1|ABCC9|AKAP6|IL1RAPL1|MDGA2|ASTN1|GRIA4|KCNMA1|CACNA1A|KCNIP1|TRPC5|HCN1|GRIA3|C6|GPC3|GRIN2A|COL24A1|PHACTR3|KCNH5|GRIK3|GRM3|PTPRZ1|MICU1|RTN4|ATP7A|CLSTN2|CNTN6|GRIN2B|GABRB3|LYN|TEK|MTSS1|ERBB4|CATSPERB|DPP6|KCNIP4|SYNE2|P…	47599	50760|48792|50127|50676|47781|48417|48303|50226|49647|49950|50520|48057|47871|49440|50709|49311|50583|47853|50178|48345|50697|50745|49854|48960|48285|49155|48756|50169|50736|49689|50469|49920|50316|48240|47799|48195|47940|47775|50028|48696|48486|49176|48171|47790|47874|49917|49095|49839|48633|50277|48234|48105|50022|48723|50010|49764|49200|50115|49254|50382|50307|47811|48786|47943|48450|49050|480…	1.29e-05		GOCC:0031224	0.302228	0
1728	130	GO Biological Process		Regulation of developmental process	0.00097	TCF4|AHI1|UST|PKHD1L1|CSMD3|FSTL4|MKLN1|KIT|PKHD1|BMP5|ADGRB3|RHOQ|MSH2|ANKRD17|VWC2|CFTR|EGFR|HECW1|BRINP1|MEGF8|ALK|SYT1|CNTN4|PLXNC1|SEMA3A|SOS1|SEMA3C|PRKDC|LRRC4C|NR1H4|SP1|EPHB1|PIK3CB|PLS1|ADGRV1|TRIO|RUNX1|PPP3CA|BRINP3|PTHLH|NR5A2|NFATC2|SOX5|DISC1|CASS4|KALRN|PDE3A|ZNF365|ZBTB16|IL1RAPL1|TP63|BCOR|NLGN1|PRKCH|AR|SIPA1L1|PGF|TSHR|PRKCB|ARHGAP44|GPC3|ABL1|NR6A1|LAMA2|NF2|RORB|GRID2|RELN|T…	47599	50598|49107|47730|48894|50250|50235|50388|49881|48420|48324|49413|47889|48942|50187|49035|48417|48279|49824|49986|49704|50229|48453|50637|47922|47757|48237|48009|49896|47871|49014|47721|49311|49170|49104|49017|50493|48813|48762|48684|49893|48339|49416|48381|49455|50079|48141|47916|49230|50016|50469|48078|48249|49902|48498|50247|49269|48558|48567|50772|49869|49176|48363|50205|48255|48036|48312|492…	9.47e-06		GO:0050793	0.301323	0
139	22	GO Biological Process		Cell-cell junction organization	0.0011	CDH19|CDH7|EXT1|PKHD1|NR1H4|XIRP2|PTPRO|CDH9|CDH10|CDH12|CDH18|CDH11|CDH8|NF2|CTNND2|LIMS1|DLG2|MTSS1|MPP7|POF1B|PKP2|PLEKHA7	47599	50292|50358|50127|48420|49014|48066|49056|48168|47949|47829|49959|49410|48306|48036|50181|49161|49314|49254|49164|49068|49890|47997	1.04e-05		GO:0045216	0.295861	0
60	14	GO Biological Process		Regulation of dendrite development	0.0011	CSMD3|BMP5|HECW1|ALK|PPP3CA|IL1RAPL1|SIPA1L1|ABL1|RELN|HECW2|FAT3|CAMK1D|FBXW8|PTN	47599	50250|48324|49824|50229|48762|50469|49269|48363|50214|50322|50727|48156|48810|49332	1.04e-05		GO:0050773	0.295861	0
76	15	KEGG Pathways		ErbB signaling pathway	0.0011	NCK2|EGFR|PAK5|NRG2|SOS1|NRG1|PIK3CB|MAPK10|CBLB|PRKCB|RPS6KB1|ABL1|MAPK8|ERBB4|MAP2K4	47599	49716|48279|49935|49560|48237|48057|49170|47751|48591|50772|48210|48363|49554|50382|50142	2.86e-05		cfa04012	0.295861	0
127	20	KEGG Pathways		Spinocerebellar ataxia	0.0011	GRM1|GRIN3A|PLCB4|ITPR1|FGF14|SP1|PIK3CB|MAPK10|CACNA1A|PRKCB|GRIA1|GRIA3|DAB1|GRIN2A|RELN|GRIN2B|MAPK8|KCND3|PLCB1|ALKAL1	47599	50760|47781|49806|48456|48129|47721|49170|47751|48195|50772|50109|48696|50604|48171|50214|50010|49554|48720|50499|49224	2.75e-05		cfa05017	0.295861	0
826	72	COMPARTMENTS		Integral component of membrane	0.0012	GRM1|EMC2|EXT1|GRIN3A|CFTR|GRIK2|MGAM|PCDH17|DPP10|TRPC4|NRG1|LRRC4C|MICU3|RIC3|EPHB1|SCN8A|SCN10A|CACNA2D3|ALCAM|GABRG3|TMEFF2|CACNA2D2|SORCS3|SGMS2|SCN1A|SCN9A|KCNH1|ABCC9|AKAP6|IL1RAPL1|ASTN1|GRIA4|KCNMA1|CACNA1A|KCNIP1|TRPC5|HCN1|GRIA3|C6|GRIN2A|COL24A1|PHACTR3|KCNH5|GRIK3|GRM3|PTPRZ1|MICU1|RTN4|ATP7A|CLSTN2|GRIN2B|GABRB3|LYN|TEK|ERBB4|CATSPERB|DPP6|KCNIP4|PDE4B|LRFN5|GABBR2|ZDHHC15|KCNB2|SEM…	47599	50760|48792|50127|47781|48417|48303|50226|49647|49950|50520|48057|47871|49440|50709|49311|50583|47853|50178|48345|50697|50745|49854|48960|48285|49155|48756|50169|50736|49689|50469|50316|48240|47799|48195|47940|47775|50028|48696|48486|48171|47790|47874|49917|49095|49839|48633|50277|48234|48105|50022|50010|49764|49200|50115|50382|50307|47811|48786|48450|49050|48015|49809|48546|50298|49431|49857|496…	1.69e-05		GOCC:0016021	0.292082	0
770	66	UniProt Keywords		ATP-binding	0.0012	PIP5K1B|KIT|EPHA7|CFTR|EGFR|PAK5|MYO16|PRKDC|ATP8A2|EPHB1|FER|PIK3CB|MAPK10|KSR2|LONP2|ATP10A|ABCC12|ADCY2|NLRP3|MYO18B|ABCC9|KALRN|MYO3B|MAP3K15|RPS6KA3|DDX10|PRKCH|STK32B|KIF26B|MYO1E|PPIB|RPS6KA6|PRKCB|RPS6KB1|ABL1|PRKG1|DGKB|ABCA13|ATP7A|KIF20B|MAP2K5|MET|ENTPD1|NTRK3|LYN|MYO5B|TEK|DGKK|MAPK8|ERBB4|KATNAL1|MAP2K4|ROCK1|CDC42BPA|RPS6KA2|LOC479817|ATP10B|CAMK1D|MYLK|CDK14|NMNAT3|ATP13A5|ABCA12|…	47599	49266|49881|49623|48417|48279|49935|50487|49896|49650|49311|49020|49170|47751|49167|48972|49443|48588|49761|50454|48198|50736|48141|49590|49602|49734|50658|48498|50472|49359|50295|50037|50400|50772|48210|48363|47904|48297|48825|48105|48423|49722|48093|50787|47991|49200|48576|50115|49338|49554|50382|49116|50142|48798|48162|49533|48294|48654|48156|50073|50496|49032|49233|48387|48741|49629|48225	6.06e-05		KW-0067	0.292082	0
327	38	Reactome Pathways		Developmental Biology	0.0012	DCC|NCK2|SPTBN1|EPHA7|PLXNC1|SEMA3A|SOS1|EPHB1|PIK3CB|TRIO|KALRN|DOCK1|NCAM1|DNM3|DAB1|COL5A1|ABL1|DOK6|RELN|GRIN2B|DSC1|DSCAM|LYN|MAPK8|ROCK1|SLIT3|SMAD4|SEMA3E|CDH4|PTPRA|ADAM22|CTNNA2|SEMA5A|PKP2|TIAM1|VAV3|PLXNA4|ROCK2	47599	50721|49716|48135|49623|47922|47757|48237|49311|49170|50493|48141|48180|49485|48246|50604|48615|48363|49641|50214|50010|49278|47988|49200|49554|48798|50784|48552|50298|50118|49026|50220|49611|49842|49890|50166|47910|49719|48225	7.62e-06		CFA-1266738	0.292082	0
507	50	COMPARTMENTS		Plasma membrane region	0.0013	SLC12A2|DDX58|KCTD8|PKHD1|ANTXR1|CFTR|EPS15|PCDH17|TRPC4|LRRC4C|SLC5A8|GABRG3|CHRM3|DPP4|SORCS3|BICC1|ANK3|PTPRO|IL1RAPL1|GRIA4|DNM3|KCNMA1|TSHR|SHISA6|EFCAB7|DMD|GRID2|GRM5|NFASC|SHISA9|CA10|ANK2|CLSTN2|UTRN|CNTN6|GRIN2B|GABRB3|ADAM29|PSD2|LRFN5|SNAP91|ADAM22|RNGTT|SLC4A4|MYLK|ITSN1|KCNQ1|LOC102151797|LRRTM4|GPHN	47599	48393|50670|50478|48420|50460|48417|50034|49647|50520|47871|47814|50697|50580|49692|48960|49272|50319|49056|50469|48240|48246|47799|48567|49284|48351|48300|49296|48081|47742|48831|49263|50007|50022|48108|48723|50010|49764|49779|50241|49050|47976|50220|49122|49518|50073|50757|47994|50211|50004|50163	1.97e-05		GOCC:0098590	0.288606	0
146	22	COMPARTMENTS		Presynapse	0.0013	PCDH17|TMEM163|PCLO|DCLK2|MCTP1|SV2C|KCNMA1|UNC13C|CNTN6|RPH3A|CASK|SYN3|AMPH|PDE4B|RIMS1|SNAP91|SYNPR|RIMS2|KIRREL3|ITSN1|ERC2|UNC13B	47599	49647|49770|49464|47958|48258|50646|47799|50523|48723|50019|49752|48834|49038|48450|49245|47976|49113|48936|49119|50757|48681|50151	2.05e-05		GOCC:0098793	0.288606	0
4960	313	GO Biological Process		Cellular component organization	0.0013	CDH19|CDH7|DCC|AHI1|LAPTM4B|KCNC2|VPS13B|SLC12A2|EMC2|PKHD1L1|EXT1|FSTL4|LRRC6|COL22A1|EXOC4|AGTPBP1|MKLN1|RASEF|POT1|KCTD8|KIT|NCK2|PKHD1|COL21A1|CAMKMT|COL19A1|GRIN3A|RHOQ|MSH2|SPTBN1|EML6|MEI4|FAM161A|EHBP1|WDPCP|EPHA7|ASCC3|PARD3|AFG1L|EPS15|CNTN5|NAPA|RAB10|DRC1|ACAD9|MEGF8|PCDH17|KLHL1|UVRAG|CSGALNACT1|DIP2C|PAK5|RPTOR|CNTN4|MYO16|PLXNC1|SEMA3A|CHL1|UNC5D|PCLO|SOS1|SEMA3C|BFSP2|MTA3|PRKDC|E…	47599	50292|50358|50721|49107|49422|50667|48012|48393|48792|48894|50127|50235|50775|49179|47832|49596|50388|48705|48939|50478|49881|49716|48420|48984|49407|50718|47781|47889|48942|48135|47955|48597|48618|50508|50301|49623|49506|48372|48777|50034|50355|49674|49803|48132|48123|49704|49647|47748|50046|50124|48261|49935|49977|50637|50487|47922|47757|49725|49452|49464|48237|48009|49926|47961|49896|49512|507…	1.34e-05		GO:0016043	0.288606	0
145	21	GO Cellular Component		Synaptic vesicle	0.0013	RAB10|TMEM163|SYT1|MCTP1|SV2C|MCTP2|DISC1|UNC13C|GRIA1|GRIN2A|RAB3B|RPH3A|SYN3|AMPH|SYT9|PDE4B|SNAP91|SYNPR|GABRA2|KIRREL3|UNC13B	47599	49803|49770|48453|48258|50646|49686|49455|50523|50109|48171|48006|50019|48834|49038|49101|48450|47976|49113|48930|49119|50151	5.25e-05		GO:0008021	0.288606	0
204	26	GO Cellular Component		Collagen-containing extracellular matrix	0.0013	FBN2|COL21A1|VWC2|GPC5|PXDNL|COL4A5|ATRNL1|GPC3|COL5A1|LAMA2|TNR|COL4A6|PTPRZ1|GPC6|FRAS1|FBN3|CASK|NTNG1|COL14A1|LTBP1|VWF|COL11A1|GPC4|NAV2|SMOC2|ADAMTS2	47599	48060|48984|49035|50271|50712|48744|50091|49176|48615|48255|48846|48999|48633|49845|49632|50691|49752|49578|49974|48315|49404|48609|50553|49128|48876|50268	5.16e-05		GO:0062023	0.288606	0
24	9	GO Molecular Function		Voltage-gated sodium channel activity	0.0013	NALCN|SCN8A|SCN10A|SCN1A|SCN9A|CACNA1A|HCN1|SCN11A|CACNA1B	47599	48360|50583|47853|49155|48756|48195|50028|48678|49431	1.86e-05		GO:0005248	0.288606	0
123	20	GO Molecular Function		Calcium ion transmembrane transporter activity	0.0013	GRIN3A|ITPR1|TRPC4|TMC2|SCN8A|RYR3|CACNA2D3|ADGRV1|GPM6A|RYR2|CACNA2D2|CACNA1A|TRPC5|GRIN2A|SLC24A3|GRIN2B|SCN11A|CACNB2|CACNA1B|CACNA1E	47599	47781|48456|50520|48399|50583|50577|50178|49017|50490|48963|49854|48195|47775|48171|48747|50010|48678|47754|49431|49644	1.83e-05		GO:0015085	0.288606	0
46	12	GO Molecular Function		Cell adhesion mediator activity	0.0013	CNTN5|CNTN4|CHL1|LRRC4C|CNTN1|NCAM1|NFASC|CNTN6|NTNG1|NINJ2|PALLD|CNTN3	47599	50355|50637|49725|47871|48918|49485|47742|48723|49578|50190|50346|50160	1.72e-05		GO:0098631	0.288606	0
28	10	Reactome Pathways		Adherens junctions interactions	0.0013	CDH7|CADM2|CDH9|CDH10|CDH12|CDH18|CDH11|CDH8|CDH4|CDH13	47599	50358|49437|48168|47949|47829|49959|49410|48306|50118|50364	9.06e-06		CFA-418990	0.288606	0
35	11	Reactome Pathways		Cell-cell junction organization	0.0013	CDH7|PARD3|CADM2|CDH9|CDH10|CDH12|CDH18|CDH11|CDH8|CDH4|CDH13	47599	50358|48372|49437|48168|47949|47829|49959|49410|48306|50118|50364	8.88e-06		CFA-421270	0.288606	0
13	8	STRING Clusters		Mixed, incl. Teneurin Intracellular Region, and Latrophilin Cytoplasmic C-terminal region	0.0013	UNC5D|LRRC4C|TENM1|ADGRL2|NTNG1|TENM2|TENM4|ADGRL3	47599	49452|47871|50286|48840|49578|50001|49482|50139	3.34e-06		CL:20509	0.288606	0
1240	99	GO Biological Process		Tissue development	0.0014	AHI1|VPS13B|EXT1|KLHL3|COL22A1|EXOC4|EDAR|PKHD1|BMP5|COL19A1|HIVEP3|WDPCP|ASTN2|RAB10|MEGF8|CSGALNACT1|PTPRQ|SEMA3A|SOS1|SEMA3C|HHIP|PLS1|CSMD1|RUNX1|BTRC|RYR2|TMEFF2|DNER|PPP3CA|PTHLH|NR5A2|MYO18B|XIRP2|ATRNL1|IQGAP1|PTPRO|ZBTB16|TP63|ARID4A|KCNMA1|KIF26B|MYO1E|OPHN1|ATRX|GPC3|COL5A1|ABL1|TGFBR3|NR6A1|LAMA2|NF2|DMD|SATB2|EDA|GATA4|BMP6|SLC24A3|WDR72|RTN4|UTRN|FRAS1|SHTN1|RUNX2|ARHGAP24|ZFPM2|TWS…	47599	49107|48012|50127|50475|49179|47832|50766|48420|48324|50718|50769|50301|49947|49803|49704|50124|48267|47757|48237|48009|49092|49104|49653|48813|49008|48963|50745|50532|48762|49893|48339|48198|48066|50091|50148|49056|50016|48078|49275|47799|49359|50295|49194|48996|49176|48615|48363|50511|50205|48255|48036|48300|49911|50373|50202|48174|48747|49860|48234|48108|49632|48882|49329|48000|49458|49497|497…	1.41e-05		GO:0009888	0.285387	0
177	24	KEGG Pathways		cAMP signaling pathway	0.0014	GRIN3A|CFTR|HHIP|PIK3CB|RRAS2|MAPK10|RYR2|ADCY2|PDE3A|GRIA4|TSHR|GRIA1|GRIA3|GRIN2A|GRIN2B|PDE10A|MAPK8|ROCK1|PDE4B|GABBR2|PDE4D|TIAM1|VAV3|ROCK2	47599	47781|48417|49092|49170|48975|47751|48963|49761|47916|48240|48567|50109|48696|48171|50010|48774|49554|48798|48450|48015|48510|50166|47910|48225	4.12e-05		cfa04024	0.285387	0
133	20	KEGG Pathways		Oxytocin signaling pathway	0.0015	EGFR|PLCB4|ITPR1|RYR3|CACNA2D3|RYR2|ADCY2|PPP3CA|NFATC2|PLA2G4A|PRKCB|MAP2K5|CACNB2|ROCK1|KCNJ6|CAMK1D|GUCY1A2|PLCB1|MYLK|ROCK2	47599	48279|49806|48456|50577|50178|48963|49761|48762|49416|47967|50772|49722|47754|48798|50349|48156|48522|50499|50073|48225	4.92e-05		cfa04921	0.282391	0
32	11	STRING Clusters		Mixed, incl. Ligand-gated anion channel activity, and AMPA glutamate receptor activity	0.0015	GLRA3|GABRG3|GRIA4|GRIA1|GRIA3|GABRB3|GABRA5|GABRB2|GABRA2|GRIP1|GPHN	47599	49668|50697|48240|50109|48696|49764|49140|50763|48930|47982|50163	4.37e-06		CL:20000	0.282391	0
47	13	STRING Clusters		Voltage-gated potassium channel complex, and Voltage-gated sodium channel complex	0.0015	KCNC2|SCN8A|SCN10A|KCNAB1|SCN1A|KCNIP1|KCND2|DPP6|KCNIP4|KCND3|KCNQ5|KCNQ3|KCNQ1	47599	50667|50583|47853|48903|49155|47940|48411|47811|48786|48720|49857|50418|47994	4.49e-06		CL:3146	0.282391	0
10894	621	GO Biological Process		Regulation of biological process	0.0016	BCL2|TCF4|DCC|AHI1|GRM1|SRGAP1|UST|PTPRR|LAPTM4B|TRHDE|KCNC2|PKHD1L1|PACRG|CSMD3|TRPS1|EXT1|SCUBE1|FSTL4|TRDN|TRAPPC9|MATR3|AGTPBP1|KCTD20|MKLN1|BTBD9|SND1|POT1|CRY1|DDX58|DBF4|PHF24|EDAR|SUPT3H|KIT|NCK2|TFAP2D|PKHD1|MLIP|FAM83B|BMP5|KHDRBS2|PPM1B|ADGRB3|HIVEP3|PLPPR1|GRIN3A|RHOQ|MSH2|SENP6|DNAH11|SPTBN1|ANKRD17|WDPCP|VWC2|TFEC|EPHA7|CFTR|GPR63|EGFR|PAPPA|HECW1|ASTN2|BRINP1|GRIK2|NCOA1|MAML2|NAPA…	47599	49188|50598|50721|49107|50760|50421|47730|49356|49422|50679|50667|48894|49821|50250|50403|50127|48504|50235|49236|49242|49536|49596|50352|50388|48480|50391|48939|50607|50670|50562|50733|50766|47724|49881|49716|50208|48420|50031|50130|48324|50025|48837|49413|50769|50424|47781|47889|48942|50655|50430|48135|50187|50301|49035|49509|49623|48417|48441|48279|48045|49824|49947|49986|48303|48024|48084|496…	1.61e-05		GO:0050789	0.279588	0
37	10	GO Cellular Component		GABA-ergic synapse	0.0016	CNTN5|PCDH17|PCLO|PTPRO|KCND2|ERBB4|KCND3|LRFN5|GABRA2|ERC2	47599	50355|49647|49464|49056|48411|50382|48720|49050|48930|48681	6.69e-05		GO:0098982	0.279588	0
74	16	STRING Clusters		Voltage-gated potassium channel activity, and Calcium-activated potassium channel activity	0.0016	KCNN2|KCNC2|SCN8A|SCN10A|KCNAB1|SCN1A|KCNMA1|KCNIP1|KCND2|KCNK10|DPP6|KCNIP4|KCND3|KCNQ5|KCNQ3|KCNQ1	47599	47880|50667|50583|47853|48903|49155|47799|47940|48411|48033|47811|48786|48720|49857|50418|47994	5.77e-06		CL:3144	0.279588	0
66	15	STRING Clusters		Transmitter-gated channel activity, and Trafficking of AMPA receptors	0.0017	GRIK2|RIC3|GLRA3|GABRG3|GRIA4|GRIA1|GRIA3|GRIK3|GABRB3|GABRA5|GABRB2|GABRA2|GRIK1|GRIP1|GPHN	47599	48303|50709|49668|50697|48240|50109|48696|49095|49764|49140|50763|48930|49401|47982|50163	6.68e-06		CL:19998	0.276955	0
41	12	STRING Clusters		Voltage-gated potassium channel complex, and Classical Kir channels	0.0017	KCNC2|SCN8A|SCN10A|KCNAB1|KCNIP1|KCND2|DPP6|KCNIP4|KCND3|KCNQ5|KCNQ3|KCNQ1	47599	50667|50583|47853|48903|47940|48411|47811|48786|48720|49857|50418|47994	6.42e-06		CL:3147	0.276955	0
296	34	COMPARTMENTS		Anchoring junction	0.0018	AHI1|DDX58|CCDC85A|CNTNAP2|PARD3|MAGI2|CNTNAP5|RRAS2|CRB1|XIRP2|CASS4|IQGAP1|CTNNA3|HMCN1|SPECC1L|TLN2|CDH18|RAB3B|NFASC|CTNND2|DSC1|ARHGAP24|LIMS1|SHROOM2|TEK|KAZN|PALLD|MPP7|PTPRA|PTPRT|CTNNA2|POF1B|PKP2|PLEKHA7	47599	49107|50670|48570|47979|48372|48201|48564|48975|49059|48066|50079|50148|48150|47895|47736|48243|49959|48006|47742|50181|49278|48000|49161|47769|50115|48309|50346|49164|49026|48768|49611|49068|49890|47997	2.8e-05		GOCC:0070161	0.274473	0
2259	159	GO Molecular Function		Catalytic activity, acting on a protein	0.0019	ADGB|PTPRR|TRHDE|AGTPBP1|PCSK5|LNX1|KIT|PPM1B|CAMKMT|SENP6|TMPRSS11F|CPVL|EPHA7|EGFR|PAPPA|HECW1|ENOX2|CTDSPL|PTPN4|DPP10|ALK|PAK5|ADAM18|PTPRQ|LOC606856|RNF24|SH3RF2|PRKDC|EPHB1|PPWD1|FER|CPA6|PIK3CB|GALNT18|GALNTL6|DCLK2|EPHA6|GALNT13|TRIO|MAPK10|PTPN13|HLCS|CBLB|KSR2|BTRC|HERC2|LONP2|OTUD7A|DPP4|PPP3CA|TMTC1|GALNT17|AKAP13|AGBL1|KALRN|MYO3B|PTPRO|MAP3K15|RPS6KA3|MAPK4|DUSP16|BCOR|USP37|PRKCH|S…	47599	50433|49356|50679|49596|50244|48543|49881|48837|49407|50655|49944|48366|49623|48279|48045|49824|49065|49740|49293|49950|50229|49935|48126|48267|48888|49260|49899|49896|49311|48951|49020|49212|49170|47763|49305|47958|50313|48675|50493|47751|49080|50052|48591|49167|49008|49011|48972|49539|49692|48762|50706|50097|48732|48816|48141|49590|49056|49602|49734|47970|48063|48249|48336|48498|50472|50121|489…	2.72e-05		GO:0140096	0.272125	0
81	16	Reactome Pathways		Cell-Cell communication	0.0019	CDH7|NCK2|PARD3|RSU1|CADM2|IQGAP1|CDH9|CDH10|CDH12|CDH18|CDH11|CDH8|LIMS1|CDH4|KIRREL3|CDH13	47599	50358|49716|48372|50394|49437|50148|48168|47949|47829|49959|49410|48306|49161|50118|49119|50364	1.55e-05		CFA-1500931	0.272125	0
39	11	GO Biological Process		Regulation of synaptic transmission, glutamatergic	0.002	GRM1|GRIK2|SYT1|DISC1|OPHN1|RELN|GRM5|TNR|GRM3|GRM8|GRM7	47599	50760|48303|48453|49455|49194|50214|48081|48846|49839|48405|49782	2.08e-05		GO:0051966	0.269897	0
831	69	UniProt Keywords		Transferase	0.002	LARGE1|PIP5K1B|KIT|POLD1|EPHA7|EGFR|HECW1|HS3ST5|CSGALNACT1|PAK5|PRKDC|EPHB1|FER|PIK3CB|GALNT18|GALNTL6|GALNT13|MAPK10|KSR2|HERC2|GALNT17|B3GALT1|ST8SIA1|KALRN|MAP3K15|RPS6KA3|PRKCH|STK32B|PPIB|RPS6KA6|PRKCB|RPS6KB1|ABL1|PRKG1|GALNT14|HS3ST2|DGKB|MAP2K5|MET|HECW2|NTRK3|SULT1C3|PARP8|LYN|TEK|DGKK|MAPK8|ERBB4|MAP2K4|ROCK1|CDC42BPA|RPS6KA2|AFF3|ZDHHC15|B4GALNT3|PIK3C2G|CAMK1D|HS3ST4|RNGTT|FTO|MYLK|C…	47599	49227|49266|49881|49878|49623|48279|49824|48270|50124|49935|49896|49311|49020|49170|47763|49305|48675|47751|49167|49011|50097|49791|49836|48141|49602|49734|48498|50472|50037|50400|50772|48210|48363|47904|49062|48537|48297|49722|48093|50322|47991|47868|50748|49200|50115|49338|49554|50382|50142|48798|48162|49533|48657|49809|48471|47727|48156|49980|49122|50223|50073|50496|49032|47808|48378|49830|487…	0.0001		KW-0808	0.269897	0
75	14	GO Cellular Component		Synaptic vesicle membrane	0.0021	TMEM163|SYT1|MCTP1|SV2C|MCTP2|UNC13C|GRIA1|RAB3B|RPH3A|SYN3|SYT9|SYNPR|GABRA2|UNC13B	47599	49770|48453|48258|50646|49686|50523|50109|48006|50019|48834|49101|49113|48930|50151	8.89e-05		GO:0030672	0.267778	0
553	53	GO Biological Process		Actin filament-based process	0.0022	MKLN1|KIT|RHOQ|EHBP1|MYO16|FER|PLS1|RYR2|GAS2|MYO18B|XIRP2|CASS4|ABCC9|CTNNA3|SPECC1L|MYO1E|OPHN1|SIPA1L1|TLN2|DOCK2|ABL1|NF2|DMD|PHACTR3|THSD7A|DIAPH3|UTRN|SHTN1|CARMIL1|SGCD|CACNB2|GAS7|SHROOM2|DLG2|MYO5B|THSD7B|MTSS1|PLS3|IQSEC1|ROCK1|PALLD|ARHGEF10L|FMN2|CDC42BPA|SYNE2|FRMD3|DIAPH2|POF1B|PKP2|KCNQ1|PHACTR1|PPP1R9A|ROCK2	47599	50388|49881|47889|50508|50487|49020|49104|48963|50619|48198|48066|50079|50736|48150|47736|50295|49194|49269|48243|47835|48363|48036|48300|47874|47820|50592|48108|48882|50640|49788|47754|48726|47769|49314|48576|50310|49254|49137|49983|48798|50346|49203|48981|48162|47943|49248|49380|49068|49890|47994|49257|49281|48225	2.29e-05		GO:0030029	0.265758	0
104	18	GO Biological Process		Regulation of axonogenesis	0.0022	UST|PKHD1L1|FSTL4|MEGF8|PLXNC1|SEMA3A|SEMA3C|LRRC4C|DISC1|SIPA1L1|TNR|RTN4|SHTN1|SEMA5B|SEMA3E|CDH4|SEMA5A|PLXNA4	47599	47730|48894|50235|49704|47922|47757|48009|47871|49455|49269|48846|48234|48882|50337|50298|50118|49842|49719	2.27e-05		GO:0050770	0.265758	0
87	16	GO Molecular Function		Protein tyrosine phosphatase activity	0.0022	PTPRR|PTPN4|PTPRQ|LOC606856|PTPN13|PTPRO|PTPRZ1|PTPRB|PTPRN2|PTPRA|PTPRG|PTPRT|RNGTT|PTPRD|PTPRK|PTPN20	47599	49356|49293|48267|48888|49080|49056|48633|49098|50145|49026|49317|48768|49122|48054|50154|48144	3.35e-05		GO:0004725	0.265758	0
67	16	Pfam		Ion transport protein	0.0022	NALCN|ITPR1|TRPC4|SCN8A|SCN10A|RYR3|RYR2|SCN1A|SCN9A|CACNA1A|TRPC5|HCN1|SCN11A|CACNA1B|CACNA1E|TRPM3	47599	48360|48456|50520|50583|47853|50577|48963|49155|48756|48195|47775|50028|48678|49431|49644|48021	1.91e-06		PF00520	0.265758	0
61	15	Pfam		Ion channel	0.0022	KCNN2|KCNC2|KCNH8|IFIH1|KCNH1|KCNMA1|KCND2|KCNH5|KCNK10|KCND3|KCNB2|KCNQ5|KCNQ3|KCNQ1|KCNT2	47599	47880|50667|49812|48528|50169|47799|48411|49917|48033|48720|48546|49857|50418|47994|49569	2.92e-06		PF07885	0.265758	0
85	15	KEGG Pathways		Circadian entrainment	0.0024	PLCB4|ITPR1|RYR3|RYR2|ADCY2|GRIA4|PRKCB|GRIA1|GRIA3|GRIN2A|PRKG1|GRIN2B|KCNJ6|GUCY1A2|PLCB1	47599	49806|48456|50577|48963|49761|48240|50772|50109|48696|48171|47904|50010|50349|48522|50499	8.83e-05		cfa04713	0.261979	0
57	12	KEGG Pathways		Long-term potentiation	0.0024	GRM1|PLCB4|ITPR1|PPP3CA|RPS6KA3|PRKCB|GRIA1|GRIN2A|GRM5|GRIN2B|RPS6KA2|PLCB1	47599	50760|49806|48456|48762|49734|50772|50109|48171|48081|50010|49533|50499	0.0001		cfa04720	0.261979	0
128	19	KEGG Pathways		Retrograde endocannabinoid signaling	0.0024	GRM1|PLCB4|ITPR1|MAPK10|GABRG3|ADCY2|GRIA4|CACNA1A|PRKCB|GRIA1|GRIA3|GRM5|GABRB3|GABRA5|MAPK8|KCNJ6|CACNA1B|GABRB2|PLCB1	47599	50760|49806|48456|47751|50697|49761|48240|48195|50772|50109|48696|48081|49764|49140|49554|50349|49431|50763|50499	8.78e-05		cfa04723	0.261979	0
118	18	KEGG Pathways		Dopaminergic synapse	0.0024	DDC|PLCB4|ITPR1|MAPK10|PPP3CA|SCN1A|GRIA4|CACNA1A|PRKCB|GRIA1|GRIA3|GRIN2A|GRIN2B|MAPK8|PPP2R2B|KCNJ6|CACNA1B|PLCB1	47599	49620|49806|48456|47751|48762|49155|48240|48195|50772|50109|48696|48171|50010|49554|48483|50349|49431|50499	9.81e-05		cfa04728	0.261979	0
1909	139	Reactome Pathways		Signal Transduction	0.0024	GRM1|SRGAP1|PCSK5|PIP5K1B|KIT|NCK2|FAM83B|PLPPR1|SPTBN1|CFTR|EGFR|HECW1|PARD3|EPS15|NCOA1|ALK|GPC5|FARP1|PAK5|RPTOR|NRG2|PLCB4|ITPR1|SMAD9|SOS1|NRG1|MTA3|SP1|HHIP|PIK3CB|PREX2|TACR1|RRAS2|TRIO|KSR2|CHRM3|DOCK3|ADCY2|PPP3CA|TACR3|PTHLH|NR5A2|AKAP13|KALRN|PDE3A|IQGAP1|DOCK1|RPS6KA3|MAPK4|DUSP16|PLA2G4A|NCAM1|RGS7|PRKCH|OPHN1|DOCK2|PGF|TSHR|PRKCB|RPS6KB1|ARHGAP44|YY1|EFCAB7|COL5A1|ABL1|SCAI|COL24A1|…	47599	50760|50421|50244|49266|49881|49716|50130|50424|48135|48417|48279|49824|48372|50034|48024|50229|50271|49287|49935|49977|49560|49806|48456|50649|48237|48057|47961|47721|49092|49170|50694|50379|48975|50493|49167|50580|49662|49761|48762|50451|49893|48339|48732|48141|47916|50148|48180|49734|47970|48063|47967|49485|48717|48498|49194|47835|48558|48567|50772|48210|49869|50550|48351|48615|48363|50340|477…	2.09e-05		CFA-162582	0.261979	0
131	20	COMPARTMENTS		Dendrite	0.0025	SRGAP1|FARP1|CPNE4|DNER|PTPRO|IL1RAPL1|DNM3|OPHN1|SIPA1L1|ARHGAP44|KCND2|ZNF804A|SLC4A10|KCND3|PDE4B|KCNB2|ARHGAP42|KIRREL3|GPHN|PPP1R9A	47599	50421|49287|47778|50532|49056|50469|48246|49194|49269|49869|48411|48579|49656|48720|48450|48546|48072|49119|50163|49281	4.07e-05		GOCC:0030425	0.260206	0
95	17	GO Biological Process		Neurotransmitter transport	0.0025	SYT1|SV2C|NLGN1|UNC13C|RPH3A|SYN3|CADPS|PRKN|SLC6A3|SYT9|RIMS1|RIMS2|GABRA2|CADPS2|SLC6A11|ERC2|UNC13B	47599	48453|50646|49902|50523|50019|48834|49077|48645|48594|49101|49245|48936|48930|50457|48207|48681|50151	2.62e-05		GO:0006836	0.260206	0
42	11	SMART Domains		Laminin G domain	0.0027	EYS|CNTNAP2|CNTNAP5|NELL2|CRB1|LAMA2|NRXN3|SLIT3|FAT3|NRXN1|NELL1	47599	48945|47979|48564|48516|49059|48255|49209|50784|50727|50232|49887	3.72e-05		SM00282	0.256864	0
374	40	Reactome Pathways		RHO GTPase cycle	0.0027	SRGAP1|NCK2|FAM83B|SPTBN1|FARP1|PAK5|SOS1|PREX2|RRAS2|TRIO|DOCK3|AKAP13|KALRN|IQGAP1|DOCK1|OPHN1|DOCK2|ARHGAP44|CHN2|DIAPH3|PCDH7|MTMR1|ARHGAP24|ARHGAP5|ROCK1|ARAP2|ARHGEF10L|CPNE8|CDC42BPA|MPP7|ARHGAP42|DIAPH2|ALDH3A2|ARHGAP20|ARHGAP28|DOCK8|TIAM1|PLEKHG1|VAV3|ROCK2	47599	50421|49716|50130|48135|49287|49935|48237|50694|48975|50493|49662|48732|48141|50148|48180|49194|47835|49869|48858|50592|49758|49494|48000|48849|48798|48900|49203|50631|48162|49164|48072|49380|48627|50673|48687|49218|50166|49575|47910|48225	2.57e-05		CFA-9012999	0.256864	0
49	11	GO Cellular Component		Schaffer collateral - CA1 synapse	0.0028	DCC|GRM1|ITPR1|LRRC4C|PPP3CA|CDH11|GRM5|TNR|DGKB|NTNG1|PTPRA	47599	50721|50760|48456|47871|48762|49410|48081|48846|48297|49578|49026	0.00012		GO:0098685	0.255284	0
9	6	GO Molecular Function		Adenylate cyclase inhibiting G protein-coupled glutamate receptor activity	0.0028	GRM1|GRM5|GRIK3|GRM3|GRM8|GRM7	47599	50760|48081|49095|49839|48405|49782	4.3e-05		GO:0001640	0.255284	0
426	43	GO Molecular Function		Phospholipid binding	0.0028	LAPTM4B|SYTL3|SPTBN1|PARD3|SYT1|ITPR1|CPNE4|ANXA10|NR5A2|DENND1B|MN1|IQGAP1|PLA2G4A|UNC13C|MYO1E|OPHN1|TLN2|ARHGAP44|FRMPD3|SNX29|NR6A1|PARD3B|RPH3A|GRAMD1B|AMPH|FCHSD2|MTSS1|SBF2|PSD2|ARAP2|SYT9|CPNE8|STXBP6|PIK3C2G|DYSF|SNAP91|PLCB1|WDFY3|SNX13|FRMPD4|KCNQ1|UNC13B|OSBPL8	47599	49422|48099|48135|48372|48453|48456|47778|50076|48339|48954|48183|50148|47967|50523|50295|49194|48243|49869|48771|49086|50205|50103|50019|49581|49038|48906|49254|50700|50241|48900|49101|50631|48897|47727|50682|47976|50499|50376|48924|50265|47994|50151|49446	4.54e-05		GO:0005543	0.255284	0
28	9	COMPARTMENTS		Ionotropic glutamate receptor complex	0.0029	GRIN3A|GRIK2|GRIA4|GRIA3|GRIN2A|GRIK3|GRIN2B|LRRTM4|GRIK1	47599	47781|48303|48240|48696|48171|49095|50010|50004|49401	5.04e-05		GOCC:0008328	0.25376	0
58	13	GO Biological Process		Synapse assembly	0.0029	CNTN5|PCDH17|PCLO|GPM6A|IL1RAPL1|NLGN1|GRID2|GABRB3|ERBB4|GABRA2|KIRREL3|ADGRL3|NLGN4X	47599	50355|49647|49464|50490|50469|49902|49296|49764|50382|48930|49119|50139|48216	3.08e-05		GO:0007416	0.25376	0
18	7	GO Cellular Component		Voltage-gated sodium channel complex	0.003	SCN8A|SCN10A|SCN1A|SCN9A|CACNA1A|SCN11A|CACNA1B	47599	50583|47853|49155|48756|48195|48678|49431	0.00013		GO:0001518	0.252288	0
1595	119	GO Biological Process		Cell surface receptor signaling pathway	0.0031	BCL2|DCC|AHI1|GRM1|PTPRR|PKHD1L1|EXT1|KIT|FAM83B|BMP5|ADGRB3|GRIN3A|RHOQ|WDPCP|EPHA7|EGFR|PAPPA|GRIK2|MAML2|MEGF8|ALK|SMAD9|PLXNC1|SEMA3A|UNC5D|SOS1|SEMA3C|NR1H4|EPHB1|GLRA3|ADGRV1|SOGA1|EPHA6|CBLB|CNTN1|GABRG3|CHRM3|CFAP58|PPP3CA|DENND1B|NFATC2|DISC1|CASS4|IQGAP1|TP63|GRIA4|GRID1|MYO1E|SIPA1L1|PGF|PPIB|TSHR|PRKCB|GRIA1|GRIA3|GPC3|GRIN2A|NXN|ABL1|TGFBR3|DOK6|GRID2|RELN|GRM5|LOC486692|GRIK3|GRM3|E…	47599	49188|50721|49107|50760|49356|48894|50127|49881|50130|48324|49413|47781|47889|50301|49623|48279|48045|48303|48084|49704|50229|50649|47922|47757|49452|48237|48009|49014|49311|49668|49017|50589|50313|48591|48918|50697|50580|48969|48762|48954|49416|49455|50079|50148|48078|48240|48957|50295|49269|48558|50037|48567|50772|50109|48696|49176|48171|49767|48363|50511|49641|49296|50214|48081|49299|49095|498…	3.31e-05		GO:0007166	0.250864	0
87	16	GO Biological Process		Dendrite development	0.0031	GRIN3A|KLHL1|EPHB1|PREX2|PPP3CA|ZNF365|KLHL4|RERE|RELN|PRKG1|FAT3|RBFOX2|PTN|PHACTR1|GRIP1|DCLK1	47599	47781|47748|49311|50694|48762|49230|49428|47985|50214|47904|50727|50262|49332|49257|47982|48192	3.35e-05		GO:0016358	0.250864	0
346	37	GO Molecular Function		Phosphoric ester hydrolase activity	0.0031	PTPRR|INPP4A|PPM1B|PLPPR1|INPP4B|CTDSPL|PTPN4|PTPRQ|PLCB4|LOC606856|PTPN13|PPP3CA|PDE3A|PTPRO|DUSP16|PLCXD3|PDE1A|PTPRZ1|MTMR1|PDE10A|PPM1E|PDE11A|PTPRB|NT5DC1|PDE4B|PDE1C|PTPRN2|PTPRA|PTPRG|INPP5D|PTPRT|RNGTT|PDE4D|PLCB1|PTPRD|PTPRK|PTPN20	47599	49356|48993|48837|50424|48204|49740|49293|48267|49806|48888|49080|48762|47916|49056|48063|48561|48318|48633|49494|48774|49713|48534|49098|48288|48450|48606|50145|49026|49317|48102|48768|49122|48510|50499|48054|50154|48144	5.12e-05		GO:0042578	0.250864	0
26	9	Reactome Pathways		HS-GAG biosynthesis	0.0031	EXT1|HS3ST5|GPC5|NDST4|GPC3|HS3ST2|GPC6|GPC4|HS6ST3	47599	50127|48270|50271|47883|49176|48537|49845|50553|47808	3.12e-05		CFA-2022928	0.250864	0
240	29	SMART Domains		Serine/Threonine protein kinases, catalytic domain	0.0032	PAK5|DCLK2|TRIO|MAPK10|KALRN|MYO3B|MAP3K15|RPS6KA3|MAPK4|PRKCH|RPS6KA6|PRKCB|RPS6KB1|NRK|PRKG1|MAP2K5|WNK3|CASK|MAPK8|MAP2K4|ROCK1|CDC42BPA|RPS6KA2|CAMK1D|MYLK|CDK14|EIF5|DCLK1|ROCK2	47599	49935|47958|50493|47751|48141|49590|49602|49734|47970|48498|50400|50772|48210|49827|47904|49722|48048|49752|49554|50142|48798|48162|49533|48156|50073|50496|49629|48192|48225	4.71e-05		SM00220	0.249485	0
59	13	Reactome Pathways		Cell junction organization	0.0034	CDH7|PARD3|RSU1|CADM2|CDH9|CDH10|CDH12|CDH18|CDH11|CDH8|LIMS1|CDH4|CDH13	47599	50358|48372|50394|49437|48168|47949|47829|49959|49410|48306|49161|50118|50364	3.6e-05		CFA-446728	0.246852	0
288	33	GO Biological Process		Regulation of nervous system development	0.0035	PKHD1L1|FSTL4|BRINP1|MEGF8|PLXNC1|SEMA3A|SEMA3C|EPHB1|PPP3CA|DISC1|ZNF365|IL1RAPL1|NLGN1|PRKCH|NF2|GRID2|RELN|TNR|LINGO2|PTPRZ1|RTN4|CLSTN2|SHTN1|ADGRL2|SEMA5B|DLG2|SEMA3E|TENM4|SEMA5A|FBXW8|PTN|PLXNA4|LRRTM4	47599	48894|50235|49986|49704|47922|47757|48009|49311|48762|49455|49230|50469|49902|48498|48036|49296|50214|48846|49047|48633|48234|50022|48882|48840|50337|49314|50298|49482|49842|48810|49332|49719|50004	3.82e-05		GO:0051960	0.245593	0
446	44	GO Molecular Function		Actin binding	0.0036	PACRG|KLHL3|SPTBN1|EGFR|KLHL1|MYO16|PLS1|KLHL8|GAS2|MYO18B|XIRP2|MYO3B|IQGAP1|CTNNA3|KCNMA1|MYO1E|OPHN1|TLN2|KLHL4|KLHL14|ZNF185|ABL1|NF2|DMD|PHACTR3|DIAPH3|UTRN|NEB|SHTN1|CACNB2|GAS7|SHROOM2|MYO5B|MTSS1|PLS3|PRKN|MYRIP|SYNE2|CTNNA2|DIAPH2|POF1B|MYLK|PHACTR1|PPP1R9A	47599	49821|50475|48135|48279|47748|50487|49104|49344|50619|48198|48066|49590|50148|48150|47799|50295|49194|48243|49428|48492|48003|48363|48036|48300|47874|50592|48108|48276|48882|47754|48726|47769|48576|49254|49137|48645|50199|47943|49611|49380|49068|50073|49257|49281	6.07e-05		GO:0003779	0.24437	0
166	23	GO Biological Process		Rhythmic process	0.004	BTBD9|CRY1|ENOX2|PRKDC|MAPK10|GAS2|NR5A2|TP63|KCNMA1|NR6A1|KCND2|PASD1|ENOX1|ASS1|MAPK8|PPARGC1A|KCND3|SLIT3|SCAPER|MYCBP2|PTN|ROCK2|LOC478678	47599	48480|50607|49065|49896|47751|50619|48339|48078|47799|50205|48411|49290|47823|50571|49554|50439|48720|50784|50445|48051|49332|48225|47862	4.38e-05		GO:0048511	0.239794	0
37	10	SMART Domains		Domain found in Plexins, Semaphorins and Integrins	0.0042	PLXNC1|SEMA3A|SEMA3C|ATRNL1|MET|SEMA5B|SEMA3E|PLXDC2|SEMA5A|PLXNA4	47599	47922|47757|48009|50091|48093|50337|50298|47802|49842|49719	6.69e-05		SM00423	0.237675	0
43	10	GO Cellular Component		Voltage-gated calcium channel complex	0.0043	SCN8A|CACNA2D3|CACNA2D2|CACNA1A|SCN11A|CACNB2|CATSPERB|PDE4B|CACNA1B|CACNA1E	47599	50583|50178|49854|48195|48678|47754|50307|48450|49431|49644	0.00019		GO:0005891	0.236653	0
114	17	GO Cellular Component		Cortical cytoskeleton	0.0043	SPTBN1|TRPC4|PCLO|PLS1|AKAP13|IQGAP1|PRKCB|NF2|DMD|UTRN|SHROOM2|MYRIP|MPP1|RIMS1|RIMS2|ERC2|PPP1R9A	47599	48135|50520|49464|49104|48732|50148|50772|48036|48300|48108|47769|50199|49872|49245|48936|48681|49281	0.00019		GO:0030863	0.236653	0
63	12	UniProt Keywords		Potassium transport	0.0044	KCNC2|KCNH8|IFIH1|KCNH1|KCNMA1|KCND2|KCNH5|KCND3|KCNB2|KCNJ6|KCNQ3|KCNQ1	47599	50667|49812|48528|50169|47799|48411|49917|48720|48546|50349|50418|47994	0.00024		KW-0633	0.235655	0
21	8	GO Biological Process		Synaptic membrane adhesion	0.0045	PCDH17|LRRC4C|NLGN1|GPC6|NTNG1|LRFN5|GPC4|PTPRD	47599	49647|47871|49902|49845|49578|49050|50553|48054	4.98e-05		GO:0099560	0.234679	0
466	45	GO Molecular Function		GTPase regulator activity	0.0047	SRGAP1|TRAPPC9|FARP1|SOS1|PREX2|TTC29|TRIO|DOCK3|RIN3|DENND1B|AKAP13|STXBP5L|SIPA1L2|KALRN|IQGAP1|DOCK1|RABGAP1L|RGS7|OPHN1|SIPA1L1|DOCK2|ARHGAP44|CHN2|RIN2|WDR41|ARHGAP24|RGS6|ARHGAP5|SBF2|CHM|PSD2|IQSEC1|ARAP2|ARHGEF10L|ARHGAP42|ARHGAP20|PLCB1|ARHGAP28|DOCK8|TIAM1|MYCBP2|ITSN1|RASGEF1B|PLEKHG1|VAV3	47599	50421|49242|49287|48237|50694|48966|50493|49662|49731|48954|48732|50742|49797|48141|50148|48180|49239|48717|49194|49269|47835|49869|48858|49524|49566|48000|49386|48849|50700|48711|50241|49983|48900|49203|48072|50673|50499|48687|49218|50166|48051|50757|48426|49575|47910	7.96e-05		GO:0030695	0.23279	0
461	43	GO Cellular Component		Actin cytoskeleton	0.0049	DDX58|RHOQ|SPTBN1|EHBP1|MYO16|TOPBP1|PLS1|GAS2|AKAP13|MYO18B|XIRP2|MYO3B|IQGAP1|SPECC1L|MYO1E|OPHN1|SIPA1L1|PRKCB|KLHL14|ZNF185|ABL1|NF2|DMD|DIAPH3|UTRN|CARMIL1|GAS7|SHROOM2|MYO5B|TEK|MTSS1|PLS3|MSRA|PALLD|MYRIP|FMN2|CDC42BPA|CTNNA2|DIAPH2|POF1B|MYLK|CORIN|PPP1R9A	47599	50670|47889|48135|50508|50487|49449|49104|50619|48732|48198|48066|49590|50148|47736|50295|49194|49269|50772|48492|48003|48363|48036|48300|50592|48108|50640|48726|47769|48576|50115|49254|49137|48540|50346|50199|48981|48162|49611|49380|49068|50073|48624|49281	0.00023		GO:0015629	0.23098	0
73	13	KEGG Pathways		GABAergic synapse	0.0049	GLS|GABRG3|ADCY2|NSF|CACNA1A|PRKCB|GABRB3|GABRA5|GABBR2|KCNJ6|CACNA1B|GABRB2|GPHN	47599	49392|50697|49761|49914|48195|50772|49764|49140|48015|50349|49431|50763|50163	0.00024		cfa04727	0.23098	0
891	74	GO Biological Process		Positive regulation of developmental process	0.005	TCF4|AHI1|PKHD1L1|KIT|BMP5|MSH2|VWC2|CFTR|BRINP1|MEGF8|ALK|SYT1|PLXNC1|PRKDC|NR1H4|SP1|EPHB1|PLS1|RUNX1|PPP3CA|BRINP3|NR5A2|NFATC2|SOX5|DISC1|CASS4|PDE3A|ZNF365|ZBTB16|IL1RAPL1|TP63|NLGN1|PRKCH|AR|PGF|TSHR|PRKCB|ABL1|NR6A1|NF2|GRID2|RELN|LINGO2|BMP6|RIN2|RTN4|CLSTN2|SHTN1|VSTM2A|RUNX2|CARMIL1|ETS1|ZFPM2|LIMS1|ADGRL2|TEK|MSR1|ERBB4|ROCK1|PRKN|PPARGC1A|SLC6A3|SMAD4|SASH1|RIMS1|SOX6|INPP5D|ITGB8|TEN…	47599	50598|49107|48894|49881|48324|48942|49035|48417|49986|49704|50229|48453|47922|49896|49014|47721|49311|49104|48813|48762|48684|48339|49416|48381|49455|50079|47916|49230|50016|50469|48078|49902|48498|50247|48558|48567|50772|48363|50205|48036|49296|50214|49047|48174|49524|48234|50022|48882|49584|49329|50640|49215|49458|49161|48840|50115|48855|50382|48798|48645|50439|48594|48552|49608|49245|48804|481…	5.65e-05		GO:0051094	0.230103	0
1208	94	GO Biological Process		Intracellular signal transduction	0.0051	BCL2|DDX58|KIT|RHOQ|MSH2|PAK5|RPTOR|NRG2|PLCB4|ITPR1|LOC606856|MYO16|SOS1|TOPBP1|PRKDC|ERCC6|CA8|FHIT|PIK3CB|PREX2|DCLK2|RYR3|RRAS2|MAPK10|CBLB|KSR2|CHRM3|RYR2|DOCK3|ADCY2|PPP3CA|NFATC2|DISC1|PDE3A|MAP3K15|DOCK1|RPS6KA3|MAPK4|TP63|ZNF385B|RGS7|PRKCH|STK32B|DOCK2|ATRX|RPS6KA6|PRKCB|RPS6KB1|CLEC16A|GRIN2A|ABL1|TGFBR3|NF2|CHN2|BANK1|GRM5|PRKG1|PDZD2|DGKB|TMEM117|GRIN2B|MAP2K5|WNK3|SHTN1|RGS6|SGCD|RI…	47599	49188|50670|49881|47889|48942|49935|49977|49560|49806|48456|48888|50487|48237|49449|49896|49512|49671|49308|49170|50694|47958|50577|48975|47751|48591|49167|50580|48963|49662|49761|48762|49416|49455|47916|49602|48180|49734|47970|48078|49785|48717|48498|50472|47835|48996|50400|50772|48210|50661|48171|48363|50511|48036|48858|50538|48081|47904|50715|48297|50184|50010|49722|48048|48882|49386|49788|503…	5.75e-05		GO:0035556	0.229243	0
3527	229	GO Biological Process		Establishment of localization	0.0052	KCNN2|AHI1|GRM1|LAPTM4B|KCNC2|VPS13B|SLC12A2|SYTL3|EMC2|EXT1|SLC35F1|LRRC6|KLHL3|EXOC4|AGTPBP1|POT1|KIT|PKHD1|KHDRBS2|GRIN3A|RHOQ|DNAH11|WDPCP|ANTXR1|CFTR|SLC13A1|GRIK2|PARD3|EPS15|COG5|NAPA|HEPHL1|RAB10|SVOPL|TMEM163|SLC22A14|UVRAG|LRP1B|SYT1|KCNH8|NALCN|ITPR1|MYO16|TRPC4|PCLO|BFSP2|TAFA4|TMC2|MICU3|SLC5A8|XKR4|ATP8A2|SCN8A|SCN10A|PLS1|GLRA3|SLC9A9|STAU2|RYR3|CACNA2D3|ADGRV1|KCNAB1|EXOC6B|SV2C|O…	47599	47880|49107|50760|49422|50667|48012|48393|48099|48792|50127|50754|50775|50475|47832|49596|48939|49881|48420|50025|47781|47889|50430|50301|50460|48417|50112|48303|48372|50034|48789|49674|48111|49803|50196|49770|49488|50046|48921|48453|49812|48360|48456|50487|50520|49464|49926|49968|48399|49440|47814|49206|49650|50583|47853|49104|49668|47913|49773|50577|50178|49017|48903|48927|50646|48828|50697|505…	6.01e-05		GO:0051234	0.2284	0
124	19	GO Biological Process		Regulation of muscle system process	0.0052	MLIP|TACR1|CHRM3|RYR2|PPP3CA|CTNNA3|KCNMA1|DMD|PRKG1|UTRN|DLG2|ROCK1|PDE4B|SMAD4|ARHGAP42|ANKRD44|PDE4D|PKP2|KCNQ1	47599	50031|50379|50580|48963|48762|48150|47799|48300|47904|48108|49314|48798|48450|48552|48072|47925|48510|49890|47994	6.02e-05		GO:0090257	0.2284	0
74	15	STRING Clusters		Mostly uncharacterized, incl. Plasma membrane to endosome transport, and GTF2I-like repeat	0.0052	VPS13B|LRP1B|CPNE4|OTUD7A|COL24A1|TMEM117|TAFA2|FCHSD2|PDGFD|IMMP2L|NAALADL2|AGMO|PDZRN3|RFX3|PTPN20	47599	48012|48921|47778|49539|47790|50184|47856|48906|50427|49587|50259|50274|50415|49962|48144	2.18e-05		CL:33094	0.2284	0
1787	129	GO Biological Process		Regulation of cellular component organization	0.0053	AHI1|UST|LAPTM4B|PKHD1L1|CSMD3|FSTL4|BTBD9|POT1|NCK2|PKHD1|BMP5|RHOQ|SENP6|SPTBN1|WDPCP|EGFR|HECW1|NAPA|MEGF8|ALK|RPTOR|SYT1|PLXNC1|SEMA3A|SEMA3C|LRRC4C|NR1H4|EPHB1|PLS1|GPM6A|CNTN1|ATP10A|TMEFF2|DPP4|PPP3CA|RIN3|NFATC2|DISC1|MYO3B|IQGAP1|PTPRO|ZNF365|IL1RAPL1|MDGA2|NLGN1|PRKCH|VPS13D|AR|OPHN1|SIPA1L1|ATRX|IL1RAPL2|ARHGAP44|FRMPD3|FBXO4|GPC3|CLEC16A|ABL1|NEGR1|CDH8|NF2|GRID2|FAM110B|RELN|TNR|LING…	47599	49107|47730|49422|48894|50250|50235|48480|48939|49716|48420|48324|47889|50655|48135|50301|48279|49824|49674|49704|50229|49977|48453|47922|47757|48009|47871|49014|49311|49104|50490|48918|49443|50745|49692|48762|49731|49416|49455|49590|50148|49056|49230|50469|49920|49902|48498|48690|50247|49194|49269|48996|48477|49869|48771|48843|49176|50661|48363|49521|48306|48036|49296|48327|50214|48846|49047|482…	6.16e-05		GO:0051128	0.227572	0
55	11	UniProt Keywords		GTPase activation	0.0053	SRGAP1|SIPA1L2|OPHN1|SIPA1L1|ARHGAP44|CHN2|ARHGAP24|CHM|ARAP2|ARHGAP42|ARHGAP20	47599	50421|49797|49194|49269|49869|48858|48000|48711|48900|48072|50673	0.0003		KW-0343	0.227572	0
54	11	GO Cellular Component		Collagen trimer	0.0054	COL22A1|COL21A1|COL19A1|COL4A5|COL5A1|EDA|COL4A6|COLEC12|MSR1|COL14A1|COL11A1	47599	49179|48984|50718|48744|48615|50373|48999|47772|48855|49974|48609	0.00026		GO:0005581	0.226761	0
28	8	GO Cellular Component		Excitatory synapse	0.0054	PLCB4|NLGN1|UNC13C|GRIA1|GRIA3|GRID2|CNTN6|PDE4B	47599	49806|49902|50523|50109|48696|49296|48723|48450	0.00026		GO:0060076	0.226761	0
159	22	GO Biological Process		Calcium ion transmembrane transport	0.0055	GRIN3A|ITPR1|TRPC4|TMC2|MICU3|SCN8A|RYR3|CACNA2D3|ADGRV1|RYR2|CACNA2D2|CACNA1A|TRPC5|GRIN2A|SLC24A3|MICU1|GRIN2B|FAM155A|SCN11A|CACNB2|CACNA1B|CACNA1E	47599	47781|48456|50520|48399|49440|50583|50577|50178|49017|48963|49854|48195|47775|48171|48747|50277|50010|50106|48678|47754|49431|49644	6.49e-05		GO:0070588	0.225964	0
1028	79	UniProt Keywords		Nucleotide-binding	0.0055	PIP5K1B|KIT|RHOQ|MSH2|EPHA7|CFTR|EGFR|RAB10|PAK5|MYO16|PRKDC|SUCLG2|ATP8A2|EPHB1|FHIT|FER|PIK3CB|RRAS2|MAPK10|KSR2|LONP2|ATP10A|ABCC12|ADCY2|NLRP3|MYO18B|ABCC9|KALRN|MYO3B|MAP3K15|RPS6KA3|DDX10|DNM3|PRKCH|STK32B|KIF26B|MYO1E|PPIB|RPS6KA6|PRKCB|RPS6KB1|ABL1|PRKG1|DGKB|ABCA13|ATP7A|KIF20B|MAP2K5|MET|GNA14|ENTPD1|NTRK3|RIT2|LYN|MYO5B|TEK|DGKK|MAPK8|ERBB4|KATNAL1|MAP2K4|ROCK1|CDC42BPA|RPS6KA2|LOC4798…	47599	49266|49881|47889|48942|49623|48417|48279|49803|49935|50487|49896|48291|49650|49311|49308|49020|49170|48975|47751|49167|48972|49443|48588|49761|50454|48198|50736|48141|49590|49602|49734|50658|48246|48498|50472|49359|50295|50037|50400|50772|48210|48363|47904|48297|48825|48105|48423|49722|48093|50280|50787|47991|50361|49200|48576|50115|49338|49554|50382|49116|50142|48798|48162|49533|48294|48654|489…	0.00032		KW-0547	0.225964	0
216	25	GO Cellular Component		Cytoplasmic region	0.0057	PACRG|AGTPBP1|DNAH11|WDPCP|DRC1|PCLO|BFSP2|SPAG17|UNC13C|DNAH9|HYDIN|DNAH12|SPAG16|AGBL4|DNAH8|DNAH7|MYO5B|MAP2K4|EFHC2|RIMS1|RIMS2|CLASP2|CCDC39|ERC2|UNC13B	47599	49821|49596|50430|50301|48132|49464|49926|50502|50523|50136|50559|48252|50547|50541|50283|48042|48576|50142|47898|49245|48936|49323|48759|48681|50151	0.00028		GO:0099568	0.224413	0
66	13	SMART Domains		Protein kinase C conserved region 1 (C1) domains (Cysteine-rich domains)	0.0057	KSR2|AKAP13|PRKCH|UNC13C|PRKCB|CHN2|DGKB|DGKK|ROCK1|CDC42BPA|VAV3|UNC13B|ROCK2	47599	49167|48732|48498|50523|50772|48858|48297|49338|48798|48162|47910|50151|48225	9.8e-05		SM00109	0.224413	0
93	16	Reactome Pathways		Potassium Channels	0.0059	KCNN2|KCNC2|KCNH8|KCNAB1|IFIH1|KCNH1|ABCC9|HCN1|KCND2|KCNH5|KCNK10|KCND3|GABBR2|KCNJ6|KCNQ5|KCNQ1	47599	47880|50667|49812|48903|48528|50169|50736|50028|48411|49917|48033|48720|48015|50349|49857|47994	6.79e-05		CFA-1296071	0.222915	0
37	10	Reactome Pathways		Voltage gated Potassium channels	0.0059	KCNC2|KCNH8|KCNAB1|IFIH1|KCNH1|KCND2|KCNH5|KCND3|KCNQ5|KCNQ1	47599	50667|49812|48903|48528|50169|48411|49917|48720|49857|47994	6.69e-05		CFA-1296072	0.222915	0
1511	111	GO Molecular Function		Adenyl ribonucleotide binding	0.0063	LRRC6|DDX58|PIP5K1B|KIT|MSH2|DNAH11|EPHA7|CFTR|EGFR|ASCC3|AFG1L|ACAD9|ALK|PAK5|MYO16|PLXNC1|PRKDC|ERCC6|SUCLG2|ATP8A2|EPHB1|FER|PIK3CB|DCLK2|DDX60|EPHA6|TRIO|MAPK10|RUNX1|KSR2|LONP2|ATP10A|ABCC12|ADCY2|NLRP3|MYO18B|ABCC9|KALRN|MYO3B|MAP3K15|RPS6KA3|MAPK4|NSF|DDX10|PRKCH|STK32B|KIF26B|NWD2|MYO1E|PPIB|ATRX|RPS6KA6|PRKCB|RPS6KB1|DNAH9|NRK|ABL1|PRKG1|PAPOLG|DGKB|DNAH12|ABCA13|ATP7A|KIF20B|MAP2K5|SMAR…	47599	50775|50670|49266|49881|48942|50430|49623|48417|48279|49506|48777|48123|50229|49935|50487|47922|49896|49512|48291|49650|49311|49020|49170|47958|48672|50313|50493|47751|48813|49167|48972|49443|48588|49761|50454|48198|50736|48141|49590|49602|49734|47970|49914|50658|48498|50472|49359|49491|50295|50037|48996|50400|50772|48210|50136|49827|48363|47904|49044|48297|48252|48825|48105|48423|49722|50370|480…	0.00011		GO:0032559	0.220066	0
30	9	Reactome Pathways		Activation of NMDA receptors and postsynaptic events	0.0063	GRIN3A|RPS6KA3|GRIA4|RPS6KA6|GRIN2A|LRRC7|GRIN2B|DLG2|RPS6KA2	47599	47781|49734|48240|50400|48171|50094|50010|49314|49533	7.88e-05		CFA-442755	0.220066	0
19	8	STRING Clusters		Mostly uncharacterized, incl. Terpene catabolic process, and interleukin-4 receptor binding	0.0063	VPS13B|CPNE4|COL24A1|TMEM117|TAFA2|IMMP2L|NAALADL2|RFX3	47599	48012|47778|47790|50184|47856|49587|50259|49962	2.81e-05		CL:33097	0.220066	0
32	9	COMPARTMENTS		Voltage-gated potassium channel complex	0.0066	DPP10|KCNH1|KCNMA1|HCN1|KCNH5|DPP6|KCNIP4|KCNB2|KCNQ5	47599	49950|50169|47799|50028|49917|47811|48786|48546|49857	0.00012		GOCC:0008076	0.218046	0
49	11	COMPARTMENTS		Neuron spine	0.0066	SRGAP1|PTPRO|DNM3|OPHN1|SIPA1L1|GRIA1|KCND2|KCND3|PDE4B|ARHGAP42|PPP1R9A	47599	50421|49056|48246|49194|49269|50109|48411|48720|48450|48072|49281	0.00012		GOCC:0044309	0.218046	0
127	19	GO Biological Process		Cell recognition	0.0068	EXT1|MEGF8|ADAM18|CNTN4|CHL1|NCAM1|DOCK2|LOC482849|ZPBP|ADAM2|RTN4|CNTN6|COLEC12|DLG2|PALLD|ROBO2|CRTAC1|DOCK8|ROBO1	47599	50127|49704|48126|50637|49725|49485|47835|50724|49905|47817|48234|48723|47772|49314|50346|49863|49182|49218|50013	8e-05		GO:0008037	0.216749	0
127	19	GO Biological Process		Regulation of cell size	0.0068	SLC12A2|FSTL4|MEGF8|RPTOR|SEMA3A|SEMA3C|DISC1|KCNMA1|ABL1|TNR|RTN4|WNK3|SHTN1|SEMA5B|ARHGAP5|SEMA3E|ALKAL1|SEMA5A|VAV3	47599	48393|50235|49704|49977|47757|48009|49455|47799|48363|48846|48234|48048|48882|50337|48849|50298|49224|49842|47910	8e-05		GO:0008361	0.216749	0
38	10	GO Biological Process		Adherens junction organization	0.0068	CDH19|CDH7|CDH9|CDH10|CDH12|CDH18|CDH11|CDH8|MTSS1|PLEKHA7	47599	50292|50358|48168|47949|47829|49959|49410|48306|49254|47997	8.08e-05		GO:0034332	0.216749	0
156	20	GO Cellular Component		Extrinsic component of plasma membrane	0.0069	CDH19|CDH7|SYTL3|SCUBE1|KCNAB1|IQGAP1|KCNIP1|CDH9|CDH10|CDH12|CDH18|CDH11|CDH8|GNA14|LYN|CDH4|SNAP91|CTNNA2|CDH13|YES1	47599	50292|50358|48099|48504|48903|50148|47940|48168|47949|47829|49959|49410|48306|50280|49200|50118|47976|49611|50364|48741	0.00034		GO:0019897	0.216115	0
205	25	COMPARTMENTS		Cell-cell junction	0.007	AHI1|DDX58|CCDC85A|CNTNAP2|PARD3|MAGI2|CNTNAP5|CRB1|IQGAP1|CTNNA3|SPECC1L|CDH18|RAB3B|NFASC|CTNND2|DSC1|SHROOM2|TEK|KAZN|MPP7|PTPRT|CTNNA2|POF1B|PKP2|PLEKHA7	47599	49107|50670|48570|47979|48372|48201|48564|49059|50148|48150|47736|49959|48006|47742|50181|49278|47769|50115|48309|49164|48768|49611|49068|49890|47997	0.00013		GOCC:0005911	0.21549	0
22	7	GO Cellular Component		AMPA glutamate receptor complex	0.0073	VWC2|GRIA4|SHISA6|GRIA1|GRIA3|OLFM3|SHISA9	47599	49035|48240|49284|50109|48696|48489|48831	0.00037		GO:0032281	0.213668	0
15	6	GO Cellular Component		Presynaptic active zone cytoplasmic component	0.0073	PCLO|UNC13C|RIMS1|RIMS2|ERC2|UNC13B	47599	49464|50523|49245|48936|48681|50151	0.00036		GO:0098831	0.213668	0
22	7	GO Cellular Component		Intrinsic component of presynaptic membrane	0.0073	CNTN5|PCDH17|CNTN1|GRM3|CNTN6|NTNG1|ERBB4	47599	50355|49647|48918|49839|48723|49578|50382	0.00037		GO:0098889	0.213668	0
11	6	Reactome Pathways		Presynaptic depolarization and calcium channel opening	0.0074	CACNA2D3|CACNA2D2|CACNA1A|CACNB2|CACNA1B|CACNA1E	47599	50178|49854|48195|47754|49431|49644	9.77e-05		CFA-112308	0.213077	0
13253	729	GO Molecular Function		Binding	0.0076	CDH19|CDH7|BCL2|TCF4|KCNN2|AHI1|ADGB|PTPRR|LAPTM4B|TPH2|TRHDE|LOC100684769|SLC12A2|SYTL3|FBN2|PACRG|TRPS1|EXT1|SCUBE1|FSTL4|TRDN|LRRC6|KLHL3|EXOC4|MATR3|AGTPBP1|MKLN1|RASEF|PCSK5|SND1|LARGE1|POT1|CRY1|DDX58|KCTD8|DBF4|ZNF804B|GTPBP10|PIP5K1B|PHF24|SUPT3H|LNX1|KIT|NCK2|TFAP2D|MLIP|FAM83B|BMP5|KHDRBS2|EYS|TCEA3|PPM1B|CAMKMT|SRBD1|HIVEP3|GRIN3A|RHOQ|MSH2|DNAH11|SPTBN1|EML6|CCDC85A|POLD1|ANKRD17|FAM1…	47599	50292|50358|49188|50598|47880|49107|50433|49356|49422|50610|50679|47931|48393|48099|48060|49821|50403|50127|48504|50235|49236|50775|50475|47832|49536|49596|50388|48705|50244|50391|49227|48939|50607|50670|50478|50562|47892|49185|49266|50733|47724|48543|49881|49716|50208|50031|50130|48324|50025|48945|48699|48837|49407|50676|50769|47781|47889|48942|50430|48135|47955|48570|49878|50187|48618|50508|495…	0.00014		GO:0005488	0.211919	0
244	28	SMART Domains		Pleckstrin homology domain.	0.0076	SPTBN1|FARP1|SOS1|SNTG1|PREX2|TRIO|AKAP13|KALRN|DNM3|OPHN1|ARHGAP24|DGKK|SBF2|CADPS|PSD2|IQSEC1|ARAP2|RAPH1|CDC42BPA|ARHGAP42|ARHGAP20|TIAM1|CADPS2|ITSN1|PLEKHA7|PLEKHG1|VAV3|OSBPL8	47599	48135|49287|48237|50703|50694|50493|48732|48141|48246|49194|48000|49338|50700|49077|50241|49983|48900|48660|48162|48072|50673|50166|50457|50757|47997|49575|47910|49446	0.00014		SM00233	0.211919	0
173	21	UniProt Keywords		Serine/threonine-protein kinase	0.0078	PAK5|PRKDC|MAPK10|RPS6KA3|PRKCH|STK32B|PPIB|RPS6KA6|PRKCB|RPS6KB1|PRKG1|MAP2K5|MAPK8|MAP2K4|ROCK1|CDC42BPA|RPS6KA2|CAMK1D|CDK14|EIF5|ROCK2	47599	49935|49896|47751|49734|48498|50472|50037|50400|50772|48210|47904|49722|49554|50142|48798|48162|49533|48156|50496|49629|48225	0.00047		KW-0723	0.210791	0
152	21	GO Biological Process		Regulation of exocytosis	0.0079	GRIN3A|CFTR|RAB10|SYT1|PCLO|STXBP5L|IL1RAPL1|NLGN1|CACNA1A|PRKCB|RAB3B|RPH3A|CACNB2|LYN|CADPS|PRKN|SYT9|CACNA1B|SYNPR|RIMS2|CADPS2	47599	47781|48417|49803|48453|49464|50742|50469|49902|48195|50772|48006|50019|47754|49200|49077|48645|49101|49431|49113|48936|50457	9.61e-05		GO:0017157	0.210237	0
60	12	SMART Domains		Calponin homology domain	0.008	SPTBN1|EHBP1|PLS1|GAS2|IQGAP1|SPECC1L|DMD|UTRN|PLS3|SYNE2|NAV2|VAV3	47599	48135|50508|49104|50619|50148|47736|48300|48108|49137|47943|49128|47910	0.00016		SM00033	0.209691	0
100	15	GO Cellular Component		Actin filament	0.0082	RHOQ|EHBP1|PLS1|GAS2|MYO18B|SPECC1L|DIAPH3|CARMIL1|GAS7|TEK|PLS3|PALLD|FMN2|DIAPH2|POF1B	47599	47889|50508|49104|50619|48198|47736|50592|50640|48726|50115|49137|50346|48981|49380|49068	0.00043		GO:0005884	0.208619	0
14	7	STRING Clusters		Mostly uncharacterized, incl. Terpene catabolic process, and interleukin-4 receptor binding	0.0083	CPNE4|COL24A1|TMEM117|TAFA2|IMMP2L|NAALADL2|RFX3	47599	47778|47790|50184|47856|49587|50259|49962	3.84e-05		CL:33098	0.208092	0
177	23	GO Biological Process		Cognition	0.0086	BTBD9|DNAH11|BRINP1|PAK5|CHL1|CSMD1|SHANK2|SORCS3|GRIA1|GRIN2A|ABL1|RELN|GRM5|TNR|PTPRZ1|TAFA2|SOBP|GABRA5|JAKMIP1|PRKN|PLCB1|TUSC3|PTN	47599	48480|50430|49986|49935|49725|49653|48342|48960|50109|48171|48363|50214|48081|48846|48633|47856|49680|49140|47907|48645|50499|47733|49332	0.00011		GO:0050890	0.20655	0
58	11	KEGG Pathways		GnRH secretion	0.0086	KCNN2|PLCB4|ITPR1|TRPC4|PIK3CB|PRKCB|TRPC5|HCN1|GABBR2|KCNJ6|PLCB1	47599	47880|49806|48456|50520|49170|50772|47775|50028|48015|50349|50499	0.00044		cfa04929	0.20655	0
61	12	SMART Domains		Thrombospondin type 1 repeats	0.0086	ADGRB3|UNC5D|HMCN1|THSD4|C6|THSD7A|SEMA5B|ADAMTS16|THSD7B|RSPO2|SEMA5A|ADAMTS2	47599	49413|49452|47895|50175|48486|47820|50337|47718|50310|50043|49842|50268	0.00018		SM00209	0.20655	0
42	10	GO Molecular Function		Carboxypeptidase activity	0.0088	AGTPBP1|CPVL|CPA6|AGBL1|MINDY2|SCPEP1|AGBL4|ACE2|NAALADL2|CPQ	47599	49596|48366|49212|48816|48912|48987|50541|49956|50259|48459	0.00016		GO:0004180	0.205552	0
19	7	COMPARTMENTS		Integral component of postsynaptic density membrane	0.0089	LRRC4C|SORCS3|IL1RAPL1|CLSTN2|LRFN5|ADAM22|LRRTM4	47599	47871|48960|50469|50022|49050|50220|50004	0.00018		GOCC:0099061	0.205061	0
186	22	GO Cellular Component		Exocytic vesicle	0.0092	SYTL3|RAB10|TMEM163|SYT1|MCTP1|SV2C|MCTP2|DISC1|UNC13C|GRIA1|GRIN2A|RAB3B|RPH3A|SYN3|AMPH|SYT9|PDE4B|SNAP91|SYNPR|GABRA2|KIRREL3|UNC13B	47599	48099|49803|49770|48453|48258|50646|49686|49455|50523|50109|48171|48006|50019|48834|49038|49101|48450|47976|49113|48930|49119|50151	0.00048		GO:0070382	0.203621	0
19	7	GO Molecular Function		Ligand-gated anion channel activity	0.0093	CFTR|GLRA3|GABRG3|GABRB3|GABRA5|GABRB2|GABRA2	47599	48417|49668|50697|49764|49140|50763|48930	0.00018		GO:0099095	0.203152	0
75	13	WikiPathways		G protein signaling pathways	0.0093	ITPR1|ADCY2|PPP3CA|AKAP13|AKAP6|PRKCH|PRKCB|PDE1A|GNA14|AKAP3|PDE4B|PDE1C|PDE4D	47599	48456|49761|48762|48732|49689|48498|50772|48318|50280|50049|48450|48606|48510	0.0003		WP1165	0.203152	0
280	29	KEGG Pathways		Neuroactive ligand-receptor interaction	0.0095	GRM1|GRIN3A|GRIK2|PARD3|GLRA3|TACR1|GABRG3|CHRM3|TACR3|GRIA4|GRID1|TSHR|GRIA1|GRIA3|GRIN2A|GRID2|UTS2B|GRM5|GRIK3|GRM3|GRIN2B|GABRB3|THRB|GABRA5|GRM8|GABBR2|GABRB2|GRM7|GRIK1	47599	50760|47781|48303|48372|49668|50379|50697|50580|50451|48240|48957|48567|50109|48696|48171|49296|49173|48081|49095|49839|50010|49764|49158|49140|48405|48015|50763|49782|49401	0.00051		cfa04080	0.202228	0
91	14	KEGG Pathways		Serotonergic synapse	0.0095	KCNN2|TPH2|DDC|PLCB4|ITPR1|PLA2G4A|CACNA1A|PRKCB|KCND2|GABRB3|KCNJ6|CACNA1B|GABRB2|PLCB1	47599	47880|50610|49620|49806|48456|47967|48195|50772|48411|49764|50349|49431|50763|50499	0.00052		cfa04726	0.202228	0
71	12	UniProt Keywords		Tyrosine-protein kinase	0.0098	KIT|EPHA7|EGFR|EPHB1|FER|ABL1|MET|NTRK3|LYN|TEK|ERBB4|YES1	47599	49881|49623|48279|49311|49020|48363|48093|47991|49200|50115|50382|48741	0.00062		KW-0829	0.200877	0
3372	218	GO Biological Process		Transport	0.0099	KCNN2|AHI1|GRM1|LAPTM4B|KCNC2|VPS13B|SLC12A2|SYTL3|EXT1|SLC35F1|LRRC6|KLHL3|EXOC4|AGTPBP1|KIT|KHDRBS2|GRIN3A|RHOQ|DNAH11|ANTXR1|CFTR|SLC13A1|GRIK2|EPS15|COG5|NAPA|HEPHL1|RAB10|SVOPL|TMEM163|SLC22A14|UVRAG|LRP1B|SYT1|KCNH8|NALCN|ITPR1|MYO16|TRPC4|PCLO|BFSP2|TAFA4|TMC2|MICU3|SLC5A8|XKR4|ATP8A2|SCN8A|SCN10A|PLS1|GLRA3|SLC9A9|STAU2|RYR3|CACNA2D3|ADGRV1|KCNAB1|EXOC6B|SV2C|OCA2|GABRG3|CHRM3|SPAG17|RYR2…	47599	47880|49107|50760|49422|50667|48012|48393|48099|50127|50754|50775|50475|47832|49596|49881|50025|47781|47889|50430|50460|48417|50112|48303|50034|48789|49674|48111|49803|50196|49770|49488|50046|48921|48453|49812|48360|48456|50487|50520|49464|49926|49968|48399|49440|47814|49206|49650|50583|47853|49104|49668|47913|49773|50577|50178|49017|48903|48927|50646|48828|50697|50580|50502|48963|48972|49443|480…	0.00012		GO:0006810	0.200436	0
27	8	COMPARTMENTS		Integral component of postsynaptic membrane	0.0102	PCDH17|LRRC4C|SORCS3|IL1RAPL1|CLSTN2|LRFN5|ADAM22|LRRTM4	47599	49647|47871|48960|50469|50022|49050|50220|50004	0.00021		GOCC:0099055	0.19914	0
734	59	UniProt Keywords		Transport	0.0102	KCNC2|GRIN3A|CFTR|GRIK2|RAB10|KCNH8|TRPC4|SCN8A|SCN10A|GLRA3|SLC9A9|EXOC6B|GABRG3|IFIH1|SLCO3A1|SCN1A|SCN9A|KCNH1|GRIA4|KCNMA1|SLC2A9|GRID1|CACNA1A|GRIA1|TRPC5|ASIC2|HCN1|GRIA3|PIEZO2|GRIN2A|KCND2|CLIC6|GRID2|KCNH5|GRIK3|KCNK10|SLC25A21|GRIN2B|GABRB3|SCN11A|SLC4A10|SLC10A7|GABRA5|KCND3|SLC6A3|KCNB2|KCNJ6|CACNA1B|GABRB2|CACNA1E|SLC4A4|SLC9C1|GABRA2|CLIC5|KCNQ3|KCNQ1|SLC6A11|OSBPL8|GRIK1	47599	50667|47781|48417|48303|49803|49812|50520|50583|47853|49668|47913|48927|50697|48528|48852|49155|48756|50169|48240|47799|48933|48957|48195|50109|47775|48354|50028|48696|48549|48171|48411|47886|49296|49917|49095|48033|48231|50010|49764|48678|49656|50643|49140|48720|48594|48546|50349|49431|50763|49644|49518|48333|48930|48915|50418|47994|48207|49446|49401	0.00067		KW-0813	0.19914	0
99	16	GO Biological Process		Neuromuscular process	0.0105	AGTPBP1|GRIN3A|PTPRQ|ITPR1|CSMD1|KCNMA1|GRIN2A|ABL1|GRID2|TNR|PRKN|SLC6A3|RBFOX2|RBFOX1|MYCBP2|KCNQ1	47599	49596|47781|48267|48456|49653|47799|48171|48363|49296|48846|48645|48594|50262|49434|48051|47994	0.00013		GO:0050905	0.197881	0
106	15	UniProt Keywords		Actin-binding	0.0108	SPTBN1|MYO16|PLS1|MYO18B|XIRP2|MYO3B|MYO1E|DMD|PHACTR3|UTRN|SHROOM2|MYO5B|PLS3|SYNE2|PHACTR1	47599	48135|50487|49104|48198|48066|49590|50295|48300|47874|48108|47769|48576|49137|47943|49257	0.00073		KW-0009	0.196658	0
118	16	UniProt Keywords		Cell junction	0.0108	GRIN3A|GRIK2|FER|CHRM3|SPECC1L|GRIA4|GRID1|GRIA1|GRIA3|GRIN2A|DMD|GRID2|GRIK3|UTRN|GRIN2B|GRIK1	47599	47781|48303|49020|50580|47736|48240|48957|50109|48696|48171|48300|49296|49095|48108|50010|49401	0.00075		KW-0965	0.196658	0
151	20	COMPARTMENTS		Axon	0.0109	DCC|EXOC4|SEMA3A|CPNE4|BFSP2|EPHB1|GPM6A|KCNAB1|ALCAM|KCNMA1|GRIA1|NFASC|LRRC7|SHTN1|SCN11A|NTRK3|SPOCK1|AUTS2|KCNQ3|NFIB	47599	50721|47832|47757|47778|49926|49311|50490|48903|48345|47799|50109|47742|50094|48882|48678|47991|49737|49425|50418|50412	0.00023		GOCC:0030424	0.196257	0
41	10	GO Biological Process		Synaptic vesicle endocytosis	0.0111	SYT1|DNM3|NLGN1|OPHN1|AMPH|SNAP91|SYNPR|SNCA|ITSN1|NLGN4X	47599	48453|48246|49902|49194|49038|47976|49113|50778|50757|48216	0.00014		GO:0048488	0.195468	0
5195	317	GO Biological Process		Cellular component organization or biogenesis	0.0119	CDH19|CDH7|DCC|AHI1|LAPTM4B|KCNC2|VPS13B|SLC12A2|EMC2|PKHD1L1|EXT1|FSTL4|LRRC6|COL22A1|EXOC4|AGTPBP1|MKLN1|RASEF|POT1|KCTD8|GTPBP10|KIT|NCK2|PKHD1|COL21A1|CAMKMT|COL19A1|GRIN3A|RHOQ|MSH2|SPTBN1|EML6|MEI4|FAM161A|EHBP1|WDPCP|EPHA7|ASCC3|PARD3|AFG1L|EPS15|CNTN5|NAPA|RAB10|DRC1|ACAD9|MEGF8|PCDH17|KLHL1|UVRAG|CSGALNACT1|DIP2C|PAK5|RPTOR|CNTN4|MYO16|PLXNC1|SEMA3A|CHL1|UNC5D|PCLO|SOS1|SEMA3C|BFSP2|MTA3…	47599	50292|50358|50721|49107|49422|50667|48012|48393|48792|48894|50127|50235|50775|49179|47832|49596|50388|48705|48939|50478|49185|49881|49716|48420|48984|49407|50718|47781|47889|48942|48135|47955|48597|48618|50508|50301|49623|49506|48372|48777|50034|50355|49674|49803|48132|48123|49704|49647|47748|50046|50124|48261|49935|49977|50637|50487|47922|47757|49725|49452|49464|48237|48009|49926|47961|49896|495…	0.00015		GO:0071840	0.192445	0
163	21	GO Molecular Function		Phosphoprotein phosphatase activity	0.0119	PTPRR|PPM1B|CTDSPL|PTPN4|PTPRQ|LOC606856|PTPN13|PPP3CA|PTPRO|DUSP16|PTPRZ1|PPM1E|PTPRB|PTPRN2|PTPRA|PTPRG|PTPRT|RNGTT|PTPRD|PTPRK|PTPN20	47599	49356|48837|49740|49293|48267|48888|49080|48762|49056|48063|48633|49713|49098|50145|49026|49317|48768|49122|48054|50154|48144	0.00023		GO:0004721	0.192445	0
26	8	Reactome Pathways		Collagen chain trimerization	0.0124	COL22A1|COL21A1|COL19A1|COL5A1|COL24A1|COL26A1|COL14A1|COL11A1	47599	49179|48984|50718|48615|47790|48096|49974|48609	0.00017		CFA-8948216	0.190658	0
91	15	Reactome Pathways		CDC42 GTPase cycle	0.0124	SRGAP1|FARP1|PREX2|TRIO|OPHN1|ARHGAP44|ARHGAP24|ARHGAP5|ARAP2|ARHGAP42|ARHGAP20|DOCK8|TIAM1|PLEKHG1|VAV3	47599	50421|49287|50694|50493|49194|49869|48000|48849|48900|48072|50673|49218|50166|49575|47910	0.00017		CFA-9013148	0.190658	0
33	8	GO Cellular Component		Cell cortex region	0.0125	PCLO|UNC13C|MYO5B|RIMS1|RIMS2|CLASP2|ERC2|UNC13B	47599	49464|50523|48576|49245|48936|49323|48681|50151	0.00066		GO:0099738	0.190309	0
131	17	KEGG Pathways		Phospholipase D signaling pathway	0.0129	GRM1|PIP5K1B|KIT|EGFR|PLCB4|SOS1|PIK3CB|RRAS2|ADCY2|PLA2G4A|DNM3|GRM5|GRM3|DGKB|GRM8|PLCB1|GRM7	47599	50760|49266|49881|48279|49806|48237|49170|48975|49761|47967|48246|48081|49839|48297|48405|50499|49782	0.00081		cfa04072	0.188941	0
84	13	KEGG Pathways		Protein digestion and absorption	0.0129	COL22A1|COL21A1|COL19A1|DPP4|COL4A5|COL5A1|COL24A1|COL4A6|ACE2|COL26A1|COL14A1|COL11A1|KCNQ1	47599	49179|48984|50718|49692|48744|48615|47790|48999|49956|48096|49974|48609|47994	0.00078		cfa04974	0.188941	0
29	9	STRING Clusters		Mostly uncharacterized, incl. Nem1-Spo7 phosphatase complex, and Histone H2B conserved C-terminal lysine ubiquitination	0.013	BRINP1|C19H4orf33|SOGA1|ASTN1|KIAA1328|LINGO2|AGBL4|KCNB2|MIPOL1	47599	49986|48885|50589|50316|49665|49047|50541|48546|50256	6.33e-05		CL:13239	0.188606	0
10	6	STRING Clusters		Postsynaptic membrane assembly, and Neurexins and neuroligins	0.013	SHANK2|NLGN1|NRXN3|DLGAP1|NRXN1|NLGN4X	47599	48342|49902|49209|49053|50232|48216	6.59e-05		CL:20136	0.188606	0
93	16	STRING Clusters		Mostly uncharacterized, incl. Plasma membrane to endosome transport, and GTF2I-like repeat	0.013	VPS13B|LRP1B|CPNE4|OTUD7A|CALN1|COL24A1|TMEM117|TAFA2|FCHSD2|PDGFD|IMMP2L|NAALADL2|AGMO|PDZRN3|RFX3|PTPN20	47599	48012|48921|47778|49539|49923|47790|50184|47856|48906|50427|49587|50259|50274|50415|49962|48144	6.79e-05		CL:33093	0.188606	0
583	51	GO Molecular Function		Protein kinase activity	0.0133	KIT|EPHA7|EGFR|ALK|PAK5|PRKDC|EPHB1|FER|PIK3CB|DCLK2|EPHA6|TRIO|MAPK10|KSR2|AKAP13|KALRN|MYO3B|MAP3K15|RPS6KA3|MAPK4|PRKCH|STK32B|PPIB|RPS6KA6|PRKCB|RPS6KB1|NRK|ABL1|TGFBR3|PRKG1|MAP2K5|WNK3|MET|NTRK3|CASK|LYN|TEK|MAPK8|ERBB4|MAP2K4|ROCK1|CDC42BPA|RPS6KA2|CAMK1D|MYLK|CDK14|CCND3|YES1|EIF5|DCLK1|ROCK2	47599	49881|49623|48279|50229|49935|49896|49311|49020|49170|47958|50313|50493|47751|49167|48732|48141|49590|49602|49734|47970|48498|50472|50037|50400|50772|48210|49827|48363|50511|47904|49722|48048|48093|47991|49752|49200|50115|49554|50382|50142|48798|48162|49533|48156|50073|50496|49023|48741|49629|48192|48225	0.00026		GO:0004672	0.187615	0
106	16	GO Molecular Function		Ligand-gated cation channel activity	0.0133	GRIN3A|GRIK2|ITPR1|RYR3|RYR2|IFIH1|GRIA4|GRIA1|ASIC2|HCN1|GRIA3|GRIN2A|GRIK3|GRIN2B|CFAP299|KCNJ6	47599	47781|48303|48456|50577|48963|48528|48240|50109|48354|50028|48696|48171|49095|50010|49749|50349	0.00026		GO:0099094	0.187615	0
647	56	GO Biological Process		Regulation of anatomical structure morphogenesis	0.0135	AHI1|UST|PKHD1L1|FSTL4|MKLN1|KIT|PKHD1|ADGRB3|RHOQ|HECW1|MEGF8|SYT1|PLXNC1|SEMA3A|SEMA3C|PRKDC|LRRC4C|SP1|PIK3CB|PPP3CA|DISC1|CASS4|IL1RAPL1|NLGN1|SIPA1L1|PGF|PRKCB|ARHGAP44|GPC3|ABL1|RELN|TNR|RTN4|SHTN1|HECW2|RUNX2|CARMIL1|ETS1|LIMS1|SEMA5B|DLG2|TEK|NTNG1|ROCK1|PRKN|SEMA3E|CDH4|SASH1|RIMS1|FOXP1|ITGB8|TENM4|SEMA5A|FBXW8|SMOC2|PLXNA4	47599	49107|47730|48894|50235|50388|49881|48420|49413|47889|49824|49704|48453|47922|47757|48009|49896|47871|47721|49170|48762|49455|50079|50469|49902|49269|48558|50772|49869|49176|48363|50214|48846|48234|48882|50322|49329|50640|49215|49161|50337|49314|50115|49578|48798|48645|50298|50118|49608|49245|49479|49371|49482|49842|48810|48876|49719	0.00017		GO:0022603	0.186967	0
11	5	GO Cellular Component		Parallel fiber to Purkinje cell synapse	0.0135	PLCB4|UNC13C|GRIA3|GRID2|CNTN6	47599	49806|50523|48696|49296|48723	0.00073		GO:0098688	0.186967	0
184	23	GO Biological Process		Kidney development	0.0138	AHI1|EXT1|KLHL3|PCSK5|PKHD1|WDPCP|PPP3CA|BICC1|IQGAP1|PTPRO|ZBTB16|KIF26B|MYO1E|GPC3|BMP6|FRAS1|ADAMTS16|DLG2|MTSS1|ERBB4|SMAD4|KIRREL3|LOC478678	47599	49107|50127|50475|50244|48420|50301|48762|49272|50148|49056|50016|49359|50295|49176|48174|49632|47718|49314|49254|50382|48552|49119|47862	0.00018		GO:0001822	0.186012	0
46	10	COMPARTMENTS		Dendritic spine	0.0139	SRGAP1|PTPRO|DNM3|OPHN1|SIPA1L1|KCND2|KCND3|PDE4B|ARHGAP42|PPP1R9A	47599	50421|49056|48246|49194|49269|48411|48720|48450|48072|49281	0.00031		GOCC:0043197	0.185699	0
55	12	STRING Clusters		Transmitter-gated channel activity, and Trafficking of GluR2-containing AMPA receptors	0.014	RIC3|GLRA3|GABRG3|GRIA4|GRIA1|GRIA3|GABRB3|GABRA5|GABRB2|GABRA2|GRIP1|GPHN	47599	50709|49668|50697|48240|50109|48696|49764|49140|50763|48930|47982|50163	7.74e-05		CL:19999	0.185387	0
38	10	STRING Clusters		Mixed, incl. Amyloid-beta formation, and Cell-cell adhesion mediator activity	0.014	CNTN5|CNTN1|RIN3|CASS4|NCAM1|APBB2|NFASC|NCAM2|PTPRG|CNTN3	47599	50355|48918|49731|50079|49485|48357|47742|48075|49317|50160	8.08e-05		CL:20324	0.185387	0
61	12	GO Biological Process		Neurotransmitter secretion	0.0141	SYT1|NLGN1|UNC13C|RPH3A|SYN3|CADPS|SYT9|RIMS1|RIMS2|CADPS2|ERC2|UNC13B	47599	48453|49902|50523|50019|48834|49077|49101|49245|48936|50457|48681|50151	0.00018		GO:0007269	0.185078	0
61	12	GO Biological Process		Central nervous system neuron development	0.0141	DCC|AGTPBP1|EPHB1|DISC1|B4GALT6|CDH11|AGBL4|SLC4A10|SEMA3E|NFIB|MYCBP2|DCLK1	47599	50721|49596|49311|49455|50289|49410|50541|49656|50298|50412|48051|48192	0.00018		GO:0021954	0.185078	0
97	15	SMART Domains		Calcium-binding EGF-like domain	0.0143	FBN2|SCUBE1|EYS|LRP1B|EDIL3|NELL2|DNER|CRB1|HMCN1|FBN3|SLIT3|FAT3|TLL1|LTBP1|NELL1	47599	48060|48504|48945|48921|50781|48516|50532|49059|47895|50691|50784|50727|47934|48315|49887	0.00032		SM00179	0.184466	0
36	8	UniProt Keywords		Sodium transport	0.0144	SCN8A|SCN10A|SLC9A9|SCN1A|SCN9A|ASIC2|SCN11A|SLC10A7	47599	50583|47853|47913|49155|48756|48354|48678|50643	0.0011		KW-0739	0.184164	0
132	18	SMART Domains		ATPases associated with a variety of cellular activities	0.0145	DNAH11|CFTR|ASCC3|LONP2|ABCC12|ABCC9|NSF|DNAH9|DNAH12|ABCA13|DNAH8|DNAH7|FGF2|KATNAL1|LOC479817|RAD51B|ABCA12|NAV2	47599	50430|48417|49506|48972|48588|50736|49914|50136|48252|48825|50283|48042|48282|49116|48294|49542|48387|49128	0.00034		SM00382	0.183863	0
47	10	SMART Domains		Domain with 2 conserved Trp (W) residues	0.0145	HECW1|MAGI2|IQGAP1|APBB2|DMD|UTRN|HECW2|GAS7|WWOX|PLEKHA7	47599	49824|48201|50148|48357|48300|48108|50322|48726|50601|47997	0.00036		SM00456	0.183863	0
18	6	GO Cellular Component		Neuronal cell body membrane	0.0146	KCNC2|CADM2|KCND2|KCND3|SLC6A3|KCNB2	47599	50667|49437|48411|48720|48594|48546	0.00079		GO:0032809	0.183565	0
198	24	GO Biological Process		Calcium ion transport	0.0149	GRIN3A|ITPR1|TRPC4|TMC2|MICU3|SCN8A|RYR3|CACNA2D3|ADGRV1|RYR2|CACNA2D2|PPP3CA|CACNA1A|PRKCB|TRPC5|GRIN2A|SLC24A3|MICU1|GRIN2B|FAM155A|SCN11A|CACNB2|CACNA1B|CACNA1E	47599	47781|48456|50520|48399|49440|50583|50577|50178|49017|48963|49854|48762|48195|50772|47775|48171|48747|50277|50010|50106|48678|47754|49431|49644	0.0002		GO:0006816	0.182681	0
13	6	GO Biological Process		Dendrite self-avoidance	0.0149	EXT1|CNTN4|CHL1|NCAM1|CNTN6|PALLD	47599	50127|50637|49725|49485|48723|50346	0.0002		GO:0070593	0.182681	0
13	6	GO Biological Process		Presynapse assembly	0.0149	CNTN5|PCDH17|PCLO|IL1RAPL1|NLGN1|NLGN4X	47599	50355|49647|49464|50469|49902|48216	0.0002		GO:0099054	0.182681	0
47	11	STRING Clusters		Mostly uncharacterized, incl. Nem1-Spo7 phosphatase complex, and Histone H2B conserved C-terminal lysine ubiquitination	0.0149	BRINP1|C19H4orf33|SOGA1|ASTN1|KIAA1328|LINGO2|AGBL4|NT5DC1|KCNB2|MIPOL1|OSBPL8	47599	49986|48885|50589|50316|49665|49047|50541|48288|48546|50256|49446	8.91e-05		CL:13238	0.182681	0
257	28	GO Molecular Function		Small GTPase binding	0.015	SYTL3|EXOC4|EHBP1|EXOC6B|DOCK3|RIN3|DENND1B|AKAP13|IQGAP1|DOCK1|RABGAP1L|PRKCH|DOCK2|ARHGAP44|CLEC16A|RANBP17|DIAPH3|RIN2|RPH3A|MYO5B|CHM|ROCK1|MYRIP|RIMS1|DIAPH2|RIMS2|MYCBP2|ROCK2	47599	48099|47832|50508|48927|49662|49731|48954|48732|50148|48180|49239|48498|47835|49869|50661|47952|50592|49524|50019|48576|48711|48798|50199|49245|49380|48936|48051|48225	0.00031		GO:0031267	0.182391	0
2327	156	GO Molecular Function		Anion binding	0.015	LOC100684769|LRRC6|RASEF|CRY1|DDX58|GTPBP10|PIP5K1B|KIT|GRIN3A|RHOQ|MSH2|DNAH11|DDC|EPHA7|CFTR|EGFR|ASTN2|ASCC3|AFG1L|RAB10|ACAD9|ALK|PAK5|ITPR1|MYO16|TRPC4|PLXNC1|PRKDC|ERCC6|SUCLG2|NR1H4|ATP8A2|EPHB1|FER|PIK3CB|DCLK2|GLRA3|RRAS2|DDX60|EPHA6|TRIO|MAPK10|RUNX1|KSR2|LONP2|ATP10A|ABCC12|ADCY2|NLRP3|MYO18B|ABCC9|KALRN|MYO3B|IQGAP1|MAP3K15|RPS6KA3|MAPK4|NSF|PLA2G4A|ASTN1|DDX10|DNM3|PRKCH|STK32B|KIF26…	47599	47931|50775|48705|50607|50670|49185|49266|49881|47781|47889|48942|50430|49620|49623|48417|48279|49947|49506|48777|49803|48123|50229|49935|48456|50487|50520|47922|49896|49512|48291|49014|49650|49311|49020|49170|47958|49668|48975|48672|50313|50493|47751|48813|49167|48972|49443|48588|49761|50454|48198|50736|48141|49590|50148|49602|49734|47970|49914|47967|50316|50658|48246|48498|50472|49359|49491|502…	0.0003		GO:0043168	0.182391	0
218	25	GO Molecular Function		Actin filament binding	0.015	EGFR|MYO16|PLS1|GAS2|MYO18B|XIRP2|IQGAP1|CTNNA3|MYO1E|TLN2|ZNF185|ABL1|DMD|UTRN|NEB|SHTN1|CACNB2|GAS7|SHROOM2|MYO5B|PLS3|SYNE2|CTNNA2|POF1B|PPP1R9A	47599	48279|50487|49104|50619|48198|48066|50148|48150|50295|48243|48003|48363|48300|48108|48276|48882|47754|48726|47769|48576|49137|47943|49611|49068|49281	0.00032		GO:0051015	0.182391	0
87	13	KEGG Pathways		Phosphatidylinositol signaling system	0.0157	PIP5K1B|INPP4A|INPP4B|PLCB4|ITPR1|PIK3CB|PRKCB|DGKB|MTMR1|PIK3C2G|INPP5D|PLCB1|PGAM1	47599	49266|48993|48204|49806|48456|49170|50772|48297|49494|47727|48102|50499|49083	0.001		cfa04070	0.18041	0
76	12	KEGG Pathways		Gap junction	0.0157	GRM1|EGFR|PLCB4|ITPR1|SOS1|ADCY2|PRKCB|GRM5|PRKG1|MAP2K5|GUCY1A2|PLCB1	47599	50760|48279|49806|48456|48237|49761|50772|48081|47904|49722|48522|50499	0.001		cfa04540	0.18041	0
93	15	GO Biological Process		Adult behavior	0.0158	AGTPBP1|BTBD9|PCDH17|KLHL1|ALK|CHL1|PREX2|SHANK2|KCNMA1|TSHR|KLHL4|UNC79|PRKN|RNF180|OXR1	47599	49596|48480|49647|47748|50229|49725|50694|48342|47799|48567|49428|49377|48645|48507|49341	0.00021		GO:0030534	0.180134	0
17	7	STRING Clusters		Mixed, incl. Sodium/hydrogen exchanger family, and Lymphocyte signaling adaptor protein	0.0162	ADGRB3|GALNTL6|SLC9A9|GCSAML|SASH1|SLC9C1|SEMA5A	47599	49413|49305|47913|49755|49608|48333|49842	0.0001		CL:25125	0.179048	0
403	39	GO Biological Process		Positive regulation of locomotion	0.0165	KIT|EGFR|MEGF8|SEMA3A|SEMA3C|SH3RF2|SP1|FER|PIK3CB|TACR1|RRAS2|PPP3CA|TACR3|CASS4|PGF|ZNF609|ABL1|FAM110B|RELN|RIN2|RTN4|MET|SHTN1|NTRK3|CARMIL1|ETS1|SEMA5B|LYN|TEK|PDGFD|SYNE2|SEMA3E|SASH1|FOXP1|SEMA5A|CDH13|DOCK8|SMOC2|PTN	47599	49881|48279|49704|47757|48009|49899|47721|49020|49170|50379|48975|48762|50451|50079|48558|48375|48363|48327|50214|49524|48234|48093|48882|47991|50640|49215|50337|49200|50115|50427|47943|50298|49608|49479|49842|50364|49218|48876|49332	0.00022		GO:0040017	0.178252	0
163	21	GO Biological Process		Protein dephosphorylation	0.0167	PTPRR|PPM1B|PTPN4|PTPRQ|LOC606856|PTPN13|BTRC|PPP3CA|PTPRO|DUSP16|PTPRZ1|PPM1E|PTPRB|PTPRN2|PTPRA|PTPRG|PTPRT|RNGTT|PTPRD|PTPRK|PTPN20	47599	49356|48837|49293|48267|48888|49080|49008|48762|49056|48063|48633|49713|49098|50145|49026|49317|48768|49122|48054|50154|48144	0.00023		GO:0006470	0.177728	0
44	10	GO Biological Process		Synaptic vesicle exocytosis	0.0167	SYT1|NLGN1|UNC13C|CADPS|SYT9|RIMS1|RIMS2|CADPS2|ERC2|UNC13B	47599	48453|49902|50523|49077|49101|49245|48936|50457|48681|50151	0.00023		GO:0016079	0.177728	0
15	6	GO Molecular Function		High voltage-gated calcium channel activity	0.017	SCN8A|CACNA1A|SCN11A|CACNB2|CACNA1B|CACNA1E	47599	50583|48195|48678|47754|49431|49644	0.00036		GO:0008331	0.176955	0
63	12	GO Biological Process		Action potential	0.0171	GRIK2|RYR2|IFIH1|KCNMA1|CACNA1A|KCND2|GNA14|CACNB2|KCND3|CACNA1B|PKP2|KCNQ1	47599	48303|48963|48528|47799|48195|48411|50280|47754|48720|49431|49890|47994	0.00024		GO:0001508	0.1767	0
45	10	Reactome Pathways		Heparan sulfate/heparin (HS-GAG) metabolism	0.0172	EXT1|HS3ST5|GPC5|NDST4|GPC3|HS3ST2|GPC6|GPC4|HS6ST3|HPSE2	47599	50127|48270|50271|47883|49176|48537|49845|50553|47808|49470	0.00027		CFA-1638091	0.176447	0
54	11	Reactome Pathways		Collagen biosynthesis and modifying enzymes	0.0172	COL22A1|COL21A1|COL19A1|COL5A1|COL24A1|COL4A6|COL26A1|TLL1|COL14A1|COL11A1|ADAMTS2	47599	49179|48984|50718|48615|47790|48999|48096|47934|49974|48609|50268	0.00026		CFA-1650814	0.176447	0
8	5	GO Biological Process		Neuron cell-cell adhesion	0.0174	ASTN2|ASTN1|NLGN1|TNR|NLGN4X	47599	49947|50316|49902|48846|48216	0.00024		GO:0007158	0.175945	0
8	5	GO Biological Process		Serotonin metabolic process	0.0174	TPH2|BTBD9|DDC|GRIN2A|RNF180	47599	50610|48480|49620|48171|48507	0.00024		GO:0042428	0.175945	0
1463	105	GO Molecular Function		ATP binding	0.0175	LRRC6|DDX58|PIP5K1B|KIT|MSH2|DNAH11|EPHA7|CFTR|EGFR|ASCC3|AFG1L|ALK|PAK5|MYO16|PLXNC1|PRKDC|ERCC6|SUCLG2|ATP8A2|EPHB1|FER|PIK3CB|DCLK2|DDX60|EPHA6|TRIO|MAPK10|RUNX1|KSR2|LONP2|ATP10A|ABCC12|ADCY2|NLRP3|MYO18B|ABCC9|KALRN|MYO3B|MAP3K15|RPS6KA3|MAPK4|NSF|DDX10|PRKCH|STK32B|KIF26B|NWD2|MYO1E|PPIB|ATRX|RPS6KA6|PRKCB|RPS6KB1|DNAH9|NRK|ABL1|PRKG1|PAPOLG|DGKB|DNAH12|ABCA13|ATP7A|KIF20B|MAP2K5|SMARCA2|WN…	47599	50775|50670|49266|49881|48942|50430|49623|48417|48279|49506|48777|50229|49935|50487|47922|49896|49512|48291|49650|49311|49020|49170|47958|48672|50313|50493|47751|48813|49167|48972|49443|48588|49761|50454|48198|50736|48141|49590|49602|49734|47970|49914|50658|48498|50472|49359|49491|50295|50037|48996|50400|50772|48210|50136|49827|48363|47904|49044|48297|48252|48825|48105|48423|49722|50370|48048|480…	0.00038		GO:0005524	0.175696	0
256	26	KEGG Pathways		MAPK signaling pathway	0.0175	PTPRR|KIT|PPM1B|EGFR|SOS1|CACNA2D3|RRAS2|MAPK10|PPP3CA|RPS6KA3|DUSP16|PLA2G4A|CACNA1A|PGF|PRKCB|MAP2K5|MET|CACNB2|TEK|MAPK8|ERBB4|MAP2K4|RPS6KA2|CACNA1B|CACNA1E|MECOM	47599	49356|49881|48837|48279|48237|50178|48975|47751|48762|49734|48063|47967|48195|48558|50772|49722|48093|47754|50115|49554|50382|50142|49533|49431|49644|49335	0.0013		cfa04010	0.175696	0
39	9	COMPARTMENTS		Intrinsic component of synaptic membrane	0.0176	PCDH17|LRRC4C|SORCS3|IL1RAPL1|CLSTN2|CNTN6|LRFN5|ADAM22|LRRTM4	47599	49647|47871|48960|50469|50022|48723|49050|50220|50004	0.00042		GOCC:0099240	0.175449	0
19	6	GO Cellular Component		GABA receptor complex	0.0182	GABRG3|GABRB3|GABRA5|GABBR2|GABRB2|GABRA2	47599	50697|49764|49140|48015|50763|48930	0.001		GO:1902710	0.173993	0
508	46	GO Biological Process		Actin cytoskeleton organization	0.0183	MKLN1|KIT|RHOQ|EHBP1|MYO16|FER|PLS1|GAS2|MYO18B|XIRP2|CASS4|CTNNA3|SPECC1L|MYO1E|OPHN1|SIPA1L1|TLN2|DOCK2|ABL1|NF2|DMD|PHACTR3|THSD7A|DIAPH3|UTRN|SHTN1|CARMIL1|GAS7|SHROOM2|DLG2|MYO5B|THSD7B|MTSS1|PLS3|IQSEC1|ROCK1|PALLD|ARHGEF10L|FMN2|CDC42BPA|FRMD3|DIAPH2|POF1B|PHACTR1|PPP1R9A|ROCK2	47599	50388|49881|47889|50508|50487|49020|49104|50619|48198|48066|50079|48150|47736|50295|49194|49269|48243|47835|48363|48036|48300|47874|47820|50592|48108|48882|50640|48726|47769|49314|48576|50310|49254|49137|49983|48798|50346|49203|48981|48162|49248|49380|49068|49257|49281|48225	0.00026		GO:0030036	0.173755	0
392	38	GO Biological Process		Positive regulation of cell motility	0.0183	KIT|EGFR|SEMA3A|SEMA3C|SH3RF2|SP1|FER|PIK3CB|TACR1|RRAS2|PPP3CA|TACR3|CASS4|PGF|ZNF609|ABL1|FAM110B|RELN|RIN2|RTN4|MET|SHTN1|NTRK3|CARMIL1|ETS1|SEMA5B|LYN|TEK|PDGFD|SYNE2|SEMA3E|SASH1|FOXP1|SEMA5A|CDH13|DOCK8|SMOC2|PTN	47599	49881|48279|47757|48009|49899|47721|49020|49170|50379|48975|48762|50451|50079|48558|48375|48363|48327|50214|49524|48234|48093|48882|47991|50640|49215|50337|49200|50115|50427|47943|50298|49608|49479|49842|50364|49218|48876|49332	0.00026		GO:2000147	0.173755	0
27	7	GO Cellular Component		Dendrite membrane	0.0184	KCNC2|GABRG3|SHISA6|GRIA1|SHISA9|GABRA5|GABRA2	47599	50667|50697|49284|50109|48831|49140|48930	0.001		GO:0032590	0.173518	0
45	9	GO Cellular Component		Chloride channel complex	0.0184	CFTR|GLRA3|GABRG3|CLIC6|GABRB3|GABRA5|GABRB2|GABRA2|CLIC5	47599	48417|49668|50697|47886|49764|49140|50763|48930|48915	0.001		GO:0034707	0.173518	0
941	74	GO Biological Process		Regulation of multicellular organismal development	0.0186	AHI1|PKHD1L1|FSTL4|ADGRB3|CFTR|BRINP1|MEGF8|PLXNC1|SEMA3A|SOS1|SEMA3C|PRKDC|SP1|EPHB1|PIK3CB|RUNX1|PPP3CA|PTHLH|NR5A2|SOX5|DISC1|ZNF365|ZBTB16|IL1RAPL1|TP63|BCOR|NLGN1|PRKCH|PGF|PRKCB|ABL1|NR6A1|LAMA2|NF2|GRID2|RELN|TNR|LINGO2|BMP6|PTPRZ1|RTN4|CLSTN2|SHTN1|RUNX2|ADAMTS12|ETS1|ZFPM2|ADGRL2|SEMA5B|LYN|DLG2|TEK|ERBB4|MEIS1|ROCK1|ANKH|SMAD4|SEMA3E|SASH1|SOX6|FOXP1|INPP5D|RBFOX2|ITGB8|TENM4|SEMA5A|ABC…	47599	49107|48894|50235|49413|48417|49986|49704|47922|47757|48237|48009|49896|47721|49311|49170|48813|48762|49893|48339|48381|49455|49230|50016|50469|48078|48249|49902|48498|48558|50772|48363|50205|48255|48036|49296|50214|48846|49047|48174|48633|48234|50022|48882|49329|49617|49215|49458|48840|50337|49200|49314|50115|50382|49929|48798|48321|48552|50298|49608|48804|49479|48102|50262|49371|49482|49842|483…	0.00027		GO:2000026	0.173049	0
21	6	UniProt Keywords		Sodium channel	0.0193	SCN8A|SCN10A|SCN1A|SCN9A|ASIC2|SCN11A	47599	50583|47853|49155|48756|48354|48678	0.0015		KW-0894	0.171444	0
100	15	GO Molecular Function		Transmembrane transporter binding	0.0194	TRDN|DPP10|KCNAB1|ABCC9|ANK3|AKAP6|KCNIP1|ANK2|LYN|KCNIP4|PDE4B|RIMS1|PDE4D|RIMS2|KCNQ1	47599	49236|49950|48903|50736|50319|49689|47940|50007|49200|48786|48450|49245|48510|48936|47994	0.00043		GO:0044325	0.17122	0
1927	133	GO Biological Process		Regulation of multicellular organismal process	0.0202	AHI1|GRM1|PTPRR|LAPTM4B|PKHD1L1|FSTL4|CRY1|DDX58|KIT|MLIP|ADGRB3|MSH2|SPTBN1|CFTR|EGFR|BRINP1|MEGF8|PLXNC1|SEMA3A|SOS1|SEMA3C|BFSP2|TAFA4|PRKDC|NR1H4|SP1|EPHB1|PIK3CB|PLS1|TACR1|RUNX1|CBLB|CHRM3|RYR2|PPP3CA|NLRP3|ZBTB20|PTHLH|NR5A2|DENND1B|SOX5|DISC1|ABCC9|PDE3A|IQGAP1|PTPRO|ZNF365|CTNNA3|ZBTB16|IL1RAPL1|TP63|BCOR|KCNMA1|NLGN1|PRKCH|PGF|TSHR|PRKCB|ABL1|NR6A1|LAMA2|NF2|DMD|CEACAM20|GRID2|BANK1|REL…	47599	49107|50760|49356|49422|48894|50235|50607|50670|49881|50031|49413|48942|48135|48417|48279|49986|49704|47922|47757|48237|48009|49926|49968|49896|49014|47721|49311|49170|49104|50379|48813|48591|50580|48963|48762|50454|49398|49893|48339|48954|48381|49455|50736|47916|50148|49056|49230|48150|50016|50469|48078|48249|47799|49902|48498|48558|48567|50772|48363|50205|48255|48036|48300|49614|49296|50538|502…	0.0003		GO:0051239	0.169465	0
23	7	GO Molecular Function		3,5-cyclic-nucleotide phosphodiesterase activity	0.0204	PDE3A|PDE1A|PDE10A|PDE11A|PDE4B|PDE1C|PDE4D	47599	47916|48318|48774|48534|48450|48606|48510	0.00046		GO:0004114	0.169037	0
224	25	GO Molecular Function		Guanyl-nucleotide exchange factor activity	0.0204	TRAPPC9|FARP1|SOS1|PREX2|TRIO|DOCK3|RIN3|DENND1B|AKAP13|KALRN|DOCK1|DOCK2|RIN2|WDR41|SBF2|PSD2|IQSEC1|ARHGEF10L|DOCK8|TIAM1|MYCBP2|ITSN1|RASGEF1B|PLEKHG1|VAV3	47599	49242|49287|48237|50694|50493|49662|49731|48954|48732|48141|48180|47835|49524|49566|50700|50241|49983|49203|49218|50166|48051|50757|48426|49575|47910	0.00046		GO:0005085	0.169037	0
18	7	STRING Clusters		Phase 1 - inactivation of fast Na+ channels, and Voltage gated Potassium channels	0.0209	KCNC2|KCNAB1|KCNIP1|KCND2|DPP6|KCNIP4|KCND3	47599	50667|48903|47940|48411|47811|48786|48720	0.00013		CL:3193	0.167985	0
12	6	STRING Clusters		Mixed, incl. Bravo-like intracellular region, and Anchored component of postsynaptic membrane	0.0211	CNTN1|NCAM1|NFASC|NCAM2|PTPRG|CNTN3	47599	48918|49485|47742|48075|49317|50160	0.00014		CL:20365	0.167572	0
12	6	STRING Clusters		Mostly uncharacterized, incl. Solute carrier family 35, and CA3 pyramidal cell dendrite	0.0211	ZNF804B|KLHL1|STXBP5L|MDGA2|SLC4A10|SLC35F3	47599	47892|47748|50742|49920|49656|48630	0.00014		CL:29654	0.167572	0
149	18	GO Cellular Component		Actin-based cell projection	0.0214	PKHD1L1|EXOC4|TMC2|PLS1|GPM6A|CRB1|MYO3B|MYO1E|NF2|CEACAM20|SHTN1|TEK|FCHSD2|WWOX|SYNE2|MPP1|PCDH15|PPP1R9A	47599	48894|47832|48399|49104|50490|49059|49590|50295|48036|49614|48882|50115|48906|50601|47943|49872|47937|49281	0.0012		GO:0098858	0.166959	0
24	7	SMART Domains		Metal dependent phosphohydrolases with conserved HD motif.	0.0216	PDE3A|PDE1A|PDE10A|PDE11A|PDE4B|PDE1C|PDE4D	47599	47916|48318|48774|48534|48450|48606|48510	0.00057		SM00471	0.166555	0
5	4	SMART Domains		Domain of Unknown Function (DUF1041)	0.0216	UNC13C|CADPS|CADPS2|UNC13B	47599	50523|49077|50457|50151	0.00056		SM01145	0.166555	0
59	10	KEGG Pathways		Adherens junction	0.0223	EGFR|PARD3|FER|IQGAP1|CTNNA3|MET|PTPRB|SMAD4|CTNNA2|YES1	47599	48279|48372|49020|50148|48150|48093|49098|48552|49611|48741	0.0017		cfa04520	0.16517	0
105	14	KEGG Pathways		Platelet activation	0.0223	PLCB4|ITPR1|PIK3CB|ADCY2|PLA2G4A|TLN2|PRKG1|LYN|ROCK1|VWF|GUCY1A2|PLCB1|MYLK|ROCK2	47599	49806|48456|49170|49761|47967|48243|47904|49200|48798|49404|48522|50499|50073|48225	0.0018		cfa04611	0.16517	0
81	12	KEGG Pathways		Choline metabolism in cancer	0.0223	PIP5K1B|EGFR|SOS1|SP1|PIK3CB|MAPK10|PLA2G4A|PRKCB|RPS6KB1|SLC44A5|DGKB|MAPK8	47599	49266|48279|48237|47721|49170|47751|47967|50772|48210|49635|48297|49554	0.0017		cfa05231	0.16517	0
120	17	GO Biological Process		Sensory perception of mechanical stimulus	0.0226	PKHD1L1|PHF24|KIT|CNTN5|PTPRQ|TMC2|ADGRV1|MYO3B|KCNMA1|SRRM4|SOBP|THRB|GABRA5|PCDH15|CLIC5|NAV2|KCNQ1	47599	48894|50733|49881|50355|48267|48399|49017|49590|47799|48264|49680|49158|49140|47937|48915|49128|47994	0.00033		GO:0050954	0.164589	0
24	7	COMPARTMENTS		Actin filament	0.0232	RHOQ|GAS2|SPECC1L|CARMIL1|GAS7|FMN2|POF1B	47599	47889|50619|47736|50640|48726|48981|49068	0.00057		GOCC:0005884	0.163451	0
24	7	COMPARTMENTS		Sodium channel complex	0.0232	GRIK2|SCN8A|SCN10A|SCN1A|SCN9A|GRIK3|GRIK1	47599	48303|50583|47853|49155|48756|49095|49401	0.00057		GOCC:0034706	0.163451	0
66	12	GO Biological Process		Regulation of neurotransmitter transport	0.0233	GRIN3A|SYT1|MCTP1|MCTP2|STXBP5L|NLGN1|PRKCB|RAB3B|CASK|CACNB2|PRKN|SYNPR	47599	47781|48453|48258|49686|50742|49902|50772|48006|49752|47754|48645|49113	0.00034		GO:0051588	0.163264	0
7	4	GO Cellular Component		Anchored component of presynaptic membrane	0.0233	CNTN5|CNTN1|CNTN6|NTNG1	47599	50355|48918|48723|49578	0.0014		GO:0099026	0.163264	0
22	7	GO Biological Process		Regulation of presynapse assembly	0.0244	IL1RAPL1|MDGA2|IL1RAPL2|GPC6|LRFN5|GPC4|PTPRD	47599	50469|49920|48477|49845|49050|50553|48054	0.00037		GO:1905606	0.161261	0
25	7	SMART Domains		Guanylate kinase homologues.	0.0245	LRGUK|MAGI2|CASK|CACNB2|DLG2|MPP7|MPP1	47599	47850|48201|49752|47754|49314|49164|49872	0.0007		SM00072	0.161083	0
257	27	COMPARTMENTS		Receptor complex	0.0247	GRM1|GRIN3A|GRIK2|LRP1B|PLXNC1|NR1H4|GABRG3|GRIA4|GRIA3|GRIN2A|ABL1|COL24A1|GRIK3|GRIN2B|LYN|GABRA5|FAM189A1|GABBR2|SEMA3E|GABRB2|NR3C2|PTPRA|ITGB8|GABRA2|PLXNA4|LRRTM4|GRIK1	47599	50760|47781|48303|48921|47922|49014|50697|48240|48696|48171|48363|47790|49095|50010|49200|49140|49134|48015|50298|50763|49989|49026|49371|48930|49719|50004|49401	0.00065		GOCC:0043235	0.16073	0
33	8	COMPARTMENTS		Postsynaptic density membrane	0.0248	LRRC4C|SORCS3|IL1RAPL1|CLSTN2|GRIN2B|LRFN5|ADAM22|LRRTM4	47599	47871|48960|50469|50022|50010|49050|50220|50004	0.00066		GOCC:0098839	0.160555	0
61	10	KEGG Pathways		Taste transduction	0.0248	GRM1|PLCB4|CHRM3|SCN9A|CACNA1A|PDE1A|GABRA5|GABBR2|PDE1C|PLCB1	47599	50760|49806|50580|48756|48195|48318|49140|48015|48606|50499	0.0021		cfa04742	0.160555	0
19	7	STRING Clusters		Collagen biosynthesis and modifying enzymes	0.0248	COL22A1|COL21A1|COL4A5|COL4A6|COL26A1|COL14A1|COL11A1	47599	49179|48984|48744|48999|48096|49974|48609	0.00018		CL:14042	0.160555	0
685	57	GO Biological Process		Protein phosphorylation	0.025	KLHL3|CRY1|KIT|EPHA7|EGFR|PTPN4|ALK|UVRAG|PAK5|PRKDC|EPHB1|FER|DCLK2|EPHA6|TRIO|MAPK10|KSR2|KALRN|MYO3B|MAP3K15|RPS6KA3|MAPK4|PRKCH|STK32B|PPIB|RPS6KA6|PRKCB|RPS6KB1|NRK|TAF4B|ABL1|TGFBR3|RELN|PRKG1|MAP2K5|WNK3|MET|NTRK3|CASK|LYN|TEK|MAPK8|ERBB4|MAP2K4|ROCK1|CDC42BPA|RPS6KA2|CAMK1D|PTPRA|ALKAL1|MYLK|CDK14|CD109|YES1|EIF5|DCLK1|ROCK2	47599	50475|50607|49881|49623|48279|49293|50229|50046|49935|49896|49311|49020|47958|50313|50493|47751|49167|48141|49590|49602|49734|47970|48498|50472|50037|50400|50772|48210|49827|48783|48363|50511|50214|47904|49722|48048|48093|47991|49752|49200|50115|49554|50382|50142|48798|48162|49533|48156|49026|49224|50073|50496|48390|48741|49629|48192|48225	0.00038		GO:0006468	0.160206	0
110	16	GO Biological Process		Sensory perception of sound	0.025	PKHD1L1|KIT|CNTN5|PTPRQ|TMC2|ADGRV1|MYO3B|KCNMA1|SRRM4|SOBP|THRB|GABRA5|PCDH15|CLIC5|NAV2|KCNQ1	47599	48894|49881|50355|48267|48399|49017|49590|47799|48264|49680|49158|49140|47937|48915|49128|47994	0.00038		GO:0007605	0.160206	0
30	8	GO Biological Process		Heterophilic cell-cell adhesion via plasma membrane cell adhesion molecules	0.0252	ALCAM|CRB1|IL1RAPL1|NLGN1|TENM1|GRID2|TENM2|TENM4	47599	48345|49059|50469|49902|50286|49296|50001|49482	0.00039		GO:0007157	0.15986	0
57	11	GO Biological Process		Regulation of neurotransmitter secretion	0.0252	GRIN3A|SYT1|MCTP1|MCTP2|STXBP5L|NLGN1|PRKCB|CASK|CACNB2|PRKN|SYNPR	47599	47781|48453|48258|49686|50742|49902|50772|49752|47754|48645|49113	0.00039		GO:0046928	0.15986	0
67	12	GO Biological Process		Regulation of extent of cell growth	0.0252	FSTL4|MEGF8|SEMA3A|SEMA3C|DISC1|ABL1|TNR|RTN4|SHTN1|SEMA5B|SEMA3E|SEMA5A	47599	50235|49704|47757|48009|49455|48363|48846|48234|48882|50337|50298|49842	0.00039		GO:0061387	0.15986	0
84	13	SMART Domains		Tyrosine kinase, catalytic domain	0.0262	KIT|EPHA7|EGFR|ALK|EPHB1|FER|ABL1|MET|NTRK3|LYN|TEK|ERBB4|YES1	47599	49881|49623|48279|50229|49311|49020|48363|48093|47991|49200|50115|50382|48741	0.00078		SM00219	0.15817	0
52	10	COMPARTMENTS		Synaptic vesicle	0.0264	TMEM163|DCLK2|MCTP1|SV2C|RPH3A|SYN3|AMPH|PDE4B|SYNPR|KIRREL3	47599	49770|47958|48258|50646|50019|48834|49038|48450|49113|49119	0.00072		GOCC:0008021	0.15784	0
53	10	SMART Domains		Extension to Ser/Thr-type protein kinases	0.0265	RPS6KA3|PRKCH|RPS6KA6|PRKCB|RPS6KB1|PRKG1|ROCK1|CDC42BPA|RPS6KA2|ROCK2	47599	49734|48498|50400|50772|48210|47904|48798|48162|49533|48225	0.00082		SM00133	0.157675	0
17	6	GO Molecular Function		Minus-end-directed microtubule motor activity	0.027	DNAH11|DNAH9|DNAH12|DNAH8|DNAH7|DNHD1	47599	50430|50136|48252|50283|48042|50751	0.00062		GO:0008569	0.156864	0
100	15	GO Biological Process		Cell-cell junction assembly	0.0273	CDH19|CDH7|NR1H4|PTPRO|CDH9|CDH10|CDH12|CDH18|CDH11|CDH8|CTNND2|DLG2|MPP7|POF1B|PKP2	47599	50292|50358|49014|49056|48168|47949|47829|49959|49410|48306|50181|49314|49164|49068|49890	0.00043		GO:0007043	0.156384	0
360	35	GO Biological Process		Regulation of anatomical structure size	0.0273	SLC12A2|EXT1|FSTL4|NCK2|SPTBN1|MEGF8|RPTOR|SEMA3A|SEMA3C|PLS1|CHRM3|RIN3|DISC1|MYO3B|KCNMA1|SCPEP1|ABL1|RAB3B|PRKG1|TNR|RTN4|WNK3|SHTN1|CARMIL1|SEMA5B|DLG2|FCHSD2|ARHGAP5|ROCK1|SEMA3E|ARHGAP42|ALKAL1|ARHGAP28|SEMA5A|VAV3	47599	48393|50127|50235|49716|48135|49704|49977|47757|48009|49104|50580|49731|49455|49590|47799|48987|48363|48006|47904|48846|48234|48048|48882|50640|50337|49314|48906|48849|48798|50298|48072|49224|48687|49842|47910	0.00042		GO:0090066	0.156384	0
82	13	GO Molecular Function		Extracellular matrix structural constituent	0.0273	FBN2|COL22A1|COL21A1|COL19A1|PXDNL|COL4A5|COL5A1|COL24A1|LAMA2|COL4A6|FBN3|COL14A1|COL11A1	47599	48060|49179|48984|50718|50712|48744|48615|47790|48255|48999|50691|49974|48609	0.00064		GO:0005201	0.156384	0
147	19	GO Biological Process		Regulation of cell-substrate adhesion	0.0274	WDPCP|VWC2|RSU1|PIK3CB|EDIL3|DISC1|CASS4|ABL1|RIN2|CARMIL1|COL26A1|CASK|LIMS1|TEK|ROCK1|SEMA3E|PTPRA|SPOCK1|CDH13	47599	50301|49035|50394|49170|50781|49455|50079|48363|49524|50640|48096|49752|49161|50115|48798|50298|49026|49737|50364	0.00043		GO:0010810	0.156225	0
128	16	GO Cellular Component		Plasma membrane signaling receptor complex	0.0275	GRM1|GRIN3A|VWC2|GRIK2|GRIA4|SHISA6|GRIA1|GRIA3|GRIN2A|OLFM3|GRID2|SHISA9|GRIK3|GRIN2B|GABBR2|ITGB8	47599	50760|47781|49035|48303|48240|49284|50109|48696|48171|48489|49296|48831|49095|50010|48015|49371	0.0016		GO:0098802	0.156067	0
375	36	GO Biological Process		Positive regulation of cell migration	0.0277	KIT|EGFR|SEMA3A|SEMA3C|SH3RF2|SP1|FER|PIK3CB|RRAS2|PPP3CA|CASS4|PGF|ZNF609|ABL1|FAM110B|RELN|RIN2|RTN4|MET|SHTN1|NTRK3|CARMIL1|ETS1|SEMA5B|LYN|TEK|PDGFD|SYNE2|SEMA3E|SASH1|FOXP1|SEMA5A|CDH13|DOCK8|SMOC2|PTN	47599	49881|48279|47757|48009|49899|47721|49020|49170|48975|48762|50079|48558|48375|48363|48327|50214|49524|48234|48093|48882|47991|50640|49215|50337|49200|50115|50427|47943|50298|49608|49479|49842|50364|49218|48876|49332	0.00044		GO:0030335	0.155752	0
64	11	SMART Domains		Guanine nucleotide exchange factor for Rho/Rac/Cdc42-like GTPases	0.0282	FARP1|SOS1|PREX2|TRIO|AKAP13|KALRN|ARHGEF10L|TIAM1|ITSN1|PLEKHG1|VAV3	47599	49287|48237|50694|50493|48732|48141|49203|50166|50757|49575|47910	0.00091		SM00325	0.154975	0
75	12	SMART Domains		Sterile alpha motif.	0.0283	EPHA7|EPHB1|SHANK2|BICC1|TP63|LOC100685327|L3MBTL4|KAZN|ARAP2|ANKS1B|SASH1|PPP1R9A	47599	49623|49311|48342|49272|48078|47844|48573|48309|48900|48555|49608|49281	0.00095		SM00454	0.154821	0
42	9	GO Molecular Function		Voltage-gated calcium channel activity	0.0284	TMC2|SCN8A|CACNA2D3|CACNA2D2|CACNA1A|SCN11A|CACNB2|CACNA1B|CACNA1E	47599	48399|50583|50178|49854|48195|48678|47754|49431|49644	0.00067		GO:0005245	0.154668	0
52	9	KEGG Pathways		Amphetamine addiction	0.0285	GRIN3A|DDC|PPP3CA|GRIA4|PRKCB|GRIA1|GRIA3|GRIN2A|GRIN2B	47599	47781|49620|48762|48240|50772|50109|48696|48171|50010	0.0025		cfa05031	0.154516	0
12	5	SMART Domains		Membrane-attack complex / perforin	0.0285	ASTN2|BRINP1|BRINP3|ASTN1|C6	47599	49947|49986|48684|50316|48486	0.00099		SM00457	0.154516	0
148	19	GO Biological Process		Learning or memory	0.029	BTBD9|DNAH11|BRINP1|PAK5|CSMD1|SHANK2|SORCS3|GRIA1|GRIN2A|ABL1|RELN|GRM5|TNR|PTPRZ1|TAFA2|GABRA5|PRKN|PLCB1|PTN	47599	48480|50430|49986|49935|49653|48342|48960|50109|48171|48363|50214|48081|48846|48633|47856|49140|48645|50499|49332	0.00047		GO:0007611	0.15376	0
129	16	GO Cellular Component		Transport vesicle membrane	0.0293	TMEM163|SYT1|ITPR1|MCTP1|SV2C|MCTP2|UNC13C|GRIA1|RAB3B|RPH3A|SYN3|SYT9|PTPRN2|SYNPR|GABRA2|UNC13B	47599	49770|48453|48456|48258|50646|49686|50523|50109|48006|50019|48834|49101|50145|49113|48930|50151	0.0017		GO:0030658	0.153313	0
16	6	GO Biological Process		Ammonium ion metabolic process	0.0297	TPH2|BTBD9|DDC|BCHE|GRIN2A|RNF180	47599	50610|48480|49620|50688|48171|48507	0.00048		GO:0097164	0.152724	0
98	13	KEGG Pathways		Cholinergic synapse	0.0299	PLCB4|ITPR1|PIK3CB|CHRM3|ADCY2|CACNA1A|PRKCB|KCNJ6|CACNA1B|KCNQ5|PLCB1|KCNQ3|KCNQ1	47599	49806|48456|49170|50580|49761|48195|50772|50349|49431|49857|50499|50418|47994	0.0027		cfa04725	0.152433	0
75	11	KEGG Pathways		GnRH signaling pathway	0.03	EGFR|PLCB4|ITPR1|SOS1|MAPK10|ADCY2|PLA2G4A|PRKCB|MAPK8|MAP2K4|PLCB1	47599	48279|49806|48456|48237|47751|49761|47967|50772|49554|50142|50499	0.0028		cfa04912	0.152288	0
64	10	KEGG Pathways		Gastric acid secretion	0.03	CFTR|PLCB4|ITPR1|CHRM3|ADCY2|PRKCB|KCNK10|PLCB1|MYLK|KCNQ1	47599	48417|49806|48456|50580|49761|50772|48033|50499|50073|47994	0.0029		cfa04971	0.152288	0
59	11	GO Biological Process		Regulation of axon extension	0.0308	MEGF8|SEMA3A|SEMA3C|DISC1|ABL1|TNR|RTN4|SHTN1|SEMA5B|SEMA3E|SEMA5A	47599	49704|47757|48009|49455|48363|48846|48234|48882|50337|50298|49842	0.0005		GO:0030516	0.151145	0
59	11	GO Biological Process		Development of primary female sexual characteristics	0.0308	KIT|DACH1|CSMD1|GAS2|NR5A2|NR6A1|SLIT3|SMAD4|IMMP2L|SCAPER|LOC478678	47599	49881|49866|49653|50619|48339|50205|50784|48552|49587|50445|47862	0.0005		GO:0046545	0.151145	0
324	31	SMART Domains		Immunoglobulin	0.0311	DCC|KIT|CNTN5|CNTN4|SEMA3A|CHL1|SEMA3C|CADM2|ALCAM|CNTN1|IL1RAPL1|HMCN1|MDGA2|IL1RAPL2|NEGR1|CEACAM20|NFASC|CNTN6|VSTM2A|DSCAM|NTRK3|OPCML|SEMA3E|LSAMP|NTM|PTPRT|MYLK|KIRREL3|CNTN3|IGSF11|PTPRK	47599	50721|49881|50355|50637|47757|49725|48009|49437|48345|48918|50469|47895|49920|48477|49521|49614|47742|48723|49584|47988|47991|47865|50298|47793|49191|48768|50073|49119|50160|49125|50154	0.0011		SM00409	0.150724	0
2062	135	GO Cellular Component		Cytoskeleton	0.0313	AHI1|PACRG|KLHL3|DDX58|PKHD1|RHOQ|DNAH11|SPTBN1|EML6|EHBP1|WDPCP|DRC1|PTPN4|UVRAG|FARP1|MYO16|TRPC4|PCLO|TOPBP1|FRMD4B|MTUS2|SNTG1|FER|PLS1|KIAA0825|STAU2|SPAG17|GAS2|CFAP58|AKAP13|MYO18B|XIRP2|DISC1|MYO3B|IQGAP1|ZNF365|CTNNA3|SPECC1L|TP63|DNM3|KIF26B|MYO1E|OPHN1|SIPA1L1|TLN2|TTLL5|PRKCB|TPGS2|DNAH9|FRMPD3|KLHL14|ZNF185|ABL1|HYDIN|NF2|DMD|CFAP47|FAM110B|CNTLN|PDZD2|DIAPH3|LRRC7|EDA|DNAH12|SPAG16|…	47599	49107|49821|50475|50670|48420|47889|50430|48135|47955|50508|50301|48132|49293|50046|49287|50487|50520|49464|49449|48186|48165|50703|49020|49104|47760|49773|50502|50619|48969|48732|48198|48066|49455|49590|50148|49230|48150|47736|48078|48246|49359|50295|49194|49269|48243|50133|50772|50397|50136|48771|48492|48003|48363|50559|48036|48300|49818|48327|47715|50715|50592|50094|50373|48252|50547|50541|484…	0.0019		GO:0005856	0.150446	0
91	14	GO Biological Process		Nephron development	0.0317	AHI1|EXT1|KLHL3|IQGAP1|PTPRO|KIF26B|MYO1E|GPC3|ADAMTS16|DLG2|MTSS1|ERBB4|SMAD4|KIRREL3	47599	49107|50127|50475|50148|49056|49359|50295|49176|47718|49314|49254|50382|48552|49119	0.00052		GO:0072006	0.149894	0
8	4	GO Cellular Component		Cytoskeleton of presynaptic active zone	0.0321	PCLO|RIMS1|RIMS2|ERC2	47599	49464|49245|48936|48681	0.002		GO:0048788	0.149349	0
227	25	GO Biological Process		Regulation of cation transmembrane transport	0.0328	TRDN|HECW1|DPP10|FGF14|TMC2|KCNAB1|RYR2|ABCC9|AKAP6|NLGN1|KCNIP1|SHISA6|ABL1|RELN|SHISA9|FGF12|WNK3|HECW2|CACNB2|LYN|DLG2|DPP6|KCNIP4|PDE4B|KCNQ1	47599	49236|49824|49950|48129|48399|48903|48963|50736|49689|49902|47940|49284|48363|50214|48831|50082|48048|50322|47754|49200|49314|47811|48786|48450|47994	0.00054		GO:1904062	0.148413	0
188	22	GO Biological Process		Exocytosis	0.033	SYTL3|EXOC4|KIT|CFTR|RAB10|SYT1|EXOC6B|STXBP5L|NLGN1|UNC13C|RAB3B|RPH3A|LYN|CADPS|SYT9|STXBP6|RIMS1|RIMS2|ABCA12|CADPS2|ERC2|UNC13B	47599	48099|47832|49881|48417|49803|48453|48927|50742|49902|50523|48006|50019|49200|49077|49101|48897|49245|48936|48387|50457|48681|50151	0.00055		GO:0006887	0.148149	0
50	10	GO Biological Process		Adult locomotory behavior	0.033	AGTPBP1|BTBD9|KLHL1|CHL1|PREX2|KCNMA1|TSHR|KLHL4|PRKN|OXR1	47599	49596|48480|47748|49725|50694|47799|48567|49428|48645|49341	0.00055		GO:0008344	0.148149	0
70	12	GO Biological Process		Female sex differentiation	0.033	KIT|DACH1|CSMD1|GAS2|NR5A2|TP63|NR6A1|SLIT3|SMAD4|IMMP2L|SCAPER|LOC478678	47599	49881|49866|49653|50619|48339|48078|50205|50784|48552|49587|50445|47862	0.00055		GO:0046660	0.148149	0
5	4	GO Biological Process		Dense core granule exocytosis	0.033	UNC13C|CADPS|CADPS2|UNC13B	47599	50523|49077|50457|50151	0.00056		GO:1990504	0.148149	0
9	4	UniProt Keywords		Heparan sulfate	0.033	GPC5|GPC3|GPC6|GPC4	47599	50271|49176|49845|50553	0.0027		KW-0357	0.148149	0
9	4	UniProt Keywords		Proto-oncogene	0.033	KIT|FER|MET|YES1	47599	49881|49020|48093|48741	0.0027		KW-0656	0.148149	0
36	9	STRING Clusters		Collagen biosynthesis and modifying enzymes, and Fibrillar collagen, C-terminal	0.0331	COL22A1|COL21A1|COL4A5|COL5A1|COL4A6|COL26A1|COL14A1|COL11A1|ADAMTS2	47599	49179|48984|48744|48615|48999|48096|49974|48609|50268	0.00025		CL:14041	0.148017	0
8	5	STRING Clusters		Presynaptic depolarization and calcium channel opening	0.0331	CACNA2D2|CACNA1A|CACNB2|CACNA1B|CACNA1E	47599	49854|48195|47754|49431|49644	0.00024		CL:20707	0.148017	0
8	5	STRING Clusters		Mixed, incl. Cerebellum vasculature development, and Predicted transmembrane protein 161AB	0.0331	CPNE4|TMEM117|TAFA2|IMMP2L|NAALADL2	47599	47778|50184|47856|49587|50259	0.00024		CL:33102	0.148017	0
24	7	GO Biological Process		Gamma-aminobutyric acid signaling pathway	0.0334	PHF24|GABRG3|GABRB3|GABRA5|GABBR2|GABRB2|GABRA2	47599	50733|50697|49764|49140|48015|50763|48930	0.00057		GO:0007214	0.147625	0
113	14	KEGG Pathways		Cell adhesion molecules	0.0334	CNTNAP2|LRRC4C|ALCAM|CNTN1|NCAM1|NLGN1|NEGR1|NRXN3|NRXN1|CDH4|NCAM2|ITGB8|IGSF11|NLGN4X	47599	47979|47871|48345|48918|49485|49902|49521|49209|50232|50118|48075|49371|49125|48216	0.0033		cfa04514	0.147625	0
81	13	GO Biological Process		Multicellular organismal signaling	0.0335	GRIK2|RYR2|ABCC9|CTNNA3|KCNMA1|CACNA1A|KCND2|NFASC|CACNB2|KCND3|CACNA1B|PKP2|KCNQ1	47599	48303|48963|50736|48150|47799|48195|48411|47742|47754|48720|49431|49890|47994	0.00057		GO:0035637	0.147496	0
66	10	KEGG Pathways		Arrhythmogenic right ventricular cardiomyopathy	0.0341	CACNA2D3|RYR2|CTNNA3|LAMA2|DMD|DSC1|SGCD|CACNB2|CTNNA2|ITGB8	47599	50178|48963|48150|48255|48300|49278|49788|47754|49611|49371	0.0035		cfa05412	0.146725	0
12	5	COMPARTMENTS		Presynaptic active zone cytoplasmic component	0.0348	UNC13C|RIMS1|RIMS2|ERC2|UNC13B	47599	50523|49245|48936|48681|50151	0.00099		GOCC:0098831	0.145842	0
283	29	GO Biological Process		Cell surface receptor signaling pathway involved in cell-cell signaling	0.0348	GRM1|EXT1|GRIN3A|GRIK2|GLRA3|GABRG3|CHRM3|PPP3CA|DISC1|GRID1|PPIB|GRIA1|GRIA3|GPC3|GRIN2A|NXN|GRID2|GRM5|GRIK3|EDA|GRIN2B|GABRB3|CFAP299|GABRA5|WWOX|RSPO2|GABRB2|GABRA2|GRIK1	47599	50760|50127|47781|48303|49668|50697|50580|48762|49455|48957|50037|50109|48696|49176|48171|49767|49296|48081|49095|50373|50010|49764|49749|49140|50601|50043|50763|48930|49401	0.0006		GO:1905114	0.145842	0
78	11	KEGG Pathways		Pancreatic secretion	0.0349	SLC12A2|CFTR|PLCB4|ITPR1|CHRM3|RYR2|ADCY2|PRKCB|SLC4A4|PLCB1|KCNQ1	47599	48393|48417|49806|48456|50580|48963|49761|50772|49518|50499|47994	0.0037		cfa04972	0.145717	0
71	12	GO Biological Process		Nephron epithelium development	0.0355	AHI1|EXT1|KLHL3|IQGAP1|PTPRO|KIF26B|MYO1E|GPC3|ADAMTS16|DLG2|MTSS1|SMAD4	47599	49107|50127|50475|50148|49056|49359|50295|49176|47718|49314|49254|48552	0.00062		GO:0072009	0.144977	0
17	6	GO Biological Process		Startle response	0.0357	GRIN3A|CSMD1|GRIN2A|GRID2|PRKN|SLC6A3	47599	47781|49653|48171|49296|48645|48594	0.00062		GO:0001964	0.144733	0
17	6	GO Biological Process		Regulation of cardiac muscle cell contraction	0.0357	RYR2|CTNNA3|DLG2|PDE4B|PDE4D|PKP2	47599	48963|48150|49314|48450|48510|49890	0.00062		GO:0086004	0.144733	0
140	18	GO Biological Process		Development of primary sexual characteristics	0.0363	LRRC6|KIT|MSH2|DACH1|CSMD1|GAS2|NR5A2|ARID4A|AR|ATRX|NR6A1|GATA4|ADAM29|SLIT3|SMAD4|IMMP2L|SCAPER|LOC478678	47599	50775|49881|48942|49866|49653|50619|48339|49275|50247|48996|50205|50202|49779|50784|48552|49587|50445|47862	0.00064		GO:0045137	0.144009	0
21	7	STRING Clusters		Ligand-gated anion channel activity, and Positive regulation of receptor binding	0.0364	GLRA3|GABRG3|GABRB3|GABRA5|GABRB2|GABRA2|GPHN	47599	49668|50697|49764|49140|50763|48930|50163	0.00029		CL:20001	0.14389	0
21	7	STRING Clusters		Mostly uncharacterized, incl. Negative regulation of DNA replication, and Solute carrier family 35	0.0364	ZNF804B|KLHL1|STXBP5L|MDGA2|SLC4A10|FAT3|SLC35F3	47599	47892|47748|50742|49920|49656|50727|48630	0.00029		CL:29652	0.14389	0
217	24	GO Biological Process		Urogenital system development	0.0372	AHI1|EXT1|KLHL3|PCSK5|PKHD1|WDPCP|PPP3CA|BICC1|IQGAP1|PTPRO|ZBTB16|TP63|KIF26B|MYO1E|GPC3|BMP6|FRAS1|ADAMTS16|DLG2|MTSS1|ERBB4|SMAD4|KIRREL3|LOC478678	47599	49107|50127|50475|50244|48420|50301|48762|49272|50148|49056|50016|48078|49359|50295|49176|48174|49632|47718|49314|49254|50382|48552|49119|47862	0.00066		GO:0001655	0.142946	0
155	20	STRING Clusters		PI5P, PP2A and IER3 Regulate PI3K/AKT Signaling, and Transmembrane receptor protein tyrosine kinase signaling pathway	0.0374	KIT|EGFR|PAPPA|ALK|NRG2|SOS1|NRG1|PIK3CB|PGF|ABL1|PTPRZ1|FGF12|PIK3AP1|MET|NTRK3|NRG3|SORCS2|TEK|ERBB4|PTN	47599	49881|48279|48045|50229|49560|48237|48057|49170|48558|48363|48633|50082|48138|48093|47991|49503|50514|50115|50382|49332	0.00031		CL:14545	0.142713	0
68	10	KEGG Pathways		Inositol phosphate metabolism	0.0389	PIP5K1B|INPP4A|INPP4B|PLCB4|PIK3CB|MTMR1|PIK3C2G|INPP5D|PLCB1|PGAM1	47599	49266|48993|48204|49806|49170|49494|47727|48102|50499|49083	0.0042		cfa00562	0.141005	0
183	19	KEGG Pathways		Rap1 signaling pathway	0.0389	KIT|EGFR|PARD3|MAGI2|PLCB4|PIK3CB|ADCY2|SIPA1L2|SIPA1L1|TLN2|PGF|PRKCB|GRIN2A|GRIN2B|MET|TEK|PLCB1|TIAM1|VAV3	47599	49881|48279|48372|48201|49806|49170|49761|49797|49269|48243|48558|50772|48171|50010|48093|50115|50499|50166|47910	0.0043		cfa04015	0.141005	0
166	20	GO Biological Process		Regulation of ion transmembrane transporter activity	0.039	TRDN|CFTR|HECW1|FGF14|CHRM3|RYR2|ABCC9|AKAP6|NLGN1|SHISA6|RELN|GRM5|SHISA9|FGF12|WNK3|HECW2|CACNB2|DLG2|PDE4B|KCNQ1	47599	49236|48417|49824|48129|50580|48963|50736|49689|49902|49284|50214|48081|48831|50082|48048|50322|47754|49314|48450|47994	0.00069		GO:0032412	0.140894	0
698	56	GO Molecular Function		Phosphotransferase activity, alcohol group as acceptor	0.039	PIP5K1B|KIT|EPHA7|EGFR|ALK|PAK5|PRKDC|EPHB1|FER|PIK3CB|DCLK2|EPHA6|TRIO|MAPK10|KSR2|AKAP13|KALRN|MYO3B|MAP3K15|RPS6KA3|MAPK4|PRKCH|STK32B|PPIB|RPS6KA6|PRKCB|RPS6KB1|NRK|ABL1|TGFBR3|PRKG1|DGKB|MAP2K5|WNK3|MET|NTRK3|CASK|LYN|TEK|DGKK|MAPK8|ERBB4|MAP2K4|ROCK1|CDC42BPA|RPS6KA2|PIK3C2G|CAMK1D|MYLK|CDK14|CCND3|PGAM1|YES1|EIF5|DCLK1|ROCK2	47599	49266|49881|49623|48279|50229|49935|49896|49311|49020|49170|47958|50313|50493|47751|49167|48732|48141|49590|49602|49734|47970|48498|50472|50037|50400|50772|48210|49827|48363|50511|47904|48297|49722|48048|48093|47991|49752|49200|50115|49338|49554|50382|50142|48798|48162|49533|47727|48156|50073|50496|49023|49083|48741|49629|48192|48225	0.00095		GO:0016773	0.140894	0
83	13	GO Biological Process		Regulation of muscle contraction	0.0394	TACR1|CHRM3|RYR2|CTNNA3|KCNMA1|PRKG1|DLG2|PDE4B|ARHGAP42|ANKRD44|PDE4D|PKP2|KCNQ1	47599	50379|50580|48963|48150|47799|47904|49314|48450|48072|47925|48510|49890|47994	0.0007		GO:0006937	0.14045	0
62	11	GO Biological Process		Memory	0.0401	BTBD9|BRINP1|PAK5|CSMD1|SORCS3|GRIA1|GRIN2A|RELN|TAFA2|PLCB1|PTN	47599	48480|49986|49935|49653|48960|50109|48171|50214|47856|50499|49332	0.00072		GO:0007613	0.139686	0
69	10	KEGG Pathways		Salivary secretion	0.0404	SLC12A2|PLCB4|ITPR1|RYR3|CHRM3|ADCY2|PRKCB|PRKG1|GUCY1A2|PLCB1	47599	48393|49806|48456|50577|50580|49761|50772|47904|48522|50499	0.0046		cfa04970	0.139362	0
87	14	STRING Clusters		Collagen formation, and Molecules associated with elastic fibres	0.0404	TRHDE|FBN2|COL22A1|COL21A1|COL4A5|COL5A1|COL4A6|FBN3|COL26A1|TLL1|COL14A1|LTBP1|COL11A1|ADAMTS2	47599	50679|48060|49179|48984|48744|48615|48999|50691|48096|47934|49974|48315|48609|50268	0.00035		CL:14035	0.139362	0
46	9	COMPARTMENTS		Postsynaptic specialization membrane	0.0409	LRRC4C|SORCS3|IL1RAPL1|CLSTN2|GRIN2B|LRFN5|ADAM22|LOC102151797|LRRTM4	47599	47871|48960|50469|50022|50010|49050|50220|50211|50004	0.0012		GOCC:0099634	0.138828	0
549	47	Reactome Pathways		Signaling by Rho GTPases	0.0411	SRGAP1|NCK2|FAM83B|SPTBN1|CFTR|FARP1|PAK5|SOS1|PREX2|RRAS2|TRIO|DOCK3|AKAP13|KALRN|IQGAP1|DOCK1|OPHN1|DOCK2|PRKCB|ARHGAP44|ABL1|SCAI|NF2|CHN2|DIAPH3|PCDH7|MTMR1|ARHGAP24|ARHGAP5|ROCK1|ARAP2|ARHGEF10L|CPNE8|CDC42BPA|MPP7|ARHGAP42|DIAPH2|ALDH3A2|ARHGAP20|CLASP2|MYLK|ARHGAP28|DOCK8|TIAM1|PLEKHG1|VAV3|ROCK2	47599	50421|49716|50130|48135|48417|49287|49935|48237|50694|48975|50493|49662|48732|48141|50148|48180|49194|47835|50772|49869|48363|50340|48036|48858|50592|49758|49494|48000|48849|48798|48900|49203|50631|48162|49164|48072|49380|48627|50673|49323|50073|48687|49218|50166|49575|47910|48225	0.00069		CFA-194315	0.138616	0
387	36	GO Biological Process		Regulation of vesicle-mediated transport	0.0413	AHI1|BTBD9|GRIN3A|CFTR|RAB10|SYT1|PCLO|PPP3CA|RIN3|STXBP5L|IL1RAPL1|NLGN1|OPHN1|CACNA1A|DOCK2|PRKCB|ARHGAP44|GPC3|ABL1|RAB3B|ABCA13|RPH3A|CACNB2|LYN|CADPS|ROCK1|PRKN|SYT9|CACNA1B|CAMK1D|DYSF|SNAP91|SYNPR|RIMS2|CDH13|CADPS2	47599	49107|48480|47781|48417|49803|48453|49464|48762|49731|50742|50469|49902|49194|48195|47835|50772|49869|49176|48363|48006|48825|50019|47754|49200|49077|48798|48645|49101|49431|48156|50682|47976|49113|48936|50364|50457	0.00075		GO:0060627	0.138405	0
2280	145	UniProt Keywords		Signal	0.0413	CDH19|CDH7|GRM1|UST|FBN2|FSTL4|COL22A1|EDAR|KIT|PKHD1|COL21A1|COL19A1|GRIN3A|CPVL|EPHA7|CNTNAP2|BRINP1|CNTN5|HEPHL1|TYR|CNTNAP5|CTDSPL|ALK|GPC5|LRP1B|CNTN4|SEMA3A|CHL1|UNC5D|SEMA3C|BFSP2|TAFA4|PXDNL|LRRC4C|EPHB1|HHIP|CADM2|GLRA3|ADGRV1|EDIL3|FSTL5|CNTN1|GABRG3|BRINP3|PTHLH|COL4A5|IL1RAPL1|HMCN1|MIA2|ASTN1|GRIA4|ARMH4|TSHR|THSD4|GRIA1|IL1RAPL2|GRIA3|L3MBTL4|GPC3|GRIN2A|CDH9|CDH10|CDH18|TGFBR3|CDH1…	47599	50292|50358|50760|47730|48060|50235|49179|50766|49881|48420|48984|50718|47781|48366|49623|47979|49986|50355|48111|48474|48564|49740|50229|50271|48921|50637|47757|49725|49452|48009|49926|49968|50712|47871|49311|49092|49437|49668|49017|50781|49347|48918|50697|48684|49893|48744|50469|47895|48438|50316|48240|50730|48567|50175|50109|48477|48696|48573|49176|48171|48168|47949|49959|50511|49410|48306|477…	0.0036		KW-0732	0.138405	0
11	5	Reactome Pathways		cGMP effects	0.0416	ITPR1|PDE1A|PRKG1|PDE10A|PDE11A	47599	48456|48318|47904|48774|48534	0.00073		CFA-418457	0.138091	0
11	5	Reactome Pathways		ERBB2 Regulates Cell Motility	0.0416	EGFR|NRG2|NRG1|NRG3|ERBB4	47599	48279|49560|48057|49503|50382	0.00073		CFA-6785631	0.138091	0
330	32	GO Biological Process		Regulation of cell development	0.0421	PKHD1L1|FSTL4|BRINP1|MEGF8|PLXNC1|SEMA3A|SEMA3C|PRKDC|PPP3CA|DISC1|CASS4|PDE3A|ZNF365|IL1RAPL1|PRKCH|ABL1|NF2|RELN|TNR|RTN4|SHTN1|CARMIL1|LIMS1|SEMA5B|ROCK1|SMAD4|SEMA3E|TENM4|SEMA5A|FBXW8|PTN|PLXNA4	47599	48894|50235|49986|49704|47922|47757|48009|49896|48762|49455|50079|47916|49230|50469|48498|48363|48036|50214|48846|48234|48882|50640|49161|50337|48798|48552|50298|49482|49842|48810|49332|49719	0.00076		GO:0060284	0.137572	0
84	13	GO Biological Process		Positive regulation of synaptic transmission	0.0426	GRIK2|SYT1|NALCN|NLGN1|GRIN2A|RELN|TNR|CLSTN2|GRIN2B|CACNB2|RIMS1|RIMS2|IGSF11	47599	48303|48453|48360|49902|48171|50214|48846|50022|50010|47754|49245|48936|49125	0.00078		GO:0050806	0.137059	0
43	9	GO Biological Process		Semaphorin-plexin signaling pathway	0.0426	PKHD1L1|PLXNC1|SEMA3A|SEMA3C|MET|SEMA5B|SEMA3E|SEMA5A|PLXNA4	47599	48894|47922|47757|48009|48093|50337|50298|49842|49719	0.00078		GO:0071526	0.137059	0
267	27	GO Molecular Function		Phosphatase activity	0.0436	PTPRR|INPP4A|PPM1B|PLPPR1|INPP4B|CTDSPL|PTPN4|PTPRQ|LOC606856|PTPN13|PPP3CA|PTPRO|DUSP16|PTPRZ1|MTMR1|PPM1E|PTPRB|NT5DC1|PTPRN2|PTPRA|PTPRG|INPP5D|PTPRT|RNGTT|PTPRD|PTPRK|PTPN20	47599	49356|48993|48837|50424|48204|49740|49293|48267|48888|49080|48762|49056|48063|48633|49494|49713|49098|48288|50145|49026|49317|48102|48768|49122|48054|50154|48144	0.0011		GO:0016791	0.136051	0
289	29	GO Biological Process		Regulation of cellular component size	0.0441	SLC12A2|FSTL4|NCK2|SPTBN1|MEGF8|RPTOR|SEMA3A|SEMA3C|PLS1|RIN3|DISC1|MYO3B|KCNMA1|ABL1|RAB3B|TNR|RTN4|WNK3|SHTN1|CARMIL1|SEMA5B|DLG2|FCHSD2|ARHGAP5|SEMA3E|ALKAL1|ARHGAP28|SEMA5A|VAV3	47599	48393|50235|49716|48135|49704|49977|47757|48009|49104|49731|49455|49590|47799|48363|48006|48846|48234|48048|48882|50640|50337|49314|48906|48849|50298|49224|48687|49842|47910	0.00081		GO:0032535	0.135556	0
4989	297	COMPARTMENTS		Membrane	0.0445	CDH19|CDH7|BCL2|KCNN2|AIG1|GRM1|PTPRR|LAPTM4B|TRHDE|KCNC2|VPS13B|SLC12A2|SYTL3|EMC2|CSMD3|EXT1|TRDN|EXOC4|DDX58|KCTD8|KIT|PKHD1|SRBD1|PLPPR1|GRIN3A|RHOQ|ANTXR1|CFTR|GPR63|SLC13A1|GRIK2|MGAM|EPS15|NAPA|HEPHL1|RAB10|ACAD9|MAGI2|TYR|PCDH17|PTPN4|DPP10|TMEM163|SLC22A14|CSGALNACT1|FARP1|SYT1|ADAM18|KCNH8|NALCN|TRPC4|CHL1|NRG1|BFSP2|TMC2|SNTG1|LRRC4C|MICU3|RIC3|SLC5A8|XKR4|ATP8A2|EPHB1|FER|HHIP|PIK3CB|…	47599	50292|50358|49188|47880|49320|50760|49356|49422|50679|50667|48012|48393|48099|48792|50250|50127|49236|47832|50670|50478|49881|48420|50676|50424|47781|47889|50460|48417|48441|50112|48303|50226|50034|49674|48111|49803|48123|48201|48474|49647|49293|49950|49770|49488|50124|49287|48453|48126|49812|48360|50520|49725|48057|49926|48399|50703|47871|49440|50709|47814|49206|49650|49311|49020|49092|49170|505…	0.0013		GOCC:0016020	0.135164	0
59	9	KEGG Pathways		B cell receptor signaling pathway	0.0447	SOS1|PIK3CB|PPP3CA|NFATC2|PRKCB|PIK3AP1|LYN|INPP5D|VAV3	47599	48237|49170|48762|49416|50772|48138|49200|48102|47910	0.0053		cfa04662	0.134969	0
14	5	SMART Domains		Thrombospondin N-terminal -like domains.	0.0462	COL21A1|COL19A1|COL24A1|COL14A1|COL11A1	47599	48984|50718|47790|49974|48609	0.0017		SM00210	0.133536	0
30	7	SMART Domains		Semaphorin domain	0.0462	SEMA3A|SEMA3C|MET|SEMA5B|SEMA3E|SEMA5A|PLXNA4	47599	47757|48009|48093|50337|50298|49842|49719	0.0017		SM00630	0.133536	0
288	27	GO Cellular Component		Transport vesicle	0.0465	SYTL3|RAB10|TMEM163|SYT1|ITPR1|MCTP1|SV2C|MCTP2|DISC1|UNC13C|GRIA1|GRIN2A|RAB3B|ATP7A|RPH3A|SYN3|AMPH|MYRIP|SYT9|PDE4B|PTPRN2|SNAP91|SYNPR|GABRA2|KIRREL3|KCNQ1|UNC13B	47599	48099|49803|49770|48453|48456|48258|50646|49686|49455|50523|50109|48171|48006|48105|50019|48834|49038|50199|49101|48450|50145|47976|49113|48930|49119|47994|50151	0.0029		GO:0030133	0.133255	0
480	42	Reactome Pathways		GPCR downstream signalling	0.0471	GRM1|EGFR|PLCB4|ITPR1|SOS1|TACR1|TRIO|CHRM3|ADCY2|TACR3|PTHLH|AKAP13|KALRN|PDE3A|RPS6KA3|PLA2G4A|RGS7|PRKCH|TSHR|PDE1A|UTS2B|GRM5|GRM3|DGKB|PDE10A|GNA14|PDE11A|RGS6|DGKK|GRM8|ROCK1|ARHGEF10L|RPS6KA2|PDE4B|GABBR2|PDE1C|PDE4D|PLCB1|GRM7|TIAM1|VAV3|ROCK2	47599	50760|48279|49806|48456|48237|50379|50493|50580|49761|50451|49893|48732|48141|47916|49734|47967|48717|48498|48567|48318|49173|48081|49839|48297|48774|50280|48534|49386|49338|48405|48798|49203|49533|48450|48015|48606|48510|50499|49782|50166|47910|48225	0.00088		CFA-388396	0.132698	0
97	14	Reactome Pathways		O-linked glycosylation	0.0474	LARGE1|GALNT18|GALNTL6|GALNT13|GALNT17|B4GALT6|THSD7A|GALNT14|SEMA5B|ADAMTS16|THSD7B|SEMA5A|ST6GALNAC3|ADAMTS2	47599	49227|47763|49305|48675|50097|50289|47820|49062|50337|47718|50310|49842|49830|50268	0.00092		CFA-5173105	0.132422	0
44	9	GO Biological Process		Dendrite morphogenesis	0.0485	EPHB1|PREX2|PPP3CA|ZNF365|RERE|RBFOX2|PTN|PHACTR1|DCLK1	47599	49311|50694|48762|49230|47985|50262|49332|49257|48192	0.0009		GO:0048813	0.131426	0
175	20	GO Molecular Function		Calmodulin binding	0.0494	KCNN2|SYT1|RYR2|PPP3CA|KCNH1|IQGAP1|WDR64|UNC13C|MYO1E|PDE1A|KCNH5|RIT2|PHKB|CAMK1D|KCNQ5|PLCB1|MYLK|KCNQ3|KCNQ1|UNC13B	47599	47880|48453|48963|48762|50169|50148|50505|50523|50295|48318|49917|50361|50481|48156|49857|50499|50073|50418|47994|50151	0.0012		GO:0005516	0.130627	0
20	6	GO Molecular Function		GABA receptor activity	0.0494	GABRG3|GABRB3|GABRA5|GABBR2|GABRB2|GABRA2	47599	50697|49764|49140|48015|50763|48930	0.0013		GO:0016917	0.130627	0
12	5	Reactome Pathways		GRB2 events in ERBB2 signaling	0.0495	NRG2|SOS1|NRG1|NRG3|ERBB4	47599	49560|48237|48057|49503|50382	0.00099		CFA-1963640	0.130539	0
