# Supplementary material for: Characterization of the genomic landscape of canine oral osteosarcoma reveals similarities with appendicular osteosarcoma
Source: PLoS One. 2025 Jun 10;20(6):e0325181. doi: 10.1371/journal.pone.0325181 (PMC12151373; doi:10.1371/journal.pone.0325181)
Supplement: S12 Table — Somatic mutations in commonly altered pathways in OS. (XLSX) [file pone.0325181.s012.xlsx]

## Sheet: S12 Table Annotated Mut Pathway
Sample_ID	Gene	Chromosome	Start	End	MeanLog2CopyRatio	CALL	Pathway
Axial-OS-08	MAGI2	chr18	18856001	18873000	-5.29459	-	GOBP_PHOSPHATIDYLINOSITOL_3_KINASE_PROTEIN_KINASE_B_SIGNAL_TRANSDUCTION.v2024.1.Hs
Axial-OS-08	MAGI2	chr18	18735001	18751000	-5.11373	-	GOBP_PHOSPHATIDYLINOSITOL_3_KINASE_PROTEIN_KINASE_B_SIGNAL_TRANSDUCTION.v2024.1.Hs
Axial-OS-08	MAGI2	chr18	18705001	18727000	-4.87199	-	GOBP_PHOSPHATIDYLINOSITOL_3_KINASE_PROTEIN_KINASE_B_SIGNAL_TRANSDUCTION.v2024.1.Hs
Axial-OS-08	MAGI2	chr18	18602001	18640000	-4.81245	-	GOBP_PHOSPHATIDYLINOSITOL_3_KINASE_PROTEIN_KINASE_B_SIGNAL_TRANSDUCTION.v2024.1.Hs
Axial-OS-08	MAGI2	chr18	18830001	18834000	-4.18494	-	GOBP_PHOSPHATIDYLINOSITOL_3_KINASE_PROTEIN_KINASE_B_SIGNAL_TRANSDUCTION.v2024.1.Hs
Axial-OS-08	MAGI2	chr18	18730001	18735000	-2.89703	-	GOBP_PHOSPHATIDYLINOSITOL_3_KINASE_PROTEIN_KINASE_B_SIGNAL_TRANSDUCTION.v2024.1.Hs
Axial-OS-08	MAGI2	chr18	18751001	18810000	-1.89657	-	GOBP_PHOSPHATIDYLINOSITOL_3_KINASE_PROTEIN_KINASE_B_SIGNAL_TRANSDUCTION.v2024.1.Hs
Axial-OS-08	MAGI2	chr18	18823001	18830000	-1.50902	-	GOBP_PHOSPHATIDYLINOSITOL_3_KINASE_PROTEIN_KINASE_B_SIGNAL_TRANSDUCTION.v2024.1.Hs
Axial-OS-08	MAGI2	chr18	19101001	19121000	-1.08718	-	GOBP_PHOSPHATIDYLINOSITOL_3_KINASE_PROTEIN_KINASE_B_SIGNAL_TRANSDUCTION.v2024.1.Hs
Axial-OS-08	MAGI2	chr18	18810001	18823000	-1.01528	-	GOBP_PHOSPHATIDYLINOSITOL_3_KINASE_PROTEIN_KINASE_B_SIGNAL_TRANSDUCTION.v2024.1.Hs
Axial-OS-08	MAGI2	chr18	18834001	18856000	-0.977125	-	GOBP_PHOSPHATIDYLINOSITOL_3_KINASE_PROTEIN_KINASE_B_SIGNAL_TRANSDUCTION.v2024.1.Hs
Axial-OS-08	MAGI2	chr18	19365001	19434000	-0.929884	-	GOBP_PHOSPHATIDYLINOSITOL_3_KINASE_PROTEIN_KINASE_B_SIGNAL_TRANSDUCTION.v2024.1.Hs
Axial-OS-08	MAGI2	chr18	18456001	18602000	-0.913922	-	GOBP_PHOSPHATIDYLINOSITOL_3_KINASE_PROTEIN_KINASE_B_SIGNAL_TRANSDUCTION.v2024.1.Hs
Axial-OS-08	MAGI2	chr18	18242001	18456000	-0.910569	-	GOBP_PHOSPHATIDYLINOSITOL_3_KINASE_PROTEIN_KINASE_B_SIGNAL_TRANSDUCTION.v2024.1.Hs
Axial-OS-08	MAGI2	chr18	19121001	19365000	-0.908931	-	GOBP_PHOSPHATIDYLINOSITOL_3_KINASE_PROTEIN_KINASE_B_SIGNAL_TRANSDUCTION.v2024.1.Hs
Axial-OS-08	TSPYL5	chr29	42145001	42174000	-1.0852	-	GOBP_PHOSPHATIDYLINOSITOL_3_KINASE_PROTEIN_KINASE_B_SIGNAL_TRANSDUCTION.v2024.1.Hs
Axial-OS-08	SEMA3E	chr18	23225001	23230000	-1.05147	-	GOBP_PHOSPHATIDYLINOSITOL_3_KINASE_PROTEIN_KINASE_B_SIGNAL_TRANSDUCTION.v2024.1.Hs
Axial-OS-08	SEMA3E	chr18	23230001	23285000	-0.982252	-	GOBP_PHOSPHATIDYLINOSITOL_3_KINASE_PROTEIN_KINASE_B_SIGNAL_TRANSDUCTION.v2024.1.Hs
Axial-OS-08	SEMA3E	chr18	23286001	23499000	-0.965878	-	GOBP_PHOSPHATIDYLINOSITOL_3_KINASE_PROTEIN_KINASE_B_SIGNAL_TRANSDUCTION.v2024.1.Hs
Axial-OS-08	NOX4	chr21	10706001	10794000	-0.972198	-	GOBP_PHOSPHATIDYLINOSITOL_3_KINASE_PROTEIN_KINASE_B_SIGNAL_TRANSDUCTION.v2024.1.Hs
Axial-OS-08	NOX4	chr21	10802001	10956000	-0.931915	-	GOBP_PHOSPHATIDYLINOSITOL_3_KINASE_PROTEIN_KINASE_B_SIGNAL_TRANSDUCTION.v2024.1.Hs
Axial-OS-08	ERBB4	chr37	19397001	19414000	-0.963397	-	GOBP_PHOSPHATIDYLINOSITOL_3_KINASE_PROTEIN_KINASE_B_SIGNAL_TRANSDUCTION.v2024.1.Hs
Axial-OS-08	ERBB4	chr37	19305001	19344000	-0.956295	-	GOBP_PHOSPHATIDYLINOSITOL_3_KINASE_PROTEIN_KINASE_B_SIGNAL_TRANSDUCTION.v2024.1.Hs
Axial-OS-08	ERBB4	chr37	19770001	20171000	-0.948218	-	GOBP_PHOSPHATIDYLINOSITOL_3_KINASE_PROTEIN_KINASE_B_SIGNAL_TRANSDUCTION.v2024.1.Hs
Axial-OS-08	ERBB4	chr37	19610001	19639000	-0.943912	-	GOBP_PHOSPHATIDYLINOSITOL_3_KINASE_PROTEIN_KINASE_B_SIGNAL_TRANSDUCTION.v2024.1.Hs
Axial-OS-08	ERBB4	chr37	19639001	19760000	-0.935668	-	GOBP_PHOSPHATIDYLINOSITOL_3_KINASE_PROTEIN_KINASE_B_SIGNAL_TRANSDUCTION.v2024.1.Hs
Axial-OS-08	ERBB4	chr37	19192001	19305000	-0.935526	-	GOBP_PHOSPHATIDYLINOSITOL_3_KINASE_PROTEIN_KINASE_B_SIGNAL_TRANSDUCTION.v2024.1.Hs
Axial-OS-08	ERBB4	chr37	19589001	19609000	-0.930705	-	GOBP_PHOSPHATIDYLINOSITOL_3_KINASE_PROTEIN_KINASE_B_SIGNAL_TRANSDUCTION.v2024.1.Hs
Axial-OS-08	ERBB4	chr37	19414001	19441000	-0.929858	-	GOBP_PHOSPHATIDYLINOSITOL_3_KINASE_PROTEIN_KINASE_B_SIGNAL_TRANSDUCTION.v2024.1.Hs
Axial-OS-08	ERBB4	chr37	19344001	19397000	-0.919429	-	GOBP_PHOSPHATIDYLINOSITOL_3_KINASE_PROTEIN_KINASE_B_SIGNAL_TRANSDUCTION.v2024.1.Hs
Axial-OS-08	ERBB4	chr37	19442001	19589000	-0.917381	-	GOBP_PHOSPHATIDYLINOSITOL_3_KINASE_PROTEIN_KINASE_B_SIGNAL_TRANSDUCTION.v2024.1.Hs
Axial-OS-08	ERBB4	chr37	19760001	19770000	-0.910867	-	GOBP_PHOSPHATIDYLINOSITOL_3_KINASE_PROTEIN_KINASE_B_SIGNAL_TRANSDUCTION.v2024.1.Hs
Axial-OS-08	FSHR	chr10	51883001	51890000	-0.961921	-	GOBP_PHOSPHATIDYLINOSITOL_3_KINASE_PROTEIN_KINASE_B_SIGNAL_TRANSDUCTION.v2024.1.Hs
Axial-OS-08	FSHR	chr10	51915001	52273000	-0.928974	-	GOBP_PHOSPHATIDYLINOSITOL_3_KINASE_PROTEIN_KINASE_B_SIGNAL_TRANSDUCTION.v2024.1.Hs
Axial-OS-08	FSHR	chr10	51866001	51883000	-0.910815	-	GOBP_PHOSPHATIDYLINOSITOL_3_KINASE_PROTEIN_KINASE_B_SIGNAL_TRANSDUCTION.v2024.1.Hs
Axial-OS-08	GATA3	chr2	27033001	27673000	-0.949115	-	GOBP_PHOSPHATIDYLINOSITOL_3_KINASE_PROTEIN_KINASE_B_SIGNAL_TRANSDUCTION.v2024.1.Hs
Axial-OS-08	VAV3	chr6	44229001	44934000	-0.937927	-	GOBP_PHOSPHATIDYLINOSITOL_3_KINASE_PROTEIN_KINASE_B_SIGNAL_TRANSDUCTION.v2024.1.Hs
Axial-OS-08	PREX2	chr29	18132001	18297000	-0.933551	-	GOBP_PHOSPHATIDYLINOSITOL_3_KINASE_PROTEIN_KINASE_B_SIGNAL_TRANSDUCTION.v2024.1.Hs
Axial-OS-08	PREX2	chr29	17902001	18132000	-0.924571	-	GOBP_PHOSPHATIDYLINOSITOL_3_KINASE_PROTEIN_KINASE_B_SIGNAL_TRANSDUCTION.v2024.1.Hs
Axial-OS-08	INPP5E	chr9	49062001	49128000	-0.929428	-	GOBP_PHOSPHATIDYLINOSITOL_3_KINASE_PROTEIN_KINASE_B_SIGNAL_TRANSDUCTION.v2024.1.Hs
Axial-OS-08	RELN	chr18	16562001	16585000	-0.924073	-	GOBP_PHOSPHATIDYLINOSITOL_3_KINASE_PROTEIN_KINASE_B_SIGNAL_TRANSDUCTION.v2024.1.Hs
Axial-OS-08	RELN	chr18	16585001	16781000	-0.911503	-	GOBP_PHOSPHATIDYLINOSITOL_3_KINASE_PROTEIN_KINASE_B_SIGNAL_TRANSDUCTION.v2024.1.Hs
Axial-OS-08	SERPINE2	chr37	29621001	29762000	-0.920255	-	GOBP_PHOSPHATIDYLINOSITOL_3_KINASE_PROTEIN_KINASE_B_SIGNAL_TRANSDUCTION.v2024.1.Hs
Axial-OS-08	PRR5L	chr18	32167001	32199000	-0.905912	-	GOBP_PHOSPHATIDYLINOSITOL_3_KINASE_PROTEIN_KINASE_B_SIGNAL_TRANSDUCTION.v2024.1.Hs
Axial-OS-08	PTPN13	chr32	29847001	29871000	-0.901673	-	GOBP_PHOSPHATIDYLINOSITOL_3_KINASE_PROTEIN_KINASE_B_SIGNAL_TRANSDUCTION.v2024.1.Hs
Axial-OS-08	HGF	chr18	21498001	21734000	-0.901447	-	GOBP_PHOSPHATIDYLINOSITOL_3_KINASE_PROTEIN_KINASE_B_SIGNAL_TRANSDUCTION.v2024.1.Hs
Axial-OS-08	GAB2	chr21	20716001	20893000	0.654322	+	GOBP_PHOSPHATIDYLINOSITOL_3_KINASE_PROTEIN_KINASE_B_SIGNAL_TRANSDUCTION.v2024.1.Hs
Axial-OS-06	SEMA5A	chr34	5167001	5271000	0.847292	+	GOBP_PHOSPHATIDYLINOSITOL_3_KINASE_PROTEIN_KINASE_B_SIGNAL_TRANSDUCTION.v2024.1.Hs
Axial-OS-06	SEMA5A	chr34	5064001	5167000	0.860279	+	GOBP_PHOSPHATIDYLINOSITOL_3_KINASE_PROTEIN_KINASE_B_SIGNAL_TRANSDUCTION.v2024.1.Hs
Axial-OS-02	PIK3C2B	chr38	1568001	1835000	0.40391	+	GOBP_PHOSPHATIDYLINOSITOL_3_KINASE_PROTEIN_KINASE_B_SIGNAL_TRANSDUCTION.v2024.1.Hs
Axial-OS-06	PDCD6	chr34	12052001	12081000	0.423736	+	GOBP_PHOSPHATIDYLINOSITOL_3_KINASE_PROTEIN_KINASE_B_SIGNAL_TRANSDUCTION.v2024.1.Hs
Axial-OS-08	PIK3R4	chr23	28436001	28625000	0.630117	+	GOBP_PHOSPHATIDYLINOSITOL_3_KINASE_PROTEIN_KINASE_B_SIGNAL_TRANSDUCTION.v2024.1.Hs
Axial-OS-08	HIP1	chr6	7004001	7532000	0.637935	+	GOBP_PHOSPHATIDYLINOSITOL_3_KINASE_PROTEIN_KINASE_B_SIGNAL_TRANSDUCTION.v2024.1.Hs
Axial-OS-08	PDGFRA	chr13	47439001	47625000	1.18563	+	GOBP_PHOSPHATIDYLINOSITOL_3_KINASE_PROTEIN_KINASE_B_SIGNAL_TRANSDUCTION.v2024.1.Hs
Axial-OS-08	PDGFRA	chr13	47338001	47439000	1.24637	+	GOBP_PHOSPHATIDYLINOSITOL_3_KINASE_PROTEIN_KINASE_B_SIGNAL_TRANSDUCTION.v2024.1.Hs
Axial-OS-08	FBXL2	chr23	3718001	4130000	1.3792	+	GOBP_PHOSPHATIDYLINOSITOL_3_KINASE_PROTEIN_KINASE_B_SIGNAL_TRANSDUCTION.v2024.1.Hs
Axial-OS-02	GFRAL	chr12	22902001	23297000	1.38945	+	GOBP_PHOSPHATIDYLINOSITOL_3_KINASE_PROTEIN_KINASE_B_SIGNAL_TRANSDUCTION.v2024.1.Hs
Axial-OS-08	RASD2	chr10	29638001	29682000	1.60167	+	GOBP_PHOSPHATIDYLINOSITOL_3_KINASE_PROTEIN_KINASE_B_SIGNAL_TRANSDUCTION.v2024.1.Hs
Axial-OS-08	RASD2	chr10	29610001	29638000	1.62957	+	GOBP_PHOSPHATIDYLINOSITOL_3_KINASE_PROTEIN_KINASE_B_SIGNAL_TRANSDUCTION.v2024.1.Hs
Axial-OS-02	CALCR	chr14	18965001	19407000	1.66124	+	GOBP_PHOSPHATIDYLINOSITOL_3_KINASE_PROTEIN_KINASE_B_SIGNAL_TRANSDUCTION.v2024.1.Hs
Axial-OS-02	TREM2	chr12	10106001	10516000	1.72968	+	GOBP_PHOSPHATIDYLINOSITOL_3_KINASE_PROTEIN_KINASE_B_SIGNAL_TRANSDUCTION.v2024.1.Hs
Axial-OS-04	SMPD3	chr5	81751001	81760000	2.0965	+	GOBP_PHOSPHATIDYLINOSITOL_3_KINASE_PROTEIN_KINASE_B_SIGNAL_TRANSDUCTION.v2024.1.Hs
Axial-OS-08	SLC39A8	chr32	16080001	16179000	-0.902094	-	HALLMARK_IL2_STAT5_SIGNALING.v2024.1.Hs
Axial-OS-08	LRIG1	chr20	25117001	25133000	-0.956829	-	HALLMARK_IL2_STAT5_SIGNALING.v2024.1.Hs
Axial-OS-08	LRIG1	chr20	25082001	25117000	-0.92762	-	HALLMARK_IL2_STAT5_SIGNALING.v2024.1.Hs
Axial-OS-08	WLS	chr6	77623001	77676000	-0.924741	-	HALLMARK_IL2_STAT5_SIGNALING.v2024.1.Hs
Axial-OS-08	WLS	chr6	77609001	77623000	-0.909131	-	HALLMARK_IL2_STAT5_SIGNALING.v2024.1.Hs
Axial-OS-08	WLS	chr6	77538001	77608000	-0.906317	-	HALLMARK_IL2_STAT5_SIGNALING.v2024.1.Hs
Axial-OS-08	CDKN1C	chr18	47299001	47513000	-0.909438	-	HALLMARK_IL2_STAT5_SIGNALING.v2024.1.Hs
Axial-OS-08	ITGAE	chr9	47540001	47806000	-0.907634	-	HALLMARK_IL2_STAT5_SIGNALING.v2024.1.Hs
Axial-OS-08	CD44	chr18	33175001	33777000	-0.907057	-	HALLMARK_IL2_STAT5_SIGNALING.v2024.1.Hs
Axial-OS-08	NRP1	chr2	3630001	3809000	-0.903947	-	HALLMARK_IL2_STAT5_SIGNALING.v2024.1.Hs
Axial-OS-04	ST3GAL4	chr5	8186001	8427000	1.0648	+	HALLMARK_IL2_STAT5_SIGNALING.v2024.1.Hs
Axial-OS-02	TIAM1	chr31	27002001	28258000	0.440181	+	HALLMARK_IL2_STAT5_SIGNALING.v2024.1.Hs
Axial-OS-08	GLIPR2	chr11	52932001	53528000	1.04492	+	HALLMARK_IL2_STAT5_SIGNALING.v2024.1.Hs
Axial-OS-08	IL1R2	chr10	42006001	42245000	1.05024	+	HALLMARK_IL2_STAT5_SIGNALING.v2024.1.Hs
Axial-OS-08	SWAP70	chr21	33474001	33598000	1.09789	+	HALLMARK_IL2_STAT5_SIGNALING.v2024.1.Hs
Axial-OS-02	ABCB1	chr14	13597001	13722000	2.56852	+	HALLMARK_IL2_STAT5_SIGNALING.v2024.1.Hs
Axial-OS-02	AHR	chr14	31792001	31810000	2.81024	+	HALLMARK_IL2_STAT5_SIGNALING.v2024.1.Hs
Axial-OS-02	AHR	chr14	31810001	32179000	2.82506	+	HALLMARK_IL2_STAT5_SIGNALING.v2024.1.Hs
Axial-OS-08	YWHAH	chr26	25195001	25248000	-1.00726	-	KEGG_CELL_CYCLE.v2024.1.Hs
Axial-OS-08	ORC5	chr18	16354001	16509000	-0.911343	-	KEGG_CELL_CYCLE.v2024.1.Hs
Axial-OS-08	CDKN1C	chr18	47299001	47513000	-0.909438	-	KEGG_CELL_CYCLE.v2024.1.Hs
Axial-OS-08	WEE2	chr16	7263001	7321000	-0.908346	-	KEGG_CELL_CYCLE.v2024.1.Hs
Axial-OS-08	CDC14A	chr6	50049001	50057000	-0.903676	-	KEGG_CELL_CYCLE.v2024.1.Hs
Axial-OS-08	STAG1	chr23	33518001	33863000	0.651079	+	KEGG_CELL_CYCLE.v2024.1.Hs
Axial-OS-08	ATR	chr23	38759001	38767000	1.02794	+	KEGG_CELL_CYCLE.v2024.1.Hs
Axial-OS-02	CDK6	chr14	18223001	18837000	1.4996	+	KEGG_CELL_CYCLE.v2024.1.Hs
Axial-OS-08	MCM5	chr10	29682001	29967000	2.12822	+	KEGG_CELL_CYCLE.v2024.1.Hs
Axial-OS-08	INHBB	chr19	31151001	31212000	-0.923767	-	KEGG_CYTOKINE_CYTOKINE_RECEPTOR_INTERACTION.v2024.1.Hs
Axial-OS-08	IL15RA	chr2	29049001	29736000	-0.908035	-	KEGG_CYTOKINE_CYTOKINE_RECEPTOR_INTERACTION.v2024.1.Hs
Axial-OS-08	IL15RA	chr2	29040001	29049000	-0.902554	-	KEGG_CYTOKINE_CYTOKINE_RECEPTOR_INTERACTION.v2024.1.Hs
Axial-OS-08	CCR3	chr20	42767001	43119000	-0.90442	-	KEGG_CYTOKINE_CYTOKINE_RECEPTOR_INTERACTION.v2024.1.Hs
Axial-OS-08	HGF	chr18	21498001	21734000	-0.901447	-	KEGG_CYTOKINE_CYTOKINE_RECEPTOR_INTERACTION.v2024.1.Hs
Axial-OS-02	CCL28	chr4	67470001	67896000	0.639994	+	KEGG_CYTOKINE_CYTOKINE_RECEPTOR_INTERACTION.v2024.1.Hs
Axial-OS-08	EDAR	chr10	35896001	36075000	0.451561	+	KEGG_CYTOKINE_CYTOKINE_RECEPTOR_INTERACTION.v2024.1.Hs
Axial-OS-08	IL1R2	chr10	42006001	42245000	1.05024	+	KEGG_CYTOKINE_CYTOKINE_RECEPTOR_INTERACTION.v2024.1.Hs
Axial-OS-08	PDGFRA	chr13	47439001	47625000	1.18563	+	KEGG_CYTOKINE_CYTOKINE_RECEPTOR_INTERACTION.v2024.1.Hs
Axial-OS-08	PDGFRA	chr13	47338001	47439000	1.24637	+	KEGG_CYTOKINE_CYTOKINE_RECEPTOR_INTERACTION.v2024.1.Hs
Axial-OS-08	EDA	chrX	54661001	54740000	1.44053	+	KEGG_CYTOKINE_CYTOKINE_RECEPTOR_INTERACTION.v2024.1.Hs
Axial-OS-08	EDA	chrX	54419001	54661000	1.94644	+	KEGG_CYTOKINE_CYTOKINE_RECEPTOR_INTERACTION.v2024.1.Hs
Axial-OS-02	IL6	chr14	36419001	36620000	2.59745	+	KEGG_CYTOKINE_CYTOKINE_RECEPTOR_INTERACTION.v2024.1.Hs
Axial-OS-08	MAP3K14	chr9	18132001	19081000	0.652223	+	KEGG_MAPK_SIGNALING_PATHWAY.v2024.1.Hs
Axial-OS-08	CACNA2D3	chr20	35217001	35479000	-0.956717	-	KEGG_MAPK_SIGNALING_PATHWAY.v2024.1.Hs
Axial-OS-08	CACNA2D3	chr20	35975001	36009000	-0.951196	-	KEGG_MAPK_SIGNALING_PATHWAY.v2024.1.Hs
Axial-OS-08	CACNA2D3	chr20	35480001	35760000	-0.949924	-	KEGG_MAPK_SIGNALING_PATHWAY.v2024.1.Hs
Axial-OS-08	CACNA2D3	chr20	36009001	36333000	-0.9373	-	KEGG_MAPK_SIGNALING_PATHWAY.v2024.1.Hs
Axial-OS-08	CACNA2D3	chr20	35760001	35795000	-0.936514	-	KEGG_MAPK_SIGNALING_PATHWAY.v2024.1.Hs
Axial-OS-08	CACNA2D3	chr20	35843001	35936000	-0.933908	-	KEGG_MAPK_SIGNALING_PATHWAY.v2024.1.Hs
Axial-OS-08	CACNA2D3	chr20	35795001	35832000	-0.921156	-	KEGG_MAPK_SIGNALING_PATHWAY.v2024.1.Hs
Axial-OS-08	CACNA2D3	chr20	35832001	35843000	-0.909014	-	KEGG_MAPK_SIGNALING_PATHWAY.v2024.1.Hs
Axial-OS-08	CACNA2D3	chr20	35936001	35975000	-0.9071	-	KEGG_MAPK_SIGNALING_PATHWAY.v2024.1.Hs
Axial-OS-08	CACNA1B	chr9	47806001	47875000	-0.949266	-	KEGG_MAPK_SIGNALING_PATHWAY.v2024.1.Hs
Axial-OS-08	CACNA2D1	chr18	22128001	22144000	-0.945487	-	KEGG_MAPK_SIGNALING_PATHWAY.v2024.1.Hs
Axial-OS-08	CACNA2D1	chr18	22106001	22128000	-0.918825	-	KEGG_MAPK_SIGNALING_PATHWAY.v2024.1.Hs
Axial-OS-08	CACNA2D1	chr18	21836001	22106000	-0.918722	-	KEGG_MAPK_SIGNALING_PATHWAY.v2024.1.Hs
Axial-OS-08	CACNA2D1	chr18	22172001	22351000	-0.914154	-	KEGG_MAPK_SIGNALING_PATHWAY.v2024.1.Hs
Axial-OS-08	MAPK10	chr32	30277001	30310000	-0.944867	-	KEGG_MAPK_SIGNALING_PATHWAY.v2024.1.Hs
Axial-OS-08	MAPK10	chr32	30252001	30277000	-0.936627	-	KEGG_MAPK_SIGNALING_PATHWAY.v2024.1.Hs
Axial-OS-08	MAPK10	chr32	30310001	30545000	-0.918624	-	KEGG_MAPK_SIGNALING_PATHWAY.v2024.1.Hs
Axial-OS-08	MAPK10	chr32	30162001	30252000	-0.903489	-	KEGG_MAPK_SIGNALING_PATHWAY.v2024.1.Hs
Axial-OS-08	PRKCB	chr6	22218001	22226000	-0.933102	-	KEGG_MAPK_SIGNALING_PATHWAY.v2024.1.Hs
Axial-OS-08	PRKCB	chr6	22226001	22248000	-0.905717	-	KEGG_MAPK_SIGNALING_PATHWAY.v2024.1.Hs
Axial-OS-08	GNG12	chr6	77808001	78110000	-0.921165	-	KEGG_MAPK_SIGNALING_PATHWAY.v2024.1.Hs
Axial-OS-08	LAMTOR3	chr32	18060001	18108000	-0.920529	-	KEGG_MAPK_SIGNALING_PATHWAY.v2024.1.Hs
Axial-OS-08	CACNA1D	chr20	36525001	37199000	-0.909489	-	KEGG_MAPK_SIGNALING_PATHWAY.v2024.1.Hs
Axial-OS-08	FGF4	chr18	48846001	48899000	-0.908148	-	KEGG_MAPK_SIGNALING_PATHWAY.v2024.1.Hs
Axial-OS-08	PPP3CA	chr32	17054001	17195000	-0.907951	-	KEGG_MAPK_SIGNALING_PATHWAY.v2024.1.Hs
Axial-OS-08	FGF19	chr18	48899001	49049000	-0.902539	-	KEGG_MAPK_SIGNALING_PATHWAY.v2024.1.Hs
Axial-OS-08	MRAS	chr23	35124001	35294000	0.6332	+	KEGG_MAPK_SIGNALING_PATHWAY.v2024.1.Hs
Axial-OS-08	RRAS2	chr21	37685001	38250000	0.647679	+	KEGG_MAPK_SIGNALING_PATHWAY.v2024.1.Hs
Axial-OS-08	MAP4K4	chr10	42245001	43417000	0.653248	+	KEGG_MAPK_SIGNALING_PATHWAY.v2024.1.Hs
Axial-OS-06	MAP3K13	chr34	18405001	18829000	0.932157	+	KEGG_MAPK_SIGNALING_PATHWAY.v2024.1.Hs
Axial-OS-06	MAP3K13	chr34	18370001	18405000	0.942285	+	KEGG_MAPK_SIGNALING_PATHWAY.v2024.1.Hs
Axial-OS-08	PTPRR	chr10	12831001	13207000	0.969244	+	KEGG_MAPK_SIGNALING_PATHWAY.v2024.1.Hs
Axial-OS-08	IL1R2	chr10	42006001	42245000	1.05024	+	KEGG_MAPK_SIGNALING_PATHWAY.v2024.1.Hs
Axial-OS-08	PDGFRA	chr13	47439001	47625000	1.18563	+	KEGG_MAPK_SIGNALING_PATHWAY.v2024.1.Hs
Axial-OS-08	PDGFRA	chr13	47338001	47439000	1.24637	+	KEGG_MAPK_SIGNALING_PATHWAY.v2024.1.Hs
Axial-OS-08	ERBB4	chr37	19397001	19414000	-0.963397	-	KEGG_MEDICUS_REFERENCE_GF_RTK_RAS_ERK_SIGNALING_PATHWAY.v2024.1.Hs
Axial-OS-08	ERBB4	chr37	19305001	19344000	-0.956295	-	KEGG_MEDICUS_REFERENCE_GF_RTK_RAS_ERK_SIGNALING_PATHWAY.v2024.1.Hs
Axial-OS-08	ERBB4	chr37	19770001	20171000	-0.948218	-	KEGG_MEDICUS_REFERENCE_GF_RTK_RAS_ERK_SIGNALING_PATHWAY.v2024.1.Hs
Axial-OS-08	ERBB4	chr37	19610001	19639000	-0.943912	-	KEGG_MEDICUS_REFERENCE_GF_RTK_RAS_ERK_SIGNALING_PATHWAY.v2024.1.Hs
Axial-OS-08	ERBB4	chr37	19639001	19760000	-0.935668	-	KEGG_MEDICUS_REFERENCE_GF_RTK_RAS_ERK_SIGNALING_PATHWAY.v2024.1.Hs
Axial-OS-08	ERBB4	chr37	19192001	19305000	-0.935526	-	KEGG_MEDICUS_REFERENCE_GF_RTK_RAS_ERK_SIGNALING_PATHWAY.v2024.1.Hs
Axial-OS-08	ERBB4	chr37	19589001	19609000	-0.930705	-	KEGG_MEDICUS_REFERENCE_GF_RTK_RAS_ERK_SIGNALING_PATHWAY.v2024.1.Hs
Axial-OS-08	ERBB4	chr37	19414001	19441000	-0.929858	-	KEGG_MEDICUS_REFERENCE_GF_RTK_RAS_ERK_SIGNALING_PATHWAY.v2024.1.Hs
Axial-OS-08	ERBB4	chr37	19344001	19397000	-0.919429	-	KEGG_MEDICUS_REFERENCE_GF_RTK_RAS_ERK_SIGNALING_PATHWAY.v2024.1.Hs
Axial-OS-08	ERBB4	chr37	19442001	19589000	-0.917381	-	KEGG_MEDICUS_REFERENCE_GF_RTK_RAS_ERK_SIGNALING_PATHWAY.v2024.1.Hs
Axial-OS-08	ERBB4	chr37	19760001	19770000	-0.910867	-	KEGG_MEDICUS_REFERENCE_GF_RTK_RAS_ERK_SIGNALING_PATHWAY.v2024.1.Hs
Axial-OS-08	FGF4	chr18	48846001	48899000	-0.908148	-	KEGG_MEDICUS_REFERENCE_GF_RTK_RAS_ERK_SIGNALING_PATHWAY.v2024.1.Hs
Axial-OS-08	FGF19	chr18	48899001	49049000	-0.902539	-	KEGG_MEDICUS_REFERENCE_GF_RTK_RAS_ERK_SIGNALING_PATHWAY.v2024.1.Hs
Axial-OS-08	HGF	chr18	21498001	21734000	-0.901447	-	KEGG_MEDICUS_REFERENCE_GF_RTK_RAS_ERK_SIGNALING_PATHWAY.v2024.1.Hs
Axial-OS-02	NRTN	chr20	54614001	54623000	0.432233	+	KEGG_MEDICUS_REFERENCE_GF_RTK_RAS_ERK_SIGNALING_PATHWAY.v2024.1.Hs
Axial-OS-08	EREG	chr13	63927001	64299000	0.540068	+	KEGG_MEDICUS_REFERENCE_GF_RTK_RAS_ERK_SIGNALING_PATHWAY.v2024.1.Hs
Axial-OS-08	PDGFRA	chr13	47439001	47625000	1.18563	+	KEGG_MEDICUS_REFERENCE_GF_RTK_RAS_ERK_SIGNALING_PATHWAY.v2024.1.Hs
Axial-OS-08	PDGFRA	chr13	47338001	47439000	1.24637	+	KEGG_MEDICUS_REFERENCE_GF_RTK_RAS_ERK_SIGNALING_PATHWAY.v2024.1.Hs
Axial-OS-08	YWHAH	chr26	25195001	25248000	-1.00726	-	REACTOME_APOPTOSIS.v2024.1.Hs
Axial-OS-08	TLR4	chr11	71770001	71818000	-0.950772	-	REACTOME_APOPTOSIS.v2024.1.Hs
Axial-OS-08	TLR4	chr11	71729001	71770000	-0.937641	-	REACTOME_APOPTOSIS.v2024.1.Hs
Axial-OS-08	PRKCQ	chr2	28472001	28524000	-0.905896	-	REACTOME_APOPTOSIS.v2024.1.Hs
Axial-OS-08	UACA	chr30	34801001	34934000	-0.902347	-	REACTOME_APOPTOSIS.v2024.1.Hs
Axial-OS-04	CDH1	chr5	81371001	81510000	2.10247	+	REACTOME_APOPTOSIS.v2024.1.Hs
Axial-OS-04	CDH1	chr5	81334001	81371000	2.10481	+	REACTOME_APOPTOSIS.v2024.1.Hs
Axial-OS-01	KDM3B	chr11	26011001	26015000	-10.268	-	REACTOME_CHROMATIN_MODIFYING_ENZYMES.v2024.1.Hs
Axial-OS-08	SETD2	chr20	42176001	42189000	-4.93461	-	REACTOME_CHROMATIN_MODIFYING_ENZYMES.v2024.1.Hs
Axial-OS-05	UTY	chrY_unplaced_NW_024010443.1	1325001	1353000	-1.76193	-	REACTOME_CHROMATIN_MODIFYING_ENZYMES.v2024.1.Hs
Axial-OS-05	UTY	chrY_unplaced_NW_024010443.1	1325001	1353000	-1.76193	-	REACTOME_CHROMATIN_MODIFYING_ENZYMES.v2024.1.Hs
Axial-OS-08	BRD1	chr10	18304001	18329000	-0.945738	-	REACTOME_CHROMATIN_MODIFYING_ENZYMES.v2024.1.Hs
Axial-OS-08	ELP4	chr18	36314001	36527000	-0.919273	-	REACTOME_CHROMATIN_MODIFYING_ENZYMES.v2024.1.Hs
Axial-OS-08	NCOA2	chr29	19770001	19851000	-0.919008	-	REACTOME_CHROMATIN_MODIFYING_ENZYMES.v2024.1.Hs
Axial-OS-02	KDM5C	chrX	45283001	45306000	0.517237	+	REACTOME_CHROMATIN_MODIFYING_ENZYMES.v2024.1.Hs
Axial-OS-02	KDM5C	chrX	45306001	50923000	0.575749	+	REACTOME_CHROMATIN_MODIFYING_ENZYMES.v2024.1.Hs
Axial-OS-08	KDM4C	chr11	27814001	28000000	0.633969	+	REACTOME_CHROMATIN_MODIFYING_ENZYMES.v2024.1.Hs
Axial-OS-08	KDM4C	chr11	28001001	28319000	1.022	+	REACTOME_CHROMATIN_MODIFYING_ENZYMES.v2024.1.Hs
Axial-OS-04	KMT2A	chr5	15303001	15333000	1.75653	+	REACTOME_CHROMATIN_MODIFYING_ENZYMES.v2024.1.Hs
Axial-OS-04	PRMT7	chr5	81761001	81821000	2.06136	+	REACTOME_CHROMATIN_MODIFYING_ENZYMES.v2024.1.Hs
Axial-OS-02	SUPT3H	chr12	13617001	14032000	2.2168	+	REACTOME_CHROMATIN_MODIFYING_ENZYMES.v2024.1.Hs
Axial-OS-02	SUPT3H	chr12	13340001	13612000	2.23597	+	REACTOME_CHROMATIN_MODIFYING_ENZYMES.v2024.1.Hs
Axial-OS-02	SUPT3H	chr12	13612001	13617000	2.28294	+	REACTOME_CHROMATIN_MODIFYING_ENZYMES.v2024.1.Hs
Axial-OS-04	SIPA1L1	chr8	45418001	45421000	-12.7196	-	REACTOME_NEUREXINS_AND_NEUROLIGINS.v2024.1.Hs
Axial-OS-08	DLG2	chr21	14426001	14661000	-4.92698	-	REACTOME_NEUREXINS_AND_NEUROLIGINS.v2024.1.Hs
Axial-OS-08	DLG2	chr21	14811001	14993000	-4.84333	-	REACTOME_NEUREXINS_AND_NEUROLIGINS.v2024.1.Hs
Axial-OS-06	DLG2	chr21	14943001	15015000	-1.4836	-	REACTOME_NEUREXINS_AND_NEUROLIGINS.v2024.1.Hs
Axial-OS-08	DLG2	chr21	15018001	15025000	-0.977884	-	REACTOME_NEUREXINS_AND_NEUROLIGINS.v2024.1.Hs
Axial-OS-08	DLG2	chr21	14993001	15018000	-0.962951	-	REACTOME_NEUREXINS_AND_NEUROLIGINS.v2024.1.Hs
Axial-OS-06	DLG2	chr21	14852001	14943000	-0.93501	-	REACTOME_NEUREXINS_AND_NEUROLIGINS.v2024.1.Hs
Axial-OS-08	DLG2	chr21	14661001	14767000	-0.923599	-	REACTOME_NEUREXINS_AND_NEUROLIGINS.v2024.1.Hs
Axial-OS-08	DLG2	chr21	14077001	14095000	1.00223	+	REACTOME_NEUREXINS_AND_NEUROLIGINS.v2024.1.Hs
Axial-OS-05	GRM5	chr21	11092001	15278000	-1.92298	-	REACTOME_NEUREXINS_AND_NEUROLIGINS.v2024.1.Hs
Axial-OS-08	GRM5	chr21	11433001	11449000	-0.973289	-	REACTOME_NEUREXINS_AND_NEUROLIGINS.v2024.1.Hs
Axial-OS-08	GRM5	chr21	11317001	11433000	-0.953381	-	REACTOME_NEUREXINS_AND_NEUROLIGINS.v2024.1.Hs
Axial-OS-08	GRM5	chr21	11181001	11221000	-0.929083	-	REACTOME_NEUREXINS_AND_NEUROLIGINS.v2024.1.Hs
Axial-OS-08	GRM5	chr21	11450001	11525000	-0.914488	-	REACTOME_NEUREXINS_AND_NEUROLIGINS.v2024.1.Hs
Axial-OS-08	GRM5	chr21	11221001	11317000	0.579358	+	REACTOME_NEUREXINS_AND_NEUROLIGINS.v2024.1.Hs
Axial-OS-08	DLGAP2	chr37	30084001	30283000	-0.968294	-	REACTOME_NEUREXINS_AND_NEUROLIGINS.v2024.1.Hs
Axial-OS-08	DLGAP2	chr37	30626001	30785000	-0.96367	-	REACTOME_NEUREXINS_AND_NEUROLIGINS.v2024.1.Hs
Axial-OS-08	DLGAP2	chr37	30505001	30626000	-0.95632	-	REACTOME_NEUREXINS_AND_NEUROLIGINS.v2024.1.Hs
Axial-OS-08	DLGAP2	chr37	30283001	30505000	-0.956063	-	REACTOME_NEUREXINS_AND_NEUROLIGINS.v2024.1.Hs
Axial-OS-08	GRIN2A	chr6	32811001	32832000	-0.953206	-	REACTOME_NEUREXINS_AND_NEUROLIGINS.v2024.1.Hs
Axial-OS-08	GRIN2A	chr6	32832001	33122000	-0.945842	-	REACTOME_NEUREXINS_AND_NEUROLIGINS.v2024.1.Hs
Axial-OS-08	GRIN2A	chr6	32777001	32811000	-0.93485	-	REACTOME_NEUREXINS_AND_NEUROLIGINS.v2024.1.Hs
Axial-OS-08	SHANK2	chr18	48101001	48185000	-0.953123	-	REACTOME_NEUREXINS_AND_NEUROLIGINS.v2024.1.Hs
Axial-OS-08	SHANK2	chr18	48012001	48052000	-0.939071	-	REACTOME_NEUREXINS_AND_NEUROLIGINS.v2024.1.Hs
Axial-OS-08	SHANK2	chr18	48185001	48248000	-0.937295	-	REACTOME_NEUREXINS_AND_NEUROLIGINS.v2024.1.Hs
Axial-OS-08	SHANK2	chr18	48086001	48101000	-0.931922	-	REACTOME_NEUREXINS_AND_NEUROLIGINS.v2024.1.Hs
Axial-OS-08	SHANK2	chr18	48248001	48321000	-0.930177	-	REACTOME_NEUREXINS_AND_NEUROLIGINS.v2024.1.Hs
Axial-OS-08	SHANK2	chr18	47912001	48012000	-0.92818	-	REACTOME_NEUREXINS_AND_NEUROLIGINS.v2024.1.Hs
Axial-OS-08	SHANK2	chr18	48321001	48601000	-0.918262	-	REACTOME_NEUREXINS_AND_NEUROLIGINS.v2024.1.Hs
Axial-OS-08	SHANK2	chr18	47840001	47912000	-0.909155	-	REACTOME_NEUREXINS_AND_NEUROLIGINS.v2024.1.Hs
Axial-OS-08	SHANK2	chr18	48052001	48086000	-0.908548	-	REACTOME_NEUREXINS_AND_NEUROLIGINS.v2024.1.Hs
Axial-OS-08	NRXN1	chr10	53135001	53177000	-0.94846	-	REACTOME_NEUREXINS_AND_NEUROLIGINS.v2024.1.Hs
Axial-OS-08	NRXN1	chr10	52638001	52671000	-0.932513	-	REACTOME_NEUREXINS_AND_NEUROLIGINS.v2024.1.Hs
Axial-OS-08	NRXN1	chr10	52851001	52869000	-0.923473	-	REACTOME_NEUREXINS_AND_NEUROLIGINS.v2024.1.Hs
Axial-OS-08	NRXN1	chr10	52671001	52851000	-0.923254	-	REACTOME_NEUREXINS_AND_NEUROLIGINS.v2024.1.Hs
Axial-OS-08	NRXN1	chr10	52869001	52990000	-0.922672	-	REACTOME_NEUREXINS_AND_NEUROLIGINS.v2024.1.Hs
Axial-OS-08	NRXN1	chr10	53177001	53194000	0.481546	+	REACTOME_NEUREXINS_AND_NEUROLIGINS.v2024.1.Hs
Axial-OS-08	NRXN1	chr10	52990001	53108000	0.532881	+	REACTOME_NEUREXINS_AND_NEUROLIGINS.v2024.1.Hs
Axial-OS-08	NRXN1	chr10	53213001	53490000	0.542694	+	REACTOME_NEUREXINS_AND_NEUROLIGINS.v2024.1.Hs
